# Supplementary material for: An experimentally-informed polymer model reveals high resolution organization of genomic loci
Source: Nat Commun. 2026 Feb 4;17:2338. doi: 10.1038/s41467-026-68928-w (PMC12979793; doi:10.1038/s41467-026-68928-w)
Supplement: Supplementary file 4 — Source Data [file 41467_2026_68928_MOESM4_ESM.zip]

Archive with 382 entries (355 files):
- Source_Data/
- Source_Data/Fig5C_SupplyFig10C/
- Source_Data/Fig5C_SupplyFig10C/source_data_hoxb4.txt
- Source_Data/Fig5C_SupplyFig10C/source_data_lin28a.txt
- Source_Data/Fig5C_SupplyFig10C/source_data_nanog.txt
- Source_Data/Fig5C_SupplyFig10C/source_data_hoxa13.txt
- Source_Data/Fig2/
- Source_Data/Fig2/source_data_fig_1d_simhalfmap.txt
- Source_Data/Fig2/source_data_fig_1a_exphalfmap.txt
- Source_Data/Fig2/source_data_fig_1a_simhalfmap.txt
- Source_Data/Fig2/source_data_fig_1d_exphalfmap.txt
- Source_Data/Fig2/source_data_fig_1b_simhalfmap.txt
- Source_Data/Fig2/source_data_fig_1b_exphalfmap.txt
- Source_Data/Fig2/source_data_fig_1c_simhalfmap.txt
- Source_Data/Fig2/source_data_fig_1c_exphalfmap.txt
- Source_Data/Fig2/source_data_fig_1f_exphalfmap.txt
- Source_Data/Fig2/source_data_fig_1f_simhalfmap.txt
- Source_Data/Fig2/source_data_fig_1e_simhalfmap.txt
- Source_Data/Fig2/source_data_fig_1e_exphalfmap.txt
- Source_Data/Fig5D_SupplyFig10D/
- Source_Data/Fig5D_SupplyFig10D/source_data_hoxa13.txt
- Source_Data/Fig5D_SupplyFig10D/source_data_nanog.txt
- Source_Data/Fig5D_SupplyFig10D/source_data_lin28a.txt
- Source_Data/Fig5D_SupplyFig10D/source_data_hoxb4.txt
- Source_Data/Fig3/
- Source_Data/Fig3/source_data_fig_3a_sim.txt
- Source_Data/Fig3/source_data_fig_3a_exp.txt
- Source_Data/Fig3/source_data_fig_3b_exp.txt
- Source_Data/Fig3/source_data_fig_3b_sim.txt
- Source_Data/Fig3/source_data_fig_3c_sim.txt
- Source_Data/Fig3/source_data_fig_3c_exp.txt
- Source_Data/Fig4/
- Source_Data/Fig4/source_data_fig_4d_redline.txt
- Source_Data/Fig4/source_data_fig_4d_blackline.txt
- Source_Data/Fig4/source_data_fig_4d_map.txt
- Source_Data/Fig4/source_data_fig_4e_map.txt
- Source_Data/Fig4/source_data_fig_4e_blackline.txt
- Source_Data/Fig4/source_data_fig_4e_redline.txt
- Source_Data/Fig4/source_data_fig_4f_redline.txt
- Source_Data/Fig4/source_data_fig_4f_blackline.txt
- Source_Data/Fig4/source_data_fig_4f_map.txt
- Source_Data/SupplyFig14/
- Source_Data/SupplyFig14/rdf_snapshot_100.txt
- Source_Data/SupplyFig14/rdf_snapshot_101.txt
- Source_Data/SupplyFig14/rdf_snapshot_102.txt
- Source_Data/SupplyFig14/rdf_snapshot_103.txt
- Source_Data/SupplyFig14/rdf_snapshot_104.txt
- Source_Data/SupplyFig14/rdf_snapshot_105.txt
- Source_Data/SupplyFig14/rdf_snapshot_106.txt
- Source_Data/SupplyFig14/rdf_snapshot_107.txt
- Source_Data/SupplyFig14/rdf_snapshot_108.txt
- Source_Data/SupplyFig14/rdf_snapshot_109.txt
- Source_Data/SupplyFig14/rdf_snapshot_10.txt
- Source_Data/SupplyFig14/rdf_snapshot_110.txt
- Source_Data/SupplyFig14/rdf_snapshot_111.txt
- Source_Data/SupplyFig14/rdf_snapshot_112.txt
- Source_Data/SupplyFig14/rdf_snapshot_113.txt
- Source_Data/SupplyFig14/rdf_snapshot_114.txt
- Source_Data/SupplyFig14/rdf_snapshot_115.txt
- Source_Data/SupplyFig14/rdf_snapshot_116.txt
- Source_Data/SupplyFig14/rdf_snapshot_117.txt
- Source_Data/SupplyFig14/rdf_snapshot_118.txt
- Source_Data/SupplyFig14/rdf_snapshot_119.txt
- Source_Data/SupplyFig14/rdf_snapshot_11.txt
- Source_Data/SupplyFig14/rdf_snapshot_120.txt
- Source_Data/SupplyFig14/rdf_snapshot_121.txt
- Source_Data/SupplyFig14/rdf_snapshot_122.txt
- Source_Data/SupplyFig14/rdf_snapshot_123.txt
- Source_Data/SupplyFig14/rdf_snapshot_124.txt
- Source_Data/SupplyFig14/rdf_snapshot_125.txt
- Source_Data/SupplyFig14/rdf_snapshot_126.txt
- Source_Data/SupplyFig14/rdf_snapshot_127.txt
- Source_Data/SupplyFig14/rdf_snapshot_128.txt
- Source_Data/SupplyFig14/rdf_snapshot_129.txt
- Source_Data/SupplyFig14/rdf_snapshot_12.txt
- Source_Data/SupplyFig14/rdf_snapshot_130.txt
- Source_Data/SupplyFig14/rdf_snapshot_13.txt
- Source_Data/SupplyFig14/rdf_snapshot_14.txt
- Source_Data/SupplyFig14/rdf_snapshot_15.txt
- Source_Data/SupplyFig14/rdf_snapshot_16.txt
- Source_Data/SupplyFig14/rdf_snapshot_17.txt
- Source_Data/SupplyFig14/rdf_snapshot_18.txt
- Source_Data/SupplyFig14/rdf_snapshot_19.txt
- Source_Data/SupplyFig14/rdf_snapshot_1.txt
- Source_Data/SupplyFig14/rdf_snapshot_20.txt
- Source_Data/SupplyFig14/rdf_snapshot_21.txt
- Source_Data/SupplyFig14/rdf_snapshot_22.txt
- Source_Data/SupplyFig14/rdf_snapshot_23.txt
- Source_Data/SupplyFig14/rdf_snapshot_24.txt
- Source_Data/SupplyFig14/rdf_snapshot_25.txt
- Source_Data/SupplyFig14/rdf_snapshot_26.txt
- Source_Data/SupplyFig14/rdf_snapshot_27.txt
- Source_Data/SupplyFig14/rdf_snapshot_28.txt
- Source_Data/SupplyFig14/rdf_snapshot_29.txt
- Source_Data/SupplyFig14/rdf_snapshot_2.txt
- Source_Data/SupplyFig14/rdf_snapshot_30.txt
- Source_Data/SupplyFig14/rdf_snapshot_31.txt
- Source_Data/SupplyFig14/rdf_snapshot_32.txt
- Source_Data/SupplyFig14/rdf_snapshot_33.txt
- Source_Data/SupplyFig14/rdf_snapshot_34.txt
- Source_Data/SupplyFig14/rdf_snapshot_35.txt
- Source_Data/SupplyFig14/rdf_snapshot_36.txt
- Source_Data/SupplyFig14/rdf_snapshot_37.txt
- Source_Data/SupplyFig14/rdf_snapshot_38.txt
- Source_Data/SupplyFig14/rdf_snapshot_39.txt
- Source_Data/SupplyFig14/rdf_snapshot_3.txt
- Source_Data/SupplyFig14/rdf_snapshot_40.txt
- Source_Data/SupplyFig14/rdf_snapshot_41.txt
- Source_Data/SupplyFig14/rdf_snapshot_42.txt
- Source_Data/SupplyFig14/rdf_snapshot_43.txt
- Source_Data/SupplyFig14/rdf_snapshot_44.txt
- Source_Data/SupplyFig14/rdf_snapshot_45.txt
- Source_Data/SupplyFig14/rdf_snapshot_46.txt
- Source_Data/SupplyFig14/rdf_snapshot_47.txt
- Source_Data/SupplyFig14/rdf_snapshot_48.txt
- Source_Data/SupplyFig14/rdf_snapshot_49.txt
- Source_Data/SupplyFig14/rdf_snapshot_4.txt
- Source_Data/SupplyFig14/rdf_snapshot_50.txt
- Source_Data/SupplyFig14/rdf_snapshot_51.txt
- Source_Data/SupplyFig14/rdf_snapshot_52.txt
- Source_Data/SupplyFig14/rdf_snapshot_53.txt
- Source_Data/SupplyFig14/rdf_snapshot_54.txt
- Source_Data/SupplyFig14/rdf_snapshot_55.txt
- Source_Data/SupplyFig14/rdf_snapshot_56.txt
- Source_Data/SupplyFig14/rdf_snapshot_57.txt
- Source_Data/SupplyFig14/rdf_snapshot_58.txt
- Source_Data/SupplyFig14/rdf_snapshot_59.txt
- Source_Data/SupplyFig14/rdf_snapshot_5.txt
- Source_Data/SupplyFig14/rdf_snapshot_60.txt
- Source_Data/SupplyFig14/rdf_snapshot_61.txt
- Source_Data/SupplyFig14/rdf_snapshot_62.txt
- Source_Data/SupplyFig14/rdf_snapshot_63.txt
- Source_Data/SupplyFig14/rdf_snapshot_64.txt
- Source_Data/SupplyFig14/rdf_snapshot_65.txt
- Source_Data/SupplyFig14/rdf_snapshot_66.txt
- Source_Data/SupplyFig14/rdf_snapshot_67.txt
- Source_Data/SupplyFig14/rdf_snapshot_68.txt
- Source_Data/SupplyFig14/rdf_snapshot_69.txt
- Source_Data/SupplyFig14/rdf_snapshot_6.txt
- Source_Data/SupplyFig14/rdf_snapshot_70.txt
- Source_Data/SupplyFig14/rdf_snapshot_71.txt
- Source_Data/SupplyFig14/rdf_snapshot_72.txt
- Source_Data/SupplyFig14/rdf_snapshot_73.txt
- Source_Data/SupplyFig14/rdf_snapshot_74.txt
- Source_Data/SupplyFig14/rdf_snapshot_75.txt
- Source_Data/SupplyFig14/rdf_snapshot_76.txt
- Source_Data/SupplyFig14/rdf_snapshot_77.txt
- Source_Data/SupplyFig14/rdf_snapshot_78.txt
- Source_Data/SupplyFig14/rdf_snapshot_79.txt
- Source_Data/SupplyFig14/rdf_snapshot_7.txt
- Source_Data/SupplyFig14/rdf_snapshot_80.txt
- Source_Data/SupplyFig14/rdf_snapshot_81.txt
- Source_Data/SupplyFig14/rdf_snapshot_82.txt
- Source_Data/SupplyFig14/rdf_snapshot_83.txt
- Source_Data/SupplyFig14/rdf_snapshot_84.txt
- Source_Data/SupplyFig14/rdf_snapshot_85.txt
- Source_Data/SupplyFig14/rdf_snapshot_86.txt
- Source_Data/SupplyFig14/rdf_snapshot_87.txt
- Source_Data/SupplyFig14/rdf_snapshot_88.txt
- Source_Data/SupplyFig14/rdf_snapshot_89.txt
- Source_Data/SupplyFig14/rdf_snapshot_8.txt
- Source_Data/SupplyFig14/rdf_snapshot_90.txt
- Source_Data/SupplyFig14/rdf_snapshot_91.txt
- Source_Data/SupplyFig14/rdf_snapshot_92.txt
- Source_Data/SupplyFig14/rdf_snapshot_93.txt
- Source_Data/SupplyFig14/rdf_snapshot_94.txt
- Source_Data/SupplyFig14/rdf_snapshot_95.txt
- Source_Data/SupplyFig14/rdf_snapshot_96.txt
- Source_Data/SupplyFig14/rdf_snapshot_97.txt
- Source_Data/SupplyFig14/rdf_snapshot_98.txt
- Source_Data/SupplyFig14/rdf_snapshot_99.txt
- Source_Data/SupplyFig14/rdf_snapshot_9.txt
- Source_Data/Fig6/
- Source_Data/Fig6/source_data_fig6b.txt
- Source_Data/Fig6/source_data_fig6a.txt
- Source_Data/Fig6/source_data_fig6c.txt
- Source_Data/Fig6/source_data_fig6f.txt
- Source_Data/Fig6/source_data_fig6d.txt
- Source_Data/Fig6/source_data_fig6e.txt
- Source_Data/Fig7/
- Source_Data/Fig7/source_data_fig_7a_index.txt
- Source_Data/Fig7/source_data_fig_7b_index.txt
- Source_Data/Fig7/source_data_fig_7c_index.txt
- Source_Data/Fig7/source_data_fig_7d_index.txt
- Source_Data/Fig7/source_data_fig_7a_avg.txt
- Source_Data/Fig7/source_data_fig_7b_avg.txt
- Source_Data/Fig7/source_data_fig_7c_avg.txt
- Source_Data/Fig7/source_data_fig_7d_avg.txt
- Source_Data/Fig7/source_data_fig_7a_std.txt
- Source_Data/Fig7/source_data_fig_7b_std.txt
- Source_Data/Fig7/source_data_fig_7c_std.txt
- Source_Data/Fig7/source_data_fig_7d_std.txt
- Source_Data/Fig8/
- Source_Data/Fig8/source_data_fig_8a_FreeEnergyMatrix.txt
- Source_Data/Fig8/source_data_fig_8b_FreeEnergyMatrix.txt
- Source_Data/Fig8/source_data_fig_8c_FreeEnergyMatrix.txt
- Source_Data/Fig8/source_data_fig_8d_FreeEnergyMatrix.txt
- Source_Data/Fig8/source_data_fig_8a_Xaxis.txt
- Source_Data/Fig8/source_data_fig_8b_Xaxis.txt
- Source_Data/Fig8/source_data_fig_8c_Xaxis.txt
- Source_Data/Fig8/source_data_fig_8d_Xaxis.txt
- Source_Data/Fig8/source_data_fig_8a_Yaxis.txt
- Source_Data/Fig8/source_data_fig_8b_Yaxis.txt
- Source_Data/Fig8/source_data_fig_8c_Yaxis.txt
- Source_Data/Fig8/source_data_fig_8d_Yaxis.txt
- Source_Data/SupplyFig13/
- Source_Data/SupplyFig13/k10_rdf_bins.txt
- Source_Data/SupplyFig13/k10_rdf_values.txt
- Source_Data/SupplyFig13/k11_rdf_bins.txt
- Source_Data/SupplyFig13/k11_rdf_values.txt
- Source_Data/SupplyFig13/k12_rdf_bins.txt
- Source_Data/SupplyFig13/k12_rdf_values.txt
- Source_Data/SupplyFig13/k13_rdf_bins.txt
- Source_Data/SupplyFig13/k13_rdf_values.txt
- Source_Data/SupplyFig13/k14_rdf_bins.txt
- Source_Data/SupplyFig13/k14_rdf_values.txt
- Source_Data/SupplyFig13/k15_rdf_bins.txt
- Source_Data/SupplyFig13/k15_rdf_values.txt
- Source_Data/SupplyFig13/k16_rdf_bins.txt
- Source_Data/SupplyFig13/k16_rdf_values.txt
- Source_Data/SupplyFig13/k17_rdf_bins.txt
- Source_Data/SupplyFig13/k17_rdf_values.txt
- Source_Data/SupplyFig13/k18_rdf_bins.txt
- Source_Data/SupplyFig13/k18_rdf_values.txt
- Source_Data/SupplyFig13/k19_rdf_bins.txt
- Source_Data/SupplyFig13/k19_rdf_values.txt
- Source_Data/SupplyFig13/k1_rdf_bins.txt
- Source_Data/SupplyFig13/k1_rdf_values.txt
- Source_Data/SupplyFig13/k20_rdf_bins.txt
- Source_Data/SupplyFig13/k20_rdf_values.txt
- Source_Data/SupplyFig13/k21_rdf_bins.txt
- Source_Data/SupplyFig13/k21_rdf_values.txt
- Source_Data/SupplyFig13/k22_rdf_bins.txt
- Source_Data/SupplyFig13/k22_rdf_values.txt
- Source_Data/SupplyFig13/k23_rdf_bins.txt
- Source_Data/SupplyFig13/k23_rdf_values.txt
- Source_Data/SupplyFig13/k24_rdf_bins.txt
- Source_Data/SupplyFig13/k24_rdf_values.txt
- Source_Data/SupplyFig13/k25_rdf_bins.txt
- Source_Data/SupplyFig13/k25_rdf_values.txt
- Source_Data/SupplyFig13/k26_rdf_bins.txt
- Source_Data/SupplyFig13/k26_rdf_values.txt
- Source_Data/SupplyFig13/k27_rdf_bins.txt
- Source_Data/SupplyFig13/k27_rdf_values.txt
- Source_Data/SupplyFig13/k28_rdf_bins.txt
- Source_Data/SupplyFig13/k28_rdf_values.txt
- Source_Data/SupplyFig13/k29_rdf_bins.txt
- Source_Data/SupplyFig13/k29_rdf_values.txt
- Source_Data/SupplyFig13/k2_rdf_bins.txt
- Source_Data/SupplyFig13/k2_rdf_values.txt
- Source_Data/SupplyFig13/k30_rdf_bins.txt
- Source_Data/SupplyFig13/k30_rdf_values.txt
- Source_Data/SupplyFig13/k31_rdf_bins.txt
- Source_Data/SupplyFig13/k31_rdf_values.txt
- Source_Data/SupplyFig13/k32_rdf_bins.txt
- Source_Data/SupplyFig13/k32_rdf_values.txt
- Source_Data/SupplyFig13/k33_rdf_bins.txt
- Source_Data/SupplyFig13/k33_rdf_values.txt
- Source_Data/SupplyFig13/k34_rdf_bins.txt
- Source_Data/SupplyFig13/k34_rdf_values.txt
- Source_Data/SupplyFig13/k35_rdf_bins.txt
- Source_Data/SupplyFig13/k35_rdf_values.txt
- Source_Data/SupplyFig13/k36_rdf_bins.txt
- Source_Data/SupplyFig13/k36_rdf_values.txt
- Source_Data/SupplyFig13/k37_rdf_bins.txt
- Source_Data/SupplyFig13/k37_rdf_values.txt
- Source_Data/SupplyFig13/k38_rdf_bins.txt
- Source_Data/SupplyFig13/k38_rdf_values.txt
- Source_Data/SupplyFig13/k39_rdf_bins.txt
- Source_Data/SupplyFig13/k39_rdf_values.txt
- Source_Data/SupplyFig13/k3_rdf_bins.txt
- Source_Data/SupplyFig13/k3_rdf_values.txt
- Source_Data/SupplyFig13/k40_rdf_bins.txt
- Source_Data/SupplyFig13/k40_rdf_values.txt
- Source_Data/SupplyFig13/k4_rdf_bins.txt
- Source_Data/SupplyFig13/k4_rdf_values.txt
- Source_Data/SupplyFig13/k5_rdf_bins.txt
- Source_Data/SupplyFig13/k5_rdf_values.txt
- Source_Data/SupplyFig13/k6_rdf_bins.txt
- Source_Data/SupplyFig13/k6_rdf_values.txt
- Source_Data/SupplyFig13/k7_rdf_bins.txt
- Source_Data/SupplyFig13/k7_rdf_values.txt
- Source_Data/SupplyFig13/k8_rdf_bins.txt
- Source_Data/SupplyFig13/k8_rdf_values.txt
- Source_Data/SupplyFig13/k9_rdf_bins.txt
- Source_Data/SupplyFig13/k9_rdf_values.txt
- Source_Data/Fig9_SupplyFig16/
- Source_Data/Fig9_SupplyFig16/source_data_Fig9_SupplyFig16.csv
- Source_Data/SupplyFig17/
- Source_Data/SupplyFig17/source_data_supplyfig_17_blueline.txt
- Source_Data/SupplyFig17/source_data_supplyfig_17_blackline.txt
- Source_Data/SupplyFig17/source_data_supplyfig_17_redline.txt
- Source_Data/SupplyFig17/source_data_supplyfig_17_greenline.txt
- Source_Data/SupplyFig11A/
- Source_Data/SupplyFig11A/source_data_nanog_binedges.txt
- Source_Data/SupplyFig11A/source_data_nanog_binCenter.txt
- Source_Data/SupplyFig11A/source_data_nanog_hist.txt
- Source_Data/SupplyFig11A/source_data_hoxb4_binedges.txt
- Source_Data/SupplyFig11A/source_data_hoxb4_binCenter.txt
- Source_Data/SupplyFig11A/source_data_hoxb4_hist.txt
[truncated: 82 more entries]
