# Supplementary material for: An experimentally-informed polymer model reveals high resolution organization of genomic loci
Source: Nat Commun. 2026 Feb 4;17:2338. doi: 10.1038/s41467-026-68928-w (PMC12979793; doi:10.1038/s41467-026-68928-w)
Supplement: Supplementary file 4 — Source Data [file 41467_2026_68928_MOESM4_ESM.zip › Source_Data/Fig5C_SupplyFig10C/source_data_hoxb4.txt]

1.540199746667987313e+00
1.578130954275306141e+00
1.680452890968422874e+00
1.306063062268662200e+00
1.569996492289143397e+00
1.245461029414662635e+00
1.506312732069291727e+00
1.565394849699039082e+00
1.604225844425966496e+00
1.452545694590831715e+00
1.478117614141453373e+00
1.559947172942384164e+00
1.708651442530020104e+00
1.598994267898458999e+00
1.909103794119280773e+00
1.624622578009850660e+00
1.546807156503012370e+00
1.860811753989310757e+00
1.383462474156774924e+00
1.648869671607167797e+00
1.437046637731764109e+00
1.510368096703287755e+00
1.390528657685496494e+00
1.355635768815340203e+00
1.403680397378680222e+00
1.565200607819698497e+00
1.506489914384053996e+00
1.499125552630100611e+00
1.515448927910874044e+00
1.555689953112344703e+00
1.439664423370028645e+00
1.162956392921831172e+00
1.747473726649305670e+00
1.574825829811129951e+00
1.349856332843470508e+00
1.316475543637122714e+00
1.568237422249093349e+00
1.287256622236102821e+00
1.308303969007470702e+00
1.732971630778655348e+00
1.410692357871296654e+00
1.219359792632320083e+00
1.427391531977512562e+00
1.708658786561476184e+00
1.364038044247814829e+00
1.662470159400718517e+00
1.416073813398315950e+00
1.289815729466960992e+00
1.463374206663038191e+00
1.527423872870842469e+00
1.284355949401473129e+00
1.531695587831282790e+00
1.663273308769479319e+00
1.858844710796083710e+00
1.354196427731589214e+00
1.419051816206216454e+00
1.536143075346935172e+00
1.461409254468173158e+00
1.474871929848510899e+00
1.309960428376603092e+00
1.355024605285640504e+00
1.410284206767786319e+00
1.509830738500933967e+00
1.582479117324857798e+00
1.426205545671626718e+00
1.815014581938616534e+00
1.439193912857175572e+00
1.755678593435094026e+00
1.794439284623964515e+00
1.392059894267218212e+00
1.693091036212833522e+00
1.522826087245316984e+00
1.431687570080958150e+00
1.408347616924316759e+00
1.586404312253924642e+00
1.397933036647452276e+00
1.263919406646327070e+00
1.094138540015969774e+00
1.468177452580866849e+00
1.681524667881142632e+00
1.378490087611218939e+00
1.433020128563005313e+00
1.522504330966897523e+00
1.289874856913001633e+00
1.635660048442603376e+00
1.616238208441522550e+00
1.596869712621065140e+00
1.521792037258137276e+00
1.451350549927301170e+00
1.411210677467309438e+00
1.461298502657135456e+00
1.388549864241816589e+00
1.453697167247416377e+00
1.496458339723143460e+00
1.475279947273040237e+00
1.605549853772564317e+00
1.340461492278456124e+00
1.427976431785043410e+00
1.483999319842829179e+00
1.300732915388217892e+00
1.531366855957628115e+00
1.734656480178160765e+00
1.646365797374413908e+00
1.677010321249919667e+00
1.658592590790131549e+00
1.481049769673166150e+00
1.367478499299911165e+00
1.502816274967084142e+00
1.244149600999155503e+00
1.454146631902814679e+00
1.379254598269715526e+00
1.334523418164027309e+00
1.508895202984199990e+00
1.337495568347150776e+00
1.540119393815502002e+00
1.482443678978806911e+00
1.682356083493988352e+00
1.586780646992672628e+00
1.700501157272195307e+00
1.488268338111751188e+00
1.653322375185320547e+00
1.624914176110892505e+00
1.304312497791619840e+00
1.651896612823055666e+00
1.510845799656336030e+00
1.340127141118172549e+00
1.721676370053785377e+00
1.756252260314471236e+00
1.327471955952634453e+00
1.351550063614897379e+00
1.521327172846963727e+00
1.685729234341115212e+00
1.288408726416601757e+00
1.483233160181361976e+00
1.165226935378438355e+00
1.818758738366585970e+00
1.307426446998388059e+00
1.331488073448213960e+00
1.574223692904089589e+00
1.422964755687169625e+00
1.333232203069807387e+00
1.469536845846627582e+00
1.475223215577089686e+00
1.396914913191907859e+00
1.005557274312916860e+00
1.804774793942705235e+00
1.406092505446365992e+00
1.606504074530622939e+00
1.593962545376500950e+00
1.658465596254403263e+00
1.432015516522558318e+00
1.882547339846193823e+00
1.251167096853607497e+00
1.408982071689364624e+00
1.220322452155983894e+00
1.790507616942364599e+00
1.742079932092553962e+00
1.292197939108084004e+00
1.430994618450835087e+00
1.253129078921901174e+00
1.446149713971225159e+00
1.345584438239995073e+00
1.498202399400535345e+00
1.519793434391565778e+00
1.620893095519340354e+00
1.668658869570057934e+00
1.421118226304076693e+00
1.515725195904437550e+00
1.528603144579422812e+00
1.421668523632763526e+00
1.549221873921404757e+00
1.485413112965763283e+00
1.350070344382232612e+00
1.448365105940182973e+00
1.429981089273163253e+00
1.277996487581442242e+00
1.707799495724291683e+00
1.516019749037657016e+00
1.717287887755308162e+00
1.463187269369389032e+00
1.464038441846646998e+00
1.352766776017351180e+00
1.521342997724389967e+00
1.465603866613896189e+00
1.631969081580301406e+00
1.712945679031288693e+00
1.609222347172703627e+00
1.366156382483025844e+00
1.478200916038892032e+00
1.442995924737544344e+00
1.400173811501389309e+00
1.843057646175632724e+00
1.523868154506051287e+00
1.543795388073001540e+00
1.476028044375364834e+00
1.378648984675002520e+00
1.586586847908905140e+00
1.480406522764319721e+00
1.396405068641054958e+00
1.859146434025106043e+00
1.459144494363195044e+00
1.461899449764179515e+00
1.433591869398268326e+00
1.610132529196641737e+00
1.739632341969196805e+00
1.671517064054172108e+00
1.825351367233625899e+00
1.558966300175824049e+00
1.533031708676473093e+00
1.824691442533661778e+00
1.638865999461576406e+00
1.934428830287588941e+00
1.562617060448039386e+00
1.199354818557675673e+00
1.509208285608342415e+00
1.236902186805298953e+00
1.718819873037019885e+00
1.633818981023106076e+00
1.350095229370474659e+00
1.212348139709882089e+00
1.786100441552270768e+00
1.656105892948148028e+00
1.489425953007180503e+00
1.336588264476653132e+00
1.642746799289865667e+00
1.664023982730795881e+00
1.374949783980458973e+00
1.595308964166579413e+00
1.706113412892507508e+00
1.723715190903464922e+00
1.122299112690827050e+00
1.729550963743534453e+00
1.523219582101827951e+00
1.528475658947975546e+00
2.022192973692958695e+00
1.624329870842909695e+00
1.324875384878951401e+00
1.313908114080294176e+00
1.470408017975898707e+00
1.340651731638841104e+00
1.519236417009484530e+00
1.278744909322596657e+00
1.791686234388517818e+00
1.442000969201150173e+00
1.340560936785173407e+00
1.678611159860406321e+00
1.416863462615835623e+00
1.635074340945235516e+00
1.357365627492204130e+00
1.241185954006615910e+00
1.571169267198168518e+00
1.857601696465114305e+00
1.820708225719176898e+00
1.788663138640641748e+00
1.297542035257198245e+00
1.784295085241326850e+00
1.731158550548022701e+00
1.433991651618967689e+00
1.362872209376040145e+00
1.938230980748128163e+00
1.443842794276872121e+00
1.739346177524569104e+00
1.570915781081058560e+00
1.755798974086420827e+00
1.461652335272261460e+00
1.639654407658541535e+00
1.439909992008163275e+00
1.535461810914980019e+00
1.712342468441645282e+00
1.341415811008715542e+00
1.611860980061855964e+00
1.682281480435762422e+00
1.495775416755742215e+00
1.842423564292416049e+00
1.681734601537435703e+00
1.346228228769316582e+00
1.312782830592852168e+00
1.568001445416845385e+00
1.285749169868260822e+00
1.691300270682136508e+00
1.654594019990261788e+00
1.650262222852616478e+00
1.301679786204128497e+00
1.425166089189557006e+00
1.679350999549531487e+00
1.154091630394394219e+00
1.492205085230847050e+00
1.651725636795380758e+00
1.625206996379996216e+00
1.416591794150531936e+00
1.664442210461859029e+00
1.808891396747349223e+00
1.505409869799135825e+00
1.839471974307173685e+00
1.795476212408461558e+00
1.595717994154834507e+00
1.399171229918047210e+00
1.432798243944277461e+00
1.375008850972506247e+00
1.772338917934616287e+00
1.614302049574714237e+00
1.444474848228509467e+00
1.356511135682771263e+00
1.763184784096723856e+00
1.647770736363955990e+00
1.706613877963033543e+00
1.479449271412654587e+00
1.754980693236841915e+00
1.516510757768076312e+00
1.405906233228700453e+00
1.469900056252058995e+00
1.559535764219742493e+00
1.393296770635615855e+00
1.797305901075799461e+00
1.660823042586045961e+00
1.295302868915671146e+00
1.366551519857579056e+00
1.716412481573382776e+00
1.358221688573035379e+00
1.774968367960656490e+00
1.680892438105108688e+00
1.545710680466725773e+00
1.308689197018942263e+00
1.264673926710957241e+00
1.448328703360553638e+00
1.455508382696123704e+00
1.572919390032304410e+00
1.617937216044471382e+00
1.402031521805909620e+00
1.487455842458354383e+00
1.491725233250055016e+00
1.402960987786106895e+00
1.573208998933611991e+00
1.336423087763178641e+00
1.366299885256616164e+00
1.670306278685695700e+00
1.533673378913758878e+00
1.551314486389813174e+00
1.414380520761121973e+00
1.739518538085151667e+00
1.658793010187006089e+00
1.441874663403488910e+00
1.459532734343099714e+00
1.695623832448324375e+00
1.322031938203455104e+00
1.564447479500324478e+00
1.350373806864473503e+00
1.855601235411450389e+00
1.433715708663584998e+00
1.312649320612583992e+00
1.529298765985841912e+00
1.442430884849653427e+00
1.633843779256298534e+00
1.893086963592186311e+00
1.461684830616876818e+00
1.730010747806546068e+00
1.464097778207503087e+00
1.409766832320414220e+00
1.591449846077934716e+00
1.362246170195202666e+00
1.448825288312968640e+00
1.418501161291422008e+00
1.576574941733360991e+00
1.650359442123359166e+00
1.242580222460369477e+00
1.302449004348223749e+00
1.603249569169544309e+00
1.422006243784371682e+00
1.359781249163426908e+00
1.433469662420097546e+00
1.769520999076930501e+00
1.381242990757379996e+00
1.751910948840949001e+00
1.847482662622470961e+00
1.371051667889246595e+00
1.274576783073964270e+00
1.807395862620716720e+00
1.422805840305446656e+00
1.397142071128489871e+00
1.456887306188958675e+00
1.480504770367603529e+00
1.508041403966550398e+00
1.500679884428633537e+00
1.100220792814323278e+00
1.602085499003917501e+00
1.440474120601974661e+00
1.285357791469052158e+00
1.329367988824854852e+00
1.584087186326934127e+00
1.411642596047900211e+00
1.421183041342263476e+00
1.310587306093166315e+00
1.544496352815291962e+00
1.597224619273624135e+00
1.543973103930384783e+00
1.395933895627206045e+00
1.590208094317205667e+00
1.693718323655052593e+00
1.418836230434045387e+00
1.466920387868821729e+00
1.398194611249222286e+00
1.738312434008355556e+00
1.627716582904962905e+00
1.815087516447666527e+00
1.694739091699685840e+00
1.762075094889857141e+00
1.619891912024914671e+00
1.846430327911947167e+00
1.473554092221293743e+00
1.912206283801933804e+00
1.508883282556187311e+00
1.458584999941325622e+00
1.259216297092905279e+00
1.740158727614299128e+00
1.533530151590480450e+00
1.901194065089806040e+00
1.636230026957204098e+00
1.827742824451315418e+00
1.297810591068874864e+00
1.190507376312796017e+00
1.506822720495207157e+00
1.261137746599051646e+00
1.241703643443594407e+00
1.331836491514482024e+00
1.167698259116475956e+00
1.700431217601799494e+00
1.528476335354733040e+00
1.423416110900236786e+00
1.317096599915527744e+00
1.440495850406538603e+00
1.468472596452302437e+00
1.900387003143959364e+00
1.215000248024906027e+00
1.487167545646468136e+00
1.731273257988527714e+00
1.394139851420046705e+00
1.270157412139940600e+00
1.290322580645160810e+00
1.425817706501422366e+00
1.452229291006759793e+00
1.282575865979186824e+00
1.372395236467696122e+00
1.494348842670912170e+00
1.769850821062401769e+00
1.561448401330197688e+00
1.633226356494147158e+00
1.629669042364731091e+00
1.667109044574811350e+00
1.588209135378946701e+00
1.418008647183268245e+00
1.446560504304956307e+00
1.533160490082789096e+00
1.559805336376604235e+00
1.684043165430866740e+00
1.516704669914453518e+00
1.584097141041022061e+00
1.512630487782173905e+00
1.628858931887457562e+00
1.580670122709460168e+00
1.548137757235043432e+00
1.429205461093593810e+00
1.599969656770898530e+00
1.543867782155069035e+00
1.671803858861563796e+00
1.734952295825972213e+00
1.214045906648143713e+00
1.664409394630054662e+00
1.668139957768312476e+00
1.659655145980995172e+00
1.601421434569209490e+00
1.430715127708934276e+00
1.555912924485246540e+00
1.257476461785002497e+00
1.784872200508743845e+00
1.191566934077301410e+00
1.366712610528270311e+00
1.700379283516415763e+00
1.523701570284814455e+00
1.609658889369600665e+00
1.882272154802320241e+00
1.460627817145499607e+00
1.688176630180970417e+00
1.709739649350349389e+00
1.137010641139816869e+00
1.626871564251984426e+00
1.805014665623709380e+00
1.364383912409156574e+00
1.597965205635363484e+00
1.622592617767120826e+00
1.493646884887408266e+00
1.379498952576282189e+00
1.064521447784600561e+00
1.281881364382144062e+00
1.772369305717217181e+00
1.697955977007326034e+00
2.102859629203575054e+00
1.457136639617083285e+00
1.529706406959923992e+00
1.392251630902038739e+00
1.781993544268182239e+00
1.787649895471336681e+00
1.657754012736068372e+00
1.389371934796622243e+00
1.626579106770954963e+00
1.606695273167355165e+00
1.455631607757506885e+00
1.707089347765691656e+00
1.719067659206714227e+00
1.737082626646909489e+00
1.385130156233131293e+00
1.571149277076313133e+00
1.820094159590466720e+00
1.621317974947165119e+00
1.764285207684686441e+00
1.712383191292604190e+00
1.509020413787608206e+00
1.596943757748507275e+00
1.668914395229543990e+00
1.236600309312851698e+00
1.605473845331480520e+00
1.355821317155210259e+00
1.523411564006443397e+00
1.640148176458205320e+00
1.744420275833067580e+00
1.217887852091766421e+00
1.573950511077331305e+00
1.331182496407563809e+00
1.327202716045858599e+00
1.719752984930693174e+00
1.807846760787137352e+00
1.499448894336530946e+00
1.597830935520949458e+00
1.619319019875386179e+00
1.550950748823164860e+00
1.278840284901181512e+00
1.476652937474770111e+00
1.372671493334120196e+00
1.559736657942899507e+00
1.375301297589746730e+00
1.803807519763944933e+00
1.215975019262578893e+00
1.425022955530351076e+00
1.626743229413291303e+00
1.302867444048182666e+00
1.350959922035500860e+00
1.491675958241200250e+00
1.563115067741416730e+00
1.324995117695720648e+00
1.800170499353952458e+00
1.507965606935644409e+00
1.613541920278954267e+00
1.710851786802333629e+00
1.548012327047777914e+00
1.652320711980049150e+00
1.556869912547070856e+00
1.491002626891868577e+00
1.509499816769664493e+00
1.556961234538625227e+00
1.518515025856401079e+00
1.252170004759958655e+00
1.651683801625498438e+00
1.814061699153364016e+00
1.534860651418981536e+00
1.643925912726998950e+00
1.483380870972007326e+00
1.541795316481108236e+00
1.481970891422084602e+00
1.495487808418424436e+00
1.486993812003314375e+00
1.315173257708080357e+00
1.672168626088465615e+00
1.715729885209098082e+00
1.559077772156146402e+00
1.610555656398308999e+00
1.541351775802949797e+00
1.615906256181198319e+00
1.749128410604595452e+00
1.632644421139235913e+00
1.456508570702295113e+00
1.694984688452582766e+00
1.745038264962296859e+00
1.451836817006485703e+00
1.615034045554813780e+00
1.244673143968588525e+00
1.616056321155735276e+00
1.375133739917667075e+00
1.353884286614768673e+00
1.470831019568901166e+00
1.724679248456291170e+00
1.463464034125921520e+00
1.463551367011502347e+00
1.582121376848502514e+00
1.365313751734587466e+00
1.705422726853854432e+00
1.466740204039288953e+00
1.402323520904072751e+00
1.480477023433819150e+00
1.500723452984142448e+00
1.631486939804786873e+00
1.462182519036428374e+00
1.622386278521575464e+00
1.727889118560574033e+00
1.454750540054135177e+00
1.660945257783246642e+00
1.716774202517575398e+00
1.650133416241616136e+00
1.426485168682209981e+00
1.471456047611863216e+00
1.468522396810845398e+00
1.461638775087582331e+00
1.414710447958250628e+00
1.267958453508268413e+00
1.250930150330284985e+00
1.772820305861683821e+00
1.106859958548404244e+00
1.543441635526556777e+00
1.256323506152545733e+00
1.270689419425246047e+00
1.872754195867291971e+00
1.648432373883162327e+00
1.624896909748462237e+00
1.655362113576949179e+00
1.497464069495900940e+00
1.573645461283830649e+00
1.338112715782962869e+00
1.469038283367972486e+00
1.675530967490810319e+00
1.673651611556344676e+00
1.579383344508652476e+00
1.594424249901903456e+00
1.388980134487549645e+00
1.561462522467004010e+00
1.490807056652206031e+00
1.868423973756889733e+00
1.418010210091604995e+00
1.416393131054757282e+00
1.508252381066572889e+00
1.727667864998400749e+00
1.559093267393724114e+00
1.845411683180175455e+00
1.587512833155729552e+00
1.819780997542796319e+00
1.385513356774109361e+00
1.168571961829322436e+00
1.325940118333061468e+00
1.538323019830259986e+00
1.665634744723901939e+00
1.616801869416624848e+00
1.445932457337107735e+00
1.476577331830061901e+00
1.539372562040141501e+00
1.386045169649551489e+00
1.470632823154568225e+00
1.736758997158107221e+00
1.353505311725671234e+00
1.429497720847235698e+00
1.598674700459425502e+00
1.381980906811639764e+00
1.695755426150526990e+00
1.613211141972872520e+00
1.679166937285200278e+00
1.900506090152526806e+00
1.387611940321671344e+00
1.643442578989940950e+00
1.571630155961386111e+00
1.871803523541593517e+00
1.420423578704230305e+00
1.786950979277836637e+00
1.879566857472371622e+00
1.855159175216629208e+00
1.445465846057877535e+00
1.760587677820909969e+00
1.533986531137879306e+00
1.716582920570968174e+00
1.180715311652789756e+00
1.697849347688410893e+00
1.315304448267222481e+00
2.194585901548159690e+00
1.764786379329053023e+00
1.404517399063291982e+00
1.579138820144151412e+00
1.204244703664922422e+00
1.619333914438482180e+00
1.404654959130703373e+00
1.318471102668281159e+00
1.219967424142530676e+00
1.433277013290165325e+00
1.432502767974397129e+00
1.594291050271994470e+00
1.383667364366439889e+00
1.620874492665055566e+00
1.391416017262818494e+00
1.510417637162082549e+00
1.434627464970039901e+00
1.374332998767894498e+00
1.653044792029892518e+00
1.345065453840812220e+00
1.613250784947269478e+00
1.443638590914955389e+00
1.309802988564206183e+00
1.396518539933936820e+00
1.406381550326911256e+00
1.675106957210127590e+00
1.294269761315431699e+00
1.477427718967600834e+00
1.627924049252968297e+00
1.445342513434068055e+00
1.651627203223169582e+00
1.525024315725284518e+00
1.835935856411771594e+00
1.676155471389598972e+00
1.556829510929580884e+00
1.486281936484720179e+00
1.529618823812930462e+00
1.663153740528710234e+00
1.548367815774645884e+00
1.584523948866344956e+00
1.477636145635006670e+00
1.712147730316208483e+00
1.857897813236901730e+00
1.251172743777630103e+00
1.572364259431146216e+00
1.479284738693654955e+00
1.360193485051335749e+00
1.610839054269489257e+00
1.403647412549356766e+00
1.603931133928084396e+00
1.807507509751586916e+00
1.484710284180182693e+00
1.363593793931774378e+00
1.219818303185412178e+00
1.495729527792625468e+00
1.645815300212897014e+00
1.833261725240529660e+00
1.432673529444325133e+00
1.495518717291171917e+00
1.469233144641704847e+00
1.571604711576459090e+00
1.752655440604378168e+00
1.554009109067202132e+00
1.899619305136399428e+00
1.787749400392034671e+00
1.394772920056356336e+00
1.556897034648982769e+00
1.516366615465195800e+00
1.544613473507177259e+00
2.081563394108587151e+00
1.603806011127016706e+00
1.747434407969171932e+00
1.757283903593798158e+00
1.489312553405758077e+00
1.943019756817346844e+00
1.727040217414571144e+00
1.561182956046302861e+00
1.752505847537470629e+00
1.899919672225011791e+00
1.281292443113464463e+00
1.283558629558384068e+00
1.564069956921280369e+00
1.481238294056009153e+00
1.615629596631450893e+00
1.517622375758571840e+00
1.698800926085485941e+00
1.756303542877169610e+00
1.498953211047459710e+00
1.363484327361742299e+00
1.851748500756160265e+00
1.601711965960077588e+00
1.590557734483451835e+00
1.464226053574395170e+00
1.314986566733312934e+00
1.699446252906948951e+00
1.830468565013032345e+00
1.607353058047858996e+00
1.414976833756911079e+00
1.373952798230183792e+00
1.245256209205896969e+00
1.385658104270733437e+00
1.293580751735603718e+00
1.784780373051875424e+00
1.646793546083318516e+00
1.318904427068558149e+00
1.503214192463642185e+00
1.677013982530142222e+00
1.280428251238487025e+00
1.439905146599974817e+00
1.634746567889538538e+00
1.271826701535167192e+00
1.351855895142198172e+00
1.632283647807106775e+00
1.738269493224098960e+00
1.513608492343153866e+00
1.673321716390003377e+00
1.377276090673560827e+00
1.343742702689727286e+00
1.908276481033358341e+00
1.539632256367377661e+00
1.756594060513377187e+00
1.434811407964884156e+00
1.423504314610310351e+00
1.574535085795622624e+00
1.594527534494753152e+00
1.666374562754182609e+00
1.609041587710581700e+00
1.222185301758301312e+00
1.751283219920179546e+00
1.850113753139182027e+00
1.814601379256731484e+00
1.433058392748351118e+00
1.339178242734263558e+00
1.756325893184882414e+00
1.442188458198009116e+00
1.687971052170969433e+00
1.714358774752002379e+00
1.642056585339625174e+00
1.502862143284416696e+00
1.606881118031882938e+00
1.591462774545846726e+00
1.446538373600582794e+00
1.845153859556124987e+00
1.416562040900535280e+00
1.430507864377009497e+00
1.375194627594066521e+00
1.661812934005772568e+00
1.284897399950848840e+00
1.459403910663092496e+00
1.276083056797072013e+00
1.354583426338998198e+00
1.538372503690417004e+00
1.555939759971378455e+00
1.344919441991387687e+00
1.630390943308599461e+00
1.776328871541971388e+00
1.539225317636742973e+00
1.749479397453463925e+00
1.515136157797048577e+00
1.311096312993685897e+00
1.778589036455151762e+00
1.229705272237295643e+00
1.582009134463611577e+00
1.327876455688034696e+00
1.378986405013518546e+00
1.373633113318431631e+00
1.524490981017642355e+00
1.450425336849931135e+00
1.433550794851409238e+00
1.356092982194185170e+00
1.422020993585607629e+00
1.478064969644157234e+00
1.263611924966244304e+00
1.252270584124245634e+00
1.543160447192650331e+00
1.219600469471648019e+00
1.533255402227792441e+00
1.768022230109681514e+00
1.559795129619778065e+00
1.314646295192439585e+00
1.690237177921069645e+00
1.630393604380429018e+00
1.666229514080831642e+00
1.608823617043546150e+00
1.254938154588678412e+00
1.605829757248421696e+00
1.758006172439502413e+00
1.435016163515446586e+00
1.953457155317891436e+00
1.743727165146401692e+00
1.326154159272705524e+00
1.401802834863296265e+00
1.303254832018656550e+00
1.497803533514737939e+00
1.610889139717041729e+00
1.554793006378457854e+00
1.153660680728702204e+00
1.513069236227657210e+00
1.707201887982970012e+00
1.378586745983588990e+00
1.393278663681040141e+00
1.389718602022852689e+00
1.492180996404617543e+00
1.429504902104313580e+00
1.359329174238408156e+00
1.229694526827469936e+00
1.732186138283984711e+00
1.375410004744049175e+00
1.449165932737033202e+00
1.743768339291057234e+00
1.433009131940210956e+00
1.579661923181532757e+00
1.199959195956801006e+00
1.435124429422157899e+00
1.227297674155238605e+00
1.623170035585488113e+00
1.383164934867509466e+00
1.722246018420765967e+00
1.222716423119342588e+00
1.338317902642088830e+00
1.656780683091400697e+00
1.456456167968165571e+00
1.483623472383132080e+00
1.235558680814017984e+00
1.362149074275569749e+00
1.555163376971132383e+00
1.545624051939511689e+00
1.497527317031514205e+00
1.401057585768856528e+00
1.249237906135920895e+00
1.327446539046507779e+00
1.381502841542154414e+00
1.353596721579819473e+00
1.684690822625984241e+00
1.444490716788478180e+00
1.707773398733465564e+00
1.400128654054691779e+00
1.556935774785630500e+00
1.572243015493812957e+00
1.361841762131490885e+00
1.625807042530779345e+00
1.369810469453395463e+00
1.307714153679247815e+00
1.598929192647011277e+00
1.524012257881452115e+00
1.736621648294633946e+00
1.767723356839004056e+00
1.388284314709429479e+00
1.654843114461082898e+00
1.452016050448876605e+00
1.795054557933286610e+00
1.671224079677291030e+00
1.604186819612273496e+00
1.558272795278066170e+00
1.599055419624222596e+00
1.299224868818199097e+00
1.276088493628972920e+00
1.604057867012296468e+00
1.162165693181187454e+00
1.307513898448961376e+00
1.804377425740692376e+00
1.428026383312238412e+00
1.647861448508330495e+00
1.289164198358749625e+00
1.435640346567318648e+00
2.040239773589587191e+00
1.584870206238836232e+00
1.793243679767426935e+00
1.685219275266987671e+00
1.905054490177267024e+00
1.564974145688108997e+00
1.582186786710382265e+00
1.387308457636232673e+00
1.775768174362606366e+00
1.230384563282666210e+00
1.399960584830988841e+00
1.333455772747999202e+00
1.569684679692480156e+00
1.872562370254696296e+00
1.467666515423386109e+00
1.618183971863725201e+00
1.935670363433565466e+00
1.565947776591071205e+00
1.679817968032635056e+00
1.602469155804332912e+00
1.572031443471638257e+00
1.570334863045597329e+00
1.669745831688609794e+00
1.419059576364747555e+00
1.556226093707915537e+00
1.482198272259665828e+00
1.616068972755362765e+00
1.650707335973735201e+00
1.659304378165014082e+00
1.637215231268470239e+00
1.806866974510335844e+00
1.641598020243514755e+00
1.296829346903717761e+00
9.883255321922755909e-01
1.623763896637386184e+00
1.497230240317082961e+00
1.438249238278923592e+00
1.240516705486208071e+00
1.453773086900421729e+00
1.650236398824699968e+00
1.505822776266787733e+00
1.674283260952828867e+00
1.473531816948433937e+00
1.633782949241160409e+00
1.524680697258309126e+00
1.781432210959233764e+00
1.532744026632204326e+00
1.470731033228076079e+00
1.434488864603600700e+00
1.673845660134619440e+00
1.273578591521271619e+00
1.648836865312931943e+00
1.770502927667279902e+00
1.670916812451355149e+00
1.884898819942851578e+00
1.576696461462326004e+00
1.617855964462150187e+00
1.455816277546152282e+00
1.329154138237598870e+00
1.732113542727973465e+00
1.599582338250510549e+00
1.691303548964057102e+00
1.312153940393473883e+00
1.687948812563921930e+00
1.335087555813508020e+00
1.643009678802274554e+00
1.633726615094291734e+00
1.394951267104255654e+00
1.316119808081460674e+00
1.344321272776271670e+00
1.490527299794040861e+00
1.908415073956925223e+00
1.423825804804404349e+00
1.566239547742418692e+00
1.615324274017835737e+00
1.589386616610970249e+00
1.760154691332163734e+00
1.036035024334713395e+00
1.906284848920303254e+00
1.746648626885848321e+00
1.664526500117338159e+00
1.598063919204255390e+00
1.425587947366485864e+00
1.428911579524124509e+00
1.971862431391286252e+00
1.609449993294724157e+00
1.751470759248313636e+00
1.634195226633439413e+00
1.963067945575574402e+00
1.807269924053358512e+00
1.640803290451205987e+00
1.511072409404293770e+00
2.115172581226826942e+00
1.223435137144715412e+00
1.474972816658078223e+00
1.484274647797600544e+00
1.271040139938180324e+00
1.548779995634078421e+00
1.459567916213362571e+00
1.937077129239364703e+00
1.791757305544929846e+00
1.431186705232689427e+00
1.518895619264674091e+00
1.916192547235749943e+00
1.677364274803805122e+00
1.512319138053112244e+00
1.373719055369430730e+00
1.647646790893006363e+00
1.610924941126635090e+00
1.733952491364899151e+00
1.534632193830241409e+00
1.222703683041036715e+00
1.690190546857203824e+00
1.038298806697144361e+00
1.521197540739535281e+00
1.313466500818620597e+00
1.432237050631981923e+00
1.283389900718597598e+00
1.409057924238750426e+00
1.990300172407258428e+00
1.220882059841933875e+00
1.672561537580656621e+00
1.389971742629577012e+00
1.589615584732655851e+00
1.689737318620397888e+00
1.566006872082271739e+00
1.330924384586543052e+00
1.594169031468419373e+00
1.306432907564738954e+00
1.435717398795679500e+00
1.611099222967446565e+00
1.835891441056639373e+00
1.997185557012934209e+00
1.370390674562159461e+00
1.573058172921491638e+00
1.557329266986636984e+00
1.821271146655688344e+00
1.412361758736941919e+00
1.585005075161060706e+00
1.428683794082751257e+00
1.496385383962440585e+00
1.363918356840891466e+00
1.830021777481905643e+00
1.468489964095741840e+00
1.487935785415205991e+00
1.344454623688962069e+00
1.413051924765918788e+00
1.261377112136051526e+00
1.480192595261498045e+00
1.469297449189162386e+00
1.615219795150078408e+00
1.662005359133806426e+00
1.486343046428626913e+00
1.491399101616559308e+00
1.115331269617483967e+00
1.424580027895103296e+00
1.535756318303831636e+00
1.463460875910463921e+00
1.479192122748645311e+00
1.414298775523878948e+00
1.746059031236949277e+00
1.615838349621671721e+00
1.626308687599946623e+00
1.305423422271542844e+00
1.655828025319876495e+00
1.704618255406975313e+00
1.471617908763385607e+00
1.645081168107333847e+00
1.216010409359797872e+00
1.748028601514772129e+00
1.702596407776574505e+00
1.596727840922011143e+00
1.913060886551868789e+00
1.847495250542144696e+00
1.537127986080078834e+00
1.258276399760608122e+00
1.546506761455527679e+00
1.494903425400317953e+00
1.557098468621588516e+00
2.036618667968631335e+00
1.221505584816120260e+00
1.471082270530416292e+00
1.535248958613992798e+00
1.653305154172518776e+00
1.557057051160585681e+00
1.202873368217810768e+00
1.485580722798927944e+00
1.999787698737028441e+00
1.259435713797763645e+00
1.550751572885833207e+00
1.465574619550841451e+00
1.673426562288494068e+00
1.874683634071360405e+00
1.529652576419242127e+00
1.592506874959357388e+00
1.569297355135104155e+00
1.679678906835009311e+00
1.527719422170227270e+00
1.504372363789335143e+00
1.379718395930328079e+00
1.421783610870228198e+00
1.580912223567607633e+00
1.390047689963253452e+00
1.842852669073855143e+00
1.451708369613624150e+00
1.571352580174291580e+00
1.265761981467460107e+00
1.545033004069117144e+00
1.585975556068974113e+00
1.621739318618397707e+00
1.572205034342218255e+00
1.437204827416080910e+00
1.373811544642417948e+00
1.732728118908725357e+00
1.635747381521549748e+00
1.310967005009985753e+00
1.464979209019367179e+00
1.417566164899607184e+00
1.874112436374927526e+00
1.641060024578306908e+00
1.051646906937857562e+00
1.773004080451627607e+00
1.650797513054975241e+00
1.786654611625480893e+00
1.663220204213330389e+00
1.331479971591285061e+00
1.608366827957167455e+00
1.584226140315327047e+00
1.585338844153400650e+00
1.416076737931508678e+00
1.390091482252570732e+00
1.424332517172473000e+00
1.370559377732107453e+00
1.786135924654721929e+00
1.723839807168523031e+00
1.743289501767969485e+00
1.531969024057231010e+00
1.327515946929627821e+00
1.396420730838403790e+00
1.732019544486508966e+00
1.673746664583574351e+00
1.657943809959805614e+00
1.420487307414131983e+00
1.635863593221403178e+00
1.399253647524284494e+00
1.778624559125609794e+00
1.153356459539119916e+00
1.852276586636876443e+00
1.768319107657401412e+00
1.601455305736637635e+00
1.660891900423244749e+00
1.661574326687450309e+00
1.479149411915256174e+00
1.430821703185292337e+00
1.533951484548211397e+00
1.525645084439296806e+00
1.757349759515790977e+00
1.289804452251138489e+00
1.487213499142842510e+00
1.486520183720967614e+00
1.502196477548165987e+00
1.434616243407949465e+00
1.437070560225787830e+00
1.335266144024494617e+00
1.586556802410218125e+00
1.496052567040816239e+00
1.474457472426330185e+00
1.483176019651795352e+00
1.483491755201137519e+00
1.604366254006347470e+00
1.577709360642466585e+00
1.421460722348314665e+00
1.493446112214620092e+00
1.579988384042903427e+00
1.620117598677313309e+00
1.541447066270909660e+00
1.609885250342574015e+00
1.356302772309611715e+00
1.521945918770120532e+00
1.568826122213892837e+00
1.627411333919117853e+00
1.424294064683443439e+00
1.634639073033656853e+00
1.448878136508416015e+00
1.599124259901750333e+00
1.855002811957427333e+00
1.472284569023918355e+00
1.845831082092404873e+00
1.520815761462268156e+00
1.358004639960109117e+00
1.367434464188389098e+00
1.889321096567714520e+00
1.551328367391475282e+00
1.296488529874104234e+00
1.555303651753659366e+00
1.524595152683667409e+00
1.434512288448370088e+00
1.350199480332653579e+00
1.307631650091661379e+00
1.594872027286879046e+00
2.005884160600918786e+00
1.471998482845927159e+00
1.533349765508956741e+00
1.369405980153334479e+00
1.771440852548336498e+00
1.099032084516666341e+00
1.709699766931153997e+00
1.622309896299694021e+00
1.536257778839655419e+00
1.784487024202976446e+00
1.610883063519216840e+00
1.500531671211531304e+00
1.754606233526226466e+00
1.678499905919105029e+00
1.501967835542831642e+00
1.369735588349395350e+00
1.760276732159436808e+00
1.717374942771830115e+00
1.886469390579699645e+00
1.653608810205905444e+00
1.591782437674165385e+00
1.518587050601490240e+00
1.601472065442598458e+00
1.484084492903912977e+00
1.457576456641423990e+00
2.183086601190239229e+00
1.523627088431202647e+00
1.441344779591475334e+00
1.356834952156932061e+00
1.590673005836237275e+00
1.563020548862863901e+00
1.394826377660452366e+00
1.554311794750672160e+00
1.499381052409617610e+00
1.411463390887471192e+00
1.363288665158159496e+00
1.534431165619712045e+00
1.332979577583045305e+00
1.672047381215615136e+00
1.646820188923836970e+00
1.480309655504593369e+00
1.726295769179097661e+00
1.675172809432504462e+00
1.745187035027077060e+00
1.416732417156157275e+00
1.106960722337453795e+00
1.936620302796586479e+00
1.390971734147288474e+00
1.441486327463858519e+00
1.651895475778584199e+00
1.339432833735974437e+00
1.812949750856110764e+00
1.700102924469721000e+00
1.115865829284905519e+00
1.616962310292678895e+00
1.497444601193355762e+00
1.724043329846610240e+00
1.441658226979428470e+00
1.382923434243359839e+00
1.729634726760965524e+00
1.797328559388414515e+00
1.301480099688363090e+00
1.812899811110809889e+00
1.796323287572898275e+00
1.847950405458003598e+00
1.666416273359052624e+00
1.464124803414709852e+00
1.458775452889590873e+00
1.620715486317801934e+00
1.444094696724068871e+00
1.496276020846419197e+00
1.425780126250781876e+00
1.579064979086961085e+00
1.356373294242399385e+00
1.424014316906819566e+00
1.619822086543010631e+00
1.244926660399646501e+00
1.428438205216191470e+00
1.550203899880624903e+00
1.356918607986680181e+00
1.893950580768299918e+00
1.569096666327982614e+00
1.284275563092030392e+00
2.043559083624551409e+00
1.576296113533942167e+00
1.637703351700446008e+00
1.392633908951868671e+00
1.498690814444303632e+00
1.503917739973519518e+00
1.774680421930572960e+00
1.638598699866263608e+00
1.759625189462114880e+00
1.369140317042707888e+00
1.326758902263523110e+00
1.594165906566608726e+00
1.696947258089176458e+00
1.651398053562799673e+00
1.704139258741650620e+00
1.491491399442555821e+00
1.688541348992632418e+00
1.371507406765492876e+00
1.458529480201861350e+00
1.514079982860259577e+00
1.457955001250098803e+00
1.684062036010131713e+00
1.511338406227318298e+00
1.353017715505039353e+00
1.231632809955821362e+00
1.422568665211395800e+00
1.624062059497893618e+00
1.741260701434488745e+00
1.451533071258420016e+00
1.462002648869524135e+00
1.366329754506832028e+00
1.835020646144362777e+00
1.410954695121837910e+00
1.369082734332067730e+00
1.518635001763825265e+00
1.601273683557804972e+00
1.757496509896693260e+00
1.790253416903032635e+00
1.597467945734319272e+00
1.567188939531134029e+00
1.491422017287306057e+00
1.490202788491680863e+00
2.039495218151480493e+00
1.247185790124660132e+00
1.470129670983625569e+00
1.483171585909670132e+00
1.716191100168951600e+00
1.314888591094797388e+00
1.459499904841817353e+00
1.442100498556637911e+00
1.268309381285103177e+00
1.497389264260960307e+00
1.269070032906319145e+00
1.540679749969889878e+00
1.476386338783769236e+00
1.525557174032526664e+00
1.465104912093501577e+00
1.716602850029981919e+00
1.343400154133051361e+00
1.611177555340553180e+00
1.391115009150278858e+00
1.399990802763238840e+00
1.463405069425808058e+00
1.196371548546175445e+00
1.465392032804375688e+00
1.454360307069007430e+00
1.313791026841666820e+00
1.490491360110011154e+00
1.400817247080583527e+00
1.635316524889878664e+00
1.505490335964041471e+00
1.183022241788738382e+00
1.460800004746699798e+00
1.404077423388860213e+00
1.463999588871494950e+00
1.250522489377565938e+00
1.390049156627835458e+00
1.764629123958550538e+00
1.287763584471894429e+00
1.777951606737205204e+00
1.785323539340807120e+00
1.701088038573165706e+00
1.523524262056449530e+00
1.652088640108376527e+00
1.570883284788999301e+00
1.333136368199995703e+00
1.732552094100910711e+00
1.650425250390116672e+00
1.457187652820369550e+00
1.522694772652005923e+00
1.755525880379182668e+00
1.700059170233452210e+00
1.470287856407185068e+00
1.863166415982593804e+00
1.656716030960992958e+00
1.663006732345579275e+00
1.830450815252076202e+00
1.571950509918559113e+00
1.409871909937830070e+00
1.662240859187666731e+00
1.740943659069561278e+00
1.616152497469845795e+00
1.699332520500044907e+00
1.648252977693195120e+00
1.748236213841530828e+00
1.219313564051795140e+00
1.499954014776299527e+00
1.877383872120691910e+00
1.632027614905822155e+00
1.564663540863107771e+00
1.693621560987058627e+00
1.742267956901043302e+00
1.214292452783852116e+00
1.479603564371574365e+00
1.554752974558790024e+00
1.695742318635314438e+00
1.832861315875614405e+00
1.295970322240814099e+00
1.826430538632423994e+00
1.495311576549697818e+00
1.620371609472234464e+00
1.699476979694214185e+00
1.394543884036011816e+00
1.519527306148103829e+00
1.769520683040140430e+00
1.216882565042853859e+00
1.766351440773562320e+00
1.450124512828454337e+00
1.934171615562706448e+00
1.453311596091398927e+00
1.673829140840176866e+00
1.258845508597599139e+00
1.381573698454369170e+00
1.456849071431192577e+00
1.617937303283988548e+00
1.584348613863205246e+00
1.418882302501897952e+00
1.803669263595058636e+00
1.661741329044077009e+00
1.500038537384343451e+00
1.436861230596244265e+00
1.319142883276927414e+00
1.604931531303594339e+00
1.285993146479969429e+00
1.555053031765711413e+00
1.814075890999858220e+00
1.921445564746961931e+00
1.451117228851729113e+00
1.666484518601467624e+00
1.404230016221252875e+00
1.536928879490712996e+00
1.588665330544388521e+00
1.643954051157877627e+00
1.636966567650795623e+00
1.617594233506327583e+00
1.384419896018337592e+00
1.569668109028787173e+00
1.418413235830574770e+00
1.442592909488521702e+00
1.387971944585073114e+00
1.555617401006870404e+00
1.693298980671552822e+00
1.459371964311074743e+00
1.494113896636044103e+00
1.504790889754841876e+00
1.631211627231487826e+00
1.266426588548411392e+00
1.625966909350166745e+00
1.704899762957245546e+00
1.443097131045494086e+00
1.214627153636247625e+00
1.702471216521916020e+00
1.366661986968908948e+00
1.413919734260595806e+00
1.316918091545227654e+00
1.609251435967063992e+00
1.149196534549913995e+00
2.135308017803160929e+00
1.743880680452181586e+00
1.649808534598541154e+00
1.356992168501392815e+00
1.366620049184990915e+00
1.509843547208243209e+00
1.572995565572648191e+00
1.400974523502446223e+00
1.423040350497428941e+00
1.456037114276416355e+00
1.409780697356493251e+00
1.425993944669519786e+00
1.384115369814999941e+00
1.367186025589337994e+00
1.355048888102011295e+00
1.584307535346790807e+00
1.362329943231611162e+00
1.448207688276028193e+00
1.773840137030356257e+00
1.624798952401736774e+00
1.459086499160896278e+00
1.510671921469075141e+00
1.584305954976365172e+00
1.610248848371269803e+00
1.348713991442554549e+00
1.748747835885060331e+00
1.518403073727708108e+00
1.749390700973693979e+00
1.655354988600673760e+00
1.523398622192797980e+00
1.787586126580518187e+00
1.743925664936575304e+00
1.323834120460065655e+00
1.432162053342173724e+00
1.732981777619584607e+00
1.332084229550816623e+00
1.767443266986632233e+00
1.608844798301237056e+00
1.406348875338253146e+00
1.541971687329258156e+00
1.720046028075655542e+00
1.628336503575481320e+00
1.508570668543456339e+00
1.531010769808513361e+00
1.542928813857179504e+00
1.242401751753228645e+00
1.526023441920690171e+00
1.378538337873833397e+00
1.329179284347939305e+00
1.441139228868765665e+00
1.606859889931554708e+00
1.619637209663236099e+00
1.401577233961109448e+00
1.384374243453405873e+00
1.615351143564828007e+00
1.926955005875098159e+00
1.594884842154722371e+00
1.375717761128393501e+00
1.456841280086457413e+00
1.765745766808429540e+00
1.511073989802565798e+00
1.395051287981763810e+00
1.286632690981011073e+00
1.507067935593922492e+00
1.527780569909778841e+00
1.537325492416309558e+00
1.614531493771944159e+00
1.598569432242258781e+00
1.297697590630119802e+00
1.338059289302142352e+00
1.423928965420561799e+00
1.660783159487793093e+00
1.718958194665979766e+00
1.409311275323487989e+00
1.315636530337653820e+00
1.399801943750352606e+00
1.299113540608865858e+00
1.306810991440065184e+00
1.564391623980544210e+00
1.617262789212200680e+00
1.430086859146899148e+00
1.671540847938913110e+00
1.842573261027951492e+00
1.363120193068835029e+00
1.627766980760849691e+00
1.464057661793597198e+00
2.040094062771437233e+00
1.687891520910542953e+00
1.480652067210389333e+00
1.051412933680644368e+00
1.534736985085527028e+00
1.584272737805547449e+00
1.332042857570252758e+00
1.470111009063921781e+00
1.635057086582775820e+00
1.376731715968964709e+00
1.779575581355111069e+00
1.351029701930017923e+00
1.605528523449869072e+00
1.311835343236179563e+00
1.407134496014374569e+00
1.361824821172137323e+00
1.355065677248196154e+00
1.594039980334170270e+00
1.482119474958510263e+00
1.482134974309175401e+00
1.738754383468732234e+00
1.499185683321508478e+00
1.446716229876061188e+00
1.448259650173520985e+00
1.583654176514089684e+00
1.567992500145169776e+00
1.413717862166175898e+00
1.306409167127058346e+00
1.285113843461448191e+00
1.245291421894839212e+00
1.448759932899007730e+00
1.219184425932607674e+00
1.552678535380403568e+00
1.844442700707945137e+00
1.827508234726111791e+00
1.592311803400648706e+00
1.608338047556969741e+00
1.692075671865929776e+00
1.578647715127122542e+00
1.746709322608274828e+00
1.742064833214360231e+00
1.638417246609711331e+00
1.879591922781621793e+00
1.517526501515455095e+00
1.813495282570882772e+00
1.486603215351916640e+00
1.460211100866194212e+00
1.269384601200524543e+00
1.365937822233379340e+00
1.353099146707104516e+00
1.692913546757557119e+00
1.327623115690526490e+00
1.219052918838472443e+00
1.388778431998042295e+00
1.541624526967178443e+00
1.209120073108369553e+00
1.482967616165550728e+00
1.526436666171498313e+00
1.659999552939131373e+00
1.368222709472511012e+00
1.430799800719053660e+00
1.534099955663525083e+00
1.428741880821743804e+00
1.612722239982893546e+00
1.575863484705499973e+00
1.354404901244866455e+00
1.584111125025124744e+00
1.378765451263161745e+00
1.671186182883876103e+00
1.673749901399159468e+00
1.227466530840027215e+00
1.653992583823879148e+00
1.541761806059632978e+00
2.078628060865102434e+00
1.678417983982787076e+00
1.560904610389422853e+00
1.411047503934779623e+00
1.544765761109291091e+00
1.644030421702515232e+00
1.278985314658130257e+00
1.591874879935238241e+00
1.564310896880077184e+00
1.597028260382437947e+00
1.179227020779870738e+00
1.295827994083798229e+00
1.260926406489574880e+00
1.411164575721998604e+00
1.619645617805423043e+00
1.342058137980527199e+00
1.465533080661790111e+00
1.290036756471282242e+00
1.590677979066129399e+00
1.623015955644182773e+00
1.336181121109716985e+00
1.312246322602625082e+00
1.498637690711035475e+00
1.639666025988629094e+00
1.536629186283841708e+00
1.487191836226307018e+00
1.498032566895024065e+00
1.133673171930520418e+00
1.362395525486772563e+00
1.595189586387564695e+00
1.713868992314669493e+00
1.257242330421276089e+00
1.877766606292478713e+00
1.371540836350078507e+00
1.473855213707022216e+00
1.455335655578215093e+00
1.358170871352849085e+00
1.549942513841250147e+00
1.632285122312907788e+00
1.816945964576203387e+00
1.596979730354080917e+00
1.703416292996914549e+00
1.411623651442197591e+00
1.332449543146967397e+00
1.524205386155928821e+00
1.931444970294531993e+00
1.241248068549182904e+00
1.546899923605670191e+00
1.721995415856762524e+00
1.186642734514274045e+00
1.598998502735960781e+00
1.795617947442938567e+00
1.590912208201369804e+00
1.617189115501978192e+00
1.498308435911527958e+00
1.399349372927105817e+00
1.555759408445596126e+00
1.495282263415942614e+00
1.376388946671972313e+00
1.475302403531764561e+00
1.371118565799914979e+00
1.493180875391836304e+00
1.392702204191221149e+00
1.796615218687786619e+00
1.864013784286920217e+00
1.355337378423629335e+00
1.432692515916639486e+00
1.980928666512734582e+00
1.254347468391761922e+00
1.582755806245136121e+00
1.329413573887240130e+00
1.620668807255008392e+00
1.647899408652930608e+00
1.916769298765159446e+00
1.430790084695236164e+00
1.559084478226077541e+00
1.484563559658672593e+00
1.203141375911525701e+00
1.650637123295345843e+00
1.791673858026618271e+00
1.410981943544133088e+00
1.771343927682470731e+00
1.240575502365056648e+00
1.558434273303759277e+00
1.462841240396947962e+00
1.460801295205647721e+00
1.518493213964835498e+00
1.254528620198302136e+00
1.450646929390130069e+00
1.322706342112599520e+00
1.419282288487042853e+00
1.569044319663933429e+00
1.773790300543172993e+00
1.508696274220916234e+00
1.627730200798754412e+00
1.541224827317508872e+00
1.516806710487031973e+00
1.397598361767038888e+00
1.488647181853415935e+00
1.541774345580064320e+00
1.537459918112473733e+00
1.414061547569029909e+00
1.585597833510918209e+00
1.567394805290716508e+00
1.235602159032925362e+00
1.553171817311597147e+00
1.655676092086846074e+00
1.420776054156518642e+00
1.656337899898014721e+00
1.864466207292692967e+00
1.703105051244010681e+00
1.296405589554755711e+00
1.355402905157973237e+00
1.483111446634794328e+00
1.457475537891437689e+00
1.550105671683127628e+00
1.661522229414050811e+00
1.146316717337664270e+00
1.753027811736318053e+00
1.480256846764759882e+00
1.225479387610046267e+00
1.678599785687785451e+00
1.654489923695364961e+00
1.379802150382976267e+00
1.419748155079324281e+00
1.314544545552401189e+00
1.649995637140512894e+00
1.587455477293241213e+00
1.438179132966052265e+00
1.480552245121746324e+00
1.498282720569667159e+00
1.150617004181402114e+00
1.574486055185332578e+00
1.695722745114768282e+00
1.223330963939281979e+00
1.480048270272976030e+00
1.573986317733239604e+00
1.313341775440819426e+00
1.374357793265736483e+00
1.478279860794500244e+00
1.676843461365138843e+00
1.553708635671550820e+00
1.398677381572124734e+00
1.638670427174873767e+00
1.539643672284557896e+00
1.443928249408950926e+00
1.453633290764418273e+00
1.277690098516145234e+00
1.457055258425384636e+00
1.970817141737865485e+00
1.726050053417294894e+00
1.626676892376654138e+00
1.512831987610900875e+00
1.660196207379537103e+00
1.387882774697141830e+00
1.527648764706712736e+00
1.891970672166581213e+00
1.673756011435717728e+00
1.716219378926821193e+00
1.565455847171680848e+00
1.316455924554842394e+00
1.651913636735269808e+00
1.706983468948868099e+00
1.409459186867530578e+00
2.021805962505340837e+00
1.557187300725445089e+00
1.150502280279194878e+00
1.061569606025930979e+00
1.434413662798646349e+00
1.348099403308409494e+00
1.246889834171272193e+00
1.181737215686613496e+00
1.450275845235508010e+00
1.469329751247399729e+00
1.170763178366984070e+00
1.312256799705135979e+00
1.522663622339113232e+00
1.209169213662696141e+00
1.673334340255223207e+00
1.154083787050364851e+00
1.514388820873939778e+00
1.578053300439105300e+00
1.944582821249605242e+00
1.691295520065527747e+00
1.647139768489236822e+00
1.722305649285399642e+00
1.382680500260291989e+00
1.309837069379831131e+00
1.959603025241430929e+00
1.458473528073976899e+00
1.760436147797902695e+00
1.609817792455905838e+00
1.358622985549600815e+00
1.663048352075251923e+00
1.488353630469084976e+00
1.489671671580626633e+00
1.592821302119217686e+00
1.606837669859882745e+00
1.343464159574593975e+00
1.445725206495188875e+00
1.443914386067461697e+00
1.708951856196830654e+00
1.301215333096316318e+00
1.526429564775459546e+00
1.780180256354969126e+00
1.563364511607110652e+00
1.266988835847256301e+00
1.467489564290238135e+00
1.549722059943976271e+00
1.661678260782989858e+00
1.276320049945995017e+00
1.323322929918397284e+00
1.139308619561675062e+00
1.678568443665390042e+00
1.591293512022752932e+00
1.617983065914717855e+00
1.407183317383474686e+00
1.597039981947524945e+00
1.553965754246060094e+00
1.723079096488945527e+00
1.805521755143638440e+00
1.144845514678368703e+00
1.591038466254033334e+00
1.829548968152275634e+00
1.734800579514749197e+00
1.898752579491931769e+00
1.378825325914813105e+00
1.897822112943929440e+00
1.284430850575653871e+00
1.151346045366556714e+00
1.382791896374831575e+00
1.807300529099581610e+00
1.519378293475342367e+00
1.484227637252699905e+00
1.794887379796901161e+00
1.772935419460988982e+00
1.925845792159893266e+00
1.521920116020768710e+00
1.569796367509356028e+00
1.305793046391642287e+00
1.578277711212690448e+00
1.534770948239668087e+00
1.464665889051790515e+00
1.515593558837144972e+00
1.212883592951595757e+00
1.309895528251478813e+00
1.528964868298933633e+00
1.540023850012275819e+00
1.617942061767537965e+00
1.683059809723920219e+00
1.463662875664242025e+00
1.506905272851229327e+00
1.394518355921158470e+00
1.259712276980894163e+00
1.454662417447313061e+00
1.765920665636729670e+00
1.683606834145316089e+00
1.587324015364022900e+00
1.488602091703696395e+00
1.425944716819515623e+00
1.744202863701152628e+00
1.384604302263050535e+00
1.603787828886642064e+00
1.585385135613914143e+00
1.307646250422430434e+00
1.115997734814938802e+00
1.625464172530956652e+00
1.976465128891505163e+00
1.302110774819014605e+00
1.554224103382299882e+00
1.709703365452424961e+00
1.485033182359041026e+00
1.623563987828092303e+00
1.655960630414790025e+00
1.593962420810278724e+00
1.338190519973949444e+00
1.396388079073159094e+00
1.228594557645056762e+00
1.403975741331689120e+00
1.521120462424923936e+00
1.584394770022000687e+00
1.806671547654438825e+00
1.450597147990644764e+00
1.612427872149650554e+00
1.683999889351012857e+00
1.815265190640940496e+00
1.439287373396524350e+00
1.375724372925144046e+00
1.324999024056775054e+00
1.851124533059764321e+00
1.686073251511727378e+00
1.576723491811458322e+00
1.504210594868161888e+00
1.541464903989599344e+00
1.697962909824915823e+00
1.401232904762760967e+00
1.468434766548840642e+00
1.118877630210127538e+00
1.830034001931915011e+00
1.680855651239528514e+00
1.650204087438557732e+00
1.648952376480879556e+00
1.612784310851295366e+00
1.860735527625154484e+00
1.507926859396943264e+00
1.403557873474837958e+00
1.284218163632279586e+00
1.650948263218898093e+00
1.258205955468994608e+00
1.654726255079539632e+00
1.434914559205072049e+00
1.319170618304548181e+00
1.321929454978074014e+00
1.341635952766033757e+00
1.585307831172059645e+00
1.364369729088408256e+00
1.578747411140861701e+00
1.633390125174440932e+00
1.631786670689401753e+00
1.316791687851350812e+00
1.514215036684892102e+00
1.167360720699499366e+00
1.431980670545495604e+00
1.846384122720682974e+00
1.717820021397107766e+00
1.428943385121597132e+00
1.574981306119582092e+00
1.686433813502787427e+00
1.652032324747546355e+00
1.602351220614967708e+00
1.702307707684421967e+00
1.866140652309099313e+00
1.425338086451897635e+00
1.549700010583771492e+00
1.620490062537493170e+00
1.301000233709725729e+00
1.457425252332946730e+00
1.569774248150280105e+00
1.603080937865180911e+00
