# Supplementary material for: An experimentally-informed polymer model reveals high resolution organization of genomic loci
Source: Nat Commun. 2026 Feb 4;17:2338. doi: 10.1038/s41467-026-68928-w (PMC12979793; doi:10.1038/s41467-026-68928-w)
Supplement: Supplementary file 4 — Source Data [file 41467_2026_68928_MOESM4_ESM.zip › Source_Data/Fig5C_SupplyFig10C/source_data_lin28a.txt]

1.425551575476001531e+00
1.369326699726206797e+00
1.360936478096920865e+00
1.227418090505108861e+00
1.217356309658316205e+00
1.634720139358079471e+00
1.322911268047483047e+00
1.492223417966836996e+00
1.545146944874545181e+00
1.428278245014488634e+00
1.404917251588420957e+00
1.746467393612061381e+00
1.470764171964260569e+00
1.279307719954728029e+00
1.602988094170676892e+00
1.622264369231647851e+00
1.435628016960470044e+00
1.382709990473637740e+00
1.352578323194620014e+00
1.311697218118251795e+00
1.242428613060227338e+00
1.494879426431127367e+00
1.847034085528690639e+00
1.656170977838160141e+00
1.369981137783671699e+00
1.167578553210288916e+00
1.401451562448010169e+00
1.237194697804752108e+00
1.435659542051762827e+00
1.232692595437900662e+00
1.537162667484045731e+00
1.180353433013253017e+00
1.424694789193238664e+00
1.589590620533602117e+00
1.502616982015573255e+00
1.605460219403360034e+00
1.126917046042466009e+00
1.310516108972363369e+00
1.345896989318920101e+00
1.233525804069431686e+00
1.367889883060087852e+00
1.664670933513296536e+00
1.473806862280867325e+00
1.300202190466751784e+00
1.423849349471868919e+00
1.476200341812494710e+00
1.361777173292531895e+00
1.253267381747364961e+00
1.416104750133332368e+00
1.430422601876243816e+00
1.249454201165532963e+00
1.340196404699082189e+00
1.333562846013203407e+00
1.625408782439273336e+00
1.492255673362690160e+00
1.376885109973071009e+00
1.298648728419966814e+00
1.298853254707433624e+00
1.381775617102513287e+00
1.666611728045503060e+00
1.349941670599169585e+00
1.587099804879100073e+00
1.603049855702340043e+00
1.804253137302046284e+00
1.616003869656527314e+00
1.444726111164401416e+00
1.567211307583131541e+00
1.569267269350296257e+00
1.490861668364973802e+00
1.513351094706107514e+00
1.249929614246817478e+00
1.405648300081430158e+00
1.550833283048188793e+00
1.501392555226207515e+00
1.650306845621390295e+00
1.478817673982287806e+00
1.398847742435572972e+00
1.319791240794507381e+00
1.765924295450971515e+00
1.595332683065350921e+00
1.059710195681123235e+00
1.667007102577692024e+00
1.510625780942540519e+00
1.358842123274544900e+00
1.716781266388003324e+00
1.263384572255529692e+00
1.278784988503633535e+00
1.500474249296167795e+00
1.398806584585261970e+00
1.469097142259299549e+00
1.286914125301405143e+00
1.329157798726695372e+00
1.374796493190848512e+00
1.760102890337532200e+00
1.502899839086230482e+00
1.635446496676904227e+00
1.391731295815698877e+00
1.351145300106193048e+00
1.419331476186126872e+00
1.478088198477449433e+00
1.507520318718336583e+00
1.852200904630299849e+00
1.346799047613336242e+00
1.384035479894571097e+00
1.602781763550381822e+00
1.718049210187933884e+00
1.352770377853642403e+00
1.043379715240361438e+00
1.726490760192922913e+00
1.675398364328866574e+00
1.107984075859812956e+00
1.648024904349179476e+00
1.393165217406773015e+00
1.784151167897660262e+00
1.184843252064145425e+00
1.605346856580746939e+00
1.144440396975202390e+00
1.359882216294661994e+00
1.364126108959970107e+00
1.529310268678708118e+00
1.351376713752092895e+00
1.801004808627181930e+00
1.415687045972914948e+00
1.596645751625142218e+00
1.744083115801526862e+00
1.588544111411420934e+00
1.636642385133551425e+00
1.433897476375353586e+00
1.409798636767183755e+00
1.168286345335557641e+00
1.486661798545208191e+00
1.771826441443436373e+00
1.389289132605573185e+00
1.434870022251546695e+00
1.408563480141934443e+00
1.473670916099578676e+00
1.263007134222269734e+00
1.509343793891875452e+00
1.835534074579996400e+00
1.640720287356540741e+00
1.212411373861858710e+00
1.346453290268352809e+00
1.366509285174724031e+00
1.371171041560945492e+00
1.379445813685365785e+00
1.053965294049909351e+00
1.365496219372948961e+00
1.625753493447075648e+00
1.314251048631455365e+00
1.511461584665353186e+00
1.232164542510675531e+00
1.510680470615962001e+00
1.394183293491131792e+00
1.290713227012514785e+00
1.567143295132259029e+00
1.260766519667047447e+00
1.113953731168391359e+00
1.497545545542512624e+00
1.222841962494624957e+00
1.268098821248925478e+00
1.468166416642787464e+00
1.554593307980342010e+00
1.422362299700579591e+00
1.029902658508902169e+00
1.281211845105425073e+00
1.156394417712899525e+00
1.345484418260014081e+00
1.574528678290688877e+00
1.398638779136063715e+00
1.270668820007581523e+00
1.560183522049978455e+00
1.521374846241148271e+00
1.548119167658588813e+00
1.142887758268798404e+00
1.503948393765202507e+00
1.597405733545302464e+00
1.343640765339516596e+00
1.656942441246081144e+00
1.508173507634278820e+00
1.466975986540685284e+00
1.587335579720933199e+00
1.114812350489083892e+00
1.475908219050896086e+00
1.359892975129203929e+00
1.507123219503400113e+00
1.558056271236901713e+00
1.467392863137568781e+00
1.347141458316059470e+00
1.320967770202656544e+00
1.617747802445506311e+00
1.713152397901060775e+00
1.564409461297211035e+00
1.706944388042660687e+00
1.744570719070476228e+00
1.283179185722099325e+00
1.789462729555883813e+00
1.629122503630587637e+00
1.219778254987186283e+00
1.561955484931014215e+00
1.669938927354392977e+00
1.318969186406786065e+00
1.661452799433308369e+00
1.783684800381727387e+00
1.301247082631596497e+00
1.663449013677280597e+00
1.096169033440106855e+00
1.318516997119974166e+00
1.221282587354431959e+00
1.332098862719951704e+00
1.706292402995403856e+00
1.490738419628519829e+00
1.661889261630786985e+00
1.769913139426543935e+00
2.043647234673560131e+00
1.557944817839232776e+00
1.310007099199808733e+00
1.886702479694077450e+00
1.397263772662935111e+00
1.573284089639634509e+00
1.527738610990142076e+00
1.403373431877073862e+00
1.844711677529820237e+00
1.235857976442202411e+00
1.685343655207510949e+00
1.539592919034695750e+00
1.563139889934728632e+00
1.517238374844482429e+00
1.318384869125001968e+00
1.334821796947373906e+00
1.599716067260229746e+00
1.299121606532188444e+00
1.549424820030491201e+00
1.683556043792471257e+00
1.347265069845657859e+00
1.561831942404161122e+00
1.371097363746958564e+00
1.480426957528055532e+00
1.534516575395722171e+00
1.557919445970933570e+00
1.275074801396738344e+00
1.634261909173606364e+00
2.374624830680730714e+00
1.496564878789588215e+00
1.891299946042496405e+00
1.187117365375066846e+00
1.483713632061454568e+00
1.853920638191376868e+00
1.613869656068091185e+00
1.547788724855247100e+00
1.833435503004942513e+00
1.587522151446110863e+00
1.248563726167171151e+00
1.676854383799079695e+00
1.443544116041441727e+00
1.567068462501545856e+00
1.191792458537307642e+00
1.484028722762807284e+00
1.761374868342856947e+00
1.323147661098315497e+00
1.271806480145532436e+00
1.509012466582969170e+00
1.704605548639365420e+00
1.118728689039304225e+00
1.516699989157176631e+00
1.544203946747472855e+00
1.671388925897671962e+00
1.505901348860364752e+00
1.515223002470401648e+00
1.802171862898726662e+00
1.608351032711415662e+00
1.393869978812112276e+00
1.560397299104619329e+00
1.533547832446504389e+00
1.419463947838962348e+00
1.343152863463768831e+00
1.415314676552749562e+00
1.398208020457997414e+00
1.602513488822503662e+00
1.239822770421584064e+00
1.607801796349234369e+00
1.603740101535375828e+00
1.632330122452635646e+00
1.689768586989803145e+00
1.460692229779795293e+00
1.354801581222945916e+00
1.712198181722293322e+00
1.536105031760556239e+00
1.592658565353853195e+00
1.439556877082677211e+00
1.588171836578881724e+00
1.654985910099780133e+00
1.466078788804071831e+00
1.486718602230907571e+00
1.727907536188467041e+00
1.424735047377689634e+00
1.368313217131978066e+00
1.542810841774005182e+00
1.410184276226755795e+00
1.390442467798828741e+00
1.524373976924135121e+00
1.632410128087258716e+00
1.490649284553782650e+00
1.584831731497334806e+00
1.442493262661677100e+00
1.285464888487229951e+00
1.369149530480188171e+00
1.445269024403457614e+00
1.232595317425068782e+00
1.230770394149958369e+00
1.560845173372085171e+00
1.519919118073216335e+00
1.286019723938351067e+00
1.412260702742459628e+00
1.367573668178724056e+00
1.558853032569094577e+00
1.255862709602032723e+00
1.386255766233094322e+00
1.793048606456833616e+00
1.516293805348627899e+00
1.572148754856316444e+00
1.408663975336116092e+00
1.414984420277010324e+00
1.780382950852722912e+00
1.345582070054407664e+00
1.496131654045786519e+00
1.345327177819862330e+00
1.476160400689317198e+00
1.577909016504494666e+00
1.403043335139966485e+00
1.551567221338677083e+00
1.412810586520872658e+00
1.505828993174947783e+00
1.394494101155701049e+00
1.171790882810347600e+00
1.252442205628936822e+00
1.146595544577157177e+00
1.307798129573238599e+00
1.445549235653084130e+00
1.555611584266951564e+00
1.304133235565460236e+00
1.657271249400221746e+00
1.782179719765757397e+00
1.548140210856358001e+00
1.550675944473951073e+00
1.478060067384925347e+00
1.732053382715196044e+00
1.557762059096994722e+00
1.795377132662882680e+00
1.324099231389832099e+00
1.720432304481572805e+00
1.664538259145461385e+00
1.447312290411714830e+00
1.524688275270722482e+00
1.481606100219783340e+00
1.458102696360974893e+00
1.259514794836425589e+00
1.271492169021692487e+00
1.719078306051173399e+00
1.410522970816158850e+00
1.932081399859610915e+00
1.418250312791072609e+00
1.817452853506883681e+00
1.296607233271809934e+00
1.763298934146602548e+00
1.459149772070910789e+00
1.605747882672952764e+00
1.719390513580160817e+00
1.518365331001943819e+00
1.480436684374835554e+00
1.331029506269023166e+00
1.365656014808381835e+00
1.513866617694750172e+00
1.378967118672290271e+00
1.643796122615543309e+00
1.651623633913819944e+00
1.512552983409719554e+00
1.714894109800283006e+00
1.507717878707958370e+00
1.579455219590292003e+00
1.577538277526242094e+00
1.086021885065544756e+00
1.529575285624794612e+00
1.462970211240800955e+00
1.761874286332601347e+00
1.692183237804083973e+00
1.106800458375447382e+00
1.367946978094458643e+00
1.253290196054428485e+00
1.467744743498416993e+00
1.410161183317577560e+00
1.432864888346144561e+00
1.320397639633590803e+00
1.569925223346540832e+00
1.365057491952980540e+00
1.174339211972366792e+00
1.635776760304034072e+00
1.704154209105181339e+00
1.527289147349755405e+00
1.531901776552803351e+00
1.624491844608961566e+00
1.450210632484322471e+00
1.284526228152429894e+00
1.709548506541159973e+00
1.246555285332262342e+00
1.346660834980910160e+00
1.620296295928169705e+00
1.283224642896675149e+00
1.227107575282305074e+00
1.767922413246707292e+00
1.053119176880386920e+00
1.063675683085233414e+00
1.450393576155962982e+00
1.410458360081077389e+00
1.167269992052784477e+00
1.694140216799921994e+00
1.178291723466155183e+00
1.359155671966582934e+00
1.508446578541367211e+00
1.284937280604804721e+00
1.461647384341688838e+00
1.287624766693571843e+00
1.799493318290547261e+00
1.288888904472215158e+00
1.328549045371457460e+00
1.493236892474911759e+00
1.299638198799933253e+00
1.381430369743702924e+00
1.535918239187485046e+00
1.613991507113251789e+00
1.520306080929697767e+00
1.346571992508907911e+00
1.612306326805098333e+00
1.568249736074302181e+00
1.566780901529852166e+00
1.532049613682717970e+00
1.895404682555392295e+00
1.183184101216609996e+00
1.617192126083259129e+00
1.542149136262223941e+00
1.563387784530214875e+00
1.311139390653473624e+00
1.367147122266145765e+00
1.406873124043450440e+00
1.882417780794112927e+00
1.456529401080625341e+00
1.483859376381305051e+00
1.555046910227649848e+00
1.514115979493191100e+00
1.444584873441123962e+00
1.239713791211979776e+00
1.539118825941323321e+00
1.214060983857905729e+00
1.762530979645130058e+00
1.450561359914217974e+00
1.241704426117530513e+00
1.481346342353509593e+00
1.479996838848529617e+00
1.568366553528175000e+00
1.485238651779411834e+00
1.511598948827748590e+00
1.688072290455516100e+00
1.576035095446198131e+00
1.195792015612577419e+00
1.289385336835782603e+00
1.344146236129247995e+00
1.652693912124229669e+00
1.794733672954816228e+00
1.373233309478202324e+00
1.493290659523735853e+00
1.259705493802190990e+00
1.469344955019833865e+00
1.612967136943488589e+00
1.529075613137401035e+00
1.584556987474361245e+00
1.438706132421936346e+00
1.530612874362101916e+00
1.703615534202135517e+00
1.498655666251146101e+00
1.377684710296917192e+00
1.383839324501644930e+00
1.356794530317891212e+00
1.594508518371873018e+00
1.578841391979040942e+00
1.316021043621324438e+00
1.364255051046356915e+00
1.356605485633139985e+00
1.557299926836877457e+00
1.811686030360661448e+00
1.690600164384600035e+00
1.270761478531726940e+00
1.387927233497677326e+00
1.402432718403672451e+00
1.678504999236293038e+00
1.516939075458314301e+00
1.737253509739098201e+00
1.438427252046146076e+00
1.681470702483334856e+00
1.468254103759649265e+00
1.847557475324313359e+00
1.218905683833415798e+00
1.604721778532511856e+00
2.003514813377314407e+00
1.492812358174604004e+00
1.549332218430300001e+00
1.264682765069448545e+00
1.288994287300245567e+00
1.439117261201499298e+00
1.613653361444741918e+00
1.395056906869124758e+00
1.412743646138435949e+00
1.223477504982000141e+00
1.702295676886302900e+00
1.308069182612820791e+00
1.331320955840904707e+00
1.424614618656952381e+00
1.573477937647834057e+00
1.412666767281559155e+00
1.449569351378269699e+00
1.518877879673972586e+00
1.172946132338068104e+00
1.258813042049540920e+00
1.661311251229224961e+00
1.585051854924055537e+00
1.799536505800133579e+00
1.652991845752204814e+00
1.561869707996988099e+00
1.492755721435372385e+00
1.414890250689761819e+00
1.419788682544096847e+00
1.455849631264306554e+00
1.484619331746468873e+00
1.391637211350896131e+00
1.825155432423353430e+00
1.603560216678182604e+00
1.529773663289905050e+00
1.600745788904051281e+00
1.588470611039591196e+00
1.439480999301306241e+00
1.562309518491115101e+00
1.683521135589902462e+00
1.740708921145204702e+00
1.500564075540822273e+00
1.442389919148483468e+00
1.498729185455635715e+00
1.463082607103451727e+00
1.349209214845811466e+00
1.640575372302202739e+00
1.471007945206197709e+00
1.397149320832545616e+00
1.426689838869127147e+00
1.300917506345262487e+00
1.605433920610799703e+00
1.326296234395024642e+00
1.483414702324261203e+00
1.511519916225714688e+00
1.472691451387662331e+00
1.738170635050726220e+00
1.348207165692433041e+00
1.982555520780370228e+00
1.508892457017922073e+00
1.276203437852595268e+00
1.663418941224808600e+00
1.595952087826909782e+00
1.545915387734215996e+00
1.368166210568950492e+00
1.464890511247589400e+00
1.397351506518456299e+00
1.246136351137205001e+00
1.150426967246669818e+00
1.413550101866981823e+00
1.261479129521639431e+00
1.205690722985861107e+00
1.557346579143693344e+00
1.326982412795588706e+00
1.404310166668086168e+00
1.412767659701094303e+00
1.412166177955331836e+00
1.360633003064227298e+00
1.446161327737739200e+00
1.386313072396786472e+00
1.376480216643309440e+00
1.431641976605832589e+00
1.311367925471797591e+00
1.669446015675284167e+00
1.428113736256807931e+00
1.530335086903550801e+00
1.571260809874548858e+00
1.196091251879966233e+00
1.349596035312488951e+00
1.590731607567501982e+00
1.394425475114391189e+00
1.385806876631020756e+00
1.207756717096384769e+00
1.331728286180765775e+00
1.488286259546968138e+00
1.527840929366574230e+00
1.303045527151983851e+00
1.274592455651687661e+00
1.204961472280158485e+00
1.380721323845218951e+00
1.577768323888826263e+00
1.589619989674425860e+00
1.510008542872776083e+00
1.848002534738678371e+00
1.514428533012614153e+00
1.282639045544870848e+00
1.295019641816513634e+00
1.401205453083691488e+00
1.312320251409445859e+00
1.561923292783813366e+00
1.417484891680548920e+00
1.605460211716434937e+00
1.366571512791085574e+00
1.781758885800909686e+00
1.201839587238743956e+00
1.540643387652546714e+00
1.559650578570472845e+00
1.272037442379886807e+00
1.189004223783934222e+00
1.674654433550808452e+00
1.318905425545779053e+00
1.650453056661228990e+00
1.272841538268642880e+00
1.135134560542146565e+00
1.459207462339947581e+00
1.279217971423548539e+00
1.151953924202015145e+00
1.550923923082310196e+00
1.515267414181147521e+00
1.322684337843997415e+00
1.826705175442479900e+00
1.418650180059776833e+00
1.452792334543454578e+00
1.404332714129322035e+00
1.641637664107286065e+00
1.481924049306310831e+00
1.336151254997373750e+00
1.547835680289563420e+00
1.182496135428233286e+00
1.733599996730185167e+00
1.528920285605470664e+00
1.572946606520952972e+00
1.538961156267692365e+00
1.282544332278890753e+00
1.615577470548586358e+00
1.533022687843750065e+00
1.391798856893321501e+00
1.350680806235543319e+00
1.591527670689657281e+00
1.386581760229197657e+00
1.233546039616062462e+00
1.307000523291596217e+00
1.474277551269400410e+00
1.583514975366641098e+00
1.307291227468168948e+00
1.692540933495377597e+00
1.297973324569769771e+00
1.146557856128367359e+00
1.316720945496926198e+00
1.273491313344071507e+00
1.127112513497554147e+00
1.490076771120771415e+00
1.552511188257872377e+00
1.604939095984692976e+00
1.324474007766321515e+00
1.251791236612618929e+00
1.714565514311897854e+00
1.474905361980368035e+00
1.542926237773826204e+00
1.583692614924695707e+00
1.409667472860093085e+00
1.333941760338947624e+00
1.761915976490101565e+00
1.743802263076758008e+00
1.417760819105498005e+00
1.502818513592947047e+00
1.556687530529728969e+00
1.488678742932223908e+00
1.338190108028996850e+00
1.452365208346507952e+00
1.592623083333248424e+00
1.539594581521171790e+00
1.349968396834915652e+00
1.384915720423796959e+00
1.405534901816364535e+00
1.334334297304514250e+00
1.451447572798687746e+00
1.388488452129942319e+00
1.616282073672794750e+00
1.310304571526986317e+00
1.611463681879017340e+00
1.375184977774058792e+00
1.454256352646099426e+00
1.328647098564534446e+00
1.402778194539388901e+00
1.560973631754903002e+00
1.413740896764310584e+00
1.467823636785838604e+00
1.308080652974211944e+00
1.324780960114797956e+00
1.266817235016526988e+00
1.469492522679142876e+00
1.418294603275302102e+00
1.383861937461077218e+00
1.361247798969879241e+00
1.440287595759712769e+00
1.508967190166649042e+00
1.004753879251307769e+00
1.233845020599785736e+00
1.501019815907940647e+00
8.627193070488698989e-01
1.346869947480109797e+00
1.178323530515902551e+00
1.228584562578251660e+00
1.574827060814787849e+00
1.364319243803723714e+00
1.287448542726092215e+00
1.478204436041532288e+00
1.585498287575958010e+00
1.420811155351341171e+00
1.273813936118616486e+00
1.640901955137838097e+00
1.300105381778683178e+00
1.689270127706735014e+00
1.643310415525610191e+00
1.849409977375154224e+00
1.520167936936363873e+00
1.392112989533425882e+00
1.623200816439465566e+00
1.398654540592770834e+00
1.348621868223295106e+00
1.671921049472294252e+00
1.568354878205492131e+00
1.333335619757198609e+00
1.667919700406284900e+00
1.574359874222857503e+00
1.225679921453181942e+00
1.300879057876375589e+00
1.475870002187972263e+00
1.332743743438352002e+00
1.763981656835658773e+00
1.415949697636270210e+00
1.260314845046276000e+00
1.337071972095528416e+00
1.483723033072550379e+00
1.334943306629856163e+00
1.713920726870848954e+00
1.285829826621888605e+00
1.574847358414163123e+00
1.609389925765361884e+00
1.503982717359781729e+00
1.675136671204307870e+00
1.295776453098337999e+00
1.170898604604899473e+00
1.366294088710384491e+00
1.365361696470670072e+00
1.341323037932092177e+00
1.401009011515121472e+00
1.528794981370469319e+00
1.352030886159307554e+00
1.574541148671631863e+00
1.711832777509415759e+00
1.567480091138633735e+00
1.784596154798730350e+00
1.330459357737718618e+00
1.419205201794538684e+00
1.496748228509554357e+00
1.615987549429390047e+00
1.703931961383693405e+00
1.419310235073537152e+00
1.475620282233310432e+00
1.282430807186174526e+00
1.448206669878274511e+00
1.463611139456650223e+00
1.154592364504071211e+00
1.176373509951124774e+00
1.222410259824032952e+00
1.463596100566353808e+00
1.334637864293543696e+00
1.574443777464252125e+00
1.663054613665400749e+00
1.515819323937488861e+00
1.316170733753794231e+00
1.419554056099755046e+00
1.293244347230707358e+00
1.504708898873101663e+00
1.365485350885121907e+00
1.490526184867765780e+00
2.031187045751647435e+00
1.285617139698298494e+00
1.200666968694696468e+00
1.814627945546385845e+00
1.445486569330820092e+00
1.323481682909264379e+00
1.309607749953697553e+00
1.495677765106630863e+00
1.339100308735515110e+00
1.005714988679766497e+00
1.187383778648716692e+00
1.416535374387905222e+00
1.279086705373611021e+00
1.532895094663932145e+00
1.629137014085779711e+00
1.335768300392666585e+00
1.676875807304496035e+00
1.696243229445401512e+00
1.596748604670430005e+00
1.420038855603407146e+00
1.395016725222995468e+00
1.509138179623425113e+00
1.289444400138349822e+00
1.668640151895853352e+00
1.275328991755746655e+00
1.493105776648792293e+00
1.516315340702617753e+00
1.393824338140451369e+00
1.415390625015727100e+00
1.451708035876133396e+00
1.181753301487382890e+00
1.338559797143091590e+00
1.763799528939554273e+00
1.667022503718648352e+00
1.803309428213433652e+00
9.948284103509044130e-01
1.375916878062468429e+00
1.392219913837456025e+00
1.272923090902416288e+00
1.287263779798166974e+00
1.199084452684584523e+00
1.483001264637168859e+00
1.436269281484037208e+00
1.651698014309497697e+00
1.476408142090385400e+00
1.304630885276167662e+00
1.587459174062641587e+00
1.465835029996190420e+00
1.819203257575178867e+00
1.620039713143381910e+00
1.750937912727671186e+00
1.673899856575936429e+00
1.555840328583557142e+00
1.464114198820958501e+00
1.765060845425748592e+00
1.318769460071118838e+00
1.483531153663819602e+00
1.460660221257765734e+00
1.304237034169744458e+00
1.253289907436405670e+00
1.523828070728504125e+00
1.272350891301001319e+00
1.521043922529616621e+00
1.533776225511612523e+00
1.694685270020011902e+00
1.644841172060621304e+00
1.733314352869423258e+00
1.347445282981160064e+00
1.471709268378655233e+00
1.480841758981632950e+00
1.437717119914801778e+00
1.198411016913079941e+00
1.666565954815649064e+00
1.520048210776675734e+00
1.619483830698799975e+00
1.794491367601601439e+00
1.625690379904149774e+00
1.651129069342583744e+00
1.618323895553275715e+00
1.352077626013955092e+00
1.429375065920868160e+00
1.472921285399024338e+00
1.481712206401200937e+00
1.794386748409752208e+00
1.332188939087753266e+00
1.587400868119190012e+00
1.324316393602826603e+00
1.617516870381179750e+00
1.446902305413389156e+00
1.540978151381036110e+00
1.328565223811068119e+00
1.495235701621190572e+00
1.363985521406735346e+00
1.406781025131034868e+00
1.406551224347289963e+00
1.325475062165283990e+00
1.663784235063947348e+00
1.309009644295556329e+00
1.322668020229277097e+00
1.577968842293423934e+00
1.621190872481739209e+00
1.517200190595570763e+00
1.328850099024858844e+00
1.156961611191392958e+00
1.318794840912522304e+00
1.275314526057927500e+00
1.131889107326094823e+00
1.454505522402254503e+00
1.197222999911206731e+00
1.342640489856271824e+00
1.220309883564578701e+00
1.467156712128132146e+00
1.573005420445046099e+00
1.471238365515290969e+00
1.465647843738900669e+00
1.347990113798834821e+00
1.561999207065200013e+00
1.138513396205106609e+00
1.326324234934366908e+00
1.390023375085773116e+00
1.445099348109567750e+00
1.243447840185356146e+00
1.353207239367107739e+00
1.447191456463752912e+00
1.492284276122791020e+00
1.360333163684958047e+00
1.400456188893856257e+00
1.562129294821208214e+00
1.336365675948107068e+00
1.673620568319889923e+00
1.419127649086193710e+00
1.699851305124967515e+00
1.342466572721791707e+00
1.169849216019915206e+00
1.321107617912813392e+00
1.310332727200298475e+00
1.710963538681526952e+00
1.759016152523706245e+00
1.149839708150032891e+00
1.500600951245894654e+00
1.292859538365103367e+00
1.601302664783059937e+00
1.362715020258960852e+00
1.349837490861347078e+00
1.163958327967350437e+00
1.440120348033546493e+00
1.368294409269974476e+00
1.580791739916602046e+00
1.383419795237575967e+00
1.210545317243398200e+00
1.145629337686102422e+00
1.652459479233734596e+00
1.466576014909734216e+00
1.406246339943582058e+00
1.526917051157148375e+00
1.638322929716336640e+00
1.451868077910290378e+00
1.538114849985821042e+00
1.370125331511473199e+00
1.419963681839944813e+00
1.420093854698313951e+00
1.472672638746351348e+00
1.337764481212131429e+00
1.459614063030088005e+00
1.249856228780716005e+00
1.278511907799232628e+00
1.573997440809532966e+00
1.615219253744042627e+00
1.522915161761499991e+00
1.839680852570390268e+00
1.276745963188145261e+00
1.495704322568004008e+00
1.660470413409415036e+00
1.530124242436172954e+00
1.430814559265147778e+00
1.368111013135951959e+00
1.478786155581362394e+00
1.521719751132297516e+00
1.114763206133952522e+00
1.604261859204113794e+00
1.594320671444332316e+00
1.300138766225053422e+00
1.574722911576904139e+00
1.308125809335934253e+00
1.409461276038285416e+00
1.430421165878819956e+00
1.397168703532196909e+00
1.528351190670534709e+00
1.449865409321954512e+00
1.433314027454782646e+00
1.310544207663717708e+00
1.362330947286427119e+00
1.738296372274408252e+00
1.660372055401341251e+00
1.644435335393931163e+00
1.406076263641198310e+00
1.805760707831642220e+00
2.172196677899921546e+00
1.531144903092781728e+00
1.263573725348141386e+00
1.649269625514205195e+00
1.546580873155980917e+00
1.460874998669522418e+00
1.523947308321327077e+00
1.524221525982098591e+00
1.351051071299898432e+00
1.038858059085014496e+00
1.558349214622128498e+00
1.616937892406239197e+00
1.454019115243069038e+00
1.319970550996279357e+00
1.570448067932140868e+00
1.391379640580947541e+00
1.178519952318795916e+00
1.324263925078037696e+00
1.356585037156919693e+00
1.370343804969352153e+00
1.119206769517509859e+00
1.364322635988898469e+00
1.225954019804718964e+00
1.360466551777653743e+00
1.350916646763333118e+00
1.392543709803002683e+00
1.481302710863107386e+00
1.438547024607218505e+00
1.410701793806758975e+00
1.080764315332717773e+00
1.550336942287839914e+00
1.460601869363105765e+00
1.133639824438054333e+00
1.349015205822865049e+00
1.447024821270315842e+00
1.498610659826809410e+00
1.597074509957791211e+00
1.275069738860666213e+00
1.631359816493659354e+00
1.334042383021144751e+00
1.378324206972201704e+00
1.348813824541373441e+00
1.563884140940109191e+00
1.578162685909150875e+00
1.276366760175424275e+00
1.132221444624879947e+00
1.516269597072266162e+00
1.354380523907193323e+00
1.410110322097778646e+00
1.541684074606227917e+00
1.517639488326382624e+00
1.345764189322714355e+00
1.530879564251026226e+00
1.731339034082845174e+00
1.728074570950574707e+00
1.205952373762180008e+00
1.442207819717798323e+00
1.492861127265993293e+00
1.404280128313151632e+00
1.451428236377370062e+00
1.429609668252947552e+00
1.558425111093201476e+00
1.768331981765796979e+00
1.162919929327364432e+00
1.248725264340147634e+00
1.663203114352060918e+00
1.714499931318645309e+00
1.246069365173823940e+00
1.321647382612161303e+00
1.361043387621015954e+00
1.226900502557211059e+00
1.653122060708834384e+00
1.901103251495968038e+00
1.900631655763937777e+00
1.092480949215709707e+00
1.421046259992615468e+00
1.641256275018143196e+00
1.725088654786252285e+00
1.360944121865877987e+00
1.455470432182975227e+00
1.699999196419383463e+00
1.251026249124955081e+00
1.465710225829229163e+00
1.540825680796299224e+00
1.471857485421596889e+00
1.199190640349983905e+00
1.525849007550101666e+00
1.192424514991264450e+00
1.332539988979610346e+00
1.375388195396620494e+00
1.620865274135656398e+00
1.336155340358595511e+00
1.517146941723853004e+00
1.497867379041591063e+00
1.389243399623138586e+00
1.237248644788853102e+00
1.533186390411025002e+00
1.704001103244695781e+00
1.401631305443743924e+00
1.498890247460893388e+00
1.534947978119544088e+00
1.558569215262251229e+00
1.330149770724241343e+00
1.664057384815112339e+00
1.416218216101979177e+00
1.553108980531165528e+00
1.513417387736145869e+00
1.484998889224368845e+00
1.229108589072004376e+00
1.394436227625699409e+00
1.385827126031040191e+00
1.333607926433401980e+00
1.294010618206028251e+00
1.335216933578642795e+00
1.553112811992683362e+00
1.611597604548790752e+00
1.734525826454024866e+00
1.491307290055048140e+00
1.381193109163053157e+00
1.664062955358551310e+00
1.325431678014845627e+00
1.434055528876211572e+00
1.773315799441482321e+00
1.624612494870327106e+00
1.473703440514171348e+00
1.311869758112033324e+00
1.436365924423191220e+00
1.511693082697562307e+00
1.257291682022524171e+00
1.572834153503045007e+00
1.587828820587446454e+00
1.158875579887967966e+00
1.601781687977964275e+00
1.418276635740937097e+00
1.439994527520220169e+00
1.478954566051035702e+00
1.530574792168321929e+00
1.626166595575787799e+00
1.465869508941072041e+00
1.560312120267585367e+00
1.623863150977929104e+00
1.412207469720800912e+00
1.318236091396969289e+00
1.367055635731214913e+00
1.249590231003107288e+00
1.416208126688463853e+00
1.547729920779410406e+00
1.282981543692326865e+00
1.427241720107756073e+00
1.534773159355458549e+00
1.514279005114997689e+00
1.618130801625306203e+00
1.418119859166572239e+00
1.699101478838457524e+00
1.197341953240896428e+00
1.892285965138295722e+00
1.584000224261667089e+00
1.567420708679037933e+00
1.273120635041506965e+00
1.471991538557319457e+00
1.244941253443008211e+00
1.506492149175130857e+00
1.532046756077011462e+00
1.399334026760762795e+00
1.371725029550685759e+00
1.610768486136244571e+00
1.424656914756403880e+00
1.487317002205218452e+00
1.331882625044545465e+00
1.469196322671016297e+00
1.577384006853315590e+00
1.665258676355269696e+00
1.363452888055171286e+00
1.295499107949483086e+00
1.512859304084719803e+00
1.413614202992407254e+00
1.420190560340949482e+00
1.501385710069166546e+00
1.414120282781985205e+00
1.650058942169120080e+00
1.323425847018369517e+00
1.499447136361996780e+00
1.288877001626072660e+00
1.337733208275932340e+00
1.378004765304482682e+00
1.553660514052138897e+00
1.506143709621202031e+00
1.333393858548824529e+00
1.506920520376512362e+00
1.444261399434626281e+00
1.496697913195170759e+00
1.421846352799494895e+00
1.514648098754268091e+00
1.365899348497062071e+00
1.551330232496246131e+00
1.578613013598299641e+00
1.360635367520224293e+00
1.299102062310657280e+00
1.411376153394456878e+00
1.433591937411188733e+00
1.408812262648893032e+00
1.623773732493349442e+00
1.435705110145213181e+00
1.361552060401325592e+00
1.198163950702838543e+00
1.426101459994818521e+00
1.679147422521512611e+00
1.471025871314383338e+00
1.500465382481550591e+00
1.416612649994886342e+00
1.570579361463129819e+00
1.383395522781387887e+00
1.258419401471714938e+00
1.359787840287876026e+00
1.556461189232398734e+00
1.381128363453968166e+00
1.540918364839485744e+00
1.361920539568730160e+00
1.923136042270363166e+00
1.648268000323720006e+00
1.555622313077074326e+00
1.398918358991452671e+00
1.659332543454260289e+00
1.183509022601986205e+00
1.629637404316514493e+00
1.342467348707132579e+00
1.548529721271506343e+00
1.654411276032199840e+00
1.662043155733084143e+00
1.226698778787834065e+00
1.239195011186513096e+00
1.171394654502850408e+00
1.503614016413273413e+00
1.213847559405766940e+00
1.537567310399348575e+00
1.670310566838576039e+00
1.549503071216133510e+00
1.525855980092325481e+00
1.091118104216210138e+00
1.040132869126043857e+00
1.557608421345543670e+00
1.521181490093151512e+00
1.747129459371503213e+00
1.336891161329323952e+00
1.575097744798889421e+00
1.571584126678394977e+00
1.571154201943190554e+00
1.340647390664258642e+00
1.534888091401918730e+00
1.582480769760593819e+00
1.427665034222765694e+00
1.374674519990880750e+00
1.770054549586441484e+00
1.636313936928776025e+00
1.554591654571335635e+00
1.292107543864287722e+00
1.400170868468347152e+00
1.792284722524102314e+00
1.581341418315664216e+00
1.654967305191701765e+00
1.402853301603849134e+00
1.481609042341800908e+00
1.265606897682382881e+00
1.345571209510820987e+00
1.265015592029273606e+00
1.521507158552751537e+00
1.756364180885101600e+00
1.452114482915577653e+00
1.345576545656755885e+00
1.412028409706143961e+00
1.409892165140493647e+00
1.442131556496981215e+00
1.337413369920105177e+00
1.468367192540128929e+00
1.473324284863499312e+00
1.477195728818011755e+00
1.304659140080376423e+00
1.598765866119977064e+00
1.451082824084716449e+00
1.527649926438248817e+00
1.411852611611647212e+00
1.574828671461890206e+00
1.479214347609379976e+00
1.822295553241501054e+00
1.420179042733787256e+00
1.350371941999999104e+00
1.114490678035451321e+00
1.530113186783131685e+00
1.729111960708860529e+00
1.507349213433379242e+00
1.521556314294343348e+00
1.524189631883908547e+00
1.466748444114262862e+00
1.618944236264006298e+00
1.526214383822192211e+00
1.745835861733370464e+00
9.147739628722127980e-01
1.388047721127422474e+00
1.333582989726135981e+00
1.549619359747704150e+00
1.449854322667839313e+00
1.690045542731543504e+00
1.405161192442698326e+00
1.338664806818810060e+00
1.639403198897841030e+00
1.721743413437963888e+00
1.598724013871261951e+00
1.431412774994073267e+00
1.546382678034672331e+00
1.537892855557999816e+00
1.437233499361638689e+00
1.401266252757611408e+00
1.516837952229163289e+00
1.888236383609894542e+00
1.391708191827708330e+00
1.435615008897360712e+00
1.221976134736619146e+00
1.494254936015690483e+00
1.215753293771057120e+00
1.423756664693700991e+00
1.211974655054030237e+00
1.339994729071066537e+00
1.325433152408042048e+00
1.607713141912519461e+00
1.597005961576913879e+00
1.402748182683321687e+00
1.475335469007753586e+00
1.091092393796840643e+00
1.439168494722935732e+00
1.472314357497255255e+00
1.278353364773623602e+00
1.330660445083960530e+00
1.427203670434695981e+00
1.699703662808387250e+00
1.320181911373889960e+00
1.553393613025452646e+00
1.741303086072533812e+00
1.348889070149689839e+00
1.506349274887218925e+00
1.474175216797406929e+00
1.264910474867205981e+00
1.455446718986013188e+00
1.597720516160790805e+00
1.463527154157586718e+00
1.537394231499385366e+00
1.610361001828493288e+00
1.602691628701086390e+00
1.405748175915912057e+00
1.402139906012612069e+00
1.615077518614824514e+00
1.747870088650306464e+00
1.565862091156505986e+00
1.655868822550626396e+00
1.660443451059000708e+00
1.594293311256126167e+00
1.822023855256033720e+00
1.738790220111944507e+00
1.683806800705011542e+00
1.207391834894658400e+00
1.522947073702268339e+00
1.358143387172010552e+00
1.429732459209051898e+00
1.265934927052560610e+00
1.388934000679490799e+00
1.331857048013460609e+00
1.682030287127121770e+00
1.320086907192584924e+00
1.691290434651125274e+00
1.867265793652423955e+00
1.495222118053194604e+00
1.412915345771218467e+00
1.318182970015978839e+00
1.517459440142989724e+00
1.657439058619749606e+00
1.643854711621104858e+00
1.318224688322470417e+00
1.456453207093619362e+00
1.481342936489934869e+00
1.581204218575177567e+00
1.850805865852197307e+00
1.441277602490709020e+00
1.412832358402188015e+00
1.515759944285079985e+00
1.466492226757143413e+00
1.409869082539916718e+00
1.466146097362853506e+00
1.506666135751472124e+00
1.341854011123924550e+00
1.384705822592291469e+00
1.411223500150916355e+00
1.593634368010679481e+00
1.350183435821851630e+00
1.615730371954050115e+00
1.522751431526288002e+00
1.645026221579407144e+00
1.518040909576286124e+00
1.675278718739111383e+00
1.679328500820890246e+00
1.434925227526787861e+00
1.465561199812874360e+00
1.414705263763453624e+00
1.407298861876090212e+00
1.254104667829394337e+00
1.371380009721808069e+00
1.503198671015384624e+00
1.325863813178584039e+00
1.469697792349727195e+00
1.169839485886601693e+00
1.872282517482834363e+00
1.511244238011476781e+00
1.582016416953293092e+00
1.384528128530579938e+00
1.445009519119147656e+00
1.098903280768241952e+00
1.637979549512857735e+00
1.450157390018687709e+00
1.485845083348869000e+00
1.588158466878325292e+00
1.235227685169269840e+00
1.534758069927940394e+00
1.436390272753986341e+00
1.571976206022552391e+00
1.593665370810363857e+00
1.580565315791498726e+00
1.372173392925719826e+00
1.391299296200822599e+00
1.801468558214807114e+00
1.371984347146572247e+00
1.357872111027207174e+00
1.349935356029010380e+00
1.760241751430922319e+00
1.241561664396180209e+00
1.410089417624221575e+00
1.795147952881739561e+00
1.376630426109870742e+00
1.330258474113791500e+00
1.576391088205714164e+00
1.410920318290745046e+00
1.360109639045468777e+00
1.569069642076252213e+00
1.299907327680568825e+00
1.509934120346515307e+00
1.519821578358884651e+00
1.248428459615519293e+00
1.281592169733313913e+00
1.029170404671323702e+00
1.159567471128355898e+00
1.577170915417358987e+00
1.136521613494078542e+00
1.656230533930110216e+00
1.593885728309629490e+00
1.501181295175123331e+00
1.408393482857296819e+00
1.400189867767382523e+00
1.482470588150185842e+00
1.467704932742996959e+00
1.716547132337348680e+00
1.720179959301249895e+00
1.657650362506189357e+00
1.629665290911940012e+00
1.411463012727315780e+00
1.528383396397631433e+00
1.507564229998200833e+00
1.425105645803443011e+00
1.415367076478658559e+00
1.466390970438000929e+00
1.508025610430760777e+00
1.310680882890966847e+00
1.471041093776402908e+00
1.387489386521392198e+00
1.606254160068622650e+00
1.600014806127457501e+00
1.481193262065231275e+00
1.812838371239161361e+00
1.341827678897595799e+00
1.491899171525986389e+00
1.390531486743075362e+00
1.631404541918795248e+00
1.337784792921540733e+00
1.320555073143538483e+00
1.885811334112098336e+00
1.252891581110570973e+00
1.554644736191936882e+00
1.552773343410836837e+00
1.443738940334883036e+00
1.501212672727264330e+00
1.312318749996219003e+00
1.482316314350918152e+00
1.424115577635340024e+00
1.242491334009901527e+00
1.333126838813747828e+00
1.533532828840745710e+00
1.436264700470820888e+00
1.565983162655621541e+00
1.388026777871931738e+00
1.285534363479055475e+00
1.758458724472701462e+00
1.469709573723645857e+00
1.199866657583493312e+00
1.772749308017181225e+00
1.716850317909381918e+00
1.308022254145080776e+00
1.584167397937378041e+00
1.498430879043491926e+00
1.543535223922700261e+00
1.655384448871372483e+00
1.003374816875649111e+00
1.523482059768148433e+00
1.479558764644675506e+00
1.599065169383411478e+00
1.363587401742629712e+00
1.361475755054858849e+00
1.297489327610348520e+00
1.501849889207063971e+00
1.247222148165534339e+00
1.459859099335099275e+00
1.391076086666993339e+00
1.472757945396072410e+00
1.491914675430914716e+00
1.502285182461094548e+00
1.276685081555038792e+00
1.274314284203978520e+00
1.422687643335782681e+00
1.312777778578985144e+00
1.436606781042301328e+00
1.489801018212045136e+00
1.608073631225467093e+00
1.559496325552573559e+00
1.141921078058329986e+00
1.380545274015723134e+00
1.443183879515046231e+00
1.380454905403231125e+00
1.451120532487867321e+00
1.319935822611459475e+00
1.379119031036590837e+00
1.546559314375907546e+00
1.482880206478473184e+00
1.415389013465996326e+00
1.311115501996958033e+00
1.200409672301069541e+00
1.536592119970104919e+00
1.493188803718672686e+00
1.498197888256599608e+00
1.516469830594595614e+00
1.568879881354784844e+00
1.301531299780475104e+00
1.572032867272052936e+00
1.464563218800822630e+00
1.411559022467215652e+00
1.318385978138854497e+00
1.380635803997177558e+00
1.513270640349912988e+00
1.409566942009883306e+00
1.329612404614755716e+00
1.318835568400881897e+00
1.427681474462963784e+00
1.323372774222330683e+00
1.166623347194943205e+00
1.638413800539020970e+00
1.182192149251608759e+00
1.441731151275733147e+00
1.407661769032355847e+00
1.551743743344478066e+00
1.365845260554502172e+00
1.373210431416045374e+00
1.037462160727209426e+00
1.367854943118048450e+00
1.062049620106369385e+00
1.372742321198500592e+00
1.480190539928461169e+00
1.640939511496150693e+00
1.309504557012541870e+00
1.398967209812222112e+00
1.559544689414420260e+00
1.480182376252006327e+00
1.206646411718220291e+00
1.700516153754610293e+00
1.657247792316916879e+00
1.379392254347613367e+00
1.469740167554011157e+00
1.408331500957758609e+00
1.474654700718830425e+00
1.524397626714781850e+00
1.334289978630933238e+00
1.390091954713029709e+00
1.558624239023008506e+00
1.355592059710955644e+00
1.675560378181026433e+00
1.745090690430701752e+00
1.567677965562088716e+00
1.213909401884987638e+00
1.501831838682296638e+00
1.396571696321923017e+00
1.476393177155901348e+00
1.294372264345946100e+00
1.468885129315937288e+00
1.536910193628529431e+00
1.543736006676423855e+00
1.353217546382639913e+00
1.303638808163726459e+00
1.437257657015716061e+00
1.447350222872344050e+00
1.378235690641418154e+00
1.665203523284185305e+00
1.585435065644945629e+00
1.459721437434024383e+00
1.354588934527085620e+00
1.574299612591824493e+00
1.330304311533214712e+00
1.687313691809876115e+00
1.703546086629338596e+00
1.613862865063932173e+00
1.685723872534652612e+00
1.567685737441611549e+00
1.292820788100959239e+00
1.366131184547506372e+00
1.407347537532231740e+00
1.219025171679972042e+00
1.303744618824486334e+00
1.452277871367039008e+00
1.638027192534635024e+00
1.456064498875913937e+00
1.665576514501968086e+00
1.610244254991450852e+00
1.506903501642819387e+00
1.506596545964495659e+00
1.542579160249848425e+00
1.445619529176459084e+00
1.505484923338843206e+00
1.371896443010563349e+00
1.537579062376332351e+00
1.571061802216837666e+00
1.377611432293379234e+00
1.466316831328516868e+00
1.613211634470288702e+00
1.578853622225526721e+00
1.033712392502286859e+00
1.252872375217646717e+00
1.518525776419026529e+00
1.490693569338644497e+00
1.073688544999760852e+00
1.411522478641386469e+00
1.492872073064621219e+00
1.629844755877905449e+00
1.606516038015727510e+00
1.612392611786962027e+00
1.577744472040101265e+00
1.223922041771189573e+00
1.717835739498936309e+00
1.473751137124787114e+00
1.411406381494069606e+00
1.701849567739306179e+00
1.077599917025378273e+00
1.473842794774732567e+00
1.395657904852384501e+00
1.376896494968627094e+00
1.185395963030116517e+00
1.748339818683234181e+00
1.408968368516448466e+00
1.489488760177008375e+00
1.363632053551833367e+00
1.276703753959425258e+00
1.577581342088993921e+00
1.394629367090752581e+00
1.400058144158757623e+00
1.320301182534172613e+00
1.103345315920664760e+00
1.449478807683342918e+00
1.337436436673249407e+00
1.517947141917660669e+00
1.566159248016854910e+00
1.553181432358072822e+00
1.371333623863775886e+00
1.805549015968343607e+00
1.451377693035237115e+00
1.366577629567812036e+00
1.121285268793843493e+00
1.415117330073074831e+00
1.420813599222525259e+00
1.673800467018489169e+00
1.518592717927180757e+00
1.224866888369538831e+00
1.073362286122896192e+00
1.425060492765989562e+00
1.531089643073926698e+00
1.377534165348931250e+00
1.469529956982729813e+00
1.184371805231467345e+00
1.206457441505988770e+00
1.412013402187420441e+00
1.391913504932204892e+00
1.318641863849989937e+00
1.512991941939060503e+00
1.750416119187571784e+00
1.334615081735763598e+00
1.221977415062664774e+00
1.425054552148354636e+00
1.390895428363317254e+00
1.707794054212928625e+00
1.309553715786440975e+00
1.620965352448895169e+00
1.602053611904768804e+00
1.511095460727219564e+00
1.545254127361798124e+00
1.142256647264801472e+00
1.713687284576891789e+00
1.498057037672347880e+00
1.272965324882490812e+00
1.500996324475910138e+00
1.167738702229966341e+00
1.550964270690580182e+00
1.419349619818931707e+00
1.506299730200225451e+00
1.650679733671529759e+00
1.748543115715240459e+00
1.615697895035368203e+00
1.353985372944036536e+00
1.286846344707104350e+00
1.435213712083928339e+00
1.325560865230584806e+00
1.378138711124051508e+00
1.639976070697722221e+00
1.496295553139174395e+00
1.392282286325806417e+00
1.441605896441373158e+00
1.769625856303270295e+00
1.693292240254046011e+00
1.575699625630175849e+00
1.403991274724762484e+00
1.563859033398312670e+00
1.248835880006417431e+00
1.407200538692475522e+00
1.429098887243884342e+00
1.523797232900170773e+00
1.282245181414167323e+00
1.582362727055394602e+00
1.386674312878517057e+00
1.738767606144653088e+00
1.600975995647047512e+00
1.316287028462447717e+00
1.264253234371544465e+00
1.392551629304132010e+00
1.689913962670315017e+00
1.292502832834154125e+00
1.191607091474127911e+00
1.641354298128771205e+00
1.515388098320541888e+00
1.440387029296395394e+00
1.876046218600894377e+00
1.628900221123226411e+00
1.436472608596424783e+00
1.350442968773402308e+00
1.602478685585650986e+00
1.207678658180348474e+00
1.217565228622162099e+00
1.084406049576052800e+00
1.093587375614346158e+00
1.171102799048804766e+00
1.295068160597425910e+00
1.604823522024210636e+00
1.365549843206816272e+00
1.546497225208833592e+00
1.455031459059369592e+00
1.700003909990406958e+00
1.509771821209665132e+00
1.705642890017412316e+00
1.185491461417693460e+00
1.677265001272300715e+00
1.428535433953777467e+00
1.479817946487779645e+00
1.441464519413703682e+00
1.683994275402906915e+00
1.599275847206443446e+00
1.230215871471692424e+00
1.359760656757485586e+00
1.530003035561007252e+00
1.459861673225216983e+00
1.292013955272256931e+00
1.321332882526427666e+00
1.720966657144874956e+00
1.362395181053439819e+00
1.186439809956433722e+00
1.691249960272497077e+00
1.434523504548588235e+00
1.175827006298279853e+00
1.342053970407979913e+00
1.477445515218961614e+00
1.574450138990923120e+00
1.306931602153989846e+00
1.186674639530100883e+00
1.508350958429416355e+00
1.350267614199331501e+00
1.259473576071469925e+00
1.518619116708405992e+00
1.535748527229569671e+00
1.552875446959271599e+00
1.433546462055918624e+00
1.439305612968962977e+00
1.568248429311218883e+00
1.335027934124286997e+00
1.372302932610944382e+00
1.426260665798058547e+00
1.321809822960245739e+00
1.625117138048294496e+00
1.657321062731847983e+00
1.618871207145433200e+00
1.526509759209066619e+00
1.674041371580768489e+00
1.422403262078062669e+00
1.637869563085988966e+00
1.535727243608704828e+00
1.491375919189864563e+00
1.714144600303738830e+00
1.585606019007736789e+00
1.442968307546385942e+00
1.647689570046888097e+00
1.655656784591495345e+00
1.527389161885718938e+00
1.564690235504150539e+00
1.457369785555932662e+00
1.551626310570012102e+00
1.329707910157192252e+00
1.484353666279620398e+00
1.435623788444097659e+00
1.487572051252721739e+00
1.627947918784060866e+00
1.668517988246042805e+00
1.578097310666850328e+00
1.606539951338192163e+00
1.498292615041279419e+00
1.726414456801603547e+00
1.655401741925352832e+00
1.291932998398592547e+00
1.308479307700212368e+00
1.553857730142157001e+00
1.635430993795147447e+00
1.453457542360008237e+00
1.421612590666198273e+00
1.337599586203441326e+00
1.495713856446374113e+00
1.714677578065991304e+00
1.396704768009557895e+00
1.253515274464022333e+00
1.350564993750486664e+00
1.263454893019022141e+00
1.484959063455351336e+00
1.687289896981450932e+00
1.241535586729629159e+00
1.601097167065018478e+00
1.591267766182925980e+00
1.579117889344044290e+00
1.597530819531296942e+00
1.190464954252506313e+00
1.337395399009342123e+00
1.535972534903064624e+00
1.536262014157666611e+00
1.578463551904074169e+00
1.352798902034983319e+00
1.653995574420109804e+00
1.272475255194807975e+00
1.538230082412494593e+00
1.498434938024983509e+00
1.102529907293310574e+00
1.388186910989975376e+00
1.261243327224592203e+00
1.470917298751227342e+00
1.393372611126959537e+00
1.569020995265588247e+00
1.443884057183546288e+00
1.492165548726877233e+00
1.620704550641136166e+00
1.238851191179099143e+00
1.277500903656042741e+00
1.476943671891693288e+00
1.407971621693313136e+00
1.574792929683530573e+00
1.525613486815232900e+00
1.495068879443736121e+00
1.661581815885084579e+00
1.779723416295700300e+00
1.275241031177825057e+00
1.452940870239740390e+00
1.366861566424525609e+00
1.537987241245383663e+00
1.664945043705904792e+00
1.869288342221736787e+00
1.516088149429159593e+00
1.587890575368620993e+00
1.231031160133517544e+00
1.172408328169229463e+00
1.895072209906686123e+00
1.565404035485706391e+00
1.564164619515678645e+00
1.611499548233594759e+00
1.610323404299648153e+00
1.602898079619079263e+00
1.316037532154420209e+00
1.400966344690506959e+00
1.565808512207710557e+00
1.440861821461219217e+00
1.560282901829357360e+00
1.378632663714737250e+00
1.271135582085783922e+00
1.329375355253191060e+00
1.456043878253689972e+00
1.234792102829728844e+00
1.198857362977413077e+00
1.656362333066459858e+00
1.631019221987996648e+00
1.454493902952787021e+00
1.399583025877848108e+00
1.591682719501444687e+00
1.498168479035759892e+00
1.503533298424384324e+00
1.537980808360837504e+00
1.447750177499626201e+00
1.640978482241221448e+00
1.637598409236418862e+00
1.742085662610311392e+00
1.634890410946147510e+00
1.625467215886230887e+00
1.523917239499887444e+00
1.568934719685566304e+00
1.556448261781663511e+00
1.589133721230290286e+00
1.732399246167416251e+00
1.742408891231008061e+00
1.612423664189896133e+00
1.486801576719146478e+00
1.513276507289879724e+00
1.435189770809963905e+00
1.648816408169775594e+00
1.322161158671197656e+00
1.222743020175259598e+00
1.255654241673511473e+00
1.636995007186057283e+00
1.340726069951339250e+00
1.469220821250031506e+00
1.204918288107748925e+00
1.418036641036103163e+00
1.386606805532077491e+00
1.287840545774298295e+00
1.225781032973637608e+00
1.484977234549654579e+00
1.203015659940033233e+00
1.600110938260578042e+00
1.463253512603681861e+00
1.582648966117844891e+00
1.554639441589413806e+00
1.271430020729480193e+00
1.599826132222563313e+00
1.297887211638879768e+00
1.382568658500149095e+00
1.433411614099742604e+00
1.458293574007943683e+00
1.735567746767376018e+00
1.423914575579236175e+00
1.444528709187473670e+00
1.430584841678437469e+00
1.591187877933552430e+00
1.579077762571071464e+00
1.572432777556820982e+00
1.697727752049964955e+00
1.515537886964951841e+00
1.581511958671360851e+00
1.964342386907814930e+00
1.318464164179048659e+00
1.526268139908168342e+00
1.316531319545418910e+00
1.496600325923209907e+00
1.367348726705797546e+00
1.744301962040436749e+00
1.238013002149171982e+00
1.364840685974536338e+00
1.188632798870655094e+00
1.218950176799138196e+00
1.382804618388086881e+00
1.293911672672056312e+00
1.708883561975512499e+00
1.122115938109020883e+00
1.361016814841260469e+00
1.020455553876720378e+00
1.894638812500961444e+00
1.090576186077877763e+00
1.644802203403360252e+00
1.514092750346916816e+00
1.591551876437231172e+00
1.565128737476206844e+00
1.294823337349554349e+00
1.798776537866551450e+00
1.601676970681283230e+00
1.602100539620401776e+00
1.368777783836864659e+00
1.325927621003712309e+00
1.638275736470407473e+00
1.588212997124459402e+00
1.427015579280877189e+00
1.373178349204322801e+00
1.827568149802173636e+00
1.629670848856865195e+00
1.445829004059742129e+00
1.301129455131062818e+00
1.358047998647585963e+00
1.704173495564197838e+00
1.420450220868301638e+00
1.772536235045093722e+00
1.576683130039169489e+00
1.626417624912587012e+00
1.582226649792058737e+00
1.626862771218966053e+00
1.654715381778591343e+00
1.465670436552495293e+00
1.463545070070409793e+00
1.406195599817188890e+00
1.449439876058538745e+00
