# Supplementary material for: An experimentally-informed polymer model reveals high resolution organization of genomic loci
Source: Nat Commun. 2026 Feb 4;17:2338. doi: 10.1038/s41467-026-68928-w (PMC12979793; doi:10.1038/s41467-026-68928-w)
Supplement: Supplementary file 4 — Source Data [file 41467_2026_68928_MOESM4_ESM.zip › Source_Data/Fig5C_SupplyFig10C/source_data_nanog.txt]

1.406441624743289154e+00
1.157068726444044682e+00
1.599921719298008416e+00
1.599136916963476152e+00
1.170423102479414723e+00
1.344945367459412955e+00
1.478693883537028242e+00
1.168251901207129295e+00
1.310903275018981073e+00
1.392940196903957428e+00
1.195090835259881468e+00
1.618717563158586170e+00
1.678043455084561542e+00
1.342363170453236609e+00
1.357376745889516290e+00
1.140981873391126999e+00
1.368481610300145812e+00
1.645072211583410215e+00
1.506640920859065869e+00
1.667422126821251682e+00
1.134608740535573146e+00
1.225883277210439104e+00
1.279915525462957726e+00
1.493072436014484028e+00
1.913372959174013843e+00
1.536299944704631271e+00
1.535161741552724113e+00
1.449039757636772840e+00
1.384727684670917336e+00
1.333195842709426593e+00
1.527648575291469912e+00
1.395328798867395692e+00
1.382014315471601140e+00
1.054045898643349410e+00
1.369366480163286326e+00
1.553315049847544316e+00
1.756762070858014946e+00
1.365314029019533804e+00
1.370673324926458658e+00
1.291063406063764685e+00
1.548693797197814970e+00
1.476958923548232105e+00
1.681299998185282085e+00
1.827046578433165536e+00
1.148480514281652543e+00
1.500445640098096778e+00
1.303714486798513317e+00
1.445125680817602287e+00
1.346524048361067649e+00
1.537921847818391363e+00
1.540526327959391928e+00
1.208266246411858758e+00
1.616658177235426264e+00
1.347049319100184883e+00
1.442794386579726584e+00
1.519111891702638717e+00
1.273089306703808266e+00
1.256291801676111985e+00
1.317616380452488523e+00
1.164225809146930857e+00
1.230766126229676072e+00
1.312280873215081245e+00
1.643369376536272686e+00
1.170588565381114998e+00
1.463487745017682862e+00
1.625924892905637131e+00
1.287054582553704307e+00
1.233517598647104752e+00
1.219064728902359285e+00
1.271116682866664016e+00
1.426236538019235223e+00
1.278544853420084948e+00
1.365840918837575968e+00
1.579848175996064308e+00
1.190197926403161244e+00
1.488198170488118421e+00
1.098249636750491254e+00
1.263537204798897529e+00
1.325693994010636478e+00
1.200868742546570278e+00
1.350494969197564732e+00
1.252305570497576959e+00
1.382989866926054301e+00
1.774781752633824761e+00
1.835390740071035198e+00
1.239898072697503739e+00
1.210824240163320242e+00
1.331940683854732299e+00
1.718039456651331731e+00
1.170024262794349346e+00
1.078833643114466501e+00
1.573102447172297635e+00
1.352399349183802890e+00
1.497440026351349207e+00
1.157143411968082791e+00
1.289236212663598335e+00
1.408250108283808810e+00
1.461475365971888207e+00
1.578896687397464804e+00
1.243105869073447778e+00
1.046395806159146957e+00
1.163086095325599034e+00
1.258989172192798378e+00
1.369800455737338885e+00
1.273319990280724179e+00
1.563464586189268646e+00
1.303056846435050264e+00
1.424793209471819200e+00
1.312953719831154498e+00
1.245486580476561356e+00
1.178295900198730539e+00
1.309566850665522475e+00
1.138810068513030682e+00
1.167144200857522796e+00
1.349321511599362200e+00
1.372786940380759102e+00
1.025008754961055590e+00
1.026501007544641242e+00
1.343501817240532192e+00
1.478146864754437573e+00
1.170774492547212997e+00
1.330623873991346517e+00
1.648465652928391867e+00
1.222061850348900691e+00
1.490566194531162569e+00
1.645427527290485248e+00
1.611977874152090262e+00
1.522727082316246205e+00
1.453535805720076901e+00
1.346347468800042080e+00
1.649790976009659405e+00
1.484752393120789105e+00
1.271025207322469264e+00
1.387293983254137331e+00
1.409453130029430845e+00
1.404609764952102102e+00
1.511745327837213937e+00
1.390552699025951799e+00
1.189875934815187719e+00
1.343730428329050763e+00
1.491302366411047853e+00
1.680827537081756695e+00
1.420028731284892709e+00
1.949957113087738669e+00
1.248627172878577163e+00
1.409602372131584236e+00
1.473210175910002029e+00
1.434743934627298767e+00
1.483054516360870601e+00
1.383510717924445910e+00
1.458716125573796374e+00
1.637002172720165127e+00
1.465015381024608265e+00
1.359161108807863449e+00
1.348056076826525063e+00
1.572578209055560672e+00
1.406388726423065449e+00
1.381463592312703437e+00
9.910457985458125396e-01
1.398775366962789590e+00
1.316927190099954625e+00
1.352053332888780046e+00
1.222699175988043230e+00
1.276565832318276250e+00
1.116070196114066437e+00
1.693421385240022170e+00
1.211233982922321317e+00
1.365699070845837415e+00
1.509847592418991358e+00
1.514248303311429344e+00
1.441657684794569239e+00
1.429659296491180953e+00
1.488927259080060406e+00
1.457502741199034890e+00
1.460908307463751221e+00
1.448384623922671643e+00
1.206504575873910134e+00
1.387012235417088402e+00
1.394933090867984005e+00
1.412547813841248612e+00
1.916128728020692673e+00
1.786327663127401877e+00
1.507814717104828839e+00
1.509843009983793616e+00
1.494649964985196311e+00
1.339030246479113062e+00
1.831760879820860666e+00
1.514822610342073883e+00
1.598667895216963286e+00
1.474441512318213299e+00
1.509122056929416145e+00
1.465594219047661628e+00
1.712837260720805777e+00
1.662128869889379024e+00
1.617872909020448446e+00
1.086098125365010603e+00
1.723199069922592086e+00
1.598111198183975290e+00
1.421311190028877736e+00
1.453582705226996064e+00
1.293724502977066537e+00
1.730911688778909552e+00
1.490253012100304364e+00
1.309930350022117329e+00
1.586082080187991794e+00
1.449721229774495246e+00
1.489941244020810185e+00
1.283596177714502407e+00
1.218922271146029246e+00
1.426573782795468759e+00
1.379408768466921398e+00
1.560183201086573934e+00
1.554104605495494340e+00
1.465234114314169833e+00
1.298208708801581679e+00
1.607824858100954213e+00
1.381807017363665846e+00
1.425641200768756001e+00
1.316814385821006628e+00
1.117129582749131878e+00
1.502659877065181560e+00
1.566636047394990738e+00
1.526081789485368878e+00
1.122085724095932990e+00
1.128594054309187911e+00
1.361925191236430965e+00
1.336302763817616812e+00
1.301295254362174747e+00
1.317992879407687612e+00
1.307655104398168122e+00
1.289891371079554094e+00
1.612963855539083280e+00
1.387541706070011482e+00
1.164843650641914419e+00
1.258159573753067306e+00
1.293770925791553950e+00
1.361201597016653331e+00
1.324519692749674071e+00
1.319090015819172956e+00
1.683741546508432663e+00
1.389354100813144255e+00
1.409217067148171409e+00
1.350571561064100701e+00
1.268605858604541003e+00
1.032645359305881749e+00
1.274925865690782034e+00
1.380840065445644527e+00
1.362575454913209416e+00
1.543585300574187080e+00
1.291478233482526994e+00
1.413400397030295519e+00
1.624902435586877525e+00
1.359202819753419389e+00
1.212373592940088507e+00
1.437267327829571562e+00
1.288479280546825922e+00
1.545440122076600087e+00
1.372558502418066650e+00
1.484100519859848477e+00
1.294507096088123532e+00
1.547565927673881347e+00
1.470517378834214961e+00
1.531070811349382943e+00
1.491321292450163538e+00
1.089806631858379005e+00
1.498390576752373526e+00
1.387784310241845454e+00
1.757131602851257579e+00
1.394557260092990969e+00
1.308595883163762741e+00
1.541047485037668086e+00
1.478252717447896769e+00
1.505787146296352130e+00
1.600981837059351154e+00
1.245868916502355983e+00
1.794147307381269041e+00
1.646463814080473487e+00
1.292583705133622640e+00
1.820126021075803902e+00
1.583410995265676302e+00
1.330597798708011537e+00
1.594796369503658218e+00
1.091253012898442787e+00
1.037002189482234105e+00
1.278793772063129719e+00
1.857901188726368114e+00
1.243530898181729905e+00
1.233298798378217098e+00
1.293425972875972496e+00
1.407584530757250763e+00
1.542492765922015785e+00
1.372161037101723213e+00
1.242520792100131555e+00
1.597773882267464529e+00
1.205646636788755721e+00
1.262192934201056049e+00
1.253591399193326517e+00
1.179250877487711735e+00
1.295101273421805033e+00
1.267240463451221988e+00
1.392490663797725681e+00
1.366006325725205528e+00
1.306973044533153105e+00
1.451076071216121033e+00
1.472723031840028174e+00
1.308673028622827417e+00
1.305534970663791761e+00
1.215772008591782694e+00
1.473458849457078834e+00
1.368890700463127441e+00
1.360369593932489796e+00
1.344438874976491283e+00
1.687028657001363285e+00
1.307880336150650136e+00
1.564560049591853019e+00
1.266711220377226388e+00
1.583380946225352304e+00
1.514931893038762301e+00
1.560150207640526254e+00
1.394382487258607473e+00
1.111939663692099733e+00
1.358109158524995363e+00
1.364948493834111432e+00
1.541768325093015424e+00
1.547089210180228047e+00
1.491108172808395693e+00
1.291740896022559815e+00
1.519340269400156096e+00
1.408213582055710678e+00
1.521466627762426693e+00
1.251076446455979152e+00
1.138761327130272338e+00
1.409453008448339872e+00
1.170463033666855557e+00
1.133781498087496953e+00
1.159052302014129676e+00
1.469374469306620634e+00
1.303849720332243223e+00
1.528490427386688832e+00
1.222768975806856062e+00
1.043995940239048403e+00
1.307424036631102071e+00
1.190408923348002190e+00
1.285880882916733858e+00
1.641718990833486602e+00
1.298647478583372150e+00
1.345138152372477691e+00
1.358466843034163762e+00
1.558877701648201164e+00
1.440571929449310007e+00
1.285596799245975141e+00
1.185607301726393725e+00
1.033973269808035056e+00
1.324031852257315345e+00
1.191727532499878617e+00
1.169089614576751535e+00
1.401380988704796771e+00
1.430344049933561568e+00
1.453806529842009532e+00
1.511899625740789954e+00
1.455334469423583243e+00
1.362849630130809953e+00
1.086481075682018016e+00
1.056720392778325079e+00
1.497931720465877081e+00
1.379949824042076445e+00
1.325024522643213354e+00
1.300493351875263937e+00
1.350178427945009529e+00
1.427329686709369438e+00
1.376985214613333230e+00
1.234275651716969957e+00
1.409261380673632269e+00
1.436971234836653233e+00
1.224091991204250718e+00
1.347252798449459110e+00
1.461001463587143334e+00
1.293967655673105455e+00
1.272132225876029477e+00
1.417882085798253033e+00
1.296038759772637938e+00
1.378341407194785484e+00
1.649724222123446271e+00
1.339559470955046461e+00
1.477883366749613625e+00
1.652866148136231228e+00
1.760083993453855689e+00
1.269860047229503408e+00
1.223134822581775971e+00
1.494908139703115424e+00
1.301308651243749948e+00
1.779702240484822173e+00
1.304498350954486297e+00
1.482595463474772224e+00
1.585065521218799400e+00
1.271208899760813971e+00
1.371835068788775036e+00
1.405782612685363198e+00
1.215354255072851331e+00
1.252360109133173083e+00
1.422919459290328259e+00
1.516292073366945381e+00
1.561457382077443556e+00
1.448826013026515591e+00
1.354434964609376957e+00
1.596184473473536425e+00
1.484322905619838151e+00
1.688251838289664741e+00
1.342881124497532941e+00
1.165384937489493566e+00
1.380880406431157725e+00
1.567822976083678377e+00
1.178752516437519215e+00
1.345926379780786108e+00
1.227521589944714719e+00
1.514530276425414046e+00
1.624240130972151031e+00
1.333899517365151999e+00
1.307546294169297019e+00
1.278638930052851785e+00
1.507601301165980123e+00
1.576829818173947295e+00
1.661348215110054927e+00
1.445123117723944972e+00
1.453489457593608147e+00
1.826539045338974931e+00
1.420259831075809887e+00
1.613700924617758492e+00
1.237734135948124203e+00
1.600984834309642224e+00
1.153906594535319075e+00
1.597828578087627127e+00
1.573706800074114120e+00
1.396318436761138759e+00
1.399960659261365592e+00
1.532220625249019585e+00
1.451194760724444421e+00
1.108173195170642611e+00
1.314297420866095134e+00
1.190383995880700319e+00
1.363119128280238179e+00
1.467074831332397578e+00
1.278171807890019052e+00
1.367162072013563767e+00
1.207640948919375123e+00
1.567347361711852960e+00
1.502291773296319022e+00
1.630551053626355884e+00
1.357536378959856016e+00
1.490545987604258826e+00
1.287546556775044149e+00
1.228245759500483647e+00
1.302585820208322698e+00
1.305967968988517525e+00
1.129468399826289104e+00
1.445527899278727935e+00
1.472041267380472584e+00
1.561021001446902146e+00
1.401205927550382535e+00
1.346771588602572844e+00
1.467325330855945742e+00
1.483336085175786856e+00
1.209404051797140056e+00
1.440408769674281331e+00
1.295335519547910152e+00
1.317506132025419330e+00
1.193094506057787330e+00
1.417221193477045782e+00
1.361406619852244537e+00
1.513268667779430476e+00
1.481878873525426465e+00
1.337468986154668027e+00
1.467579181217939510e+00
1.049361647100493622e+00
9.849394733054426254e-01
1.448812924153342285e+00
1.126767547600818542e+00
1.711520448893708801e+00
1.324360839277086921e+00
1.270301726722433244e+00
1.466170446349067236e+00
1.181205786421207549e+00
1.187459890123187645e+00
1.523626883258029974e+00
1.596744548311658907e+00
1.724662466420782581e+00
1.334023869615338587e+00
1.271082216508643725e+00
1.457428017923258601e+00
1.417957719328058364e+00
1.464039637919637649e+00
1.368356817972234740e+00
1.266782600356521016e+00
1.441757266864855058e+00
1.359677717386079454e+00
1.207746680148092056e+00
1.663526477249098745e+00
1.170468835869737045e+00
1.172650119318555451e+00
1.279333316680905330e+00
1.549416296204602084e+00
1.562904348769028395e+00
9.548624468352913119e-01
1.436445762015245764e+00
1.336841848893044471e+00
1.254307568676959139e+00
1.366723381863263809e+00
1.544428158871413936e+00
1.668119506224168491e+00
1.337844196969256716e+00
1.370524964961211456e+00
1.761399852411071887e+00
1.427812747077298106e+00
1.268255534648508487e+00
1.616663829893041360e+00
1.337712225903904928e+00
1.304669720098380337e+00
1.711871495443975100e+00
1.266612852287933855e+00
1.321336321876568354e+00
1.286005577886529139e+00
1.408058944419921854e+00
1.358431802428569757e+00
1.569079767328213082e+00
1.674553727124936664e+00
1.501409416472309521e+00
1.362799956048192263e+00
1.421567411507121959e+00
1.420227058440851842e+00
1.280217645011386018e+00
1.297871134742538235e+00
1.464291759574897211e+00
1.072533431033696472e+00
1.285779752720199287e+00
9.289237316890299745e-01
1.514455545262383573e+00
1.352014424531848613e+00
1.477987962502400388e+00
1.521560991570134025e+00
1.263012494511398742e+00
1.431711244586571397e+00
1.447192815739807958e+00
1.359787944490781442e+00
1.264013547627600653e+00
1.237833291460214147e+00
1.404035181083045591e+00
1.560193548855125290e+00
1.514993823870294243e+00
1.390839033652941037e+00
1.492503166760299260e+00
1.336133944351202807e+00
1.691126404599027744e+00
1.430791849473760813e+00
1.364905596515860964e+00
1.326338300116069568e+00
1.342779233528408334e+00
1.310118482268637363e+00
1.271856148376782958e+00
1.215930003241917579e+00
1.491155245328344758e+00
1.336368336234781573e+00
1.403717816046071487e+00
1.486010753135619922e+00
1.710615379708374073e+00
1.857301485794408569e+00
1.401807865463399194e+00
1.611118691018445626e+00
1.362143191636731698e+00
1.268522799434942172e+00
1.418203140929533479e+00
1.424946233529184925e+00
1.462475894097894136e+00
1.225296577283943922e+00
1.049013758204792479e+00
1.295603061337711637e+00
1.292130673633094640e+00
1.603615617414686501e+00
1.362287015624051190e+00
1.432057549643487526e+00
1.213603156347352163e+00
1.472548040494611410e+00
1.711921911159938414e+00
1.410760735766319662e+00
1.554220067833613772e+00
1.389728014264905775e+00
1.327124207899337271e+00
1.287846389776770240e+00
1.737761838521965529e+00
1.247795564325898887e+00
1.523103746242936207e+00
1.286526161936773605e+00
1.325157644028116533e+00
1.597190594929372098e+00
1.325309641133916250e+00
1.469569222317376633e+00
1.321749060653125030e+00
1.340504740559713248e+00
1.707882549813700690e+00
1.291930782288663870e+00
1.541105304501490636e+00
1.212205379194639665e+00
1.206944399074641572e+00
1.399947873478500471e+00
1.201001487765969600e+00
1.327126756431408205e+00
1.424861333600065283e+00
1.323412026137127828e+00
1.335947967079983201e+00
1.425019048245255604e+00
1.225471036189540897e+00
1.462889309903386170e+00
1.472306103601116245e+00
1.293858905083326238e+00
1.235097522954049065e+00
1.464189215689712942e+00
1.165934574130305323e+00
1.204410116910019646e+00
1.236936549310849065e+00
1.267053389477615477e+00
1.518345675759463109e+00
1.389579161899396897e+00
1.791119583114828107e+00
1.354755900031123561e+00
1.498390149774498470e+00
1.687403033492657300e+00
1.552096165325303367e+00
1.331415037554310121e+00
1.481587176424890240e+00
1.484033019716856749e+00
1.303768293025442837e+00
1.260588788187103404e+00
1.445978631107079693e+00
1.367662135913244814e+00
1.374843683709461750e+00
1.268607256425428931e+00
1.109809930874955608e+00
1.297050260861908777e+00
1.476092416582673650e+00
1.250296766759121603e+00
1.308379464537007930e+00
1.512458158846096579e+00
1.524215572062852520e+00
1.575903096158356220e+00
1.417469100425352790e+00
2.013201183995486865e+00
1.638466409386437173e+00
1.237359391739164982e+00
1.395382446386585373e+00
1.360610244913522449e+00
1.364274304700575424e+00
1.342719535390741736e+00
1.370938705621171705e+00
1.416901961006819644e+00
1.279007364237237709e+00
1.144217425488415429e+00
1.245084846025901637e+00
1.349178597107883570e+00
1.479064555884191945e+00
1.262052485200345853e+00
1.479553155792534103e+00
1.656547578251302610e+00
1.758945697988258949e+00
1.445282485058485111e+00
1.215732325358161559e+00
1.580774478161178109e+00
1.526009091786830307e+00
1.547022761432634841e+00
1.738240403702539849e+00
1.469129408125334102e+00
1.741371508670468193e+00
1.084779384314607409e+00
1.489718156498871737e+00
1.517693374404984530e+00
1.244829407638699204e+00
1.268693459932675349e+00
1.531358063584198792e+00
1.418383483540667012e+00
1.575326549050543701e+00
1.471083410337256758e+00
1.507842641760114066e+00
1.647354041826663007e+00
1.455492967416271322e+00
1.362387784494032861e+00
1.536405181954645149e+00
1.467226019393685466e+00
1.605964829248166748e+00
1.556815822942728911e+00
1.690212553128932482e+00
1.144686393410809799e+00
1.335958940444698539e+00
1.599031879663718847e+00
1.560104515082086474e+00
1.766055848984446452e+00
1.331798051046579889e+00
1.288289554123455583e+00
1.503588648472328648e+00
1.800620184843522598e+00
1.435889919412934423e+00
1.476263605458673300e+00
1.498176862817739874e+00
1.506434240503247590e+00
1.646908766747109620e+00
1.430498009042463714e+00
1.611568846800599975e+00
1.323433826925614509e+00
1.373396733734891129e+00
1.433001987048770909e+00
1.285337563438396780e+00
1.406040667907375141e+00
1.525919809433174734e+00
1.390934880690319453e+00
1.173090651717298538e+00
1.237908073508112938e+00
1.475958855847669504e+00
1.177995744528018252e+00
1.065284050326394949e+00
1.092547988346950660e+00
1.503719181552400030e+00
1.325609182960508114e+00
1.858264871363394022e+00
1.535282595252318361e+00
1.514213822026126532e+00
1.886624252927877610e+00
1.295574098215054537e+00
1.518401080142224968e+00
1.344598308367782380e+00
1.457834758081031135e+00
1.328377211553658732e+00
1.548620975767370345e+00
1.424907413470641648e+00
1.416889501642917493e+00
1.300130657077177121e+00
1.467357390490916735e+00
1.402698865985646748e+00
1.281603442661727765e+00
1.470458025817792169e+00
1.589201198452257158e+00
1.321697707197014404e+00
1.404234464263571569e+00
1.535952230449203704e+00
1.738663466943026314e+00
1.623306532313603334e+00
1.557631648400837232e+00
1.765179898505119915e+00
1.867389043989024611e+00
1.642565950913672079e+00
1.635548647450265625e+00
2.099492707630640886e+00
1.350850114107004618e+00
1.672075410920961680e+00
1.835550281893123747e+00
1.807034971376642929e+00
1.672890174063883517e+00
1.931214281356764317e+00
1.583513091652763105e+00
1.513459602429537698e+00
1.201002495918968016e+00
1.537305717759923862e+00
1.337929428229058582e+00
1.433272620303753353e+00
1.358486531853774215e+00
1.733300835300451981e+00
1.601490928164418293e+00
1.645602425799554069e+00
1.328858437970155126e+00
1.193753595298881365e+00
1.463246465715324351e+00
1.296026229088666604e+00
1.145807631191808618e+00
1.308873419161643570e+00
8.613439169689045549e-01
9.943854202131290343e-01
1.714667167899056821e+00
1.615075490278938819e+00
1.303896409350300933e+00
1.206103049382206915e+00
1.338731957184473798e+00
1.328735327025688306e+00
1.845682067489139655e+00
1.370114350933898439e+00
1.187386074057213303e+00
1.554071314686269023e+00
1.155880527589076667e+00
1.194591871616526468e+00
1.210530982807958900e+00
1.757377967987945766e+00
1.693391331577650538e+00
1.576850862834669798e+00
1.434452795683045734e+00
1.319788766460855189e+00
1.292786418565974760e+00
1.327701974055188305e+00
1.518671810010747025e+00
1.285444994359197457e+00
1.537096456070181194e+00
1.353771092533906595e+00
1.510731810894152538e+00
1.391726183429390584e+00
1.265215061921913353e+00
1.549429855150186386e+00
1.373865671085126694e+00
1.317560446566231391e+00
1.314906432403210923e+00
1.594286424694239201e+00
1.572528638311563531e+00
1.448712486595013615e+00
1.447179899740764997e+00
1.465509769645598981e+00
1.299926400293732076e+00
1.329525170917920551e+00
1.398411625290023164e+00
1.500415468329698410e+00
1.632836637104112087e+00
1.344905174389290803e+00
1.240095344378238540e+00
1.426949932739278504e+00
1.273165878946569629e+00
1.439911892854687236e+00
1.266607062391328586e+00
1.282433190230477305e+00
1.374231433708386074e+00
1.222235548777084846e+00
1.319186130594069084e+00
1.279278637824201148e+00
1.134438710494394265e+00
1.253828618686259722e+00
1.550920674120040976e+00
1.237875640018522461e+00
1.684612241958674428e+00
1.228771404513152365e+00
1.207674564904592129e+00
1.447053733730878644e+00
1.345646277167584337e+00
1.403963638244267509e+00
1.436324673911593131e+00
1.397474410193443539e+00
1.220513755015791402e+00
1.156298805401591467e+00
1.300547044560000920e+00
1.507183809727688617e+00
1.625554032962230666e+00
1.473626452283654187e+00
1.610320018029527844e+00
1.647854799230557887e+00
1.235947035063749366e+00
1.666928984869733732e+00
1.014370472213700358e+00
1.616674527898030345e+00
1.536577634471803400e+00
1.634146620291836660e+00
1.653387239103190298e+00
1.368010597242140802e+00
1.599485850576451096e+00
9.921004256379921671e-01
1.462822063461506117e+00
1.411872872845203242e+00
1.354093440742623944e+00
1.537095754378107415e+00
1.416815888958837810e+00
1.193480553565088975e+00
1.144979061411465215e+00
1.157393070805891044e+00
1.169451780467097857e+00
1.349054281422219947e+00
8.414207728226561489e-01
1.160882704110181685e+00
1.083517613339193719e+00
1.129787915778757590e+00
1.272212522808129354e+00
1.094369599720224517e+00
1.222790195620840903e+00
1.309876876059499207e+00
1.092868925376859313e+00
1.227521425099921792e+00
1.350506616683517791e+00
1.426954111353896160e+00
1.208457439969327529e+00
1.343609692007901257e+00
8.842830646480853707e-01
1.009275259995303875e+00
1.356130032990889633e+00
1.372026283388064316e+00
1.362582427282232000e+00
1.435477736624085399e+00
1.293993016497811510e+00
1.090251823349148941e+00
1.387519904250201552e+00
1.270216605925924780e+00
1.270713925847536618e+00
1.576275793047863916e+00
1.427743691422243888e+00
1.690174380113622865e+00
1.409022003073414187e+00
1.624241620767264305e+00
9.396578290161677893e-01
1.123552391187920385e+00
1.383906431303019602e+00
1.168000928919874726e+00
1.446632798835303824e+00
1.209793257619722118e+00
1.780915907637442785e+00
1.721350419640249374e+00
1.360504367396481173e+00
1.303822590483568522e+00
1.195183845236592157e+00
1.570804688467450916e+00
1.469088566709632726e+00
1.394307043524891654e+00
1.421710794481907847e+00
1.368896962669789330e+00
1.721322273573549166e+00
1.449721720215762844e+00
1.472004218243617490e+00
1.391850815650705897e+00
1.422768347012421275e+00
1.321969017155955051e+00
1.373078730955310967e+00
1.518393321767558923e+00
1.394538870459742341e+00
1.440108414188239205e+00
1.615528454820864157e+00
1.366446983367367363e+00
1.415770733070479848e+00
1.452568669385455147e+00
1.104499890842257193e+00
1.460955782147399296e+00
1.816097721972203871e+00
1.532082494615087276e+00
1.567560024752661985e+00
1.528583540878175606e+00
1.373073843264197347e+00
1.438934719136936380e+00
1.553454843142136887e+00
1.500463589060649916e+00
1.458732620559187287e+00
1.394591151901256598e+00
1.599280156481936999e+00
1.725753213681677334e+00
1.594717627854125297e+00
1.431761614847464115e+00
1.409750312899376912e+00
1.366090198068688810e+00
1.463013888234312443e+00
1.538967663460370616e+00
1.283739551757157038e+00
1.502409157167049703e+00
1.477755343675881905e+00
1.388015342625094295e+00
1.272598690042333835e+00
1.272941512581234447e+00
1.232105893802035501e+00
1.317138576014328377e+00
1.446605711738540911e+00
1.370490895240449536e+00
1.213769358126236320e+00
1.588334246869000932e+00
1.359005514970558437e+00
1.401766637954158679e+00
1.286023018420590303e+00
1.405449326627878914e+00
1.668082604428323901e+00
1.332323643251092538e+00
1.442423881121580154e+00
1.886711943061236241e+00
1.564370452510094323e+00
1.467490028098133781e+00
1.262795454444375354e+00
1.152568725914582703e+00
1.330400282791243116e+00
1.360657727837633502e+00
1.055612192180793718e+00
1.357430748964553846e+00
1.533168869596168271e+00
1.265447698780343133e+00
1.280623989477044145e+00
1.377817632838831408e+00
1.314132342637767570e+00
1.354570503862143838e+00
1.531167141831812906e+00
1.586851752197323107e+00
1.549356893765139187e+00
1.315002577352107682e+00
1.500123183883984579e+00
1.463221360402144899e+00
1.345458128215446747e+00
1.333506103861966885e+00
1.556390499220895673e+00
1.407602009030384904e+00
1.614284612536364349e+00
1.281155657022019723e+00
1.553697750261586297e+00
1.336242067448337068e+00
1.505968187758783161e+00
1.338222842228457887e+00
1.317543670037351067e+00
1.276637933584271689e+00
1.551213082223627637e+00
1.256466465505324592e+00
1.331642119675833236e+00
1.254514526324460144e+00
1.417255527825845629e+00
1.464081189755574108e+00
1.621738636085790164e+00
1.605898854021410971e+00
1.162997265002429614e+00
1.388511155213211667e+00
1.556841596456185473e+00
1.379082357198099684e+00
1.582938673437956023e+00
1.596410980757588582e+00
1.517118024917939012e+00
1.322900725392263332e+00
1.276788763115850545e+00
1.122331712329458497e+00
1.599022602836949858e+00
1.257897256613019987e+00
1.249010647461345158e+00
1.655790972722436916e+00
1.252194571182217775e+00
1.430723092310882905e+00
1.580819567265013159e+00
1.341101631282902718e+00
1.457159115476753364e+00
1.244459394725724977e+00
1.433659102843912292e+00
1.421288994828380670e+00
1.156552965449116677e+00
1.574783945539585783e+00
1.393864044823146298e+00
1.359792193993394127e+00
1.458368895372385676e+00
1.300126300345558317e+00
1.305430289644351927e+00
1.500165058325331202e+00
1.541302534705697447e+00
1.398452197327590962e+00
1.443105034450844926e+00
1.328500798944320715e+00
1.239345029031644563e+00
9.878325204895772593e-01
1.479545858186559482e+00
1.366347590123579758e+00
1.190999654138695796e+00
1.289715199080408770e+00
1.424948061276177347e+00
1.428963942703223466e+00
1.276185557445806085e+00
1.370927422213820357e+00
1.450249174509199213e+00
1.321709288128267046e+00
1.379883031213748668e+00
1.353979477414078758e+00
1.286957611089281306e+00
1.429330598334128677e+00
1.631499820362321218e+00
1.555856573455621117e+00
1.490795508170688066e+00
1.311968092002491870e+00
1.148884892018854575e+00
1.256687644382711300e+00
1.293737767567480379e+00
1.485788644069992337e+00
1.307799203403518407e+00
1.390650196664312332e+00
1.209484262718260483e+00
1.461835675265475754e+00
1.738587864904062696e+00
1.292013369278199653e+00
1.327463094006678723e+00
1.369719543710313570e+00
1.390102866530075643e+00
1.456861074486793806e+00
1.038788988292937976e+00
1.391483036401308659e+00
1.465989398660031195e+00
1.588438886732122857e+00
1.409058053462056925e+00
1.445933643925076728e+00
1.455473188133247664e+00
1.537632721159744698e+00
1.281080608356381489e+00
1.415820916773865790e+00
1.183095608925051723e+00
1.795076777499595488e+00
1.598034142648937506e+00
1.587450971509882347e+00
1.434655871512769076e+00
1.681047073622780941e+00
1.322912275959382322e+00
1.357830581892882194e+00
1.352880895146512774e+00
1.648682624058950941e+00
1.545605238585470609e+00
1.565731885999770867e+00
1.299964441535955695e+00
1.235634531506364597e+00
1.133243515338406837e+00
1.548101100175182765e+00
1.538040495438678157e+00
1.412438965789835299e+00
1.236199270031409503e+00
1.346593421627530596e+00
1.241620298781062726e+00
1.456825156597113091e+00
1.431638933061816221e+00
1.619965551078225818e+00
1.158739092281529270e+00
1.783920247955124383e+00
1.329269317452121291e+00
1.409769057323851715e+00
1.471195895260515307e+00
1.854649608592418897e+00
1.308956693218310097e+00
1.448826669188783889e+00
1.414431086318376662e+00
1.222295660033878573e+00
1.632826763802797343e+00
1.653807193081701543e+00
1.393329167582838757e+00
1.341999737049796693e+00
1.438022677787948789e+00
1.288451339533368323e+00
1.278812722170840299e+00
1.112613998435069362e+00
1.166214355247018997e+00
1.368882153899276588e+00
1.335554031399864172e+00
1.101094199262554252e+00
1.477959369055871663e+00
1.423448155770715928e+00
1.293491903932296738e+00
1.169948955598531626e+00
1.092870935629774998e+00
1.243370558086389854e+00
1.714070650016639163e+00
1.408805086949182162e+00
1.400849048168939071e+00
1.358895343253208488e+00
1.183293654344096169e+00
1.786349089011450175e+00
1.357149344652040401e+00
1.707898159357982060e+00
1.491180702968686100e+00
1.274377445717203017e+00
1.477548658253801106e+00
1.125594782234953239e+00
1.475980816386510242e+00
1.322250134509336483e+00
1.522383532856047994e+00
1.323408176593749985e+00
1.287571702134429508e+00
1.375533265111754222e+00
1.611045930809453131e+00
1.533126718051997850e+00
1.407723448474762051e+00
1.369887708716517771e+00
1.405673748303542636e+00
1.396234130391629247e+00
1.342490688086108053e+00
1.487507931506940384e+00
1.140077498662996680e+00
1.449070287038899396e+00
1.221949715158149319e+00
1.549754871124359612e+00
1.400139022273598766e+00
1.419037244674368647e+00
1.642147549727914768e+00
1.726369048334524425e+00
1.511505944966961668e+00
1.284235004309853823e+00
1.619464590092703160e+00
1.679962120799224135e+00
1.335135289154044003e+00
1.781908695208213489e+00
1.384630951463611703e+00
1.727372424684517904e+00
1.764087420643032811e+00
1.601272451872752356e+00
1.638341302033017755e+00
1.549728579149480145e+00
1.391531827757895412e+00
1.302775549560863722e+00
1.095224892126720473e+00
1.675449073980602055e+00
1.246344039252671232e+00
1.644289558925882133e+00
1.140895487021754029e+00
1.430589545723178091e+00
1.386700461220415459e+00
1.322206506531511616e+00
1.374727220523878746e+00
1.497622385933734090e+00
1.335231827288372752e+00
1.373956546364598630e+00
1.490024120876976887e+00
1.622984813716261909e+00
1.546198736825182385e+00
1.241856023228561146e+00
1.309366272005080489e+00
1.508040968091047596e+00
1.506013334906586287e+00
1.258739732815459256e+00
1.252083745133378834e+00
1.322265917263280244e+00
1.390510017692837108e+00
1.469018811374103173e+00
1.407160000704470892e+00
1.641094425238159404e+00
1.609323714140554973e+00
1.830915099346866137e+00
1.281924647483136503e+00
1.449363422044803951e+00
1.405843633090693601e+00
1.210333180569861833e+00
1.265487561394516458e+00
1.383818112747439377e+00
1.237760400423112639e+00
1.626691352783020683e+00
1.333048877987944580e+00
1.742378815572873663e+00
1.507104298566326106e+00
1.415135217439811077e+00
1.385830982651926169e+00
1.263475627813208435e+00
1.562699957168182330e+00
1.288530549691817129e+00
1.543099517707800850e+00
1.358505749810770880e+00
1.538119388759306094e+00
1.518979851512008317e+00
1.525171183101444061e+00
1.513086914031644747e+00
1.165503839572788802e+00
1.559974347456751342e+00
1.316369889302754448e+00
1.534548940604367306e+00
1.863896608032763691e+00
1.433624253584008024e+00
1.282894953674832639e+00
1.175571565659843554e+00
1.376365505847907400e+00
1.872120307372849179e+00
1.648663658114057462e+00
1.509566268666166611e+00
1.699280210683261849e+00
1.399980639612403932e+00
1.609795819024724128e+00
1.357627443443375048e+00
1.195587877730326598e+00
1.430759589658866293e+00
1.551078473549218462e+00
1.348280694323676032e+00
1.479888386450197713e+00
1.272576351214936174e+00
1.365105040997134811e+00
1.547051751639284545e+00
1.319902656432976329e+00
1.305833305719730442e+00
1.675743997309111499e+00
1.477280584506580841e+00
1.364099070221412191e+00
1.324863720415786483e+00
1.478139310069128687e+00
1.394866449543688214e+00
1.283348486251374876e+00
1.273671766298658969e+00
1.143660186764444031e+00
1.329582814476505837e+00
1.499858936488986938e+00
1.223238921277692182e+00
1.444415099588559404e+00
1.471558952783894370e+00
1.672984846278251947e+00
1.502240963321069822e+00
1.672212865694865158e+00
1.216869507699465336e+00
1.622561127342350806e+00
1.429388024803144086e+00
1.387755022980540653e+00
1.346217069291183677e+00
1.465209312704811362e+00
1.181768057264593885e+00
1.361382285744396459e+00
1.534713259797139795e+00
1.517209701479639516e+00
1.583386039919539634e+00
1.444420833109619773e+00
1.405699675607463561e+00
1.690937614212457030e+00
1.266500595066397228e+00
1.747067380530021641e+00
1.727389018306112023e+00
1.219027343309788680e+00
1.306761268733707571e+00
1.293188977483641811e+00
1.148251220577829024e+00
1.210605849210665719e+00
1.378455070934342164e+00
1.790994218378201719e+00
1.196548693347925463e+00
1.553539583468513063e+00
1.598510101853288123e+00
1.421612952586121414e+00
1.408412534296278329e+00
1.485899979169857499e+00
1.576485258668753886e+00
1.649104067148010389e+00
1.515921844557182929e+00
1.223628156741618511e+00
1.250511398140182084e+00
1.330606829027324967e+00
1.500341465644413619e+00
1.105339576935367552e+00
1.249897881681674150e+00
1.532284837543316902e+00
1.303605236333849948e+00
1.211672579535391536e+00
1.415694067531290790e+00
1.678420543961302691e+00
1.297452030602419315e+00
1.439011950049700728e+00
1.327773252206029264e+00
1.563185219484455990e+00
1.355296977757034727e+00
1.289369934414103192e+00
1.480603217969178376e+00
1.657776395339462194e+00
1.209604789303228678e+00
1.491729779301422143e+00
1.284707542264917013e+00
1.382054779867647243e+00
1.790447371878905569e+00
1.270144010137622015e+00
1.304391503685674136e+00
1.591388799716374480e+00
1.623329434684270822e+00
1.191426528063611823e+00
1.378173788829857527e+00
1.232943192420476342e+00
1.629452751929911791e+00
1.542269523315219715e+00
1.376508865356333544e+00
1.259955458720432464e+00
1.462943140055310121e+00
1.681675017226553326e+00
1.310566284058776398e+00
1.221034288959469416e+00
1.613210191349833789e+00
1.543955125144875762e+00
1.194042651097782848e+00
1.358641499452868384e+00
1.527337264047623488e+00
1.283480481130051309e+00
1.173965071115701697e+00
1.556824033702202792e+00
1.577798652271091617e+00
1.228390723881929825e+00
1.506529514611595566e+00
1.212114211962874721e+00
1.414571674194066375e+00
1.372123467097434490e+00
1.510257434623938355e+00
1.744752804240134347e+00
1.478664181622724172e+00
1.478515094777165695e+00
1.463558568916024871e+00
1.403019980758086094e+00
1.351562127814465386e+00
1.220760757199239821e+00
1.309814091171271677e+00
1.291482159272519414e+00
1.375707456277910801e+00
1.474723367423538267e+00
1.550530607141810790e+00
1.621960437462057758e+00
1.430137534428615798e+00
1.753439438540632000e+00
1.629601384391136332e+00
1.576827486399300593e+00
1.552206440582464264e+00
1.446849436127258137e+00
1.529464955312652918e+00
1.447170701305784846e+00
1.222145258673134061e+00
1.340891798649464839e+00
1.492451330812543553e+00
1.617010873888637734e+00
1.521267221201413111e+00
1.623757820565257637e+00
1.409122971432057447e+00
1.426935421180819397e+00
1.217144318403097891e+00
1.418948296887558191e+00
1.126333334766565608e+00
1.264079354224560525e+00
1.636048845342772839e+00
1.346920134979139982e+00
1.223972761173170110e+00
1.282592149941869764e+00
1.311451652004983259e+00
1.372631351340715566e+00
1.463591612233722472e+00
1.382069870067300199e+00
1.303921262386361413e+00
1.056562618529048425e+00
1.551511488801481597e+00
1.271638035461722938e+00
1.291020295162189635e+00
1.672544001032903349e+00
1.375000323409720338e+00
1.342321842884086180e+00
1.353079819789419602e+00
1.504475049087086624e+00
1.275592495801361137e+00
1.430829117171870113e+00
1.283069874076231631e+00
1.255287380174913814e+00
1.433813798287328467e+00
1.356331446354845705e+00
1.337559748448009955e+00
1.372705546120138287e+00
1.454935576793429330e+00
1.467178340358386679e+00
1.195255417121885877e+00
1.569238056870464249e+00
1.459763626866430020e+00
1.444810414971088752e+00
1.377536305400832051e+00
1.255022388067073003e+00
1.387311414207401228e+00
1.490487154683622695e+00
1.419679676994537898e+00
1.257605331722063902e+00
1.285399639651852555e+00
1.425549427217138065e+00
1.052463527228590046e+00
1.269268770749064412e+00
1.713716816766175599e+00
1.530471434502258532e+00
1.411300394701157535e+00
1.290039016635037727e+00
1.404586845463534850e+00
1.351264713333779399e+00
1.281933549250519944e+00
1.553804438696689161e+00
1.391536340988614118e+00
1.246937242127223788e+00
1.802187480943132414e+00
1.600350861103697175e+00
1.460609326796950214e+00
1.726555984335732541e+00
1.397549741896393805e+00
1.602680024579979712e+00
1.434026620090369519e+00
1.351963651788394172e+00
1.394121459872430968e+00
1.601549654600253669e+00
1.402862144201187711e+00
1.393374083392358909e+00
1.332138735718776612e+00
1.471823817177255744e+00
1.379472412179602925e+00
1.305122569114953057e+00
1.430241798484940929e+00
1.483673816152815794e+00
1.310046983283748467e+00
1.468826171155672489e+00
1.175514122368900516e+00
1.316229495736246591e+00
1.366737553318858822e+00
1.331751184980083824e+00
1.248107623631015795e+00
1.378609345186529334e+00
1.310699640619989337e+00
1.368582837824092735e+00
1.431896104447252682e+00
1.084638863417371146e+00
1.294509209556863771e+00
1.176263847271897589e+00
1.216009605417084360e+00
1.531935383595290912e+00
1.487871892766998716e+00
1.031842570462747410e+00
1.357206723100048418e+00
1.470125524439446441e+00
1.388160932370910761e+00
1.360678424261256625e+00
1.194275936503442104e+00
1.327941718008043059e+00
1.398854902147741663e+00
1.541576136332040603e+00
1.531040791802314338e+00
1.749793574188633460e+00
1.474934238610809745e+00
1.404858229028163263e+00
1.609991707576904130e+00
1.738264713362642322e+00
1.445216517760878894e+00
1.542103245757965757e+00
1.508068074339301790e+00
1.415582683550918652e+00
1.638846551772309645e+00
1.292062834502651913e+00
1.248948545427747803e+00
1.558278561040002952e+00
1.372261434259200108e+00
1.362917893500146915e+00
1.521234148926172924e+00
1.039392215302360922e+00
1.527076216823808119e+00
1.420928083348561799e+00
1.150263861102605922e+00
1.359403077234707879e+00
1.077653938583210236e+00
1.250294826802423653e+00
1.274408536745624820e+00
1.390179692501754216e+00
1.396283294346794213e+00
1.153911905994089437e+00
1.456127867375742957e+00
1.252491315024031771e+00
1.517301099023694366e+00
1.405781448555253110e+00
1.356624455562504217e+00
1.759279130371782518e+00
1.498394240493506668e+00
1.599134931990370045e+00
1.550030868377035187e+00
1.184145023512999995e+00
1.604249713687891932e+00
1.288721541842137608e+00
1.339402810865283122e+00
1.310908385852478819e+00
1.295268112332022659e+00
1.118969289486333007e+00
1.278640602871943255e+00
1.309776799586145790e+00
1.431151208928092888e+00
1.355454916291900735e+00
1.403179313998186517e+00
1.440121035132537308e+00
1.366055413881001490e+00
1.417515098172645427e+00
1.233494718336146878e+00
1.581570913880096407e+00
1.341226999733475145e+00
1.257035018986703223e+00
1.501254123767857829e+00
1.273304303036825402e+00
1.366767335252325521e+00
1.353095656563656046e+00
1.404568378642607307e+00
1.253228237141551071e+00
9.680319989893705346e-01
1.398253599089055665e+00
1.369830153389267613e+00
1.383922506603425084e+00
1.469640171545766094e+00
1.373084643772435998e+00
1.514770620596148198e+00
1.542133214435144506e+00
1.480127217343920387e+00
1.181308437494544394e+00
9.727061480322214404e-01
1.464995222715684164e+00
1.585337437777315506e+00
1.285069657643925556e+00
1.521044098942744505e+00
1.183778476683785108e+00
1.354385329144250028e+00
1.656130387071207632e+00
1.550061994073140381e+00
1.315822338335411290e+00
1.220491526782066183e+00
1.337912767943559622e+00
1.393276814914164996e+00
1.374339301505763888e+00
1.604007625483286237e+00
1.582498503158445313e+00
1.534814783059313958e+00
1.454860054038509931e+00
1.178176878506987046e+00
1.269154476331926684e+00
1.501662863731605402e+00
1.467287716614227078e+00
1.566019005239608131e+00
1.487174334479622662e+00
1.257709028980753097e+00
1.734905968160123990e+00
1.174381382290707876e+00
1.290719357100897691e+00
1.332771833370013148e+00
1.306061316717046283e+00
1.559761805768673737e+00
1.088061343617351628e+00
1.254969401174385712e+00
1.412366639311452676e+00
1.071975624373791458e+00
1.314165396979020350e+00
1.251938542300165880e+00
1.464914741519994568e+00
1.641343518206491270e+00
1.757175786049538058e+00
1.529198799865096214e+00
1.578700551066386737e+00
1.053101801802051485e+00
1.818940763619813383e+00
1.535143826037656423e+00
1.350861037748128268e+00
1.554853625680702844e+00
1.632239920899074548e+00
1.245482620341522129e+00
1.688348295823528300e+00
1.219516375011658438e+00
1.352442673362917347e+00
1.446464750558435153e+00
1.372244625925048922e+00
1.432615983737360210e+00
1.596149424839962361e+00
1.331791108716146255e+00
1.448401945132039570e+00
1.490346634305093731e+00
1.580768988724047253e+00
1.168203228013581896e+00
1.045008046408854696e+00
1.590671579940446945e+00
1.478411274637743578e+00
1.383866922731466831e+00
1.634238041788961926e+00
1.425115790839162955e+00
1.559731858636783208e+00
1.532740435465483442e+00
1.415351577596071442e+00
1.132826355554842568e+00
9.871514321777127288e-01
1.402504050810058800e+00
1.199572348487834228e+00
1.342967202233057211e+00
1.232709867132964376e+00
1.361316849906418103e+00
1.275731686015237898e+00
1.508498078080198646e+00
1.271965283643161193e+00
1.139501823418191284e+00
1.418114665826898824e+00
1.199847360537502183e+00
1.529838427338513052e+00
1.127655822901632909e+00
1.132514117278585086e+00
1.554411209420935913e+00
1.133541416192430873e+00
1.237168544976406714e+00
1.170456369972320720e+00
1.486117970248693299e+00
1.413463386908550445e+00
1.353675601395500694e+00
1.376328231565115079e+00
1.354650887523337843e+00
1.400294559865636224e+00
1.619761515803931573e+00
1.359441317634531021e+00
1.468177272306935510e+00
1.487505579779524467e+00
1.341839353317047401e+00
1.677558728888324469e+00
1.069120858978621191e+00
1.410643526246002644e+00
9.977803723563224425e-01
1.068928310237747370e+00
1.442211059159402398e+00
1.520141647841687371e+00
1.370230278927814904e+00
1.263478669274093580e+00
1.207507068391393767e+00
1.161884686916717202e+00
1.547032783364811204e+00
1.622941302555150900e+00
1.493026472556198359e+00
1.164476069144511072e+00
1.164861830293768552e+00
1.333641658816092423e+00
1.323816233854496760e+00
1.262950502939729436e+00
1.507070881150548658e+00
1.516273792378892260e+00
1.359503102774344718e+00
1.440722681260394822e+00
1.424890702861236980e+00
1.269542007669102635e+00
1.468558071223195594e+00
1.292493192184050343e+00
1.237637870770069703e+00
1.187829859376619002e+00
9.662136387567106244e-01
1.512777371194893306e+00
1.249820573986591299e+00
1.216375249710390349e+00
1.585841713860131730e+00
1.392627131429861054e+00
1.221942158459851768e+00
1.394310062668652428e+00
1.489999200605439444e+00
1.165299028282636318e+00
1.415395382775821442e+00
1.326632978618479619e+00
1.448015784711285558e+00
1.208886786474215658e+00
1.268443867758601629e+00
1.656625599500750168e+00
1.310440235712997392e+00
1.307350889514709680e+00
1.243680382855999245e+00
1.233820528095318947e+00
1.286062212290427276e+00
1.391660840586828707e+00
1.130115963517995148e+00
1.273789353929599022e+00
1.426703606992722806e+00
2.129953065771796439e+00
1.326786923022426956e+00
1.680856230618987812e+00
1.484159624876882244e+00
1.391281070681200660e+00
1.325596610349567772e+00
1.586006238399795709e+00
1.132344331730873677e+00
1.348993086929597629e+00
1.301032852230243897e+00
1.304788933647762939e+00
1.241332101694874179e+00
1.289605177572957562e+00
1.416110300874482864e+00
1.186770438265317029e+00
1.418201928272822654e+00
1.563485868368289289e+00
1.711691058097530416e+00
1.458010026981359175e+00
1.193431763445975458e+00
1.215498211159321107e+00
1.360532859165959341e+00
1.489200443006725605e+00
1.172407348223063472e+00
1.560065083401653396e+00
1.573690245066885041e+00
1.228355598000892224e+00
1.104016597238427488e+00
1.281872458152856442e+00
1.598194223545899906e+00
1.395003367248995430e+00
1.608063052226598622e+00
1.262259599797202814e+00
1.379376785471209121e+00
1.399410160220533106e+00
1.401781112031382559e+00
1.529129056866893599e+00
1.522499234743055929e+00
1.184949981409414654e+00
1.251413570174181089e+00
1.394638614025901502e+00
1.081920954470800389e+00
1.410461866813542908e+00
1.416055035697228792e+00
1.888190834087002834e+00
1.347593796176512981e+00
1.398390493987929695e+00
1.268414551315268035e+00
1.256202136503824063e+00
1.424127772745700016e+00
1.298295246906040923e+00
1.267618714314967088e+00
1.464658095993334852e+00
1.316826349697813647e+00
1.330141917516409977e+00
1.289545388865341646e+00
1.582121617587193496e+00
1.218230602315914624e+00
1.507347154458742011e+00
1.435435741291935186e+00
1.322624803480230371e+00
1.483965356138118974e+00
1.745115809717140198e+00
1.289253913157502707e+00
1.311932565452176291e+00
1.639527205368109364e+00
1.312973447479137246e+00
1.396087860361668431e+00
1.547597526745966956e+00
1.382357884937544856e+00
1.358190148092561778e+00
1.387099061634356811e+00
1.308932463577037630e+00
1.140532427097260326e+00
1.462633058051294954e+00
1.497210195005091116e+00
1.259499558101354610e+00
1.291708621928199019e+00
1.480854436678896047e+00
1.480238648906094356e+00
1.461601793780641367e+00
1.290179222543151427e+00
1.216136867909672015e+00
1.431789766740904968e+00
1.070091168001627846e+00
1.351816964812748934e+00
1.642703296584876460e+00
1.439297536923226151e+00
1.527361885816297171e+00
1.233910105766078402e+00
1.327777422815731745e+00
1.319239502585061841e+00
1.178229406954237835e+00
1.418144938299887858e+00
1.149492039288529943e+00
1.365306996061131262e+00
1.611268230239630173e+00
1.441220076100909075e+00
1.191664726904381633e+00
1.152362646138034297e+00
1.303140755739778944e+00
1.416456831856140797e+00
1.358574778701493013e+00
1.077534749704035066e+00
1.482233528589784743e+00
1.630478215709863843e+00
1.379417680215068387e+00
1.336563852721841084e+00
1.180981896034484002e+00
1.331679491958104533e+00
1.128234739644052409e+00
1.214466884998736784e+00
1.112802504946517779e+00
1.216252801009723328e+00
1.365631697022398061e+00
1.375318456754847762e+00
1.308839859371723868e+00
1.325016282554273950e+00
1.210962258281234494e+00
1.540229285709066698e+00
1.388552787794476995e+00
1.245846991879618004e+00
1.249383485434463203e+00
1.450535488710459342e+00
1.290633910905215398e+00
1.510617594398209862e+00
1.258710462203755487e+00
1.215306921283998864e+00
1.523803305941561437e+00
1.280541552391263327e+00
1.236878204264358239e+00
1.619127492639883759e+00
1.119699750241799352e+00
1.318284982014962470e+00
1.443948764129458828e+00
1.428018476752012766e+00
1.417224981490006419e+00
1.465523270309234682e+00
1.086434398020465597e+00
1.224925703964514945e+00
1.160530740069622757e+00
1.290557164428162817e+00
1.565650175575421521e+00
1.469297650336699679e+00
1.539609315806819811e+00
1.546646027365490284e+00
1.438235278019447172e+00
1.578981991572954158e+00
1.315019268636343552e+00
1.669017973031375446e+00
1.406528028425647392e+00
1.496815812542233282e+00
1.307028738854892458e+00
1.462697793510945976e+00
1.290730114974099729e+00
1.244140415960371726e+00
1.290800292010858552e+00
1.445380021740303444e+00
1.493888131510515915e+00
1.537573545639852934e+00
1.460264026533476756e+00
1.491997129471725803e+00
1.367371297684300213e+00
1.289814873225268554e+00
1.449492788322198189e+00
1.495070348878150490e+00
1.555950503577317789e+00
1.384722629930521531e+00
1.153901994667613007e+00
1.300207480767244128e+00
1.318232763325865919e+00
1.186470575439073638e+00
1.169472586777121403e+00
1.295391796810095641e+00
1.672761397870923039e+00
1.304932104190390962e+00
1.531232744155218040e+00
1.595628254657150080e+00
1.542357087234592639e+00
1.342670796166660629e+00
1.587839957724926698e+00
1.823158897745561280e+00
1.477689581827427823e+00
1.586571495261278830e+00
1.686945646286132749e+00
1.413772795556657025e+00
1.360875806940745614e+00
1.160701613220048056e+00
1.281442692441371101e+00
1.249462614370651092e+00
1.412452015857654120e+00
1.755014428411888483e+00
1.416431693641388989e+00
1.325847671920437731e+00
1.155466366909576159e+00
1.321023588915018587e+00
1.328844604787253303e+00
1.448397868391807952e+00
1.504167124506765152e+00
1.303503511113548008e+00
1.497140765982384325e+00
1.515470626989692260e+00
1.713308525288353534e+00
1.418272253027981433e+00
1.370917248336200434e+00
1.443416844367054752e+00
1.350774680353799884e+00
1.229899009088134543e+00
1.304924165725376062e+00
1.369873018548658949e+00
1.501098623686083045e+00
1.582261958967649207e+00
1.529915495923279911e+00
1.177875083324195327e+00
1.375854621107526432e+00
1.256211259433074323e+00
1.736339263736521588e+00
1.428116582984533478e+00
1.286570210357287580e+00
1.225048838712747390e+00
1.382696779892426342e+00
1.749802236297655078e+00
1.464781048502370897e+00
1.447348057967537516e+00
1.391029061838148451e+00
1.859831593739147859e+00
1.453134325327593901e+00
1.069511382986927162e+00
1.525648325333115229e+00
1.517084853223427565e+00
1.442421296842335110e+00
1.474240001902581643e+00
1.409772668913595872e+00
1.422972498818223963e+00
1.844993518762902740e+00
1.549924286101428184e+00
1.927906696793074470e+00
1.764230882505938736e+00
1.475673778968106031e+00
1.694777919942527245e+00
1.415256739516671969e+00
1.555330980932227325e+00
1.631242581990222984e+00
1.669767887242598725e+00
1.621209400643776277e+00
1.051746760198984054e+00
1.457664675200068594e+00
1.520830696643828528e+00
1.400007242730371138e+00
1.430549870808407897e+00
1.289937651690037379e+00
1.445153071427435876e+00
1.365958586109688788e+00
1.615797979153443364e+00
1.344597805283701319e+00
1.493548377397549087e+00
1.476337094513182180e+00
1.460298348237319965e+00
1.328259597833682193e+00
1.742671053514237123e+00
1.467462199648244869e+00
1.449095413140940813e+00
1.312870161776751532e+00
1.268803113870241805e+00
1.536871144834155878e+00
1.335397770751101110e+00
1.427227560159264330e+00
1.619528747839294791e+00
1.355664595879563894e+00
1.429936264481651786e+00
1.267312414684592436e+00
1.387987583220692711e+00
1.297103139670706229e+00
1.309615372147284518e+00
1.254943522172097703e+00
1.192755188348079143e+00
1.376564862756400442e+00
1.314946182809002329e+00
1.451172006044288088e+00
1.371909035125375542e+00
1.415208650151927205e+00
1.477942842654257571e+00
