# Supplementary material for: An experimentally-informed polymer model reveals high resolution organization of genomic loci
Source: Nat Commun. 2026 Feb 4;17:2338. doi: 10.1038/s41467-026-68928-w (PMC12979793; doi:10.1038/s41467-026-68928-w)
Supplement: Supplementary file 4 — Source Data [file 41467_2026_68928_MOESM4_ESM.zip › Source_Data/Fig5C_SupplyFig10C/source_data_hoxa13.txt]

1.561218388336998997e+00
1.434955025945742424e+00
1.396114041842206444e+00
1.451756354110198766e+00
1.549937005056579942e+00
1.380556386820940507e+00
1.194890133343563532e+00
1.415878093573414320e+00
1.367177990905931173e+00
1.331667000687738911e+00
1.505985117829807596e+00
1.389758134202607298e+00
1.205747002497158826e+00
1.732281262496843333e+00
1.633578498295955805e+00
1.408238462892480225e+00
1.557094514565715571e+00
1.397319933574473927e+00
1.462328638245988133e+00
1.355779675643000726e+00
1.352088737561526921e+00
1.233824537412893774e+00
1.670003979106285286e+00
1.854265745140698751e+00
1.484260619874720133e+00
1.166284091333496420e+00
1.635916284272983301e+00
1.592482946086549722e+00
1.310699036223259117e+00
1.255570509290684367e+00
1.547174592739543941e+00
1.425575893317985843e+00
1.398548200766630778e+00
1.352365845078269180e+00
1.700348032755690131e+00
1.797584025472109825e+00
1.497857697703823820e+00
1.097836107065781830e+00
1.700843880050228574e+00
1.449983334335355867e+00
1.422140309577800910e+00
1.620712412915270573e+00
1.442832749217296096e+00
1.516385898424355005e+00
1.790826894374238920e+00
1.260020028331245490e+00
1.809309772877608413e+00
1.462368489951515027e+00
1.507516834425385310e+00
1.510674356789766248e+00
1.586475032514768291e+00
1.518249351291549587e+00
1.917084906657292365e+00
1.220176875729571897e+00
1.595551127304199124e+00
1.439892778897722936e+00
1.445495575472204752e+00
1.687125153163313351e+00
1.580247782949909974e+00
1.570492690719171414e+00
1.478097934644918787e+00
1.611557552084460720e+00
1.652440694838537283e+00
1.450082991354357365e+00
1.568210392228555516e+00
1.534846549201800414e+00
1.555653764531320649e+00
1.486768471755415710e+00
1.567064188418608950e+00
1.942949900536401042e+00
1.326046146125691383e+00
1.582543156741989865e+00
1.507353079692876463e+00
1.570124779725742714e+00
1.447478563412787134e+00
1.798282230407131754e+00
1.382057318735909979e+00
1.537122592134968047e+00
1.536284624956722578e+00
1.870491241148007466e+00
1.251081212064000470e+00
1.825558728881619963e+00
1.588651105177764533e+00
1.634754253266006874e+00
1.337632691353103809e+00
1.289578033073722985e+00
1.059889170344894715e+00
1.556723624895700597e+00
1.424253214204253659e+00
1.533297511841641869e+00
1.660804464367877653e+00
1.352088585669970922e+00
1.326100844480670116e+00
1.594681520500228489e+00
1.766638850832993990e+00
1.749613224917145882e+00
1.619515875512758774e+00
1.617653588353074268e+00
1.866428160002656877e+00
1.259527240132412906e+00
1.708053851681916147e+00
1.011438084750546196e+00
1.346796240542720957e+00
1.443366678884836274e+00
1.395804926725414230e+00
1.466327870202672967e+00
1.606630206201152378e+00
1.305115596479335061e+00
1.383046726040026986e+00
1.183464349323087195e+00
1.573751264536026095e+00
1.484185129269572023e+00
1.522595416369252330e+00
1.288027206041003181e+00
1.789424887598447533e+00
1.310507277264005177e+00
1.798169549071867657e+00
1.493451545710441808e+00
1.356429280270652349e+00
1.552336452123343147e+00
1.811296655514193388e+00
1.364619991567399104e+00
1.741927828368502240e+00
1.400624909856556410e+00
1.197849398568663126e+00
1.334631682551624676e+00
1.681972596880379367e+00
1.533614055633592654e+00
1.939073355713875735e+00
1.379753122493940776e+00
1.595890713990371967e+00
1.461710765219063290e+00
1.575085350460074363e+00
1.426989376181428515e+00
1.406877805858225416e+00
1.349247601379805150e+00
1.464206142417113110e+00
1.258174736426093121e+00
1.343589160046754882e+00
1.412211951374929608e+00
1.383084977537519578e+00
1.384858414633987289e+00
1.337384040917433792e+00
1.301008833233163742e+00
1.487936182510427585e+00
1.479462185415050923e+00
1.289330543809285690e+00
1.341476342076309169e+00
1.674541146776609812e+00
1.418338907482625810e+00
1.484790292342991425e+00
1.220850640955526201e+00
1.418225908941330271e+00
1.428078108637879540e+00
1.350152441561411898e+00
1.404783998046498450e+00
1.587539581106625075e+00
1.468417704071937724e+00
1.619956604543757672e+00
1.428169074279357575e+00
1.197998842806563102e+00
1.098594158276054333e+00
1.646885560711107477e+00
1.541555266284996506e+00
1.459355944283446727e+00
1.237106427944679954e+00
1.777342958028447217e+00
1.657508384535477441e+00
1.404395172792190616e+00
1.169108712927298566e+00
1.555490578091629494e+00
1.635526769680285319e+00
1.290827932731370087e+00
1.495671627402411996e+00
1.594155475609977834e+00
1.025093206622520015e+00
1.833427860213618033e+00
1.613894012198739514e+00
1.414856797663991639e+00
1.410902741108263303e+00
1.536049961853696910e+00
1.661934951166402774e+00
1.391130558877948342e+00
1.378912193884764381e+00
1.667453322907591851e+00
1.113832521955895327e+00
1.590015526192061879e+00
1.826697051572785613e+00
1.406621351066753789e+00
1.360187231060006274e+00
1.422762863037342340e+00
1.296330583889908183e+00
1.414121259638348338e+00
1.402680532558583604e+00
1.664326587967123405e+00
1.639286272537935574e+00
1.569950125695789511e+00
1.575516047969948819e+00
1.365326144809312803e+00
1.601462616831816677e+00
1.536710511780765565e+00
1.263884535100179729e+00
1.422333178733472314e+00
1.340115799729648671e+00
1.394125072135165677e+00
1.619283338526505744e+00
1.610490394718582241e+00
1.719594408522763240e+00
1.513481705365357310e+00
1.495616687506201581e+00
1.425521972590775066e+00
1.893221026890878012e+00
1.285617947361515467e+00
1.339758328549356836e+00
1.679901034094539281e+00
1.560624650739736108e+00
1.734357051486866919e+00
1.573796203468362576e+00
1.511079363079883331e+00
1.764355587081122945e+00
1.658162636831343573e+00
1.460751872209155477e+00
1.374193521631840387e+00
1.236834598639082738e+00
1.469707114894631017e+00
1.633423205014814084e+00
1.561864619530069387e+00
1.046119460667963796e+00
1.218622718516328751e+00
1.581876549638999707e+00
1.747040625756761001e+00
1.317592521678903283e+00
1.475747538425731475e+00
1.621905166723937919e+00
1.756816073348577589e+00
1.686068343294308436e+00
1.478802929969012192e+00
1.335152691011904924e+00
1.327367919881923042e+00
1.607293075949915773e+00
1.413054028971975740e+00
1.418689564202181508e+00
1.682414793705506284e+00
1.529210467228919956e+00
1.240289308406912649e+00
1.429244582617212878e+00
1.442514529964408654e+00
1.629981900837679687e+00
1.009974623127879445e+00
1.438015232094084439e+00
1.622269096897524188e+00
1.203588857239345389e+00
1.674975206676366790e+00
1.496304902219053323e+00
1.754604550109843064e+00
1.563474238253721893e+00
1.584157056811775988e+00
1.700878115262824508e+00
1.598602929799702643e+00
1.583985643414156819e+00
1.420222006981758822e+00
1.594644813307390496e+00
1.541755967459753629e+00
1.378116434967131543e+00
1.014865812523634281e+00
1.523934475535888122e+00
1.519272839668668551e+00
1.571274463096762997e+00
1.560080680156168187e+00
1.395550531352947488e+00
1.396316964506219671e+00
1.604244797245454990e+00
1.455856099816972282e+00
1.547249293972942308e+00
1.488143847144881571e+00
1.690053274808424710e+00
1.580929803352309371e+00
1.713791936935115556e+00
1.350869628488523988e+00
1.326595445378967231e+00
1.747890205064090319e+00
1.535624830587559497e+00
1.530829967200507014e+00
1.412380821237208650e+00
1.699043712915777604e+00
1.379435250690451698e+00
1.432541174436877895e+00
1.887408237746934114e+00
1.338464062660926102e+00
1.870919651006530904e+00
1.443974231038010592e+00
1.608400632522444029e+00
1.608929543137548102e+00
1.298147884081215953e+00
1.718736197795583287e+00
1.606790583428843400e+00
1.572103323832560573e+00
1.480258913907053220e+00
1.419612517782142369e+00
1.587613544677167976e+00
1.377209676544766781e+00
1.502874097621302862e+00
1.424194281359178804e+00
1.538252188163744538e+00
1.304963999223734961e+00
1.351355458927940623e+00
1.320248771073323057e+00
1.307246220239019596e+00
1.504751157718435595e+00
1.332391459568602610e+00
1.437666776059879137e+00
1.283890104279010735e+00
1.453473829202909684e+00
1.563332329451061042e+00
1.436904807025366937e+00
1.678998435197646355e+00
1.475196746669960701e+00
1.361547173660683452e+00
1.244237641648197279e+00
1.457859843393497501e+00
1.376697578080576800e+00
1.918244416118383366e+00
1.435180630852629147e+00
1.085869260199523234e+00
1.535222004522783790e+00
1.460547029984793355e+00
1.479728589034893460e+00
1.289342657277778192e+00
1.885969509632082985e+00
1.228119486194330756e+00
1.508622582106771359e+00
1.449945547441650273e+00
1.508723378263336690e+00
1.320177234997008453e+00
1.359168629108305160e+00
1.483513200934305942e+00
1.264668233207328241e+00
1.661810813700818290e+00
1.456541861653702696e+00
1.575653665043224905e+00
1.646862754276662066e+00
1.269402145773914636e+00
1.421148200609355872e+00
1.622441213760277057e+00
1.860852458538544418e+00
1.288632726877506407e+00
9.863948426663816660e-01
1.402931820648570360e+00
1.442075133162545209e+00
1.295973275204719055e+00
1.551655066313242015e+00
1.202330030912630132e+00
1.697685977867469109e+00
1.667248268079633000e+00
1.397191417340596153e+00
1.150421475368849533e+00
1.532375909440090167e+00
1.528805799295499757e+00
2.089215861519811313e+00
1.352990295960138978e+00
1.676910584199373444e+00
1.752793585787851827e+00
1.710890716022522628e+00
1.511076696783380191e+00
1.374301019139582802e+00
1.311619036502899682e+00
1.620212517623188742e+00
1.703005614226356990e+00
1.471145036433497699e+00
1.416983567269772371e+00
1.727220383607582121e+00
1.741471377956692601e+00
1.216580598952132108e+00
1.300028195603424530e+00
1.546786674713363396e+00
1.118661474677046463e+00
1.360672786189599526e+00
1.887028453665005490e+00
1.292371781838757006e+00
1.440686367043140015e+00
1.454757167819429986e+00
1.554888371253569934e+00
1.694383132153655991e+00
1.461071955658825416e+00
1.734161234237485916e+00
1.440436164390562102e+00
1.592603988788499514e+00
1.632228500601057508e+00
1.936850111177214950e+00
1.313078050717851886e+00
1.251010566852458705e+00
1.758010553557966205e+00
1.503232004765070018e+00
1.446525185245842504e+00
1.768328738545208445e+00
1.174624886979840577e+00
1.444764297341409653e+00
1.732969639056850752e+00
1.488278413782457843e+00
1.466055326305132800e+00
1.824871529238589973e+00
1.613017344596498592e+00
1.902386548065247096e+00
1.420752646445208267e+00
1.538838513678854714e+00
1.627709412007417367e+00
1.281531406418295216e+00
1.417396871177741158e+00
1.228920145375034911e+00
1.616775082920764994e+00
1.428304953294361246e+00
1.237261874143035456e+00
1.195375551933411717e+00
1.484472353820363910e+00
1.640127939422140191e+00
1.340867318267960462e+00
1.496953040495968557e+00
1.638679756327786841e+00
1.460804618882176609e+00
1.768180880559321766e+00
1.617976836243697036e+00
1.666155760880363212e+00
1.551814039811248103e+00
1.369470625676136644e+00
1.655368040233156091e+00
1.252748381356963314e+00
1.326361958568235799e+00
1.709906101625862984e+00
1.388773947227642136e+00
1.317891996185454273e+00
1.344024468736795264e+00
1.227153511909386374e+00
1.559406778451413178e+00
1.467918081768845529e+00
1.287132023919646651e+00
1.346856576951726669e+00
1.436901373986331443e+00
1.596232369471674684e+00
1.451159545301454523e+00
1.680667079129879671e+00
1.449727201100214025e+00
1.542973251292501180e+00
1.624682859989458272e+00
1.433297309446812662e+00
1.501108997506540144e+00
1.364543274765532388e+00
1.733229747453769898e+00
1.497016432116621498e+00
1.585346467669975556e+00
1.221913444120649617e+00
1.497567592036356476e+00
1.266233341276888247e+00
1.583950539379518796e+00
1.572594856288156651e+00
1.734648857477562700e+00
1.165849803817575525e+00
1.793404628322921246e+00
1.187079236959128092e+00
1.231711217562634575e+00
1.500230290200767369e+00
1.496439208754522632e+00
1.645466958822981329e+00
1.408887874805285989e+00
1.489278674099917321e+00
1.477536485732353855e+00
1.361343597079157419e+00
1.834136264521811555e+00
1.737751848609571104e+00
1.610669858109978314e+00
1.450085814893458558e+00
1.417538823244810064e+00
1.738949556707218846e+00
1.713341388622565686e+00
1.257360156368239057e+00
1.138918825897234699e+00
8.171275796638032274e-01
1.036198898169674809e+00
1.622127813795366746e+00
1.535598202230723519e+00
1.354017667108249334e+00
1.946526196224995786e+00
1.523092555222616662e+00
1.245912731222902137e+00
1.503679277377359735e+00
1.885151094225328672e+00
1.773419394488004563e+00
1.545217591219445685e+00
1.629670374304063474e+00
1.362769815381993599e+00
1.341925245337699968e+00
1.807931628626585852e+00
1.316972703331053651e+00
1.128821174137745853e+00
1.471312133583663195e+00
1.728650325834388157e+00
1.455861756984256239e+00
1.540869974672037124e+00
1.800076469352237307e+00
1.304057748290177621e+00
1.425222299810972482e+00
1.528655528752239645e+00
1.628468024147946114e+00
1.526017039687943999e+00
1.764382783825292567e+00
1.756240100789921987e+00
1.457801893452570052e+00
1.726841184085232461e+00
1.902986507660552773e+00
1.308729670408010692e+00
1.352579637205478136e+00
1.064566393722761850e+00
1.246006662789968633e+00
1.402145974483406610e+00
1.393727759098264851e+00
1.357714991207786603e+00
1.469650006313544255e+00
1.207687184413568815e+00
1.272941785333363107e+00
1.531875583711294286e+00
1.173878522823763149e+00
1.718472492435752397e+00
1.951088496153808194e+00
1.365370192961392393e+00
1.449729775792920616e+00
1.817296065552626905e+00
1.311261580674046634e+00
1.469807458497255803e+00
1.655188092618013584e+00
1.262361521531021769e+00
1.437789306177108539e+00
1.451765760494347690e+00
1.706473039929383484e+00
1.211758180852762212e+00
1.222909396965902840e+00
1.373502497380660881e+00
1.831439767462478718e+00
1.418508782175778027e+00
1.481786559772212186e+00
1.320010525310406413e+00
1.606811547347355207e+00
1.504831981224396431e+00
1.670739097579198251e+00
1.685376720091447567e+00
1.748090198916094851e+00
1.234904026621270301e+00
1.642275449111438634e+00
1.763638888425081985e+00
1.659801757485509066e+00
1.668919409586689495e+00
1.543280418157146450e+00
1.337469197034572899e+00
1.684652314371468451e+00
1.814438272999111978e+00
1.572054228321006608e+00
1.566428973103354938e+00
1.309606048020711899e+00
1.223871959139566368e+00
1.395252765976050302e+00
1.689003495113690079e+00
1.433305726847392991e+00
1.640427490793675114e+00
1.576591522315072158e+00
1.269749824704577534e+00
1.352890742988930750e+00
1.587492611293433331e+00
1.433684763647578908e+00
1.473983739780589497e+00
1.488976648290633253e+00
1.556049116911376151e+00
1.225222528584115400e+00
1.168928549536549344e+00
1.716521208349818917e+00
1.425006532032663031e+00
1.258121682125110885e+00
1.271062318049534845e+00
1.518522644510703401e+00
1.617236479609052369e+00
1.320209238344057789e+00
1.504446250246753936e+00
1.565784930966742206e+00
1.268420957907427482e+00
1.689762559632392414e+00
1.377190981622182786e+00
1.500995810304500688e+00
1.501450819645986368e+00
1.248676471719220693e+00
1.453386998992908463e+00
1.429378097468437137e+00
1.209550696175188733e+00
1.759919270870564434e+00
1.925119932854301830e+00
1.553420174309512181e+00
1.264460119985689524e+00
1.340843298810471484e+00
1.292359146970535777e+00
1.479380267602651067e+00
1.844591240918974417e+00
1.617838422963473244e+00
1.616794739266908643e+00
1.309649297068536944e+00
1.601749446602604543e+00
1.296371926729413593e+00
1.519623601002451085e+00
1.372032728177571936e+00
1.752170615538768184e+00
1.555336374897275276e+00
1.334951277536038150e+00
1.476584443748571562e+00
1.531258062975808576e+00
1.407048828173441457e+00
1.773490839472688263e+00
1.375134529857371835e+00
1.343954073168494912e+00
1.429917360026814244e+00
1.611567279193252267e+00
1.529984889013425553e+00
1.591531543141396554e+00
1.565787778900435523e+00
1.561366787274726331e+00
1.455106839908204552e+00
1.525432844453551651e+00
1.425319973342343616e+00
1.605143571791667334e+00
1.275598740373909745e+00
1.465532421552896203e+00
1.258115809193462997e+00
1.395374034116005912e+00
1.672986690494521422e+00
1.110535382308152963e+00
1.517098771111969446e+00
1.218444525959343494e+00
1.584640630620206547e+00
1.325579363386757636e+00
1.421436736148135704e+00
1.676943190417736762e+00
1.627945586313055415e+00
1.535999376350908552e+00
1.411683971461939358e+00
1.708314616635486782e+00
1.388694265432011798e+00
1.896686074106804121e+00
1.810704395832027469e+00
1.312599313580404381e+00
1.492829775886997945e+00
1.450422485244430293e+00
1.540518300713655808e+00
1.433943640678301712e+00
1.697071266101500830e+00
1.645659443037869263e+00
1.755111842672132605e+00
1.371426910009433175e+00
1.485535757895390496e+00
1.478269785665538905e+00
1.752333081602785558e+00
1.825870788436897874e+00
1.425559740047104285e+00
1.457232691830264493e+00
1.654120533735406351e+00
1.535146444590887116e+00
1.890481888922356468e+00
1.515702688296120648e+00
1.410119183822404532e+00
1.814388452227278403e+00
1.455449538783716523e+00
1.489126903972040505e+00
1.430646379523901723e+00
1.582719066325878776e+00
1.509963690742533782e+00
1.421252831976243414e+00
1.695440047502460024e+00
1.498262338568533192e+00
1.481719273391740366e+00
1.661579870657679203e+00
1.415437921607157312e+00
1.628358316098649228e+00
1.317432469088586577e+00
1.530226292080740125e+00
1.385227241321812741e+00
1.490235532283420206e+00
1.453317897777220979e+00
1.789978170315546846e+00
1.736521385044751842e+00
1.436239292300622195e+00
1.742917552689047467e+00
1.456322722063510877e+00
1.461721263343863875e+00
1.834690892304573939e+00
1.486014288725226118e+00
1.336205687126850838e+00
1.511231077033608816e+00
1.600449147874377420e+00
1.715091365014170144e+00
1.644986591429283829e+00
1.313572555941623587e+00
2.090096314678012490e+00
1.516280606045148360e+00
1.743315207209142237e+00
1.437084659645315732e+00
1.252704094898261289e+00
1.536451288760529055e+00
1.318443102816905910e+00
1.393008008626103633e+00
1.634180079892508131e+00
1.395767451107202239e+00
1.802556856043981526e+00
1.662820305689498124e+00
1.651471343810777981e+00
1.179893916118280206e+00
1.412823651733126518e+00
1.213148486158456274e+00
1.239286587923119631e+00
1.400453317644983819e+00
1.138812797754175543e+00
1.614545022511825856e+00
1.573341724850747525e+00
1.482013586517274994e+00
1.426561440699755545e+00
1.437277841765662423e+00
1.560805582726432883e+00
1.439399745696408051e+00
1.761218269634701183e+00
9.823270326518939166e-01
1.538081602047100205e+00
1.358841155228406983e+00
2.009013758994382837e+00
1.615909248750244220e+00
1.306645547577709232e+00
1.603515139950301593e+00
1.621083395709527641e+00
1.479256715049406035e+00
1.808658181358280270e+00
1.426872229528481251e+00
1.438383843317413202e+00
1.375741655359321580e+00
1.503064511916766044e+00
1.436125020999547974e+00
1.513310346123465155e+00
1.323650421911026109e+00
1.675390055620688434e+00
1.096306064402643887e+00
1.244861436296131885e+00
1.156752679196034084e+00
1.369391187028300205e+00
1.458182266536615312e+00
1.595478839747176192e+00
1.464896541814785458e+00
1.562404982125445319e+00
1.792445541349360738e+00
1.535378354628314623e+00
1.765036726155104985e+00
1.652840449135098089e+00
1.651908013716323786e+00
1.781904799850498433e+00
1.654191658759527783e+00
1.478064692531699142e+00
1.595675390922353776e+00
1.676114807394779138e+00
1.605260828673460871e+00
1.393969238928857379e+00
1.554859609844015056e+00
1.630778310825638844e+00
1.452089223167482457e+00
1.425472259184965118e+00
1.394071827677392239e+00
1.784486191379025533e+00
1.687228050550079184e+00
1.571866021792692747e+00
1.412205837417297216e+00
1.398426368765107064e+00
1.366369560709824515e+00
1.912588641426411940e+00
1.351393394626431155e+00
1.087163722865486237e+00
1.474112649007948583e+00
1.364742641142135282e+00
1.256786805605184965e+00
1.382172255413748996e+00
1.657943274337294381e+00
1.771850992442449479e+00
1.564603255422514216e+00
1.486835590387307615e+00
1.648576674196112979e+00
1.159740322313029148e+00
1.242237043580439293e+00
1.491344015558716984e+00
1.047021270861268061e+00
1.758917316519560625e+00
1.361381164104173980e+00
1.301402596695163894e+00
1.176735200298792527e+00
1.357834682778989999e+00
1.461521885904772278e+00
1.455963088702925567e+00
1.409338632509592237e+00
1.792597203196757194e+00
1.489165161703554840e+00
1.458864057010557103e+00
1.610827956703106079e+00
1.392399496892070987e+00
1.600629257368429537e+00
1.571982350694662856e+00
1.508441746787573479e+00
1.649795838903153955e+00
1.502308358872415095e+00
1.277120962719297204e+00
1.609093797810226434e+00
1.652661832743959280e+00
1.602651044631267396e+00
1.418002582490321961e+00
1.468999902978434857e+00
1.465125188837246739e+00
1.244508429743693245e+00
1.569450129218318946e+00
1.489904282881753250e+00
1.510231977369062673e+00
1.385309533458583875e+00
1.635674125262383649e+00
1.291222562481780356e+00
1.659044576002661087e+00
1.743306203136820498e+00
1.805022100289516596e+00
1.293131008225846923e+00
1.443687813099944650e+00
1.437827692741959762e+00
1.473033519314027817e+00
1.453142741554285688e+00
1.640381205996689129e+00
1.504370183492655721e+00
1.678890539199962006e+00
1.308133787386777547e+00
1.523670460063359267e+00
1.678390412555994748e+00
1.315042733509666384e+00
1.576577244688672330e+00
1.647956247831467991e+00
1.243244417862442441e+00
1.635420617301021728e+00
1.591235194145796061e+00
1.748853490651985476e+00
1.323432513561821233e+00
1.359324436346446285e+00
1.464095869093487989e+00
1.613803737362207169e+00
1.282573355839836005e+00
1.039047716989099701e+00
1.443544699026710232e+00
1.471177300729387794e+00
1.629461381922888030e+00
1.566408242268855444e+00
1.315910640797478770e+00
1.562121029794941496e+00
1.600861855880258755e+00
1.449398425027315085e+00
1.508881030541252777e+00
1.519912475185424494e+00
1.448403792907212218e+00
1.616430930727964732e+00
1.545999375780048979e+00
1.827868411253732894e+00
1.533023745551147954e+00
1.318764935627191992e+00
1.519572597666110303e+00
1.639063157669426340e+00
1.440813116682184036e+00
1.751207096180234402e+00
1.777594549035639737e+00
1.368965849994838280e+00
1.475097956902909679e+00
1.778991633164901831e+00
1.462409980171644586e+00
1.743117547116202815e+00
1.416625954794590747e+00
1.590974255220639844e+00
1.615931528073892176e+00
1.414469801724840936e+00
1.489143348643309661e+00
1.931629887392918077e+00
1.614907185592453276e+00
1.576039164608904919e+00
1.466351621524697890e+00
1.531354497781816315e+00
1.473615139966995002e+00
1.560560877200688923e+00
1.500008776573864999e+00
1.772298784680812478e+00
1.552981330277305894e+00
1.811179424325375376e+00
1.940560816500702668e+00
1.557133214308006997e+00
1.646557850198783646e+00
1.211964035166693820e+00
1.547779974806326120e+00
1.587516234482823752e+00
1.650304796480101421e+00
1.214930506818499012e+00
1.572057432436346103e+00
1.714307844431702144e+00
1.678600312300757569e+00
1.449467936525146827e+00
1.248307419120807449e+00
1.355152357530545082e+00
1.299852943706222508e+00
1.605446113864008817e+00
1.560168700524321883e+00
1.393839082961032094e+00
1.060474281031087429e+00
1.599757654839824017e+00
1.201544332248796199e+00
1.374178405667046521e+00
1.543065188466561377e+00
1.446383165968253337e+00
1.689251577558306572e+00
1.269817747035050237e+00
1.433600407799314080e+00
1.437137580954572336e+00
1.551444207279886855e+00
1.849273102193447205e+00
1.821481202455589310e+00
1.326089179083587366e+00
1.543252695663538177e+00
1.614626070239911337e+00
1.587413680838792862e+00
1.537804144581452537e+00
1.294485581970089116e+00
1.367222111734830658e+00
1.574937361898793409e+00
1.777010049969308003e+00
1.638579689270244666e+00
1.725211031927759375e+00
1.295124368527597269e+00
1.154880670135793430e+00
1.237495962758947465e+00
1.540818466839535494e+00
1.338300944610181009e+00
1.475237147272207672e+00
1.423856104095897024e+00
1.186817836801647319e+00
1.350936883719208170e+00
1.580129593102479912e+00
1.521137387596551704e+00
1.377543117687271890e+00
1.377955177862222991e+00
1.610581630261503472e+00
1.395131473065029937e+00
1.212891983105141902e+00
1.262959325589083859e+00
1.193756266061566818e+00
1.589309494506491616e+00
1.304700802186879338e+00
1.349863927868984126e+00
1.304571379425872202e+00
1.769377866899201512e+00
1.305425965847360148e+00
1.669957499108196686e+00
1.714028230387685259e+00
1.446652209348817220e+00
1.434375731149170052e+00
1.397777129041254174e+00
1.496302133793706801e+00
1.326180425183622003e+00
1.552782874872264740e+00
1.144662850658562103e+00
1.389741796183656897e+00
1.286500409229176300e+00
1.551916514128792279e+00
1.170100741732193805e+00
1.655160415423436504e+00
1.418240523084502325e+00
1.245696052428270750e+00
1.468511973045898866e+00
1.653925859887483307e+00
1.204295974115261680e+00
1.438266241173276727e+00
1.404027298145312130e+00
1.523765562183085676e+00
1.754052202640432379e+00
1.202036111931279461e+00
1.303697368887250629e+00
1.423180762638375674e+00
1.551832932041016244e+00
1.431353146166151724e+00
1.662757058636541885e+00
1.213088200533787520e+00
1.601684033198907287e+00
1.415207392582924495e+00
1.474911812442511794e+00
1.324680823857369960e+00
1.505420495407303827e+00
1.496918719973295175e+00
1.285999547245685992e+00
1.423706804434051953e+00
1.602946333228898901e+00
1.785572987263821743e+00
1.445718653721111746e+00
1.369897594674664543e+00
1.233830887753113448e+00
1.147928115323310072e+00
1.331743901754955495e+00
1.217158436837152413e+00
1.468898597885610613e+00
1.610333878266327012e+00
1.268753890576157062e+00
2.043216229347085466e+00
1.341448543924021353e+00
1.951579079716468490e+00
1.429436946244644790e+00
1.528120969449913824e+00
1.511581268951381229e+00
1.760128644033207124e+00
1.474604794315122813e+00
1.398287749133475533e+00
1.818881438391400707e+00
1.366420058185791486e+00
1.646043744979670542e+00
1.238708002586276002e+00
1.491195864442129038e+00
1.565923559264102760e+00
1.251382566344893865e+00
1.267440113377305222e+00
1.460392261114158874e+00
1.246938050461629643e+00
1.538513655555610926e+00
1.697201351913551370e+00
1.529472973984016271e+00
1.258839447665731193e+00
1.374420595765991404e+00
1.446284493266319471e+00
1.494689568025318938e+00
1.406841171154980863e+00
1.510572936593569393e+00
1.378415398853259699e+00
1.156172752957339567e+00
1.300705675377715087e+00
1.319289997038562756e+00
1.287979367541401299e+00
1.370688098394951870e+00
1.716023434967242300e+00
1.426291964859553563e+00
1.393004277210213582e+00
1.782809463105909042e+00
1.649477484412277928e+00
1.349514794782261884e+00
1.720103679944664066e+00
1.454392276235354275e+00
1.587870522675454366e+00
1.837843347581049835e+00
1.676556086259569422e+00
1.626453278320952878e+00
1.764401184065933714e+00
1.676500555012179206e+00
1.487220512332478428e+00
1.484368202891876098e+00
1.493275993603172536e+00
1.390011601703473154e+00
1.522324953471210884e+00
1.470833458050374132e+00
1.320911095976216254e+00
1.676353151094981619e+00
1.515852332847400508e+00
1.600951291827838796e+00
1.600883396193699681e+00
1.375472116921636623e+00
1.359725520780819430e+00
1.547180223708610969e+00
1.145839335967910877e+00
1.345601978195305470e+00
1.481250570600491479e+00
1.960527866721432755e+00
1.718564654463280661e+00
1.127020155040624250e+00
1.506186826013959035e+00
1.306006044301983193e+00
1.195528565358809248e+00
1.092061993465973657e+00
1.412434073653168198e+00
1.296733844830038507e+00
1.677766330149517593e+00
1.721851725380569631e+00
1.374853307619635201e+00
1.485608535098312810e+00
1.467099894719787079e+00
1.753204525527038760e+00
1.866427337852005763e+00
1.671409720940550958e+00
1.553951365984306277e+00
1.467355378095622331e+00
1.560608839346042664e+00
1.228701560586919372e+00
1.597181378354163073e+00
1.696601726095454454e+00
1.427100106846642014e+00
1.453007974263998969e+00
1.330318922555311589e+00
1.425990543562200008e+00
1.775438767149343455e+00
1.174730512074397826e+00
1.545481088339716091e+00
1.854717129717495583e+00
1.197121353328242321e+00
1.685942756649170038e+00
1.556528451653401479e+00
1.555544329850385710e+00
1.418554318391251678e+00
1.669210878997697156e+00
1.758803314116337946e+00
2.060478463113746272e+00
1.633801601454171859e+00
1.764823299124752110e+00
1.518001453329816064e+00
1.539718516831417139e+00
1.789713037968325260e+00
1.898190323392419110e+00
1.743563936253861968e+00
1.251568688401797802e+00
1.883023858541272411e+00
1.704837765052998888e+00
1.429126737622328447e+00
1.441828704941443551e+00
1.337886432961924443e+00
1.532998199528555983e+00
1.848397541376741060e+00
1.948809671636317686e+00
1.503707093501789993e+00
1.574740418168990574e+00
1.494045421735071599e+00
1.728649926608215148e+00
1.544825254261125824e+00
1.484323940676406162e+00
1.900556377914119466e+00
1.327843373954678441e+00
1.487780997752310874e+00
1.591761385969943321e+00
1.786587025929652350e+00
1.166231088322513321e+00
1.313022347084991548e+00
1.700213619314659308e+00
1.443398416723661981e+00
1.445166016955130361e+00
1.715509077788150316e+00
1.380898136424979494e+00
1.383968681571135839e+00
1.287951792404113505e+00
1.452962032553978711e+00
1.652698356708576899e+00
1.335608806246338931e+00
1.641876561314415506e+00
1.392183414643989980e+00
1.265793552254611321e+00
1.365552942878224041e+00
1.617542079284358003e+00
1.363832825766143841e+00
1.146127612274980834e+00
1.217754822128092940e+00
1.482135802016449899e+00
1.406614872864229371e+00
1.749621826458105600e+00
1.694353477560130328e+00
1.185625438220770933e+00
1.593827488783085666e+00
1.616725019506405570e+00
1.484241644400231319e+00
1.556122708870953497e+00
1.634803141349977729e+00
1.479809118852805749e+00
1.399606573779021979e+00
1.518016583332376879e+00
1.179552259235858491e+00
1.630019941307088160e+00
1.303915962501762449e+00
1.578249234660561440e+00
1.464465928786860438e+00
1.577019304662579557e+00
1.673732363511268639e+00
1.639043365576947853e+00
1.369075873658874842e+00
1.596346825443634376e+00
1.320930205194887019e+00
1.226674683317400261e+00
1.722308634365217861e+00
1.360980799004953168e+00
1.794949522998215974e+00
1.371442845053279402e+00
1.847022661216126016e+00
1.503179437817564468e+00
1.719882778546371727e+00
1.647767892684648405e+00
1.413114999767620672e+00
1.520715523493575194e+00
1.721259302245762512e+00
1.295405077169604624e+00
1.580743072763837853e+00
1.354643556965198892e+00
1.932536485437268858e+00
1.172518269793788148e+00
1.556743566278367963e+00
1.516688563695357317e+00
1.377115887065596844e+00
1.258735083449392667e+00
1.648022664556952899e+00
1.588404421197918026e+00
1.247073319113862766e+00
1.808582636969348956e+00
1.620127375960031202e+00
1.337143896422069211e+00
1.504236477748662537e+00
1.723784304202363948e+00
1.510342330206256634e+00
1.693238596678880103e+00
1.428412926607883771e+00
1.399067157457668742e+00
1.331074130094439312e+00
1.471156647292189978e+00
1.493816401525781767e+00
1.256247277052458200e+00
1.430146533283638721e+00
1.345980187810598361e+00
1.764790564694736164e+00
1.181811584542525662e+00
1.726490335193896275e+00
1.606124433921467309e+00
1.314471115069941298e+00
1.777747418715987626e+00
1.494999421897641678e+00
1.344344636728113551e+00
1.742315471342724909e+00
1.438590219867846409e+00
1.525077290175447908e+00
1.316310309204717033e+00
1.511744230733229166e+00
1.327115128539255062e+00
1.616849948223386013e+00
1.567767097158647704e+00
1.261305011844173762e+00
1.439515601596463190e+00
1.439172143108396806e+00
1.623615350038241534e+00
1.433634262287493577e+00
1.368301895828922810e+00
1.548136522570847440e+00
1.624046510403245769e+00
1.523384429560099118e+00
1.495130793855283802e+00
1.949868510152956924e+00
1.333459942358422357e+00
1.633176353893682098e+00
1.578843653939758784e+00
1.388703867122516256e+00
1.475362435130995298e+00
1.737185378333844898e+00
1.729459988671221193e+00
1.290778047385037208e+00
1.607738613923307414e+00
1.539935116858013542e+00
1.545878838521514087e+00
1.493411095792500642e+00
1.587616260841684834e+00
1.106796722583674786e+00
1.272894273241619301e+00
1.589347647190556323e+00
1.927382864737469781e+00
1.314875797807882218e+00
1.427350044068407930e+00
1.572255304728584546e+00
1.489414263765480584e+00
1.677721244819104340e+00
1.265643224341465922e+00
1.292754682483783446e+00
1.274584640610424868e+00
1.679945646651131774e+00
1.774456944889728494e+00
1.482454171707134227e+00
1.699780686850159706e+00
1.397901889887173787e+00
1.788893975513430989e+00
1.402376449643394585e+00
1.767018586158501492e+00
1.489789827568134939e+00
1.625968168912879319e+00
1.643789579282126656e+00
1.546087723441169182e+00
1.600888972804177746e+00
1.398989767290062858e+00
1.535280681709181305e+00
1.615779911005283065e+00
1.573544298049068590e+00
1.594872735245904227e+00
1.531440085802149298e+00
1.636061871838612625e+00
1.299944660330612400e+00
1.605817876773777186e+00
1.410009003580265929e+00
1.721969215360654060e+00
1.250430217962730017e+00
1.215381072725895795e+00
1.738428206268925358e+00
1.255329096322522764e+00
1.493156207118486511e+00
1.657673360793500583e+00
1.614553937266518746e+00
1.471701981157392147e+00
1.478445494171652275e+00
1.573559028927420167e+00
1.578800936182033876e+00
1.537696689054127042e+00
1.377276037781821616e+00
1.445257461864581039e+00
1.482232173751868665e+00
1.194222915786388395e+00
1.501885921727796891e+00
1.599756693833050303e+00
1.667896745286288507e+00
1.368783670315591117e+00
1.440043675883765140e+00
1.441554063063311020e+00
1.746314590259953503e+00
1.548354561308429522e+00
1.290940882935276424e+00
1.568489277975308571e+00
1.471367703045999065e+00
1.252653700863421982e+00
1.526781807184499851e+00
1.561462395342159803e+00
1.449485125710628264e+00
1.783042871817339448e+00
1.248975135552933047e+00
1.250672082362618953e+00
1.392550159252133213e+00
1.534104042218564334e+00
1.341593125027136901e+00
1.125325165586447351e+00
1.426512877158854442e+00
1.364716782845348142e+00
1.538248304102666886e+00
1.204996764118687835e+00
1.590820898656145621e+00
1.457672498100831104e+00
1.400227208441204629e+00
1.103957577137213431e+00
1.506222121259150670e+00
1.397623452406955735e+00
1.519016574259929975e+00
1.496965777311031198e+00
1.499498522459550065e+00
1.486728856950317423e+00
1.618616747992981608e+00
1.632465012597218657e+00
1.541142331961712797e+00
1.625953996727208528e+00
1.324259734495061736e+00
1.700111956077543507e+00
1.436909738397291747e+00
1.521786127804158451e+00
1.766365243138452890e+00
1.353430158237756364e+00
1.695475980499960400e+00
1.340080900645750805e+00
1.816691202673948569e+00
1.386194450719133275e+00
1.568472417320592616e+00
1.548752538546865676e+00
1.408724586410036395e+00
1.325903563932232965e+00
1.413399469824074162e+00
1.439599466938025873e+00
1.263039325710332728e+00
1.549336830085276562e+00
1.476655167408027713e+00
1.672183028642609148e+00
1.594396589896624361e+00
1.605264820339469267e+00
1.286396115756848424e+00
1.651433616409295313e+00
1.667986226538699102e+00
1.262353555127393001e+00
1.777997254825967044e+00
1.479514727024768384e+00
1.544026529778881551e+00
1.455994855339889149e+00
1.651841877036811956e+00
1.281903334622247259e+00
1.678863971231713492e+00
1.216996396030222805e+00
1.385771107982078698e+00
1.294967287482049478e+00
1.505613168966741799e+00
1.691029906757706147e+00
1.482742065581928337e+00
1.351491853503566709e+00
1.398666140952270043e+00
1.444268616527373483e+00
1.524272909107139862e+00
1.422820749423513664e+00
1.238596353270976946e+00
1.233625809584500743e+00
1.428842984599006716e+00
1.476979722256789751e+00
1.581076747766691604e+00
1.655774572176518467e+00
1.461525123647571034e+00
1.750170752980629629e+00
1.610320518433959958e+00
1.742723385251065737e+00
1.391224060938948792e+00
1.503705711041166460e+00
2.115060773938903349e+00
1.530051599151439623e+00
1.795187753094074523e+00
1.589018950426383192e+00
1.235216133281894280e+00
1.454123142650470157e+00
1.733711396200380062e+00
1.542902755464118369e+00
1.070092264960899264e+00
1.397037831566699584e+00
1.669120408014884482e+00
1.868074128133160983e+00
1.848040346954458402e+00
1.898988787943444612e+00
1.890662269590565270e+00
1.958356013407102303e+00
1.677391427178877903e+00
1.520041864815970811e+00
1.446051404621638170e+00
1.514275391221507450e+00
1.683776975387033747e+00
1.425706631929076540e+00
1.685635055144403704e+00
1.935184421856318115e+00
1.340360872800574699e+00
1.641306004074030822e+00
1.418853984014243341e+00
1.652289783703091430e+00
1.530295052975112924e+00
1.720212098674213541e+00
1.373952724958721339e+00
1.445857272675326044e+00
1.345046507305220906e+00
1.668196135691105475e+00
1.408465832695725339e+00
1.323324523887372317e+00
1.279204729419100239e+00
1.570414123075893453e+00
1.651236493465900290e+00
1.320254599598212675e+00
1.615407410674657429e+00
1.611866433978983659e+00
1.549264033739359725e+00
1.379325613870198364e+00
1.653018690276949254e+00
1.866291948061165051e+00
1.426056446481268170e+00
1.172066123887574696e+00
1.353363354132627538e+00
1.623490691212490677e+00
1.428802629351888953e+00
1.703044711324446903e+00
1.312867943909079571e+00
1.477951691103254639e+00
1.286916853996419974e+00
1.517823916887208524e+00
1.591461314286179984e+00
1.380499555251327948e+00
1.216935387001797153e+00
1.485735158529651878e+00
1.620143026268565434e+00
1.849111277127235331e+00
1.643155157555685530e+00
1.830682781628643063e+00
1.512248406970830628e+00
1.792606351242642893e+00
1.317960974819590847e+00
1.257576804861601616e+00
1.464271235957408823e+00
1.466017893940775974e+00
1.636865284494871009e+00
1.406550743130639658e+00
1.791251908125381931e+00
1.475325751295742283e+00
1.572922832560702533e+00
1.487153249025601642e+00
1.422675734169061901e+00
1.545837558666596667e+00
1.293249809683826967e+00
1.439176276797160092e+00
1.737746702662452458e+00
1.600561822749024810e+00
1.422491603318704501e+00
1.382721958139524476e+00
1.536873939135076528e+00
1.794443553366369848e+00
1.446869546612112867e+00
1.766191979352466301e+00
1.501797125332781979e+00
1.664593087461967658e+00
1.199220738244838991e+00
1.150630217283173495e+00
1.407403154781416976e+00
1.537001889240975139e+00
1.451449579298707881e+00
1.435294451077772759e+00
1.547442008396933577e+00
1.694139384061625453e+00
1.638750495648783501e+00
1.633647615439954848e+00
1.614118955928649735e+00
1.608445068680985912e+00
1.453257059293223463e+00
1.653423633296637218e+00
1.637792265284657045e+00
1.786580954366858709e+00
1.545224639694263047e+00
1.422782512040298153e+00
1.781817388069369290e+00
1.874137507281173454e+00
1.337242227596360689e+00
1.501606471265670262e+00
1.636576656634833871e+00
1.342257822736706352e+00
1.387181515761154227e+00
1.432652178814122879e+00
1.784286867540858967e+00
1.473458340930419164e+00
1.765017799629259310e+00
1.548728184660309593e+00
1.689135642430695583e+00
1.486440316785073490e+00
1.327004214177742503e+00
1.655281844007095327e+00
1.810606475938747462e+00
1.513458439885328355e+00
1.501430074651390445e+00
1.434686233232647323e+00
1.478213339956540473e+00
1.432043802898411933e+00
1.583594324540603004e+00
1.492278113660720607e+00
1.307932703035461497e+00
1.576113693747763111e+00
1.442741420181152812e+00
1.329723889319769370e+00
1.686522571362677470e+00
1.399515921970122534e+00
1.368590638321060649e+00
1.356135742959449386e+00
1.301506189569497263e+00
1.088126221062593491e+00
1.672821936958831524e+00
1.474746038912685409e+00
1.371506494816286059e+00
1.638645056505575237e+00
1.399996703937147036e+00
1.635761973632147370e+00
1.475660172774241996e+00
1.500567021144482815e+00
1.366476240036521350e+00
1.584661201158745314e+00
1.255880415873430245e+00
1.479962453853160609e+00
1.494316470435662403e+00
1.425344255349117795e+00
1.616286113233706079e+00
2.055379135719811678e+00
1.643418508039091508e+00
1.239876954583031043e+00
1.475943894872484563e+00
1.443872349295583613e+00
1.548085719510298386e+00
1.758864263149602980e+00
1.349186909325321260e+00
1.433347790642883535e+00
1.298144113129878985e+00
1.415760846810486528e+00
1.390285499551511039e+00
1.735062746600455341e+00
1.782383816524538478e+00
1.885016689535487178e+00
1.389999084582273170e+00
1.869185329714302402e+00
1.389872129866804196e+00
1.742671662644188046e+00
1.640781652687667069e+00
1.481973938233296595e+00
1.333206365603802457e+00
1.589334562350505298e+00
1.290596269126849771e+00
1.770264960345382832e+00
1.172913442114817739e+00
1.572927233172886741e+00
1.581525824120527668e+00
1.165404581906082759e+00
1.421837377654347367e+00
1.352575157387074345e+00
1.112690069230350298e+00
1.326196085547394654e+00
1.490220265197966132e+00
1.571811416656312410e+00
1.406780725926635389e+00
1.477240402798798202e+00
1.405121039593961063e+00
1.938858326762397555e+00
1.943257572772997932e+00
1.363350018828791477e+00
1.466074255701282691e+00
1.263669158892580358e+00
1.664967177122740782e+00
1.329991697514665727e+00
1.548588623328697178e+00
1.719531064665189568e+00
1.390431549308141168e+00
1.459803342514107038e+00
1.205369779330670355e+00
1.432775817095458315e+00
1.260476305605023439e+00
1.530389119334025105e+00
1.529302703298585975e+00
1.396876773425917762e+00
1.633236120602917119e+00
1.490740513047834614e+00
1.447035978848778104e+00
1.374101193900402862e+00
1.928016227984527653e+00
1.651589943217736778e+00
1.500508331488872971e+00
1.432470706551494333e+00
1.560342669833490570e+00
1.402177119774503655e+00
1.630838657950201220e+00
1.601454108924531772e+00
1.456379510339766536e+00
1.302811300541726558e+00
1.662338981386357606e+00
1.685154266227613329e+00
1.458800543661358695e+00
1.938532654726578652e+00
1.549332612920003571e+00
1.231651797661861503e+00
1.696748662113906958e+00
1.488361956787503715e+00
1.416207493296564479e+00
1.541203419877747338e+00
1.801359055675322285e+00
1.371110154343404108e+00
1.585157166248980287e+00
1.780245548151080381e+00
1.893992413292545640e+00
1.590684726141252225e+00
1.813220620952933793e+00
1.875370997669667972e+00
1.859487001771348513e+00
1.118798820784295600e+00
1.631383684167553305e+00
1.669045164784356494e+00
1.565147333038815702e+00
1.517264459747203365e+00
1.437645907774783405e+00
1.411976744215579060e+00
1.464019551498942917e+00
1.484674213699465062e+00
1.848209989114132368e+00
1.546987422063762496e+00
1.719079540991726773e+00
1.746900520710711335e+00
1.301776693428874143e+00
1.476928595199246352e+00
1.460470387659200897e+00
1.912042909163754079e+00
1.300448257415632858e+00
1.873816474519090836e+00
1.645229853417013555e+00
1.634089025497143188e+00
1.178916562774300791e+00
1.353352173738506581e+00
1.837015254614848159e+00
1.556593014915930828e+00
1.227387160311040892e+00
1.592235863388122175e+00
1.708032130627096246e+00
1.391998700102120790e+00
1.456630568857799846e+00
1.373948319176247601e+00
1.381110851910001269e+00
1.653341952608177179e+00
1.507455180018782093e+00
1.494724838345416806e+00
1.735589901981520855e+00
1.885593868853820965e+00
1.261875258689517221e+00
1.779846929082818718e+00
1.748131869838261743e+00
1.638890309006522772e+00
1.424586354569667090e+00
1.740601619234560360e+00
1.763280124349017042e+00
1.698426583626247766e+00
1.316687999013960830e+00
1.534776757092177979e+00
1.515048087902174379e+00
1.740251278178490679e+00
1.541769877041857528e+00
1.016829158084324947e+00
1.454474090866296976e+00
1.533003957564174069e+00
1.412662652375717087e+00
1.568853439850871778e+00
1.400256647449624747e+00
1.399149701215712582e+00
1.343225423698139798e+00
1.410824085798685346e+00
1.533531113487057951e+00
1.554299446127225259e+00
1.750471366704474452e+00
1.599118984745575123e+00
1.414676502510729961e+00
1.740710742009168310e+00
1.340955342504359438e+00
1.575633853563795261e+00
1.777775223187522347e+00
1.358102666528842484e+00
1.555776153662896455e+00
1.398001438347686420e+00
1.741631096071617701e+00
1.420812528110555029e+00
1.464456056809780193e+00
1.543476823177221346e+00
1.763252513339350180e+00
1.589886619293533254e+00
1.616479108235619577e+00
1.647828386444774251e+00
1.640758203977953578e+00
1.556124389325085344e+00
1.553141885158892288e+00
1.380035045757381562e+00
1.188196026649560810e+00
1.553564930917012532e+00
1.569358166557858425e+00
1.390452909442396301e+00
1.803157147142582239e+00
1.855179221431876968e+00
1.424604619564857400e+00
1.690236924497552362e+00
1.300926666809838927e+00
1.363510704981441890e+00
1.263723676777596561e+00
1.538575108242496992e+00
1.774503285336790359e+00
1.792386960231926896e+00
1.470930244150333355e+00
1.119062828299049572e+00
1.618390935663911012e+00
1.252984995835623616e+00
1.405510186973544462e+00
1.476065328071179517e+00
1.260247285631991065e+00
1.682845448259025378e+00
1.509542190986285393e+00
1.395307190286496413e+00
1.503429535468505218e+00
1.668889846743525363e+00
1.500674772898927589e+00
1.570332878188407388e+00
1.644617560273058610e+00
1.496166003647711129e+00
1.346894976437125635e+00
1.521508422414912687e+00
1.625430964074551676e+00
1.447292303924352819e+00
1.472566936418998162e+00
1.524592299104476245e+00
1.531628762804586152e+00
1.515921670570196778e+00
1.609971058927525345e+00
1.506707813049797506e+00
1.620808511783374595e+00
1.407862013449431959e+00
1.707088000981838327e+00
1.714059437036500544e+00
1.435993125113634639e+00
1.414601842659896969e+00
1.349682424349666565e+00
1.431027271276948953e+00
1.730772053178943892e+00
1.307066373177206753e+00
1.545351013322677103e+00
1.710093772515487665e+00
1.623914734854701170e+00
1.591214174593945652e+00
1.451348844575318209e+00
1.500617240451854961e+00
1.136772145597832351e+00
1.536754266988786588e+00
1.401323674194081548e+00
1.269536822036126278e+00
1.588545033259827877e+00
1.588987536563034375e+00
1.413163983975798121e+00
1.151558257598345625e+00
1.492421912743825407e+00
1.662792379176272650e+00
1.401129012643830496e+00
1.472910870762111024e+00
1.555917389904708958e+00
1.377793238097789308e+00
1.895982798369900912e+00
1.489969580156074613e+00
1.507230158157882416e+00
1.564525752561664262e+00
1.517718368824107600e+00
1.212793536282406492e+00
1.454793555188188314e+00
1.592045854242657876e+00
1.354749493855086362e+00
1.651514438282123409e+00
1.510177393632216258e+00
1.571209911075270860e+00
1.426524507391715879e+00
1.640762958002292660e+00
1.668192170845193001e+00
1.635594535810125816e+00
1.395059099501285704e+00
1.324749558161793628e+00
1.780363006769038137e+00
1.400666189264005990e+00
1.457676222674917810e+00
1.858299416401359316e+00
1.529055127891982169e+00
1.790590806502418086e+00
1.902880701832640575e+00
1.682195626116188780e+00
1.606799761972637963e+00
1.152647356273881929e+00
1.214969944911549860e+00
1.406602140293849335e+00
1.853044202218105951e+00
1.458799212827586622e+00
1.821480432676014782e+00
2.000006090540883630e+00
1.274193757444132213e+00
1.863693428418151221e+00
1.368554173338987434e+00
1.250596165606439047e+00
1.531589431228245868e+00
1.574842689150893094e+00
1.492626047169613779e+00
1.577363102124644367e+00
1.479177980147301064e+00
9.219722899563334018e-01
1.524065153550397733e+00
1.589225095637220475e+00
1.609962293429582747e+00
1.115445425737797924e+00
1.306745538618989677e+00
1.527403007549557490e+00
1.625204820959789132e+00
1.543364144039489627e+00
1.491657768826254449e+00
1.467854737172594071e+00
1.251972209661736946e+00
1.572846205547831389e+00
1.514419955653601546e+00
1.327646236375555233e+00
1.571921545454707303e+00
1.313284023073582940e+00
1.936691419993894714e+00
1.024082434642985540e+00
1.572084664590874370e+00
1.621861854289694760e+00
1.919057885937435426e+00
1.385298690254580301e+00
1.220434651347301891e+00
1.625066292057683492e+00
1.547170240723542367e+00
1.636325666901460529e+00
1.328336832785528721e+00
1.584005335049440077e+00
1.690171719590408905e+00
1.612165950924911551e+00
1.594930132416565005e+00
1.507869873334100941e+00
1.659593287102096415e+00
1.834716158551791709e+00
1.806981863369727215e+00
1.528423998349576873e+00
1.472377200677506437e+00
1.534909810041380496e+00
1.173792351048299487e+00
1.696545382778201549e+00
1.235212677512082635e+00
1.440422338712962880e+00
1.995424356339517091e+00
1.329104913414277389e+00
1.427520897678196787e+00
1.567721574848108812e+00
1.753958531508540641e+00
1.311232402552855447e+00
1.243417327715149456e+00
1.523300013454938817e+00
1.422786667634462265e+00
1.534220001096935571e+00
1.457305786929270042e+00
1.620674578164664315e+00
1.453150214577831001e+00
1.222277539938668056e+00
1.489815004665418385e+00
1.323169264232252784e+00
1.473175371954218660e+00
1.627749623149725933e+00
1.398546470340925829e+00
1.352647795151975529e+00
1.666252321243011814e+00
1.571227931959285673e+00
1.491014639073237280e+00
1.406559007772140601e+00
1.440090304624795259e+00
1.510016180448280121e+00
1.674708771144618469e+00
1.339320876415680317e+00
1.274085868727896864e+00
1.658601167606545523e+00
1.275596109404467215e+00
1.674702982360765979e+00
1.420652992335646347e+00
1.620011112675002751e+00
1.730228584371938716e+00
1.475955184582272040e+00
1.605594631863950905e+00
1.590804608023765443e+00
1.356162104221769082e+00
1.388474812191570429e+00
1.664782344670275860e+00
1.718764183025330183e+00
1.278521496307676086e+00
1.808876405266858445e+00
1.763162104120119089e+00
1.231933966970912397e+00
1.439069327423811773e+00
1.064957053027290934e+00
1.456258021597305774e+00
1.402996362251638818e+00
1.570284544349814349e+00
1.506256186933110142e+00
1.579629305354826041e+00
1.492480823488326225e+00
1.641001607929847950e+00
1.528310165790957909e+00
1.652827683005560599e+00
1.704723106937173549e+00
1.477437968798621881e+00
1.717417468473288800e+00
1.485562652384091464e+00
1.664771213052299803e+00
1.558369473303593100e+00
1.413183132172144640e+00
1.286127771120372465e+00
1.495963500408854285e+00
1.372244164255032040e+00
1.698406818975374488e+00
1.672367961056792973e+00
1.254967055499299988e+00
1.432038522893318788e+00
1.659365742982836789e+00
1.547946683522728240e+00
1.606005929087645612e+00
1.322770988690729510e+00
1.607566756566433774e+00
1.105743484404547061e+00
1.344761088241452018e+00
1.378288789961793048e+00
1.556774008202692627e+00
1.678842893098795530e+00
1.695801944736165190e+00
1.354821467557541848e+00
1.449108393103881509e+00
1.415246321373001992e+00
1.449452210903515059e+00
1.358179308400897067e+00
1.510404065874140667e+00
1.540783209173854917e+00
1.404164452594649060e+00
1.619089484563443593e+00
1.579104077409211992e+00
1.514841161451887741e+00
1.298160520793827155e+00
1.284569550705367602e+00
1.485456197120614608e+00
1.683052654650394331e+00
1.577855272865942293e+00
1.529840947198536583e+00
2.124501615528191056e+00
1.359686481209117836e+00
1.117170023929402234e+00
1.168524148119775452e+00
1.651830651923676951e+00
1.675193248917932198e+00
1.329669252537405422e+00
1.246673818476354612e+00
1.774460539282641358e+00
1.600754613492477274e+00
1.912969379193138364e+00
1.687077734254060157e+00
1.372757912527663660e+00
