# Supplementary material for: An experimentally-informed polymer model reveals high resolution organization of genomic loci
Source: Nat Commun. 2026 Feb 4;17:2338. doi: 10.1038/s41467-026-68928-w (PMC12979793; doi:10.1038/s41467-026-68928-w)
Supplement: Supplementary file 4 — Source Data [file 41467_2026_68928_MOESM4_ESM.zip › Source_Data/Fig2/source_data_fig_1d_simhalfmap.txt]

27155200	27155200	27.000000
27155400	27155200	154.937
27155400	27155400	31.000000
27155600	27155200	77.9616
27155600	27155400	94.3499
27155600	27155600	11.000000
27155800	27155200	26.8104
27155800	27155400	36.246
27155800	27155600	97.8262
27155800	27155800	12.000000
27156000	27155200	17.8713
27156000	27155400	24.3273
27156000	27155600	49.158
27156000	27155800	94.3499
27156000	27156000	14.000000
27156200	27155200	15.3883
27156200	27155400	17.3747
27156200	27155600	20.3544
27156200	27155800	33.763
27156200	27156000	118.187
27156200	27156200	22.000000
27156400	27155200	12.4086
27156400	27155400	13.4018
27156400	27155600	17.3747
27156400	27155800	23.8307
27156400	27156000	66.0429
27156400	27156200	142.521
27156400	27156400	11.000000
27156600	27155200	6.44921
27156600	27155400	6.44921
27156600	27155600	15.8849
27156600	27155800	17.3747
27156600	27156000	33.763
27156600	27156200	75.4786
27156600	27156400	144.508
27156600	27156600	16.000000
27156800	27155200	10.4221
27156800	27155400	7.93905
27156800	27155600	6.94582
27156800	27155800	13.8984
27156800	27156000	27.8036
27156800	27156200	49.158
27156800	27156400	101.799
27156800	27156600	146.991
27156800	27156800	14.000000
27157000	27155200	4.46275
27157000	27155400	4.95937
27157000	27155600	9.92551
27157000	27155800	11.912
27157000	27156000	17.8713
27157000	27156200	37.2393
27157000	27156400	58.0971
27157000	27156600	95.3431
27157000	27156800	151.957
27157000	27157000	15.000000
27157200	27155200	5.45598
27157200	27155400	3.96614
27157200	27155600	8.43567
27157200	27155800	8.43567
27157200	27156000	17.3747
27157200	27156200	24.8239
27157200	27156400	39.7223
27157200	27156600	57.6005
27157200	27156800	82.9278
27157200	27157000	149.971
27157200	27157200	27.000000
27157400	27155200	7.44244
27157400	27155400	4.46275
27157400	27155600	4.95937
27157400	27155800	15.8849
27157400	27156000	16.3815
27157400	27156200	16.8781
27157400	27156400	23.8307
27157400	27156600	30.2867
27157400	27156800	55.1174
27157400	27157000	85.9074
27157400	27157200	145.501
27157400	27157400	17.000000
27157600	27155200	3.96614
27157600	27155400	5.9526
27157600	27155600	10.4221
27157600	27155800	7.44244
27157600	27156000	14.395
27157600	27156200	9.42889
27157600	27156400	13.4018
27157600	27156600	18.3679
27157600	27156800	25.8172
27157600	27157000	46.1783
27157600	27157200	70.0158
27157600	27157400	135.072
27157600	27157600	30.000000
27157800	27155200	1.97968
27157800	27155400	3.46953
27157800	27155600	4.95937
27157800	27155800	9.92551
27157800	27156000	8.43567
27157800	27156200	13.4018
27157800	27156400	8.43567
27157800	27156600	19.8578
27157800	27156800	19.8578
27157800	27157000	27.8036
27157800	27157200	38.7291
27157800	27157400	98.3228
27157800	27157600	172.318
27157800	27157800	21.000000
27158000	27155200	-1
27158000	27155400	1.97968
27158000	27155600	3.46953
27158000	27155800	3.96614
27158000	27156000	6.94582
27158000	27156200	5.45598
27158000	27156400	7.44244
27158000	27156600	8.93228
27158000	27156800	15.8849
27158000	27157000	17.3747
27158000	27157200	30.7833
27158000	27157400	46.1783
27158000	27157600	82.9278
27158000	27157800	150.467
27158000	27158000	36.000000
27158200	27155200	2.4763
27158200	27155400	-1
27158200	27155600	1.48307
27158200	27155800	2.97291
27158200	27156000	4.95937
27158200	27156200	6.94582
27158200	27156400	5.9526
27158200	27156600	8.43567
27158200	27156800	10.9187
27158200	27157000	11.912
27158200	27157200	15.3883
27158200	27157400	32.7698
27158200	27157600	53.6275
27158200	27157800	83.4244
27158200	27158000	162.883
27158200	27158200	15.000000
27158400	27155200	1.97968
27158400	27155400	1.48307
27158400	27155600	-1
27158400	27155800	1.48307
27158400	27156000	4.46275
27158400	27156200	-1
27158400	27156400	6.94582
27158400	27156600	4.46275
27158400	27156800	7.93905
27158400	27157000	7.44244
27158400	27157200	9.42889
27158400	27157400	21.3476
27158400	27157600	26.8104
27158400	27157800	39.7223
27158400	27158000	74.9819
27158400	27158200	138.549
27158400	27158400	13.000000
27158600	27155200	1.48307
27158600	27155400	-1
27158600	27155600	2.4763
27158600	27155800	-1
27158600	27156000	1.97968
27158600	27156200	4.46275
27158600	27156400	4.95937
27158600	27156600	8.93228
27158600	27156800	5.45598
27158600	27157000	4.46275
27158600	27157200	8.43567
27158600	27157400	9.42889
27158600	27157600	13.8984
27158600	27157800	20.3544
27158600	27158000	38.2325
27158600	27158200	66.0429
27158600	27158400	147.488
27158600	27158600	35.000000
27158800	27155200	1.48307
27158800	27155400	-1
27158800	27155600	-1
27158800	27155800	-1
27158800	27156000	1.48307
27158800	27156200	1.48307
27158800	27156400	8.43567
27158800	27156600	4.95937
27158800	27156800	3.46953
27158800	27157000	6.94582
27158800	27157200	3.96614
27158800	27157400	7.44244
27158800	27157600	8.93228
27158800	27157800	17.3747
27158800	27158000	29.2935
27158800	27158200	47.6682
27158800	27158400	112.228
27158800	27158600	184.734
27158800	27158800	19.000000
27159000	27155200	-1
27159000	27155400	-1
27159000	27155600	-1
27159000	27155800	-1
27159000	27156000	-1
27159000	27156200	2.4763
27159000	27156400	3.96614
27159000	27156600	1.97968
27159000	27156800	3.46953
27159000	27157000	3.96614
27159000	27157200	5.45598
27159000	27157400	9.92551
27159000	27157600	5.9526
27159000	27157800	16.3815
27159000	27158000	20.851
27159000	27158200	30.2867
27159000	27158400	57.1038
27159000	27158600	126.133
27159000	27158800	146.494
27159000	27159000	6.000000
27159200	27155200	-1
27159200	27155400	-1
27159200	27155600	-1
27159200	27155800	-1
27159200	27156000	5.45598
27159200	27156200	4.46275
27159200	27156400	3.46953
27159200	27156600	4.95937
27159200	27156800	1.48307
27159200	27157000	2.97291
27159200	27157200	4.95937
27159200	27157400	5.45598
27159200	27157600	4.95937
27159200	27157800	8.43567
27159200	27158000	14.395
27159200	27158200	22.8375
27159200	27158400	39.7223
27159200	27158600	59.0903
27159200	27158800	66.0429
27159200	27159000	146.991
27159200	27159200	14.000000
27159400	27155200	-1
27159400	27155400	-1
27159400	27155600	-1
27159400	27155800	-1
27159400	27156000	1.97968
27159400	27156200	2.97291
27159400	27156400	3.46953
27159400	27156600	-1
27159400	27156800	-1
27159400	27157000	-1
27159400	27157200	-1
27159400	27157400	5.9526
27159400	27157600	4.46275
27159400	27157800	8.93228
27159400	27158000	15.3883
27159400	27158200	16.8781
27159400	27158400	23.8307
27159400	27158600	41.7088
27159400	27158800	45.6817
27159400	27159000	105.772
27159400	27159200	167.849
27159400	27159400	19.000000
27159600	27155200	-1
27159600	27155400	1.97968
27159600	27155600	-1
27159600	27155800	-1
27159600	27156000	-1
27159600	27156200	2.4763
27159600	27156400	4.46275
27159600	27156600	-1
27159600	27156800	-1
27159600	27157000	1.48307
27159600	27157200	1.97968
27159600	27157400	-1
27159600	27157600	-1
27159600	27157800	3.96614
27159600	27158000	10.4221
27159600	27158200	11.912
27159600	27158400	15.8849
27159600	27158600	17.8713
27159600	27158800	35.2528
27159600	27159000	63.0632
27159600	27159200	96.3363
27159600	27159400	139.542
27159600	27159600	11.000000
27159800	27155200	-1
27159800	27155400	-1
27159800	27155600	-1
27159800	27155800	-1
27159800	27156000	-1
27159800	27156200	-1
27159800	27156400	1.97968
27159800	27156600	-1
27159800	27156800	-1
27159800	27157000	1.97968
27159800	27157200	1.97968
27159800	27157400	1.48307
27159800	27157600	2.97291
27159800	27157800	2.97291
27159800	27158000	6.44921
27159800	27158200	8.93228
27159800	27158400	10.4221
27159800	27158600	18.3679
27159800	27158800	21.8442
27159800	27159000	26.8104
27159800	27159200	51.6411
27159800	27159400	59.5869
27159800	27159600	142.025
27159800	27159800	7.000000
27160000	27155200	2.97291
27160000	27155400	1.97968
27160000	27155600	-1
27160000	27155800	-1
27160000	27156000	-1
27160000	27156200	2.4763
27160000	27156400	-1
27160000	27156600	-1
27160000	27156800	1.97968
27160000	27157000	-1
27160000	27157200	-1
27160000	27157400	-1
27160000	27157600	3.46953
27160000	27157800	1.97968
27160000	27158000	5.45598
27160000	27158200	11.4154
27160000	27158400	11.4154
27160000	27158600	13.8984
27160000	27158800	12.9052
27160000	27159000	27.8036
27160000	27159200	32.2731
27160000	27159400	30.7833
27160000	27159600	89.3837
27160000	27159800	127.623
27160000	27160000	24.000000
27160200	27155200	-1
27160200	27155400	1.48307
27160200	27155600	-1
27160200	27155800	-1
27160200	27156000	-1
27160200	27156200	-1
27160200	27156400	-1
27160200	27156600	-1
27160200	27156800	-1
27160200	27157000	-1
27160200	27157200	-1
27160200	27157400	1.97968
27160200	27157600	1.97968
27160200	27157800	5.9526
27160200	27158000	6.44921
27160200	27158200	5.45598
27160200	27158400	6.44921
27160200	27158600	7.93905
27160200	27158800	12.4086
27160200	27159000	13.4018
27160200	27159200	20.3544
27160200	27159400	19.3612
27160200	27159600	30.7833
27160200	27159800	50.6479
27160200	27160000	144.508
27160200	27160200	16.000000
27160400	27155200	-1
27160400	27155400	-1
27160400	27155600	3.46953
27160400	27155800	-1
27160400	27156000	-1
27160400	27156200	-1
27160400	27156400	4.95937
27160400	27156600	1.97968
27160400	27156800	1.48307
27160400	27157000	1.97968
27160400	27157200	2.4763
27160400	27157400	2.4763
27160400	27157600	2.4763
27160400	27157800	6.44921
27160400	27158000	5.45598
27160400	27158200	6.44921
27160400	27158400	8.43567
27160400	27158600	10.4221
27160400	27158800	9.42889
27160400	27159000	11.912
27160400	27159200	20.851
27160400	27159400	17.8713
27160400	27159600	29.2935
27160400	27159800	47.6682
27160400	27160000	107.758
27160400	27160200	192.679
27160400	27160400	33.000000
27160600	27155200	-1
27160600	27155400	-1
27160600	27155600	-1
27160600	27155800	-1
27160600	27156000	1.97968
27160600	27156200	-1
27160600	27156400	-1
27160600	27156600	-1
27160600	27156800	2.97291
27160600	27157000	-1
27160600	27157200	1.48307
27160600	27157400	-1
27160600	27157600	4.46275
27160600	27157800	4.46275
27160600	27158000	6.44921
27160600	27158200	2.4763
27160600	27158400	6.44921
27160600	27158600	6.94582
27160600	27158800	8.43567
27160600	27159000	9.92551
27160600	27159200	12.9052
27160600	27159400	17.8713
27160600	27159600	21.8442
27160600	27159800	25.8172
27160600	27160000	57.6005
27160600	27160200	99.8126
27160600	27160400	106.269
27160600	27160600	14.000000
27160800	27155200	-1
27160800	27155400	1.48307
27160800	27155600	-1
27160800	27155800	-1
27160800	27156000	-1
27160800	27156200	-1
27160800	27156400	1.97968
27160800	27156600	-1
27160800	27156800	3.46953
27160800	27157000	2.97291
27160800	27157200	-1
27160800	27157400	-1
27160800	27157600	1.97968
27160800	27157800	1.48307
27160800	27158000	-1
27160800	27158200	4.46275
27160800	27158400	8.43567
27160800	27158600	1.97968
27160800	27158800	6.94582
27160800	27159000	7.44244
27160800	27159200	9.92551
27160800	27159400	10.4221
27160800	27159600	14.8916
27160800	27159800	15.8849
27160800	27160000	27.8036
27160800	27160200	36.7427
27160800	27160400	30.7833
27160800	27160600	98.3228
27160800	27160800	26.000000
27161000	27155200	3.46953
27161000	27155400	-1
27161000	27155600	1.97968
27161000	27155800	2.4763
27161000	27156000	-1
27161000	27156200	-1
27161000	27156400	-1
27161000	27156600	-1
27161000	27156800	-1
27161000	27157000	1.48307
27161000	27157200	4.46275
27161000	27157400	-1
27161000	27157600	6.94582
27161000	27157800	2.4763
27161000	27158000	3.96614
27161000	27158200	2.97291
27161000	27158400	5.9526
27161000	27158600	7.44244
27161000	27158800	6.94582
27161000	27159000	-1
27161000	27159200	5.45598
27161000	27159400	8.93228
27161000	27159600	11.4154
27161000	27159800	11.912
27161000	27160000	18.3679
27161000	27160200	19.3612
27161000	27160400	27.8036
27161000	27160600	44.1919
27161000	27160800	131.596
27161000	27161000	20.000000
27161200	27155200	-1
27161200	27155400	1.97968
27161200	27155600	-1
27161200	27155800	-1
27161200	27156000	-1
27161200	27156200	-1
27161200	27156400	1.48307
27161200	27156600	-1
27161200	27156800	-1
27161200	27157000	-1
27161200	27157200	2.97291
27161200	27157400	4.95937
27161200	27157600	-1
27161200	27157800	1.48307
27161200	27158000	4.46275
27161200	27158200	3.96614
27161200	27158400	-1
27161200	27158600	3.46953
27161200	27158800	4.95937
27161200	27159000	-1
27161200	27159200	-1
27161200	27159400	8.93228
27161200	27159600	12.4086
27161200	27159800	-1
27161200	27160000	15.3883
27161200	27160200	13.8984
27161200	27160400	15.8849
27161200	27160600	30.7833
27161200	27160800	60.5801
27161200	27161000	150.467
27161200	27161200	27.000000
27161400	27155200	-1
27161400	27155400	-1
27161400	27155600	-1
27161400	27155800	3.46953
27161400	27156000	-1
27161400	27156200	-1
27161400	27156400	-1
27161400	27156600	-1
27161400	27156800	-1
27161400	27157000	-1
27161400	27157200	1.48307
27161400	27157400	-1
27161400	27157600	-1
27161400	27157800	2.97291
27161400	27158000	1.48307
27161400	27158200	-1
27161400	27158400	3.46953
27161400	27158600	4.95937
27161400	27158800	2.97291
27161400	27159000	6.44921
27161400	27159200	3.96614
27161400	27159400	3.96614
27161400	27159600	-1
27161400	27159800	10.4221
27161400	27160000	15.8849
27161400	27160200	12.9052
27161400	27160400	10.9187
27161400	27160600	15.3883
27161400	27160800	28.3002
27161400	27161000	70.0158
27161400	27161200	148.977
27161400	27161400	56.000000
27161600	27155200	-1
27161600	27155400	-1
27161600	27155600	-1
27161600	27155800	3.46953
27161600	27156000	1.97968
27161600	27156200	-1
27161600	27156400	-1
27161600	27156600	1.97968
27161600	27156800	-1
27161600	27157000	-1
27161600	27157200	-1
27161600	27157400	3.96614
27161600	27157600	1.97968
27161600	27157800	2.97291
27161600	27158000	-1
27161600	27158200	-1
27161600	27158400	2.97291
27161600	27158600	4.95937
27161600	27158800	5.45598
27161600	27159000	1.97968
27161600	27159200	5.9526
27161600	27159400	5.9526
27161600	27159600	9.92551
27161600	27159800	6.94582
27161600	27160000	7.44244
27161600	27160200	10.9187
27161600	27160400	8.43567
27161600	27160600	10.4221
27161600	27160800	23.8307
27161600	27161000	30.7833
27161600	27161200	66.5395
27161600	27161400	148.977
27161600	27161600	52.000000
27161800	27155200	-1
27161800	27155400	-1
27161800	27155600	-1
27161800	27155800	1.48307
27161800	27156000	-1
27161800	27156200	-1
27161800	27156400	-1
27161800	27156600	-1
27161800	27156800	-1
27161800	27157000	-1
27161800	27157200	-1
27161800	27157400	-1
27161800	27157600	-1
27161800	27157800	-1
27161800	27158000	-1
27161800	27158200	-1
27161800	27158400	3.96614
27161800	27158600	5.9526
27161800	27158800	-1
27161800	27159000	-1
27161800	27159200	3.96614
27161800	27159400	6.44921
27161800	27159600	4.95937
27161800	27159800	6.44921
27161800	27160000	-1
27161800	27160200	8.93228
27161800	27160400	3.46953
27161800	27160600	5.45598
27161800	27160800	13.8984
27161800	27161000	21.8442
27161800	27161200	34.7562
27161800	27161400	79.4515
27161800	27161600	158.413
27161800	27161800	26.000000
27162000	27155200	-1
27162000	27155400	-1
27162000	27155600	-1
27162000	27155800	-1
27162000	27156000	-1
27162000	27156200	1.48307
27162000	27156400	-1
27162000	27156600	-1
27162000	27156800	-1
27162000	27157000	-1
27162000	27157200	-1
27162000	27157400	-1
27162000	27157600	-1
27162000	27157800	-1
27162000	27158000	-1
27162000	27158200	1.97968
27162000	27158400	-1
27162000	27158600	3.96614
27162000	27158800	-1
27162000	27159000	3.96614
27162000	27159200	4.46275
27162000	27159400	6.44921
27162000	27159600	6.94582
27162000	27159800	-1
27162000	27160000	5.45598
27162000	27160200	-1
27162000	27160400	3.46953
27162000	27160600	6.44921
27162000	27160800	3.46953
27162000	27161000	12.9052
27162000	27161200	18.3679
27162000	27161400	31.7765
27162000	27161600	69.5192
27162000	27161800	154.937
27162000	27162000	35.000000
27162200	27155200	-1
27162200	27155400	1.48307
27162200	27155600	-1
27162200	27155800	-1
27162200	27156000	-1
27162200	27156200	-1
27162200	27156400	-1
27162200	27156600	-1
27162200	27156800	-1
27162200	27157000	-1
27162200	27157200	-1
27162200	27157400	-1
27162200	27157600	-1
27162200	27157800	-1
27162200	27158000	-1
27162200	27158200	2.4763
27162200	27158400	-1
27162200	27158600	-1
27162200	27158800	2.4763
27162200	27159000	-1
27162200	27159200	-1
27162200	27159400	6.44921
27162200	27159600	6.44921
27162200	27159800	-1
27162200	27160000	1.97968
27162200	27160200	3.46953
27162200	27160400	-1
27162200	27160600	1.48307
27162200	27160800	6.44921
27162200	27161000	6.44921
27162200	27161200	12.9052
27162200	27161400	22.3409
27162200	27161600	33.2664
27162200	27161800	68.526
27162200	27162000	131.099
27162200	27162200	10.000000
27162400	27155200	-1
27162400	27155400	-1
27162400	27155600	-1
27162400	27155800	-1
27162400	27156000	-1
27162400	27156200	-1
27162400	27156400	-1
27162400	27156600	-1
27162400	27156800	-1
27162400	27157000	-1
27162400	27157200	-1
27162400	27157400	-1
27162400	27157600	-1
27162400	27157800	-1
27162400	27158000	-1
27162400	27158200	-1
27162400	27158400	-1
27162400	27158600	-1
27162400	27158800	-1
27162400	27159000	-1
27162400	27159200	1.97968
27162400	27159400	-1
27162400	27159600	-1
27162400	27159800	-1
27162400	27160000	6.44921
27162400	27160200	-1
27162400	27160400	4.46275
27162400	27160600	-1
27162400	27160800	-1
27162400	27161000	5.9526
27162400	27161200	7.93905
27162400	27161400	12.9052
27162400	27161600	21.8442
27162400	27161800	30.2867
27162400	27162000	64.553
27162400	27162200	137.555
27162400	27162400	6.000000
27162600	27155200	-1
27162600	27155400	-1
27162600	27155600	-1
27162600	27155800	-1
27162600	27156000	-1
27162600	27156200	-1
27162600	27156400	-1
27162600	27156600	-1
27162600	27156800	-1
27162600	27157000	-1
27162600	27157200	-1
27162600	27157400	-1
27162600	27157600	-1
27162600	27157800	-1
27162600	27158000	-1
27162600	27158200	-1
27162600	27158400	-1
27162600	27158600	-1
27162600	27158800	-1
27162600	27159000	-1
27162600	27159200	-1
27162600	27159400	-1
27162600	27159600	-1
27162600	27159800	-1
27162600	27160000	-1
27162600	27160200	-1
27162600	27160400	-1
27162600	27160600	-1
27162600	27160800	-1
27162600	27161000	3.96614
27162600	27161200	8.93228
27162600	27161400	12.4086
27162600	27161600	10.4221
27162600	27161800	33.2664
27162600	27162000	42.2054
27162600	27162200	83.4244
27162600	27162400	137.059
27162600	27162600	4.000000
27162800	27155200	-1
27162800	27155400	-1
27162800	27155600	-1
27162800	27155800	-1
27162800	27156000	-1
27162800	27156200	-1
27162800	27156400	-1
27162800	27156600	-1
27162800	27156800	-1
27162800	27157000	-1
27162800	27157200	-1
27162800	27157400	-1
27162800	27157600	-1
27162800	27157800	-1
27162800	27158000	-1
27162800	27158200	-1
27162800	27158400	-1
27162800	27158600	-1
27162800	27158800	-1
27162800	27159000	-1
27162800	27159200	-1
27162800	27159400	-1
27162800	27159600	-1
27162800	27159800	-1
27162800	27160000	-1
27162800	27160200	-1
27162800	27160400	-1
27162800	27160600	-1
27162800	27160800	3.96614
27162800	27161000	-1
27162800	27161200	4.95937
27162800	27161400	-1
27162800	27161600	13.4018
27162800	27161800	23.3341
27162800	27162000	20.851
27162800	27162200	43.6953
27162800	27162400	75.4786
27162800	27162600	135.569
27162800	27162800	0.000000
27163000	27155200	-1
27163000	27155400	-1
27163000	27155600	-1
27163000	27155800	-1
27163000	27156000	-1
27163000	27156200	-1
27163000	27156400	-1
27163000	27156600	-1
27163000	27156800	-1
27163000	27157000	-1
27163000	27157200	-1
27163000	27157400	-1
27163000	27157600	-1
27163000	27157800	-1
27163000	27158000	-1
27163000	27158200	-1
27163000	27158400	-1
27163000	27158600	-1
27163000	27158800	-1
27163000	27159000	-1
27163000	27159200	-1
27163000	27159400	-1
27163000	27159600	-1
27163000	27159800	-1
27163000	27160000	-1
27163000	27160200	-1
27163000	27160400	-1
27163000	27160600	-1
27163000	27160800	-1
27163000	27161000	7.93905
27163000	27161200	5.45598
27163000	27161400	-1
27163000	27161600	14.395
27163000	27161800	9.92551
27163000	27162000	21.3476
27163000	27162200	40.7156
27163000	27162400	46.6749
27163000	27162600	82.9278
27163000	27162800	152.95
27163000	27163000	3.000000
27163200	27155200	-1
27163200	27155400	-1
27163200	27155600	-1
27163200	27155800	-1
27163200	27156000	-1
27163200	27156200	-1
27163200	27156400	-1
27163200	27156600	-1
27163200	27156800	-1
27163200	27157000	-1
27163200	27157200	-1
27163200	27157400	-1
27163200	27157600	-1
27163200	27157800	-1
27163200	27158000	-1
27163200	27158200	-1
27163200	27158400	-1
27163200	27158600	-1
27163200	27158800	-1
27163200	27159000	-1
27163200	27159200	1.97968
27163200	27159400	-1
27163200	27159600	-1
27163200	27159800	-1
27163200	27160000	2.4763
27163200	27160200	1.97968
27163200	27160400	-1
27163200	27160600	-1
27163200	27160800	-1
27163200	27161000	-1
27163200	27161200	9.92551
27163200	27161400	5.9526
27163200	27161600	13.8984
27163200	27161800	16.3815
27163200	27162000	15.3883
27163200	27162200	21.8442
27163200	27162400	28.7968
27163200	27162600	49.158
27163200	27162800	81.4379
27163200	27163000	144.508
27163200	27163200	10.000000
27163400	27155200	-1
27163400	27155400	-1
27163400	27155600	-1
27163400	27155800	-1
27163400	27156000	-1
27163400	27156200	-1
27163400	27156400	-1
27163400	27156600	-1
27163400	27156800	-1
27163400	27157000	-1
27163400	27157200	-1
27163400	27157400	-1
27163400	27157600	-1
27163400	27157800	-1
27163400	27158000	-1
27163400	27158200	-1
27163400	27158400	-1
27163400	27158600	-1
27163400	27158800	-1
27163400	27159000	-1
27163400	27159200	-1
27163400	27159400	2.97291
27163400	27159600	-1
27163400	27159800	1.48307
27163400	27160000	-1
27163400	27160200	-1
27163400	27160400	1.48307
27163400	27160600	-1
27163400	27160800	-1
27163400	27161000	-1
27163400	27161200	3.46953
27163400	27161400	9.42889
27163400	27161600	10.4221
27163400	27161800	7.93905
27163400	27162000	11.912
27163400	27162200	12.9052
27163400	27162400	14.395
27163400	27162600	26.8104
27163400	27162800	36.7427
27163400	27163000	75.4786
27163400	27163200	146.494
27163400	27163400	7.000000
27163600	27155200	-1
27163600	27155400	-1
27163600	27155600	-1
27163600	27155800	-1
27163600	27156000	-1
27163600	27156200	-1
27163600	27156400	-1
27163600	27156600	-1
27163600	27156800	-1
27163600	27157000	-1
27163600	27157200	-1
27163600	27157400	-1
27163600	27157600	-1
27163600	27157800	-1
27163600	27158000	-1
27163600	27158200	-1
27163600	27158400	-1
27163600	27158600	-1
27163600	27158800	-1
27163600	27159000	-1
27163600	27159200	-1
27163600	27159400	-1
27163600	27159600	-1
27163600	27159800	-1
27163600	27160000	2.4763
27163600	27160200	-1
27163600	27160400	-1
27163600	27160600	1.48307
27163600	27160800	-1
27163600	27161000	7.44244
27163600	27161200	7.93905
27163600	27161400	6.44921
27163600	27161600	8.43567
27163600	27161800	6.44921
27163600	27162000	7.93905
27163600	27162200	11.4154
27163600	27162400	12.4086
27163600	27162600	13.8984
27163600	27162800	20.3544
27163600	27163000	44.1919
27163600	27163200	52.6343
27163600	27163400	129.113
27163600	27163600	10.000000
27163800	27155200	-1
27163800	27155400	-1
27163800	27155600	-1
27163800	27155800	-1
27163800	27156000	-1
27163800	27156200	-1
27163800	27156400	-1
27163800	27156600	-1
27163800	27156800	-1
27163800	27157000	-1
27163800	27157200	-1
27163800	27157400	-1
27163800	27157600	-1
27163800	27157800	-1
27163800	27158000	-1
27163800	27158200	-1
27163800	27158400	-1
27163800	27158600	-1
27163800	27158800	-1
27163800	27159000	-1
27163800	27159200	-1
27163800	27159400	-1
27163800	27159600	-1
27163800	27159800	2.4763
27163800	27160000	2.97291
27163800	27160200	-1
27163800	27160400	-1
27163800	27160600	-1
27163800	27160800	3.46953
27163800	27161000	2.97291
27163800	27161200	3.46953
27163800	27161400	7.44244
27163800	27161600	4.46275
27163800	27161800	10.4221
27163800	27162000	9.42889
27163800	27162200	13.8984
27163800	27162400	14.395
27163800	27162600	-1
27163800	27162800	13.4018
27163800	27163000	18.3679
27163800	27163200	27.8036
27163800	27163400	70.5124
27163800	27163600	148.481
27163800	27163800	16.000000
27164000	27155200	-1
27164000	27155400	-1
27164000	27155600	-1
27164000	27155800	-1
27164000	27156000	-1
27164000	27156200	-1
27164000	27156400	-1
27164000	27156600	-1
27164000	27156800	-1
27164000	27157000	-1
27164000	27157200	-1
27164000	27157400	-1
27164000	27157600	-1
27164000	27157800	-1
27164000	27158000	-1
27164000	27158200	-1
27164000	27158400	-1
27164000	27158600	-1
27164000	27158800	-1
27164000	27159000	-1
27164000	27159200	-1
27164000	27159400	-1
27164000	27159600	-1
27164000	27159800	-1
27164000	27160000	1.48307
27164000	27160200	2.4763
27164000	27160400	2.4763
27164000	27160600	-1
27164000	27160800	-1
27164000	27161000	2.97291
27164000	27161200	3.96614
27164000	27161400	5.9526
27164000	27161600	7.93905
27164000	27161800	12.9052
27164000	27162000	2.97291
27164000	27162200	5.45598
27164000	27162400	3.46953
27164000	27162600	7.93905
27164000	27162800	-1
27164000	27163000	12.9052
27164000	27163200	18.3679
27164000	27163400	36.7427
27164000	27163600	91.3702
27164000	27163800	145.998
27164000	27164000	26.000000
27164200	27155200	-1
27164200	27155400	-1
27164200	27155600	-1
27164200	27155800	-1
27164200	27156000	-1
27164200	27156200	-1
27164200	27156400	-1
27164200	27156600	-1
27164200	27156800	-1
27164200	27157000	-1
27164200	27157200	-1
27164200	27157400	-1
27164200	27157600	-1
27164200	27157800	-1
27164200	27158000	-1
27164200	27158200	-1
27164200	27158400	-1
27164200	27158600	-1
27164200	27158800	-1
27164200	27159000	-1
27164200	27159200	-1
27164200	27159400	-1
27164200	27159600	-1
27164200	27159800	-1
27164200	27160000	-1
27164200	27160200	1.97968
27164200	27160400	1.97968
27164200	27160600	-1
27164200	27160800	4.95937
27164200	27161000	3.46953
27164200	27161200	3.96614
27164200	27161400	4.95937
27164200	27161600	5.9526
27164200	27161800	3.46953
27164200	27162000	3.96614
27164200	27162200	6.94582
27164200	27162400	3.46953
27164200	27162600	6.94582
27164200	27162800	3.96614
27164200	27163000	10.4221
27164200	27163200	15.8849
27164200	27163400	30.2867
27164200	27163600	53.6275
27164200	27163800	86.9007
27164200	27164000	152.454
27164200	27164200	14.000000
27164400	27155200	-1
27164400	27155400	-1
27164400	27155600	-1
27164400	27155800	-1
27164400	27156000	-1
27164400	27156200	-1
27164400	27156400	-1
27164400	27156600	-1
27164400	27156800	-1
27164400	27157000	-1
27164400	27157200	-1
27164400	27157400	1.97968
27164400	27157600	-1
27164400	27157800	-1
27164400	27158000	-1
27164400	27158200	-1
27164400	27158400	-1
27164400	27158600	-1
27164400	27158800	-1
27164400	27159000	-1
27164400	27159200	-1
27164400	27159400	-1
27164400	27159600	-1
27164400	27159800	-1
27164400	27160000	2.4763
27164400	27160200	2.4763
27164400	27160400	-1
27164400	27160600	-1
27164400	27160800	2.97291
27164400	27161000	4.46275
27164400	27161200	2.97291
27164400	27161400	4.95937
27164400	27161600	5.9526
27164400	27161800	6.94582
27164400	27162000	7.44244
27164400	27162200	5.45598
27164400	27162400	7.44244
27164400	27162600	5.9526
27164400	27162800	4.46275
27164400	27163000	4.46275
27164400	27163200	9.92551
27164400	27163400	21.8442
27164400	27163600	43.6953
27164400	27163800	57.6005
27164400	27164000	108.752
27164400	27164200	182.251
27164400	27164400	21.000000
27164600	27155200	-1
27164600	27155400	-1
27164600	27155600	-1
27164600	27155800	-1
27164600	27156000	-1
27164600	27156200	-1
27164600	27156400	-1
27164600	27156600	-1
27164600	27156800	-1
27164600	27157000	-1
27164600	27157200	-1
27164600	27157400	-1
27164600	27157600	-1
27164600	27157800	-1
27164600	27158000	-1
27164600	27158200	-1
27164600	27158400	-1
27164600	27158600	-1
27164600	27158800	-1
27164600	27159000	1.97968
27164600	27159200	-1
27164600	27159400	-1
27164600	27159600	-1
27164600	27159800	-1
27164600	27160000	-1
27164600	27160200	-1
27164600	27160400	-1
27164600	27160600	-1
27164600	27160800	-1
27164600	27161000	3.46953
27164600	27161200	4.46275
27164600	27161400	3.96614
27164600	27161600	3.96614
27164600	27161800	2.4763
27164600	27162000	3.46953
27164600	27162200	4.46275
27164600	27162400	6.44921
27164600	27162600	-1
27164600	27162800	4.46275
27164600	27163000	-1
27164600	27163200	9.42889
27164600	27163400	16.3815
27164600	27163600	37.2393
27164600	27163800	53.6275
27164600	27164000	75.4786
27164600	27164200	142.025
27164600	27164400	189.203
27164600	27164600	17.000000
27164800	27155200	-1
27164800	27155400	-1
27164800	27155600	-1
27164800	27155800	-1
27164800	27156000	-1
27164800	27156200	-1
27164800	27156400	-1
27164800	27156600	-1
27164800	27156800	-1
27164800	27157000	-1
27164800	27157200	-1
27164800	27157400	-1
27164800	27157600	-1
27164800	27157800	-1
27164800	27158000	-1
27164800	27158200	-1
27164800	27158400	-1
27164800	27158600	-1
27164800	27158800	-1
27164800	27159000	-1
27164800	27159200	-1
27164800	27159400	-1
27164800	27159600	-1
27164800	27159800	-1
27164800	27160000	1.48307
27164800	27160200	1.48307
27164800	27160400	4.46275
27164800	27160600	2.97291
27164800	27160800	-1
27164800	27161000	1.97968
27164800	27161200	3.46953
27164800	27161400	-1
27164800	27161600	3.46953
27164800	27161800	-1
27164800	27162000	3.96614
27164800	27162200	1.97968
27164800	27162400	3.96614
27164800	27162600	-1
27164800	27162800	-1
27164800	27163000	-1
27164800	27163200	3.96614
27164800	27163400	15.3883
27164800	27163600	21.3476
27164800	27163800	29.2935
27164800	27164000	37.7359
27164800	27164200	56.6072
27164800	27164400	98.3228
27164800	27164600	115.208
27164800	27164800	38.000000
27165000	27155200	-1
27165000	27155400	1.48307
27165000	27155600	-1
27165000	27155800	-1
27165000	27156000	-1
27165000	27156200	-1
27165000	27156400	-1
27165000	27156600	-1
27165000	27156800	-1
27165000	27157000	-1
27165000	27157200	-1
27165000	27157400	-1
27165000	27157600	-1
27165000	27157800	-1
27165000	27158000	-1
27165000	27158200	-1
27165000	27158400	-1
27165000	27158600	-1
27165000	27158800	-1
27165000	27159000	-1
27165000	27159200	-1
27165000	27159400	-1
27165000	27159600	-1
27165000	27159800	-1
27165000	27160000	-1
27165000	27160200	2.4763
27165000	27160400	-1
27165000	27160600	-1
27165000	27160800	1.48307
27165000	27161000	3.96614
27165000	27161200	1.48307
27165000	27161400	1.48307
27165000	27161600	-1
27165000	27161800	-1
27165000	27162000	5.9526
27165000	27162200	1.97968
27165000	27162400	3.96614
27165000	27162600	-1
27165000	27162800	-1
27165000	27163000	-1
27165000	27163200	5.45598
27165000	27163400	7.93905
27165000	27163600	10.4221
27165000	27163800	8.43567
27165000	27164000	17.8713
27165000	27164200	25.3205
27165000	27164400	41.7088
27165000	27164600	46.6749
27165000	27164800	108.752
27165000	27165000	22.000000
27165200	27155200	-1
27165200	27155400	-1
27165200	27155600	-1
27165200	27155800	-1
27165200	27156000	-1
27165200	27156200	-1
27165200	27156400	-1
27165200	27156600	-1
27165200	27156800	-1
27165200	27157000	-1
27165200	27157200	-1
27165200	27157400	-1
27165200	27157600	-1
27165200	27157800	-1
27165200	27158000	-1
27165200	27158200	-1
27165200	27158400	-1
27165200	27158600	-1
27165200	27158800	-1
27165200	27159000	-1
27165200	27159200	1.48307
27165200	27159400	-1
27165200	27159600	-1
27165200	27159800	-1
27165200	27160000	-1
27165200	27160200	-1
27165200	27160400	-1
27165200	27160600	-1
27165200	27160800	-1
27165200	27161000	-1
27165200	27161200	2.4763
27165200	27161400	3.46953
27165200	27161600	2.4763
27165200	27161800	2.97291
27165200	27162000	2.97291
27165200	27162200	3.96614
27165200	27162400	1.48307
27165200	27162600	-1
27165200	27162800	-1
27165200	27163000	4.46275
27165200	27163200	-1
27165200	27163400	7.93905
27165200	27163600	7.44244
27165200	27163800	11.4154
27165200	27164000	16.8781
27165200	27164200	16.8781
27165200	27164400	18.8646
27165200	27164600	23.8307
27165200	27164800	36.7427
27165200	27165000	86.9007
27165200	27165200	26.000000
27165400	27155200	-1
27165400	27155400	-1
27165400	27155600	-1
27165400	27155800	-1
27165400	27156000	-1
27165400	27156200	-1
27165400	27156400	-1
27165400	27156600	-1
27165400	27156800	-1
27165400	27157000	-1
27165400	27157200	-1
27165400	27157400	-1
27165400	27157600	-1
27165400	27157800	-1
27165400	27158000	-1
27165400	27158200	-1
27165400	27158400	1.97968
27165400	27158600	-1
27165400	27158800	-1
27165400	27159000	-1
27165400	27159200	-1
27165400	27159400	-1
27165400	27159600	-1
27165400	27159800	1.97968
27165400	27160000	-1
27165400	27160200	-1
27165400	27160400	-1
27165400	27160600	-1
27165400	27160800	-1
27165400	27161000	-1
27165400	27161200	-1
27165400	27161400	1.97968
27165400	27161600	4.46275
27165400	27161800	1.97968
27165400	27162000	-1
27165400	27162200	2.97291
27165400	27162400	-1
27165400	27162600	-1
27165400	27162800	-1
27165400	27163000	3.46953
27165400	27163200	3.46953
27165400	27163400	4.95937
27165400	27163600	9.42889
27165400	27163800	9.42889
27165400	27164000	12.9052
27165400	27164200	16.8781
27165400	27164400	14.8916
27165400	27164600	21.8442
27165400	27164800	24.3273
27165400	27165000	41.2122
27165400	27165200	144.508
27165400	27165400	11.000000
27165600	27155200	-1
27165600	27155400	-1
27165600	27155600	-1
27165600	27155800	-1
27165600	27156000	-1
27165600	27156200	-1
27165600	27156400	-1
27165600	27156600	-1
27165600	27156800	-1
27165600	27157000	-1
27165600	27157200	-1
27165600	27157400	-1
27165600	27157600	-1
27165600	27157800	-1
27165600	27158000	-1
27165600	27158200	-1
27165600	27158400	-1
27165600	27158600	-1
27165600	27158800	-1
27165600	27159000	-1
27165600	27159200	-1
27165600	27159400	-1
27165600	27159600	-1
27165600	27159800	-1
27165600	27160000	-1
27165600	27160200	-1
27165600	27160400	-1
27165600	27160600	-1
27165600	27160800	-1
27165600	27161000	-1
27165600	27161200	-1
27165600	27161400	-1
27165600	27161600	-1
27165600	27161800	-1
27165600	27162000	-1
27165600	27162200	1.48307
27165600	27162400	-1
27165600	27162600	-1
27165600	27162800	-1
27165600	27163000	-1
27165600	27163200	1.97968
27165600	27163400	7.44244
27165600	27163600	-1
27165600	27163800	-1
27165600	27164000	13.4018
27165600	27164200	10.9187
27165600	27164400	15.3883
27165600	27164600	14.8916
27165600	27164800	21.3476
27165600	27165000	36.246
27165600	27165200	124.147
27165600	27165400	184.237
27165600	27165600	6.000000
27165800	27155200	-1
27165800	27155400	-1
27165800	27155600	-1
27165800	27155800	-1
27165800	27156000	-1
27165800	27156200	-1
27165800	27156400	-1
27165800	27156600	-1
27165800	27156800	-1
27165800	27157000	-1
27165800	27157200	-1
27165800	27157400	-1
27165800	27157600	-1
27165800	27157800	-1
27165800	27158000	-1
27165800	27158200	-1
27165800	27158400	-1
27165800	27158600	-1
27165800	27158800	-1
27165800	27159000	-1
27165800	27159200	-1
27165800	27159400	-1
27165800	27159600	-1
27165800	27159800	-1
27165800	27160000	-1
27165800	27160200	-1
27165800	27160400	-1
27165800	27160600	-1
27165800	27160800	-1
27165800	27161000	-1
27165800	27161200	-1
27165800	27161400	1.48307
27165800	27161600	2.4763
27165800	27161800	-1
27165800	27162000	-1
27165800	27162200	-1
27165800	27162400	-1
27165800	27162600	-1
27165800	27162800	-1
27165800	27163000	-1
27165800	27163200	-1
27165800	27163400	6.44921
27165800	27163600	-1
27165800	27163800	9.42889
27165800	27164000	6.94582
27165800	27164200	13.8984
27165800	27164400	9.92551
27165800	27164600	12.4086
27165800	27164800	16.8781
27165800	27165000	25.3205
27165800	27165200	77.465
27165800	27165400	125.637
27165800	27165600	172.815
27165800	27165800	5.000000
27166000	27155200	-1
27166000	27155400	-1
27166000	27155600	-1
27166000	27155800	-1
27166000	27156000	-1
27166000	27156200	-1
27166000	27156400	-1
27166000	27156600	-1
27166000	27156800	-1
27166000	27157000	-1
27166000	27157200	-1
27166000	27157400	-1
27166000	27157600	-1
27166000	27157800	-1
27166000	27158000	-1
27166000	27158200	-1
27166000	27158400	-1
27166000	27158600	-1
27166000	27158800	-1
27166000	27159000	-1
27166000	27159200	-1
27166000	27159400	-1
27166000	27159600	-1
27166000	27159800	-1
27166000	27160000	-1
27166000	27160200	-1
27166000	27160400	-1
27166000	27160600	-1
27166000	27160800	-1
27166000	27161000	1.97968
27166000	27161200	1.97968
27166000	27161400	-1
27166000	27161600	-1
27166000	27161800	4.95937
27166000	27162000	-1
27166000	27162200	-1
27166000	27162400	-1
27166000	27162600	-1
27166000	27162800	-1
27166000	27163000	-1
27166000	27163200	-1
27166000	27163400	-1
27166000	27163600	9.92551
27166000	27163800	-1
27166000	27164000	13.8984
27166000	27164200	11.4154
27166000	27164400	12.4086
27166000	27164600	13.8984
27166000	27164800	16.8781
27166000	27165000	23.3341
27166000	27165200	55.1174
27166000	27165400	85.9074
27166000	27165600	123.65
27166000	27165800	153.944
27166000	27166000	16.000000
27166200	27155200	-1
27166200	27155400	-1
27166200	27155600	-1
27166200	27155800	-1
27166200	27156000	-1
27166200	27156200	-1
27166200	27156400	-1
27166200	27156600	-1
27166200	27156800	-1
27166200	27157000	-1
27166200	27157200	-1
27166200	27157400	-1
27166200	27157600	-1
27166200	27157800	-1
27166200	27158000	-1
27166200	27158200	-1
27166200	27158400	-1
27166200	27158600	-1
27166200	27158800	-1
27166200	27159000	-1
27166200	27159200	-1
27166200	27159400	-1
27166200	27159600	-1
27166200	27159800	-1
27166200	27160000	-1
27166200	27160200	-1
27166200	27160400	-1
27166200	27160600	-1
27166200	27160800	-1
27166200	27161000	-1
27166200	27161200	3.96614
27166200	27161400	-1
27166200	27161600	-1
27166200	27161800	1.97968
27166200	27162000	-1
27166200	27162200	3.46953
27166200	27162400	2.97291
27166200	27162600	-1
27166200	27162800	-1
27166200	27163000	-1
27166200	27163200	-1
27166200	27163400	-1
27166200	27163600	4.46275
27166200	27163800	6.94582
27166200	27164000	7.93905
27166200	27164200	11.912
27166200	27164400	11.4154
27166200	27164600	6.94582
27166200	27164800	12.4086
27166200	27165000	12.9052
27166200	27165200	28.7968
27166200	27165400	47.1716
27166200	27165600	58.0971
27166200	27165800	94.8465
27166200	27166000	150.964
27166200	27166200	28.000000
27166400	27155200	-1
27166400	27155400	-1
27166400	27155600	-1
27166400	27155800	-1
27166400	27156000	-1
27166400	27156200	-1
27166400	27156400	-1
27166400	27156600	-1
27166400	27156800	-1
27166400	27157000	-1
27166400	27157200	-1
27166400	27157400	-1
27166400	27157600	-1
27166400	27157800	-1
27166400	27158000	-1
27166400	27158200	-1
27166400	27158400	-1
27166400	27158600	-1
27166400	27158800	-1
27166400	27159000	-1
27166400	27159200	-1
27166400	27159400	-1
27166400	27159600	-1
27166400	27159800	-1
27166400	27160000	-1
27166400	27160200	-1
27166400	27160400	-1
27166400	27160600	-1
27166400	27160800	-1
27166400	27161000	-1
27166400	27161200	-1
27166400	27161400	-1
27166400	27161600	1.97968
27166400	27161800	-1
27166400	27162000	-1
27166400	27162200	2.4763
27166400	27162400	-1
27166400	27162600	-1
27166400	27162800	1.97968
27166400	27163000	-1
27166400	27163200	2.4763
27166400	27163400	7.44244
27166400	27163600	3.96614
27166400	27163800	6.94582
27166400	27164000	6.94582
27166400	27164200	7.93905
27166400	27164400	8.43567
27166400	27164600	6.94582
27166400	27164800	10.9187
27166400	27165000	14.8916
27166400	27165200	25.8172
27166400	27165400	27.307
27166400	27165600	32.7698
27166400	27165800	47.1716
27166400	27166000	79.9481
27166400	27166200	126.133
27166400	27166400	42.000000
27166600	27155200	-1
27166600	27155400	-1
27166600	27155600	-1
27166600	27155800	-1
27166600	27156000	-1
27166600	27156200	-1
27166600	27156400	-1
27166600	27156600	-1
27166600	27156800	-1
27166600	27157000	-1
27166600	27157200	-1
27166600	27157400	-1
27166600	27157600	-1
27166600	27157800	-1
27166600	27158000	-1
27166600	27158200	-1
27166600	27158400	-1
27166600	27158600	-1
27166600	27158800	-1
27166600	27159000	-1
27166600	27159200	-1
27166600	27159400	-1
27166600	27159600	-1
27166600	27159800	-1
27166600	27160000	-1
27166600	27160200	-1
27166600	27160400	-1
27166600	27160600	-1
27166600	27160800	-1
27166600	27161000	-1
27166600	27161200	-1
27166600	27161400	-1
27166600	27161600	-1
27166600	27161800	-1
27166600	27162000	2.4763
27166600	27162200	-1
27166600	27162400	-1
27166600	27162600	-1
27166600	27162800	-1
27166600	27163000	-1
27166600	27163200	-1
27166600	27163400	2.97291
27166600	27163600	2.97291
27166600	27163800	3.46953
27166600	27164000	8.43567
27166600	27164200	11.4154
27166600	27164400	3.96614
27166600	27164600	5.9526
27166600	27164800	12.4086
27166600	27165000	8.93228
27166600	27165200	17.3747
27166600	27165400	21.8442
27166600	27165600	22.8375
27166600	27165800	27.307
27166600	27166000	47.1716
27166600	27166200	63.0632
27166600	27166400	141.032
27166600	27166600	25.000000
27166800	27155200	-1
27166800	27155400	-1
27166800	27155600	-1
27166800	27155800	-1
27166800	27156000	-1
27166800	27156200	-1
27166800	27156400	-1
27166800	27156600	-1
27166800	27156800	-1
27166800	27157000	-1
27166800	27157200	-1
27166800	27157400	-1
27166800	27157600	-1
27166800	27157800	-1
27166800	27158000	-1
27166800	27158200	-1
27166800	27158400	-1
27166800	27158600	-1
27166800	27158800	-1
27166800	27159000	-1
27166800	27159200	-1
27166800	27159400	-1
27166800	27159600	-1
27166800	27159800	-1
27166800	27160000	-1
27166800	27160200	1.48307
27166800	27160400	-1
27166800	27160600	-1
27166800	27160800	-1
27166800	27161000	-1
27166800	27161200	-1
27166800	27161400	1.48307
27166800	27161600	-1
27166800	27161800	-1
27166800	27162000	-1
27166800	27162200	-1
27166800	27162400	-1
27166800	27162600	-1
27166800	27162800	-1
27166800	27163000	-1
27166800	27163200	-1
27166800	27163400	2.97291
27166800	27163600	7.44244
27166800	27163800	4.95937
27166800	27164000	3.96614
27166800	27164200	2.4763
27166800	27164400	9.42889
27166800	27164600	1.48307
27166800	27164800	7.93905
27166800	27165000	11.912
27166800	27165200	14.395
27166800	27165400	17.3747
27166800	27165600	18.3679
27166800	27165800	19.8578
27166800	27166000	35.2528
27166800	27166200	49.158
27166800	27166400	78.9549
27166800	27166600	151.46
27166800	27166800	37.000000
27167000	27155200	-1
27167000	27155400	-1
27167000	27155600	-1
27167000	27155800	-1
27167000	27156000	-1
27167000	27156200	-1
27167000	27156400	-1
27167000	27156600	-1
27167000	27156800	-1
27167000	27157000	-1
27167000	27157200	-1
27167000	27157400	-1
27167000	27157600	-1
27167000	27157800	-1
27167000	27158000	-1
27167000	27158200	-1
27167000	27158400	-1
27167000	27158600	-1
27167000	27158800	-1
27167000	27159000	-1
27167000	27159200	-1
27167000	27159400	-1
27167000	27159600	-1
27167000	27159800	-1
27167000	27160000	-1
27167000	27160200	-1
27167000	27160400	-1
27167000	27160600	-1
27167000	27160800	-1
27167000	27161000	-1
27167000	27161200	-1
27167000	27161400	-1
27167000	27161600	-1
27167000	27161800	-1
27167000	27162000	-1
27167000	27162200	-1
27167000	27162400	-1
27167000	27162600	-1
27167000	27162800	-1
27167000	27163000	-1
27167000	27163200	-1
27167000	27163400	2.97291
27167000	27163600	-1
27167000	27163800	3.46953
27167000	27164000	1.97968
27167000	27164200	5.9526
27167000	27164400	3.96614
27167000	27164600	5.45598
27167000	27164800	4.95937
27167000	27165000	6.94582
27167000	27165200	12.9052
27167000	27165400	16.3815
27167000	27165600	15.8849
27167000	27165800	19.8578
27167000	27166000	27.8036
27167000	27166200	32.7698
27167000	27166400	57.1038
27167000	27166600	89.8804
27167000	27166800	176.291
27167000	27167000	21.000000
27167200	27155200	-1
27167200	27155400	-1
27167200	27155600	-1
27167200	27155800	-1
27167200	27156000	-1
27167200	27156200	-1
27167200	27156400	-1
27167200	27156600	-1
27167200	27156800	-1
27167200	27157000	-1
27167200	27157200	-1
27167200	27157400	-1
27167200	27157600	-1
27167200	27157800	-1
27167200	27158000	-1
27167200	27158200	-1
27167200	27158400	-1
27167200	27158600	-1
27167200	27158800	-1
27167200	27159000	-1
27167200	27159200	-1
27167200	27159400	-1
27167200	27159600	-1
27167200	27159800	-1
27167200	27160000	-1
27167200	27160200	-1
27167200	27160400	-1
27167200	27160600	-1
27167200	27160800	-1
27167200	27161000	-1
27167200	27161200	-1
27167200	27161400	-1
27167200	27161600	-1
27167200	27161800	-1
27167200	27162000	-1
27167200	27162200	-1
27167200	27162400	-1
27167200	27162600	-1
27167200	27162800	-1
27167200	27163000	-1
27167200	27163200	-1
27167200	27163400	-1
27167200	27163600	-1
27167200	27163800	-1
27167200	27164000	-1
27167200	27164200	2.4763
27167200	27164400	-1
27167200	27164600	5.9526
27167200	27164800	6.44921
27167200	27165000	8.43567
27167200	27165200	5.9526
27167200	27165400	13.4018
27167200	27165600	11.4154
27167200	27165800	13.8984
27167200	27166000	20.851
27167200	27166200	26.8104
27167200	27166400	39.7223
27167200	27166600	54.6208
27167200	27166800	98.8194
27167200	27167000	132.589
27167200	27167200	4.000000
27167400	27155200	-1
27167400	27155400	-1
27167400	27155600	-1
27167400	27155800	-1
27167400	27156000	-1
27167400	27156200	-1
27167400	27156400	-1
27167400	27156600	-1
27167400	27156800	-1
27167400	27157000	-1
27167400	27157200	-1
27167400	27157400	-1
27167400	27157600	-1
27167400	27157800	-1
27167400	27158000	-1
27167400	27158200	-1
27167400	27158400	-1
27167400	27158600	-1
27167400	27158800	-1
27167400	27159000	-1
27167400	27159200	-1
27167400	27159400	-1
27167400	27159600	-1
27167400	27159800	-1
27167400	27160000	-1
27167400	27160200	-1
27167400	27160400	-1
27167400	27160600	-1
27167400	27160800	-1
27167400	27161000	-1
27167400	27161200	-1
27167400	27161400	-1
27167400	27161600	-1
27167400	27161800	-1
27167400	27162000	-1
27167400	27162200	-1
27167400	27162400	-1
27167400	27162600	-1
27167400	27162800	-1
27167400	27163000	-1
27167400	27163200	-1
27167400	27163400	-1
27167400	27163600	-1
27167400	27163800	-1
27167400	27164000	-1
27167400	27164200	-1
27167400	27164400	6.44921
27167400	27164600	-1
27167400	27164800	5.9526
27167400	27165000	10.9187
27167400	27165200	3.46953
27167400	27165400	5.45598
27167400	27165600	6.44921
27167400	27165800	-1
27167400	27166000	15.8849
27167400	27166200	18.8646
27167400	27166400	28.3002
27167400	27166600	28.3002
27167400	27166800	49.6546
27167400	27167000	59.0903
27167400	27167200	133.086
27167400	27167400	12.000000
27167600	27155200	-1
27167600	27155400	-1
27167600	27155600	-1
27167600	27155800	-1
27167600	27156000	-1
27167600	27156200	-1
27167600	27156400	-1
27167600	27156600	-1
27167600	27156800	-1
27167600	27157000	-1
27167600	27157200	-1
27167600	27157400	-1
27167600	27157600	-1
27167600	27157800	-1
27167600	27158000	-1
27167600	27158200	-1
27167600	27158400	-1
27167600	27158600	-1
27167600	27158800	-1
27167600	27159000	-1
27167600	27159200	-1
27167600	27159400	-1
27167600	27159600	-1
27167600	27159800	-1
27167600	27160000	-1
27167600	27160200	-1
27167600	27160400	-1
27167600	27160600	-1
27167600	27160800	-1
27167600	27161000	-1
27167600	27161200	-1
27167600	27161400	-1
27167600	27161600	-1
27167600	27161800	-1
27167600	27162000	-1
27167600	27162200	-1
27167600	27162400	-1
27167600	27162600	-1
27167600	27162800	-1
27167600	27163000	-1
27167600	27163200	-1
27167600	27163400	-1
27167600	27163600	-1
27167600	27163800	-1
27167600	27164000	-1
27167600	27164200	-1
27167600	27164400	9.42889
[truncated: 18,100 more rows]
