# Supplementary material for: An experimentally-informed polymer model reveals high resolution organization of genomic loci
Source: Nat Commun. 2026 Feb 4;17:2338. doi: 10.1038/s41467-026-68928-w (PMC12979793; doi:10.1038/s41467-026-68928-w)
Supplement: Supplementary file 4 — Source Data [file 41467_2026_68928_MOESM4_ESM.zip › Source_Data/Fig2/source_data_fig_1a_exphalfmap.txt]

27080000	27080000	284.616486
27080000	27085000	67.012863
27085000	27085000	179.580887
27080000	27090000	30.441553
27085000	27090000	76.557457
27090000	27090000	200.973602
27080000	27095000	29.032930
27085000	27095000	34.025074
27090000	27095000	81.924133
27095000	27095000	224.082275
27080000	27100000	18.625256
27085000	27100000	27.596460
27090000	27100000	48.454166
27095000	27100000	66.953629
27100000	27100000	213.229889
27080000	27105000	21.020241
27085000	27105000	25.896118
27090000	27105000	33.970860
27095000	27105000	52.657829
27100000	27105000	68.518036
27105000	27105000	203.379501
27080000	27110000	15.911654
27085000	27110000	28.302664
27090000	27110000	31.839127
27095000	27110000	41.381237
27100000	27110000	46.209316
27105000	27110000	72.390564
27110000	27110000	196.602692
27080000	27115000	16.570881
27085000	27115000	24.336714
27090000	27115000	29.010571
27095000	27115000	35.188396
27100000	27115000	42.917889
27105000	27115000	50.389465
27110000	27115000	71.742172
27115000	27115000	202.509857
27080000	27120000	14.994011
27085000	27120000	23.677593
27090000	27120000	28.943110
27095000	27120000	38.101807
27100000	27120000	35.953880
27105000	27120000	49.288685
27110000	27120000	62.749332
27115000	27120000	74.609100
27120000	27120000	218.124023
27080000	27125000	14.472983
27085000	27125000	20.772568
27090000	27125000	33.236298
27095000	27125000	27.998732
27100000	27125000	36.264893
27105000	27125000	46.575089
27110000	27125000	50.765804
27115000	27125000	61.209419
27120000	27125000	88.029137
27125000	27125000	251.964127
27080000	27130000	17.002005
27085000	27130000	18.243986
27090000	27130000	27.628546
27095000	27130000	32.919582
27100000	27130000	39.097076
27105000	27130000	41.116009
27110000	27130000	42.850044
27115000	27130000	43.600079
27120000	27130000	53.843231
27125000	27130000	88.527672
27130000	27130000	211.903946
27080000	27135000	11.603467
27085000	27135000	24.271019
27090000	27135000	21.317307
27095000	27135000	37.238499
27100000	27135000	34.992630
27105000	27135000	32.470245
27110000	27135000	36.436741
27115000	27135000	36.112453
27120000	27135000	45.293495
27125000	27135000	49.184544
27130000	27135000	70.381111
27135000	27135000	205.718552
27080000	27140000	14.080542
27085000	27140000	21.674553
27090000	27140000	28.508574
27095000	27140000	31.822927
27100000	27140000	36.512089
27105000	27140000	36.234295
27110000	27140000	36.315636
27115000	27140000	36.177731
27120000	27140000	42.727024
27125000	27140000	38.034122
27130000	27140000	53.107105
27135000	27140000	75.060204
27140000	27140000	193.620117
27080000	27145000	9.391501
27085000	27145000	15.360125
27090000	27145000	20.247601
27095000	27145000	26.322971
27100000	27145000	27.405693
27105000	27145000	34.339790
27110000	27145000	31.624193
27115000	27145000	27.347313
27120000	27145000	28.869127
27125000	27145000	32.510281
27130000	27145000	35.160107
27135000	27145000	45.036724
27140000	27145000	58.473312
27145000	27145000	203.123184
27080000	27150000	9.435834
27085000	27150000	12.210435
27090000	27150000	19.766651
27095000	27150000	23.772791
27100000	27150000	28.841965
27105000	27150000	24.644207
27110000	27150000	32.588181
27115000	27150000	36.165527
27120000	27150000	29.749132
27125000	27150000	26.151506
27130000	27150000	38.730629
27135000	27150000	40.014542
27140000	27150000	45.602631
27145000	27150000	89.440201
27150000	27150000	229.696365
27080000	27155000	10.097296
27085000	27155000	12.868423
27090000	27155000	20.484629
27095000	27155000	28.908281
27100000	27155000	29.921242
27105000	27155000	29.668266
27110000	27155000	33.807644
27115000	27155000	32.075489
27120000	27155000	29.514345
27125000	27155000	28.857719
27130000	27155000	30.020777
27135000	27155000	30.501635
27140000	27155000	41.045872
27145000	27155000	47.424511
27150000	27155000	85.143303
27155000	27155000	174.472504
27080000	27160000	11.376265
27085000	27160000	18.606274
27090000	27160000	21.514603
27095000	27160000	21.496157
27100000	27160000	25.898764
27105000	27160000	26.617144
27110000	27160000	31.257875
27115000	27160000	23.311441
27120000	27160000	27.467026
27125000	27160000	27.459452
27130000	27160000	34.268383
27135000	27160000	30.785408
27140000	27160000	35.415417
27145000	27160000	49.283100
27150000	27160000	37.618797
27155000	27160000	56.495518
27160000	27160000	336.571198
27080000	27165000	8.922345
27085000	27165000	13.341991
27090000	27165000	19.236122
27095000	27165000	20.793165
27100000	27165000	28.806486
27105000	27165000	28.255001
27110000	27165000	25.662920
27115000	27165000	28.001925
27120000	27165000	34.993015
27125000	27165000	35.613697
27130000	27165000	32.635769
27135000	27165000	30.995232
27140000	27165000	33.583862
27145000	27165000	40.084053
27150000	27165000	42.043526
27155000	27165000	52.611275
27160000	27165000	93.642288
27165000	27165000	177.079620
27080000	27170000	13.059480
27085000	27170000	12.847657
27090000	27170000	17.158522
27095000	27170000	21.213299
27100000	27170000	30.299715
27105000	27170000	29.620390
27110000	27170000	31.342152
27115000	27170000	30.244633
27120000	27170000	28.657192
27125000	27170000	28.163710
27130000	27170000	24.845486
27135000	27170000	25.953762
27140000	27170000	32.290916
27145000	27170000	24.703295
27150000	27170000	38.184471
27155000	27170000	46.134731
27160000	27170000	45.420345
27165000	27170000	73.760445
27170000	27170000	237.619400
27080000	27175000	8.122761
27085000	27175000	14.736365
27090000	27175000	19.518309
27095000	27175000	24.376966
27100000	27175000	25.216314
27105000	27175000	26.206476
27110000	27175000	23.798868
27115000	27175000	25.044186
27120000	27175000	22.960062
27125000	27175000	22.616175
27130000	27175000	24.262341
27135000	27175000	24.176176
27140000	27175000	24.340374
27145000	27175000	25.452324
27150000	27175000	32.232216
27155000	27175000	30.871941
27160000	27175000	37.146164
27165000	27175000	57.684418
27170000	27175000	99.199356
27175000	27175000	209.997513
27080000	27180000	9.263412
27085000	27180000	8.245242
27090000	27180000	14.348742
27095000	27180000	19.726496
27100000	27180000	16.706654
27105000	27180000	20.449593
27110000	27180000	18.257736
27115000	27180000	21.122755
27120000	27180000	22.755373
27125000	27180000	21.814203
27130000	27180000	22.778698
27135000	27180000	19.654490
27140000	27180000	16.229124
27145000	27180000	20.100397
27150000	27180000	28.444059
27155000	27180000	27.670925
27160000	27180000	26.291632
27165000	27180000	42.764896
27170000	27180000	58.015171
27175000	27180000	78.354683
27180000	27180000	184.566330
27080000	27185000	6.248810
27085000	27185000	10.649562
27090000	27185000	18.630171
27095000	27185000	18.058550
27100000	27185000	18.257710
27105000	27185000	18.000486
27110000	27185000	17.534786
27115000	27185000	21.169252
27120000	27185000	20.000851
27125000	27185000	19.216297
27130000	27185000	15.501381
27135000	27185000	19.986601
27140000	27185000	18.308849
27145000	27185000	19.344469
27150000	27185000	16.409199
27155000	27185000	23.749670
27160000	27185000	25.242493
27165000	27185000	34.514984
27170000	27185000	45.235718
27175000	27185000	48.489094
27180000	27185000	72.466522
27185000	27185000	150.317917
27080000	27190000	4.457804
27085000	27190000	5.681214
27090000	27190000	10.729758
27095000	27190000	11.486313
27100000	27190000	14.342043
27105000	27190000	16.934906
27110000	27190000	13.646230
27115000	27190000	13.374130
27120000	27190000	15.177962
27125000	27190000	18.609350
27130000	27190000	12.556155
27135000	27190000	14.078102
27140000	27190000	11.239690
27145000	27190000	9.883401
27150000	27190000	16.483089
27155000	27190000	11.185435
27160000	27190000	18.903347
27165000	27190000	24.462566
27170000	27190000	28.552973
27175000	27190000	39.697559
27180000	27190000	40.313774
27185000	27190000	74.515610
27190000	27190000	235.462387
27080000	27195000	1.059724
27085000	27195000	5.942451
27090000	27195000	7.615703
27095000	27195000	12.014483
27100000	27195000	11.514330
27105000	27195000	14.184732
27110000	27195000	13.009899
27115000	27195000	13.714811
27120000	27195000	11.981800
27125000	27195000	11.604168
27130000	27195000	11.856649
27135000	27195000	12.804739
27140000	27195000	8.397514
27145000	27195000	9.181657
27150000	27195000	9.461537
27155000	27195000	11.633294
27160000	27195000	13.044406
27165000	27195000	20.353628
27170000	27195000	30.363678
27175000	27195000	26.989922
27180000	27195000	27.472769
27185000	27195000	35.137802
27190000	27195000	66.620270
27195000	27195000	211.813705
27080000	27200000	2.082594
27085000	27200000	8.953321
27090000	27200000	7.877135
27095000	27200000	9.706803
27100000	27200000	9.827118
27105000	27200000	15.501869
27110000	27200000	15.778713
27115000	27200000	15.902074
27120000	27200000	15.305493
27125000	27200000	12.947231
27130000	27200000	13.622103
27135000	27200000	10.380221
27140000	27200000	10.373308
27145000	27200000	10.158108
27150000	27200000	11.569622
27155000	27200000	15.415535
27160000	27200000	14.031883
27165000	27200000	24.126638
27170000	27200000	30.911747
27175000	27200000	23.392542
27180000	27200000	33.147430
27185000	27200000	43.524712
27190000	27200000	49.139648
27195000	27200000	67.265404
27200000	27200000	204.630142
27080000	27205000	3.753819
27085000	27205000	5.700964
27090000	27205000	8.873950
27095000	27205000	10.048519
27100000	27205000	11.362027
27105000	27205000	12.867884
27110000	27205000	13.166988
27115000	27205000	11.234458
27120000	27205000	15.252831
27125000	27205000	11.933707
27130000	27205000	10.499837
27135000	27205000	13.819933
27140000	27205000	9.030092
27145000	27205000	9.034396
27150000	27205000	8.378809
27155000	27205000	12.068106
27160000	27205000	15.199569
27165000	27205000	18.024466
27170000	27205000	19.836161
27175000	27205000	25.739902
27180000	27205000	26.592087
27185000	27205000	37.717354
27190000	27205000	35.605873
27195000	27205000	40.437332
27200000	27205000	90.019661
27205000	27205000	177.544876
27080000	27210000	3.903495
27085000	27210000	6.254009
27090000	27210000	4.640255
27095000	27210000	10.888227
27100000	27210000	9.348184
27105000	27210000	11.287346
27110000	27210000	6.650398
27115000	27210000	11.186247
27120000	27210000	8.669372
27125000	27210000	10.242796
27130000	27210000	5.279274
27135000	27210000	9.264805
27140000	27210000	7.575247
27145000	27210000	8.231481
27150000	27210000	9.957598
27155000	27210000	12.593023
27160000	27210000	15.173397
27165000	27210000	18.360643
27170000	27210000	18.335190
27175000	27210000	20.029152
27180000	27210000	22.525354
27185000	27210000	30.536552
27190000	27210000	33.666645
27195000	27210000	30.287895
27200000	27210000	51.744877
27205000	27210000	66.518333
27210000	27210000	211.655731
27080000	27215000	5.027998
27085000	27215000	5.873904
27090000	27215000	4.278990
27095000	27215000	6.333809
27100000	27215000	7.024017
27105000	27215000	9.028225
27110000	27215000	10.581800
27115000	27215000	6.100473
27120000	27215000	7.106152
27125000	27215000	11.544312
27130000	27215000	10.818351
27135000	27215000	9.018136
27140000	27215000	6.759098
27145000	27215000	6.453862
27150000	27215000	8.105410
27155000	27215000	9.067863
27160000	27215000	8.143538
27165000	27215000	16.478291
27170000	27215000	19.484125
27175000	27215000	18.880230
27180000	27215000	18.945951
27185000	27215000	21.786736
27190000	27215000	21.583139
27195000	27215000	30.495251
27200000	27215000	35.063511
27205000	27215000	41.919037
27210000	27215000	83.348831
27215000	27215000	233.229553
27080000	27220000	4.827645
27085000	27220000	3.947890
27090000	27220000	4.108483
27095000	27220000	7.981868
27100000	27220000	7.868149
27105000	27220000	7.486409
27110000	27220000	13.546857
27115000	27220000	8.590831
27120000	27220000	7.249426
27125000	27220000	8.952704
27130000	27220000	8.829177
27135000	27220000	8.203060
27140000	27220000	5.123498
27145000	27220000	5.809399
27150000	27220000	5.986485
27155000	27220000	7.570897
27160000	27220000	14.074269
27165000	27220000	15.453727
27170000	27220000	16.440128
27175000	27220000	19.310156
27180000	27220000	18.554823
27185000	27220000	23.343933
27190000	27220000	22.060081
27195000	27220000	24.472912
27200000	27220000	32.635715
27205000	27220000	42.570709
27210000	27220000	45.073009
27215000	27220000	95.898491
27220000	27220000	193.610931
27080000	27225000	4.663258
27085000	27225000	4.358240
27090000	27225000	7.055262
27095000	27225000	5.221639
27100000	27225000	7.720868
27105000	27225000	11.502717
27110000	27225000	9.087201
27115000	27225000	11.064404
27120000	27225000	8.421397
27125000	27225000	8.785122
27130000	27225000	6.243109
27135000	27225000	7.043321
27140000	27225000	7.038630
27145000	27225000	3.990458
27150000	27225000	6.168147
27155000	27225000	9.100744
27160000	27225000	10.741747
27165000	27225000	12.005192
27170000	27225000	11.682076
27175000	27225000	14.549890
27180000	27225000	19.367783
27185000	27225000	24.468803
27190000	27225000	22.098127
27195000	27225000	25.890968
27200000	27225000	27.431786
27205000	27225000	34.890652
27210000	27225000	39.490448
27215000	27225000	43.173115
27220000	27225000	58.546700
27225000	27225000	212.819504
27080000	27230000	5.234272
27085000	27230000	4.891904
27090000	27230000	5.090898
27095000	27230000	8.477555
27100000	27230000	7.428244
27105000	27230000	4.882394
27110000	27230000	7.868513
27115000	27230000	7.257994
27120000	27230000	7.397682
27125000	27230000	7.923902
27130000	27230000	7.722633
27135000	27230000	6.776376
27140000	27230000	6.771863
27145000	27230000	5.758827
27150000	27230000	5.192575
27155000	27230000	9.381239
27160000	27230000	9.688716
27165000	27230000	9.574500
27170000	27230000	15.454064
27175000	27230000	16.602804
27180000	27230000	18.934280
27185000	27230000	16.904747
27190000	27230000	19.465874
27195000	27230000	26.534235
27200000	27230000	28.946184
27205000	27230000	29.731907
27210000	27230000	30.774933
27215000	27230000	32.116108
27220000	27230000	51.805092
27225000	27230000	68.839561
27230000	27230000	246.836014
27080000	27235000	4.176575
27085000	27235000	5.638230
27090000	27235000	6.669987
27095000	27235000	9.061067
27100000	27235000	12.101381
27105000	27235000	12.423277
27110000	27235000	8.789915
27115000	27235000	6.306148
27120000	27235000	9.510100
27125000	27235000	9.835322
27130000	27235000	8.786711
27135000	27235000	5.957783
27140000	27235000	7.092045
27145000	27235000	9.232813
27150000	27235000	10.588442
27155000	27235000	11.353096
27160000	27235000	9.019386
27165000	27235000	9.054538
27170000	27235000	17.002163
27175000	27235000	21.213879
27180000	27235000	20.144270
27185000	27235000	26.344753
27190000	27235000	22.619251
27195000	27235000	26.885616
27200000	27235000	32.230106
27205000	27235000	24.404192
27210000	27235000	31.124725
27215000	27235000	37.072800
27220000	27235000	34.447300
27225000	27235000	41.079414
27230000	27235000	59.283733
27235000	27235000	195.439850
27080000	27240000	5.445818
27085000	27240000	3.701537
27090000	27240000	7.490211
27095000	27240000	12.784806
27100000	27240000	11.065749
27105000	27240000	8.727880
27110000	27240000	12.503054
27115000	27240000	16.017973
27120000	27240000	10.845298
27125000	27240000	10.842307
27130000	27240000	10.226042
27135000	27240000	8.973042
27140000	27240000	9.807729
27145000	27240000	9.532048
27150000	27240000	12.769393
27155000	27240000	11.180079
27160000	27240000	9.622095
27165000	27240000	17.508018
27170000	27240000	23.254246
27175000	27240000	16.165337
27180000	27240000	19.102564
27185000	27240000	23.379553
27190000	27240000	23.308115
27195000	27240000	26.531048
27200000	27240000	29.028984
27205000	27240000	26.034971
27210000	27240000	29.808672
27215000	27240000	27.217302
27220000	27240000	34.299252
27225000	27240000	31.203041
27230000	27240000	39.971024
27235000	27240000	60.917130
27240000	27240000	199.653366
27080000	27245000	3.796897
27085000	27245000	7.097092
27090000	27245000	8.616755
27095000	27245000	9.565962
27100000	27245000	8.082578
27105000	27245000	10.979107
27110000	27245000	14.840158
27115000	27245000	9.125806
27120000	27245000	9.965830
27125000	27245000	11.112668
27130000	27245000	13.071177
27135000	27245000	9.011799
27140000	27245000	7.368379
27145000	27245000	12.184097
27150000	27245000	15.604693
27155000	27245000	9.186847
27160000	27245000	8.433735
27165000	27245000	15.874884
27170000	27245000	13.758033
27175000	27245000	21.607519
27180000	27245000	25.507425
27185000	27245000	26.160131
27190000	27245000	28.841629
27195000	27245000	25.925489
27200000	27245000	31.187195
27205000	27245000	28.524460
27210000	27245000	23.564093
27215000	27245000	21.898951
27220000	27245000	24.157913
27225000	27245000	31.881983
27230000	27245000	26.608461
27235000	27245000	40.595703
27240000	27245000	49.547813
27245000	27245000	205.079010
27080000	27250000	1.862705
27085000	27250000	5.222601
27090000	27250000	7.515128
27095000	27250000	9.776933
27100000	27250000	7.324605
27105000	27250000	8.513665
27110000	27250000	7.404826
27115000	27250000	7.633847
27120000	27250000	11.407893
27125000	27250000	6.579662
27130000	27250000	11.756318
27135000	27250000	5.626807
27140000	27250000	4.217295
27145000	27250000	5.578858
27150000	27250000	4.311687
27155000	27250000	9.347725
27160000	27250000	12.067629
27165000	27250000	10.600328
27170000	27250000	13.415670
27175000	27250000	17.435543
27180000	27250000	23.957636
27185000	27250000	23.394939
27190000	27250000	16.163610
27195000	27250000	22.482521
27200000	27250000	31.811886
27205000	27250000	29.864609
27210000	27250000	26.500610
27215000	27250000	21.867607
27220000	27250000	30.214100
27225000	27250000	28.140978
27230000	27250000	20.305817
27235000	27250000	37.806046
27240000	27250000	33.610321
27245000	27250000	56.617168
27250000	27250000	213.397842
27080000	27255000	3.372194
27085000	27255000	3.151623
27090000	27255000	4.081560
27095000	27255000	2.548788
27100000	27255000	4.606204
27105000	27255000	3.082586
27110000	27255000	5.677629
27115000	27255000	3.054976
27120000	27255000	7.625563
27125000	27255000	6.194061
27130000	27255000	3.482729
27135000	27255000	5.093316
27140000	27255000	3.053954
27145000	27255000	5.627047
27150000	27255000	3.345331
27155000	27255000	2.538433
27160000	27255000	8.738774
27165000	27255000	6.990851
27170000	27255000	10.137348
27175000	27255000	9.689683
27180000	27255000	13.011693
27185000	27255000	9.826039
27190000	27255000	12.701040
27195000	27255000	19.536863
27200000	27255000	18.429264
27205000	27255000	16.868637
27210000	27255000	16.962959
27215000	27255000	19.697729
27220000	27255000	18.356565
27225000	27255000	16.716568
27230000	27255000	18.610331
27235000	27255000	23.527325
27240000	27255000	24.186800
27245000	27255000	32.999458
27250000	27255000	84.706467
27255000	27255000	217.591904
27080000	27260000	5.299532
27085000	27260000	0.000000
27090000	27260000	0.000000
27095000	27260000	2.225288
27100000	27260000	3.838771
27105000	27260000	2.883572
27110000	27260000	1.858877
27115000	27260000	2.286196
27120000	27260000	4.993277
27125000	27260000	3.743925
27130000	27260000	1.520345
27135000	27260000	4.002171
27140000	27260000	1.999753
27145000	27260000	3.968066
27150000	27260000	4.381096
27155000	27260000	4.986557
27160000	27260000	4.577773
27165000	27260000	5.924034
27170000	27260000	10.786771
27175000	27260000	6.344878
27180000	27260000	9.585176
27185000	27260000	10.649653
27190000	27260000	13.698156
27195000	27260000	10.873954
27200000	27260000	15.587346
27205000	27260000	17.559851
27210000	27260000	12.117246
27215000	27260000	10.622066
27220000	27260000	21.126093
27225000	27260000	16.262831
27230000	27260000	18.956291
27235000	27260000	15.685978
27240000	27260000	16.734175
27245000	27260000	26.191874
27250000	27260000	30.731405
27255000	27260000	63.505745
27260000	27260000	447.828186
27080000	27265000	2.261579
27085000	27265000	4.227304
27090000	27265000	1.710824
27095000	27265000	5.223037
27100000	27265000	6.552794
27105000	27265000	2.461133
27110000	27265000	3.173109
27115000	27265000	2.439089
27120000	27265000	5.327211
27125000	27265000	5.325742
27130000	27265000	4.541659
27135000	27265000	1.707929
27140000	27265000	3.413584
27145000	27265000	2.902929
27150000	27265000	5.982835
27155000	27265000	2.364463
27160000	27265000	3.907136
27165000	27265000	6.435128
27170000	27265000	7.790136
27175000	27265000	8.861503
27180000	27265000	6.362970
27185000	27265000	9.468224
27190000	27265000	11.273847
27195000	27265000	14.194371
27200000	27265000	7.295644
27205000	27265000	14.020432
27210000	27265000	14.938570
27215000	27265000	14.894059
27220000	27265000	15.544096
27225000	27265000	16.549646
27230000	27265000	16.179222
27235000	27265000	18.647579
27240000	27265000	18.363398
27245000	27265000	26.266893
27250000	27265000	26.229300
27255000	27265000	42.388935
27260000	27265000	70.984085
27265000	27265000	225.251999
27080000	27270000	2.719398
27085000	27270000	0.000000
27090000	27270000	0.000000
27095000	27270000	2.854707
27100000	27270000	0.000000
27105000	27270000	3.551219
27110000	27270000	3.815452
27115000	27270000	5.279116
27120000	27270000	5.124494
27125000	27270000	3.201925
27130000	27270000	2.340447
27135000	27270000	1.369114
27140000	27270000	2.565379
27145000	27270000	4.072341
27150000	27270000	3.596980
27155000	27270000	4.548975
27160000	27270000	2.349035
27165000	27270000	3.316205
27170000	27270000	7.664007
27175000	27270000	5.327683
27180000	27270000	4.918530
27185000	27270000	7.741737
27190000	27270000	6.526987
27195000	27270000	13.785520
27200000	27270000	9.804588
27205000	27270000	9.882648
27210000	27270000	11.744800
27215000	27270000	14.015829
27220000	27270000	11.214444
27225000	27270000	16.690195
27230000	27270000	16.675232
27235000	27270000	16.098185
27240000	27270000	21.467407
27245000	27270000	22.848137
27250000	27270000	25.385036
27255000	27270000	29.245008
27260000	27270000	43.771095
27265000	27270000	62.575813
27270000	27270000	253.805573
27080000	27275000	1.667411
27085000	27275000	1.558348
27090000	27275000	1.261352
27095000	27275000	3.150676
27100000	27275000	2.588157
27105000	27275000	2.721807
27110000	27275000	3.509192
27115000	27275000	3.236913
27120000	27275000	2.356579
27125000	27275000	2.944911
27130000	27275000	1.435055
27135000	27275000	2.518435
27140000	27275000	2.359460
27145000	27275000	2.675329
27150000	27275000	2.481192
27155000	27275000	4.183836
27160000	27275000	5.401205
27165000	27275000	4.066691
27170000	27275000	4.699220
27175000	27275000	4.900038
27180000	27275000	8.544819
27185000	27275000	8.376847
27190000	27275000	6.464851
27195000	27275000	10.867695
27200000	27275000	11.390639
27205000	27275000	10.158723
27210000	27275000	8.260401
27215000	27275000	12.174644
27220000	27275000	16.502846
27225000	27275000	12.398480
27230000	27275000	11.928573
27235000	27275000	13.219650
27240000	27275000	19.744251
27245000	27275000	16.069647
27250000	27275000	16.272444
27255000	27275000	24.592051
27260000	27275000	25.161036
27265000	27275000	41.231964
27270000	27275000	86.762703
27275000	27275000	193.796112
