# Supplementary material for: An experimentally-informed polymer model reveals high resolution organization of genomic loci
Source: Nat Commun. 2026 Feb 4;17:2338. doi: 10.1038/s41467-026-68928-w (PMC12979793; doi:10.1038/s41467-026-68928-w)
Supplement: Supplementary file 4 — Source Data [file 41467_2026_68928_MOESM4_ESM.zip › Source_Data/Fig2/source_data_fig_1a_simhalfmap.txt]

27080000	27080000	284.616486
27085000	27080000	79.5371
27085000	27085000	179.580887
27090000	27080000	41.3135
27090000	27085000	83.1775
27090000	27090000	200.973602
27095000	27080000	24.932
27095000	27085000	39.4933
27095000	27090000	83.1775
27095000	27095000	224.082275
27100000	27080000	27.6622
27100000	27085000	26.7521
27100000	27090000	37.6732
27100000	27095000	98.6489
27100000	27100000	213.229889
27105000	27080000	24.0219
27105000	27085000	18.5614
27105000	27090000	36.7631
27105000	27095000	44.9539
27105000	27100000	91.3682
27105000	27105000	203.379501
27110000	27080000	16.7412
27110000	27085000	16.7412
27110000	27090000	31.3026
27110000	27095000	35.853
27110000	27100000	43.1337
27110000	27105000	92.2783
27110000	27110000	196.602692
27115000	27080000	15.8311
27115000	27085000	16.7412
27115000	27090000	20.3815
27115000	27095000	31.3026
27115000	27100000	34.9429
27115000	27105000	45.8639
27115000	27110000	82.2674
27115000	27115000	202.509857
27120000	27080000	16.7412
27120000	27085000	14.921
27120000	27090000	16.7412
27120000	27095000	29.4824
27120000	27100000	15.8311
27120000	27105000	27.6622
27120000	27110000	38.5833
27120000	27115000	84.9976
27120000	27120000	218.124023
27125000	27080000	17.6513
27125000	27085000	15.8311
27125000	27090000	24.932
27125000	27095000	22.2017
27125000	27100000	24.932
27125000	27105000	30.3925
27125000	27110000	29.4824
27125000	27115000	40.4034
27125000	27120000	93.1884
27125000	27125000	251.964127
27130000	27080000	14.0109
27130000	27085000	25.8421
27130000	27090000	23.1118
27130000	27095000	34.9429
27130000	27100000	24.932
27130000	27105000	32.2127
27130000	27110000	27.6622
27130000	27115000	28.5723
27130000	27120000	50.4144
27130000	27125000	103.199
27130000	27130000	211.903946
27135000	27080000	14.0109
27135000	27085000	19.4715
27135000	27090000	20.3815
27135000	27095000	33.1227
27135000	27100000	26.7521
27135000	27105000	26.7521
27135000	27110000	24.0219
27135000	27115000	24.0219
27135000	27120000	34.0328
27135000	27125000	40.4034
27135000	27130000	84.9976
27135000	27135000	205.718552
27140000	27080000	17.6513
27140000	27085000	20.3815
27140000	27090000	21.2916
27140000	27095000	18.5614
27140000	27100000	26.7521
27140000	27105000	22.2017
27140000	27110000	23.1118
27140000	27115000	22.2017
27140000	27120000	22.2017
27140000	27125000	25.8421
27140000	27130000	35.853
27140000	27135000	80.4472
27140000	27140000	193.620117
27145000	27080000	19.4715
27145000	27085000	23.1118
27145000	27090000	28.5723
27145000	27095000	20.3815
27145000	27100000	17.6513
27145000	27105000	27.6622
27145000	27110000	20.3815
27145000	27115000	26.7521
27145000	27120000	32.2127
27145000	27125000	28.5723
27145000	27130000	32.2127
27145000	27135000	32.2127
27145000	27140000	77.717
27145000	27145000	203.123184
27150000	27080000	9.46052
27150000	27085000	14.921
27150000	27090000	25.8421
27150000	27095000	15.8311
27150000	27100000	22.2017
27150000	27105000	27.6622
27150000	27110000	25.8421
27150000	27115000	26.7521
27150000	27120000	30.3925
27150000	27125000	22.2017
27150000	27130000	28.5723
27150000	27135000	24.0219
27150000	27140000	32.2127
27150000	27145000	91.3682
27150000	27150000	229.696365
27155000	27080000	12.1908
27155000	27085000	12.1908
27155000	27090000	19.4715
27155000	27095000	21.2916
27155000	27100000	24.932
27155000	27105000	20.3815
27155000	27110000	32.2127
27155000	27115000	16.7412
27155000	27120000	18.5614
27155000	27125000	18.5614
27155000	27130000	26.7521
27155000	27135000	22.2017
27155000	27140000	24.932
27155000	27145000	43.1337
27155000	27150000	79.5371
27155000	27155000	174.472504
27160000	27080000	11.2807
27160000	27085000	9.46052
27160000	27090000	16.7412
27160000	27095000	21.2916
27160000	27100000	20.3815
27160000	27105000	26.7521
27160000	27110000	13.1009
27160000	27115000	20.3815
27160000	27120000	24.932
27160000	27125000	22.2017
27160000	27130000	27.6622
27160000	27135000	26.7521
27160000	27140000	25.8421
27160000	27145000	23.1118
27160000	27150000	44.0438
27160000	27155000	92.2783
27160000	27160000	336.571198
27165000	27080000	10.3706
27165000	27085000	14.0109
27165000	27090000	24.932
27165000	27095000	15.8311
27165000	27100000	23.1118
27165000	27105000	24.932
27165000	27110000	20.3815
27165000	27115000	17.6513
27165000	27120000	18.5614
27165000	27125000	15.8311
27165000	27130000	22.2017
27165000	27135000	23.1118
27165000	27140000	23.1118
27165000	27145000	30.3925
27165000	27150000	26.7521
27165000	27155000	44.9539
27165000	27160000	91.3682
27165000	27165000	177.079620
27170000	27080000	15.8311
27170000	27085000	12.1908
27170000	27090000	21.2916
27170000	27095000	19.4715
27170000	27100000	18.5614
27170000	27105000	25.8421
27170000	27110000	14.0109
27170000	27115000	22.2017
27170000	27120000	26.7521
27170000	27125000	14.0109
27170000	27130000	20.3815
27170000	27135000	23.1118
27170000	27140000	23.1118
27170000	27145000	24.932
27170000	27150000	24.932
27170000	27155000	23.1118
27170000	27160000	36.7631
27170000	27165000	86.8178
27170000	27170000	237.619400
27175000	27080000	10.3706
27175000	27085000	8.55043
27175000	27090000	16.7412
27175000	27095000	18.5614
27175000	27100000	13.1009
27175000	27105000	17.6513
27175000	27110000	17.6513
27175000	27115000	16.7412
27175000	27120000	19.4715
27175000	27125000	24.932
27175000	27130000	23.1118
27175000	27135000	19.4715
27175000	27140000	20.3815
27175000	27145000	18.5614
27175000	27150000	18.5614
27175000	27155000	25.8421
27175000	27160000	21.2916
27175000	27165000	43.1337
27175000	27170000	92.2783
27175000	27175000	209.997513
27180000	27080000	7.64034
27180000	27085000	12.1908
27180000	27090000	12.1908
27180000	27095000	10.3706
27180000	27100000	13.1009
27180000	27105000	18.5614
27180000	27110000	18.5614
27180000	27115000	20.3815
27180000	27120000	16.7412
27180000	27125000	22.2017
27180000	27130000	34.0328
27180000	27135000	24.932
27180000	27140000	20.3815
27180000	27145000	26.7521
27180000	27150000	25.8421
27180000	27155000	18.5614
27180000	27160000	19.4715
27180000	27165000	24.0219
27180000	27170000	47.6841
27180000	27175000	100.469
27180000	27180000	184.566330
27185000	27080000	12.1908
27185000	27085000	10.3706
27185000	27090000	22.2017
27185000	27095000	20.3815
27185000	27100000	24.0219
27185000	27105000	18.5614
27185000	27110000	17.6513
27185000	27115000	18.5614
27185000	27120000	18.5614
27185000	27125000	20.3815
27185000	27130000	14.921
27185000	27135000	19.4715
27185000	27140000	24.932
27185000	27145000	18.5614
27185000	27150000	22.2017
27185000	27155000	19.4715
27185000	27160000	18.5614
27185000	27165000	29.4824
27185000	27170000	32.2127
27185000	27175000	43.1337
27185000	27180000	80.4472
27185000	27185000	150.317917
27190000	27080000	5.82017
27190000	27085000	8.55043
27190000	27090000	11.2807
27190000	27095000	15.8311
27190000	27100000	14.0109
27190000	27105000	16.7412
27190000	27110000	7.64034
27190000	27115000	17.6513
27190000	27120000	14.921
27190000	27125000	14.0109
27190000	27130000	17.6513
27190000	27135000	17.6513
27190000	27140000	19.4715
27190000	27145000	14.0109
27190000	27150000	22.2017
27190000	27155000	21.2916
27190000	27160000	18.5614
27190000	27165000	23.1118
27190000	27170000	27.6622
27190000	27175000	25.8421
27190000	27180000	44.9539
27190000	27185000	98.6489
27190000	27190000	235.462387
27195000	27080000	8.55043
27195000	27085000	8.55043
27195000	27090000	13.1009
27195000	27095000	18.5614
27195000	27100000	12.1908
27195000	27105000	8.55043
27195000	27110000	15.8311
27195000	27115000	15.8311
27195000	27120000	14.0109
27195000	27125000	20.3815
27195000	27130000	20.3815
27195000	27135000	13.1009
27195000	27140000	23.1118
27195000	27145000	14.921
27195000	27150000	14.921
27195000	27155000	23.1118
27195000	27160000	17.6513
27195000	27165000	13.1009
27195000	27170000	24.0219
27195000	27175000	21.2916
27195000	27180000	26.7521
27195000	27185000	38.5833
27195000	27190000	83.1775
27195000	27195000	211.813705
27200000	27080000	6.73026
27200000	27085000	8.55043
27200000	27090000	14.921
27200000	27095000	9.46052
27200000	27100000	14.0109
27200000	27105000	15.8311
27200000	27110000	18.5614
27200000	27115000	17.6513
27200000	27120000	17.6513
27200000	27125000	18.5614
27200000	27130000	22.2017
27200000	27135000	21.2916
27200000	27140000	16.7412
27200000	27145000	14.921
27200000	27150000	23.1118
27200000	27155000	21.2916
27200000	27160000	24.932
27200000	27165000	25.8421
27200000	27170000	29.4824
27200000	27175000	20.3815
27200000	27180000	34.9429
27200000	27185000	36.7631
27200000	27190000	39.4933
27200000	27195000	85.9077
27200000	27200000	204.630142
27205000	27080000	6.73026
27205000	27085000	4
27205000	27090000	11.2807
27205000	27095000	10.3706
27205000	27100000	15.8311
27205000	27105000	13.1009
27205000	27110000	16.7412
27205000	27115000	16.7412
27205000	27120000	17.6513
27205000	27125000	16.7412
27205000	27130000	14.921
27205000	27135000	16.7412
27205000	27140000	12.1908
27205000	27145000	11.2807
27205000	27150000	12.1908
27205000	27155000	13.1009
27205000	27160000	14.0109
27205000	27165000	16.7412
27205000	27170000	21.2916
27205000	27175000	14.0109
27205000	27180000	26.7521
27205000	27185000	27.6622
27205000	27190000	24.0219
27205000	27195000	40.4034
27205000	27200000	92.2783
27205000	27205000	177.544876
27210000	27080000	5.82017
27210000	27085000	7.64034
27210000	27090000	8.55043
27210000	27095000	7.64034
27210000	27100000	7.64034
27210000	27105000	9.46052
27210000	27110000	16.7412
27210000	27115000	14.0109
27210000	27120000	11.2807
27210000	27125000	15.8311
27210000	27130000	15.8311
27210000	27135000	17.6513
27210000	27140000	17.6513
27210000	27145000	10.3706
27210000	27150000	14.921
27210000	27155000	21.2916
27210000	27160000	20.3815
27210000	27165000	19.4715
27210000	27170000	21.2916
27210000	27175000	24.932
27210000	27180000	22.2017
27210000	27185000	19.4715
27210000	27190000	38.5833
27210000	27195000	32.2127
27210000	27200000	44.0438
27210000	27205000	87.7279
27210000	27210000	211.655731
27215000	27080000	8.55043
27215000	27085000	5.82017
27215000	27090000	4
27215000	27095000	13.1009
27215000	27100000	9.46052
27215000	27105000	9.46052
27215000	27110000	11.2807
27215000	27115000	13.1009
27215000	27120000	15.8311
27215000	27125000	15.8311
27215000	27130000	12.1908
27215000	27135000	11.2807
27215000	27140000	12.1908
27215000	27145000	12.1908
27215000	27150000	19.4715
27215000	27155000	11.2807
27215000	27160000	17.6513
27215000	27165000	24.0219
27215000	27170000	21.2916
27215000	27175000	17.6513
27215000	27180000	23.1118
27215000	27185000	27.6622
27215000	27190000	18.5614
27215000	27195000	26.7521
27215000	27200000	34.0328
27215000	27205000	45.8639
27215000	27210000	76.8069
27215000	27215000	233.229553
27220000	27080000	6.73026
27220000	27085000	5.82017
27220000	27090000	6.73026
27220000	27095000	9.46052
27220000	27100000	12.1908
27220000	27105000	9.46052
27220000	27110000	14.0109
27220000	27115000	15.8311
27220000	27120000	7.64034
27220000	27125000	12.1908
27220000	27130000	14.0109
27220000	27135000	14.0109
27220000	27140000	11.2807
27220000	27145000	13.1009
27220000	27150000	11.2807
27220000	27155000	10.3706
27220000	27160000	19.4715
27220000	27165000	13.1009
27220000	27170000	18.5614
27220000	27175000	24.932
27220000	27180000	23.1118
27220000	27185000	24.932
27220000	27190000	17.6513
27220000	27195000	22.2017
27220000	27200000	28.5723
27220000	27205000	24.0219
27220000	27210000	26.7521
27220000	27215000	87.7279
27220000	27220000	193.610931
27225000	27080000	4
27225000	27085000	6.73026
27225000	27090000	13.1009
27225000	27095000	9.46052
27225000	27100000	10.3706
27225000	27105000	8.55043
27225000	27110000	9.46052
27225000	27115000	11.2807
27225000	27120000	7.64034
27225000	27125000	7.64034
27225000	27130000	5.82017
27225000	27135000	8.55043
27225000	27140000	11.2807
27225000	27145000	6.73026
27225000	27150000	10.3706
27225000	27155000	17.6513
27225000	27160000	10.3706
27225000	27165000	8.55043
27225000	27170000	20.3815
27225000	27175000	14.921
27225000	27180000	24.0219
27225000	27185000	25.8421
27225000	27190000	22.2017
27225000	27195000	32.2127
27225000	27200000	26.7521
27225000	27205000	14.921
27225000	27210000	23.1118
27225000	27215000	42.2236
27225000	27220000	77.717
27225000	27225000	212.819504
27230000	27080000	4
27230000	27085000	8.55043
27230000	27090000	5.82017
27230000	27095000	13.1009
27230000	27100000	8.55043
27230000	27105000	11.2807
27230000	27110000	13.1009
27230000	27115000	8.55043
27230000	27120000	8.55043
27230000	27125000	6.73026
27230000	27130000	9.46052
27230000	27135000	14.0109
27230000	27140000	12.1908
27230000	27145000	6.73026
27230000	27150000	10.3706
27230000	27155000	17.6513
27230000	27160000	10.3706
27230000	27165000	16.7412
27230000	27170000	24.0219
27230000	27175000	21.2916
27230000	27180000	16.7412
27230000	27185000	30.3925
27230000	27190000	25.8421
27230000	27195000	24.932
27230000	27200000	27.6622
27230000	27205000	20.3815
27230000	27210000	34.0328
27230000	27215000	30.3925
27230000	27220000	37.6732
27230000	27225000	73.1665
27230000	27230000	246.836014
27235000	27080000	4
27235000	27085000	6.73026
27235000	27090000	11.2807
27235000	27095000	6.73026
27235000	27100000	13.1009
27235000	27105000	19.4715
27235000	27110000	13.1009
27235000	27115000	7.64034
27235000	27120000	14.0109
27235000	27125000	19.4715
27235000	27130000	15.8311
27235000	27135000	10.3706
27235000	27140000	11.2807
27235000	27145000	12.1908
27235000	27150000	13.1009
27235000	27155000	10.3706
27235000	27160000	14.0109
27235000	27165000	10.3706
27235000	27170000	25.8421
27235000	27175000	27.6622
27235000	27180000	24.932
27235000	27185000	24.932
27235000	27190000	20.3815
27235000	27195000	22.2017
27235000	27200000	24.0219
27235000	27205000	32.2127
27235000	27210000	25.8421
27235000	27215000	26.7521
27235000	27220000	31.3026
27235000	27225000	36.7631
27235000	27230000	90.4582
27235000	27235000	195.439850
27240000	27080000	4
27240000	27085000	5.82017
27240000	27090000	11.2807
27240000	27095000	11.2807
27240000	27100000	12.1908
27240000	27105000	8.55043
27240000	27110000	15.8311
27240000	27115000	16.7412
27240000	27120000	11.2807
27240000	27125000	11.2807
27240000	27130000	8.55043
27240000	27135000	8.55043
27240000	27140000	11.2807
27240000	27145000	7.64034
27240000	27150000	9.46052
27240000	27155000	18.5614
27240000	27160000	14.921
27240000	27165000	22.2017
27240000	27170000	14.921
27240000	27175000	22.2017
27240000	27180000	19.4715
27240000	27185000	29.4824
27240000	27190000	18.5614
27240000	27195000	18.5614
27240000	27200000	29.4824
27240000	27205000	28.5723
27240000	27210000	24.0219
27240000	27215000	21.2916
27240000	27220000	30.3925
27240000	27225000	34.0328
27240000	27230000	36.7631
27240000	27235000	82.2674
27240000	27240000	199.653366
27245000	27080000	4
27245000	27085000	7.64034
27245000	27090000	9.46052
27245000	27095000	14.0109
27245000	27100000	6.73026
27245000	27105000	10.3706
27245000	27110000	10.3706
27245000	27115000	14.0109
27245000	27120000	15.8311
27245000	27125000	11.2807
27245000	27130000	13.1009
27245000	27135000	8.55043
27245000	27140000	9.46052
27245000	27145000	12.1908
27245000	27150000	13.1009
27245000	27155000	17.6513
27245000	27160000	16.7412
27245000	27165000	8.55043
27245000	27170000	17.6513
27245000	27175000	26.7521
27245000	27180000	24.0219
27245000	27185000	27.6622
27245000	27190000	24.0219
27245000	27195000	23.1118
27245000	27200000	18.5614
27245000	27205000	21.2916
27245000	27210000	29.4824
27245000	27215000	24.932
27245000	27220000	23.1118
27245000	27225000	26.7521
27245000	27230000	26.7521
27245000	27235000	45.8639
27245000	27240000	90.4582
27245000	27245000	205.079010
27250000	27080000	4
27250000	27085000	4
27250000	27090000	9.46052
27250000	27095000	5.82017
27250000	27100000	7.64034
27250000	27105000	8.55043
27250000	27110000	8.55043
27250000	27115000	11.2807
27250000	27120000	10.3706
27250000	27125000	10.3706
27250000	27130000	8.55043
27250000	27135000	5.82017
27250000	27140000	4
27250000	27145000	9.46052
27250000	27150000	9.46052
27250000	27155000	12.1908
27250000	27160000	17.6513
27250000	27165000	14.921
27250000	27170000	12.1908
27250000	27175000	16.7412
27250000	27180000	18.5614
27250000	27185000	21.2916
27250000	27190000	16.7412
27250000	27195000	24.0219
27250000	27200000	18.5614
27250000	27205000	18.5614
27250000	27210000	23.1118
27250000	27215000	25.8421
27250000	27220000	25.8421
27250000	27225000	29.4824
27250000	27230000	26.7521
27250000	27235000	26.7521
27250000	27240000	46.774
27250000	27245000	93.1884
27250000	27250000	213.397842
27255000	27080000	6.73026
27255000	27085000	4
27255000	27090000	4
27255000	27095000	5.82017
27255000	27100000	4
27255000	27105000	4
27255000	27110000	4
27255000	27115000	4
27255000	27120000	5.82017
27255000	27125000	4
27255000	27130000	4
27255000	27135000	8.55043
27255000	27140000	4
27255000	27145000	7.64034
27255000	27150000	5.82017
27255000	27155000	8.55043
27255000	27160000	7.64034
27255000	27165000	11.2807
27255000	27170000	12.1908
27255000	27175000	11.2807
27255000	27180000	12.1908
27255000	27185000	20.3815
27255000	27190000	24.0219
27255000	27195000	20.3815
27255000	27200000	22.2017
27255000	27205000	14.921
27255000	27210000	18.5614
27255000	27215000	16.7412
27255000	27220000	21.2916
27255000	27225000	20.3815
27255000	27230000	19.4715
27255000	27235000	28.5723
27255000	27240000	23.1118
27255000	27245000	40.4034
27255000	27250000	90.4582
27255000	27255000	217.591904
27260000	27080000	4
27260000	27085000	4
27260000	27090000	4
27260000	27095000	4
27260000	27100000	5.82017
27260000	27105000	6.73026
27260000	27110000	7.64034
27260000	27115000	4
27260000	27120000	4
27260000	27125000	5.82017
27260000	27130000	4
27260000	27135000	4
27260000	27140000	5.82017
27260000	27145000	6.73026
27260000	27150000	4
27260000	27155000	5.82017
27260000	27160000	7.64034
27260000	27165000	5.82017
27260000	27170000	7.64034
27260000	27175000	15.8311
27260000	27180000	15.8311
27260000	27185000	16.7412
27260000	27190000	14.0109
27260000	27195000	17.6513
27260000	27200000	14.0109
27260000	27205000	14.921
27260000	27210000	17.6513
27260000	27215000	21.2916
27260000	27220000	16.7412
27260000	27225000	22.2017
27260000	27230000	16.7412
27260000	27235000	21.2916
27260000	27240000	24.932
27260000	27245000	23.1118
27260000	27250000	33.1227
27260000	27255000	88.638
27260000	27260000	447.828186
27265000	27080000	4
27265000	27085000	5.82017
27265000	27090000	4
27265000	27095000	6.73026
27265000	27100000	9.46052
27265000	27105000	4
27265000	27110000	6.73026
27265000	27115000	4
27265000	27120000	6.73026
27265000	27125000	4
27265000	27130000	4
27265000	27135000	4
27265000	27140000	4
27265000	27145000	4
27265000	27150000	4
27265000	27155000	4
27265000	27160000	6.73026
27265000	27165000	8.55043
27265000	27170000	11.2807
27265000	27175000	18.5614
27265000	27180000	9.46052
27265000	27185000	7.64034
27265000	27190000	17.6513
27265000	27195000	15.8311
27265000	27200000	19.4715
27265000	27205000	17.6513
27265000	27210000	23.1118
27265000	27215000	21.2916
27265000	27220000	23.1118
27265000	27225000	19.4715
27265000	27230000	18.5614
27265000	27235000	16.7412
27265000	27240000	36.7631
27265000	27245000	23.1118
27265000	27250000	35.853
27265000	27255000	48.5942
27265000	27260000	78.627
27265000	27265000	225.251999
27270000	27080000	4
27270000	27085000	4
27270000	27090000	4
27270000	27095000	4
27270000	27100000	4
27270000	27105000	4
27270000	27110000	4
27270000	27115000	4
27270000	27120000	4
27270000	27125000	4
27270000	27130000	5.82017
27270000	27135000	5.82017
27270000	27140000	5.82017
27270000	27145000	4
27270000	27150000	5.82017
27270000	27155000	8.55043
27270000	27160000	5.82017
27270000	27165000	4
27270000	27170000	7.64034
27270000	27175000	5.82017
27270000	27180000	10.3706
27270000	27185000	13.1009
27270000	27190000	10.3706
27270000	27195000	18.5614
27270000	27200000	11.2807
27270000	27205000	15.8311
27270000	27210000	17.6513
27270000	27215000	13.1009
27270000	27220000	15.8311
27270000	27225000	18.5614
27270000	27230000	20.3815
27270000	27235000	17.6513
27270000	27240000	23.1118
27270000	27245000	20.3815
27270000	27250000	24.932
27270000	27255000	26.7521
27270000	27260000	34.9429
27270000	27265000	88.638
27270000	27270000	253.805573
27275000	27080000	4
27275000	27085000	4
27275000	27090000	4
27275000	27095000	4
27275000	27100000	4
27275000	27105000	4
27275000	27110000	4
27275000	27115000	6.73026
27275000	27120000	4
27275000	27125000	4
27275000	27130000	4
27275000	27135000	4
27275000	27140000	4
27275000	27145000	4
27275000	27150000	4
27275000	27155000	4
27275000	27160000	4
27275000	27165000	4
27275000	27170000	7.64034
27275000	27175000	4
27275000	27180000	8.55043
27275000	27185000	9.46052
27275000	27190000	14.0109
27275000	27195000	15.8311
27275000	27200000	11.2807
27275000	27205000	13.1009
27275000	27210000	6.73026
27275000	27215000	14.921
27275000	27220000	14.921
27275000	27225000	20.3815
27275000	27230000	18.5614
27275000	27235000	15.8311
27275000	27240000	22.2017
27275000	27245000	17.6513
27275000	27250000	21.2916
27275000	27255000	24.0219
27275000	27260000	20.3815
27275000	27265000	35.853
27275000	27270000	87.7279
27275000	27275000	193.796112
