# Supplementary material for: An experimentally-informed polymer model reveals high resolution organization of genomic loci
Source: Nat Commun. 2026 Feb 4;17:2338. doi: 10.1038/s41467-026-68928-w (PMC12979793; doi:10.1038/s41467-026-68928-w)
Supplement: Supplementary file 4 — Source Data [file 41467_2026_68928_MOESM4_ESM.zip › Source_Data/Fig2/source_data_fig_1d_exphalfmap.txt]

27155200	27155200	27.000000
27155200	27155400	122
27155400	27155400	31.000000
27155200	27155600	61
27155400	27155600	89
27155600	27155600	11.000000
27155200	27155800	27
27155400	27155800	126
27155600	27155800	49
27155800	27155800	12.000000
27155200	27156000	19
27155400	27156000	19
27155600	27156000	34
27155800	27156000	37
27156000	27156000	14.000000
27155200	27156200	20
27155400	27156200	28
27155600	27156200	18
27155800	27156200	62
27156000	27156200	90
27156200	27156200	22.000000
27155200	27156400	10
27155400	27156400	11
27155600	27156400	11
27155800	27156400	16
27156000	27156400	49
27156200	27156400	92
27156400	27156400	11.000000
27155200	27156600	7
27155400	27156600	9
27155600	27156600	8
27155800	27156600	13
27156000	27156600	31
27156200	27156600	63
27156400	27156600	24
27156600	27156600	16.000000
27155200	27156800	5
27155400	27156800	2
27155600	27156800	4
27155800	27156800	2
27156000	27156800	12
27156200	27156800	13
27156400	27156800	8
27156600	27156800	44
27156800	27156800	14.000000
27155200	27157000	3
27155400	27157000	5
27155600	27157000	6
27155800	27157000	8
27156000	27157000	9
27156200	27157000	18
27156400	27157000	19
27156600	27157000	70
27156800	27157000	79
27157000	27157000	15.000000
27155200	27157200	9
27155400	27157200	6
27155600	27157200	3
27155800	27157200	2
27156000	27157200	11
27156200	27157200	20
27156400	27157200	10
27156600	27157200	30
27156800	27157200	68
27157000	27157200	72
27157200	27157200	27.000000
27155200	27157400	3
27155400	27157400	5
27155600	27157400	3
27155800	27157400	3
27156000	27157400	7
27156200	27157400	9
27156400	27157400	2
27156600	27157400	14
27156800	27157400	16
27157000	27157400	43
27157200	27157400	66
27157400	27157400	17.000000
27155200	27157600	6
27155400	27157600	8
27155600	27157600	2
27155800	27157600	3
27156000	27157600	8
27156200	27157600	10
27156400	27157600	12
27156600	27157600	14
27156800	27157600	26
27157000	27157600	50
27157200	27157600	98
27157400	27157600	87
27157600	27157600	30.000000
27155200	27157800	5
27155400	27157800	7
27155600	27157800	2
27155800	27157800	3
27156000	27157800	5
27156200	27157800	9
27156400	27157800	5
27156600	27157800	14
27156800	27157800	19
27157000	27157800	29
27157200	27157800	26
27157400	27157800	57
27157600	27157800	96
27157800	27157800	21.000000
27155200	27158000	5
27155400	27158000	7
27155600	27158000	2
27155800	27158000	5
27156000	27158000	4
27156200	27158000	12
27156400	27158000	8
27156600	27158000	12
27156800	27158000	10
27157000	27158000	19
27157200	27158000	36
27157400	27158000	33
27157600	27158000	94
27157800	27158000	74
27158000	27158000	36.000000
27155200	27158200	3
27155400	27158200	-1
27155600	27158200	9
27155800	27158200	5
27156000	27158200	6
27156200	27158200	8
27156400	27158200	2
27156600	27158200	8
27156800	27158200	7
27157000	27158200	19
27157200	27158200	26
27157400	27158200	19
27157600	27158200	41
27157800	27158200	68
27158000	27158200	109
27158200	27158200	15.000000
27155200	27158400	4
27155400	27158400	5
27155600	27158400	-1
27155800	27158400	2
27156000	27158400	5
27156200	27158400	-1
27156400	27158400	4
27156600	27158400	3
27156800	27158400	8
27157000	27158400	4
27157200	27158400	14
27157400	27158400	12
27157600	27158400	20
27157800	27158400	21
27158000	27158400	66
27158200	27158400	53
27158400	27158400	13.000000
27155200	27158600	4
27155400	27158600	2
27155600	27158600	3
27155800	27158600	-1
27156000	27158600	2
27156200	27158600	4
27156400	27158600	6
27156600	27158600	5
27156800	27158600	8
27157000	27158600	5
27157200	27158600	13
27157400	27158600	12
27157600	27158600	25
27157800	27158600	27
27158000	27158600	31
27158200	27158600	57
27158400	27158600	67
27158600	27158600	35.000000
27155200	27158800	5
27155400	27158800	3
27155600	27158800	3
27155800	27158800	4
27156000	27158800	3
27156200	27158800	5
27156400	27158800	4
27156600	27158800	8
27156800	27158800	4
27157000	27158800	6
27157200	27158800	13
27157400	27158800	9
27157600	27158800	17
27157800	27158800	16
27158000	27158800	37
27158200	27158800	30
27158400	27158800	95
27158600	27158800	105
27158800	27158800	19.000000
27155200	27159000	-1
27155400	27159000	-1
27155600	27159000	-1
27155800	27159000	-1
27156000	27159000	-1
27156200	27159000	2
27156400	27159000	3
27156600	27159000	5
27156800	27159000	5
27157000	27159000	2
27157200	27159000	7
27157400	27159000	2
27157600	27159000	5
27157800	27159000	6
27158000	27159000	7
27158200	27159000	3
27158400	27159000	16
27158600	27159000	44
27158800	27159000	53
27159000	27159000	6.000000
27155200	27159200	-1
27155400	27159200	-1
27155600	27159200	3
27155800	27159200	-1
27156000	27159200	6
27156200	27159200	2
27156400	27159200	3
27156600	27159200	3
27156800	27159200	3
27157000	27159200	5
27157200	27159200	8
27157400	27159200	4
27157600	27159200	20
27157800	27159200	5
27158000	27159200	8
27158200	27159200	14
27158400	27159200	20
27158600	27159200	38
27158800	27159200	55
27159000	27159200	34
27159200	27159200	14.000000
27155200	27159400	2
27155400	27159400	4
27155600	27159400	2
27155800	27159400	-1
27156000	27159400	3
27156200	27159400	3
27156400	27159400	5
27156600	27159400	-1
27156800	27159400	7
27157000	27159400	11
27157200	27159400	7
27157400	27159400	7
27157600	27159400	11
27157800	27159400	15
27158000	27159400	12
27158200	27159400	8
27158400	27159400	19
27158600	27159400	34
27158800	27159400	29
27159000	27159400	44
27159200	27159400	103
27159400	27159400	19.000000
27155200	27159600	-1
27155400	27159600	3
27155600	27159600	-1
27155800	27159600	-1
27156000	27159600	-1
27156200	27159600	5
27156400	27159600	5
27156600	27159600	-1
27156800	27159600	4
27157000	27159600	6
27157200	27159600	8
27157400	27159600	8
27157600	27159600	9
27157800	27159600	2
27158000	27159600	12
27158200	27159600	7
27158400	27159600	9
27158600	27159600	20
27158800	27159600	17
27159000	27159600	18
27159200	27159600	110
27159400	27159600	89
27159600	27159600	11.000000
27155200	27159800	-1
27155400	27159800	-1
27155600	27159800	-1
27155800	27159800	-1
27156000	27159800	-1
27156200	27159800	-1
27156400	27159800	4
27156600	27159800	5
27156800	27159800	-1
27157000	27159800	3
27157200	27159800	2
27157400	27159800	2
27157600	27159800	2
27157800	27159800	3
27158000	27159800	2
27158200	27159800	3
27158400	27159800	4
27158600	27159800	11
27158800	27159800	8
27159000	27159800	6
27159200	27159800	30
27159400	27159800	23
27159600	27159800	37
27159800	27159800	7.000000
27155200	27160000	2
27155400	27160000	2
27155600	27160000	-1
27155800	27160000	-1
27156000	27160000	-1
27156200	27160000	2
27156400	27160000	3
27156600	27160000	-1
27156800	27160000	8
27157000	27160000	2
27157200	27160000	6
27157400	27160000	8
27157600	27160000	8
27157800	27160000	5
27158000	27160000	14
27158200	27160000	10
27158400	27160000	14
27158600	27160000	16
27158800	27160000	16
27159000	27160000	12
27159200	27160000	23
27159400	27160000	35
27159600	27160000	55
27159800	27160000	45
27160000	27160000	24.000000
27155200	27160200	-1
27155400	27160200	2
27155600	27160200	-1
27155800	27160200	-1
27156000	27160200	-1
27156200	27160200	-1
27156400	27160200	-1
27156600	27160200	-1
27156800	27160200	5
27157000	27160200	-1
27157200	27160200	4
27157400	27160200	7
27157600	27160200	5
27157800	27160200	6
27158000	27160200	7
27158200	27160200	4
27158400	27160200	8
27158600	27160200	11
27158800	27160200	15
27159000	27160200	5
27159200	27160200	18
27159400	27160200	17
27159600	27160200	28
27159800	27160200	53
27160000	27160200	68
27160200	27160200	16.000000
27155200	27160400	-1
27155400	27160400	3
27155600	27160400	3
27155800	27160400	-1
27156000	27160400	2
27156200	27160400	6
27156400	27160400	4
27156600	27160400	2
27156800	27160400	4
27157000	27160400	6
27157200	27160400	3
27157400	27160400	4
27157600	27160400	7
27157800	27160400	9
27158000	27160400	7
27158200	27160400	9
27158400	27160400	7
27158600	27160400	14
27158800	27160400	17
27159000	27160400	11
27159200	27160400	23
27159400	27160400	31
27159600	27160400	21
27159800	27160400	20
27160000	27160400	115
27160200	27160400	74
27160400	27160400	33.000000
27155200	27160600	-1
27155400	27160600	2
27155600	27160600	-1
27155800	27160600	-1
27156000	27160600	3
27156200	27160600	4
27156400	27160600	-1
27156600	27160600	-1
27156800	27160600	2
27157000	27160600	-1
27157200	27160600	3
27157400	27160600	-1
27157600	27160600	6
27157800	27160600	4
27158000	27160600	2
27158200	27160600	2
27158400	27160600	5
27158600	27160600	8
27158800	27160600	10
27159000	27160600	2
27159200	27160600	16
27159400	27160600	7
27159600	27160600	17
27159800	27160600	12
27160000	27160600	44
27160200	27160600	48
27160400	27160600	92
27160600	27160600	14.000000
27155200	27160800	2
27155400	27160800	2
27155600	27160800	-1
27155800	27160800	-1
27156000	27160800	-1
27156200	27160800	-1
27156400	27160800	5
27156600	27160800	-1
27156800	27160800	3
27157000	27160800	2
27157200	27160800	-1
27157400	27160800	-1
27157600	27160800	3
27157800	27160800	4
27158000	27160800	-1
27158200	27160800	2
27158400	27160800	2
27158600	27160800	5
27158800	27160800	13
27159000	27160800	4
27159200	27160800	10
27159400	27160800	11
27159600	27160800	10
27159800	27160800	6
27160000	27160800	20
27160200	27160800	19
27160400	27160800	118
27160600	27160800	72
27160800	27160800	26.000000
27155200	27161000	3
27155400	27161000	5
27155600	27161000	2
27155800	27161000	2
27156000	27161000	-1
27156200	27161000	-1
27156400	27161000	4
27156600	27161000	2
27156800	27161000	-1
27157000	27161000	5
27157200	27161000	4
27157400	27161000	-1
27157600	27161000	4
27157800	27161000	3
27158000	27161000	8
27158200	27161000	5
27158400	27161000	5
27158600	27161000	10
27158800	27161000	8
27159000	27161000	-1
27159200	27161000	6
27159400	27161000	7
27159600	27161000	6
27159800	27161000	4
27160000	27161000	15
27160200	27161000	19
27160400	27161000	46
27160600	27161000	60
27160800	27161000	30
27161000	27161000	20.000000
27155200	27161200	-1
27155400	27161200	2
27155600	27161200	-1
27155800	27161200	3
27156000	27161200	-1
27156200	27161200	2
27156400	27161200	3
27156600	27161200	2
27156800	27161200	-1
27157000	27161200	-1
27157200	27161200	2
27157400	27161200	5
27157600	27161200	2
27157800	27161200	3
27158000	27161200	3
27158200	27161200	2
27158400	27161200	-1
27158600	27161200	5
27158800	27161200	2
27159000	27161200	-1
27159200	27161200	-1
27159400	27161200	8
27159600	27161200	11
27159800	27161200	-1
27160000	27161200	16
27160200	27161200	7
27160400	27161200	27
27160600	27161200	8
27160800	27161200	17
27161000	27161200	85
27161200	27161200	27.000000
27155200	27161400	-1
27155400	27161400	-1
27155600	27161400	-1
27155800	27161400	4
27156000	27161400	2
27156200	27161400	-1
27156400	27161400	-1
27156600	27161400	-1
27156800	27161400	3
27157000	27161400	-1
27157200	27161400	4
27157400	27161400	-1
27157600	27161400	-1
27157800	27161400	5
27158000	27161400	3
27158200	27161400	3
27158400	27161400	5
27158600	27161400	8
27158800	27161400	6
27159000	27161400	4
27159200	27161400	6
27159400	27161400	8
27159600	27161400	-1
27159800	27161400	3
27160000	27161400	7
27160200	27161400	7
27160400	27161400	15
27160600	27161400	24
27160800	27161400	14
27161000	27161400	70
27161200	27161400	145
27161400	27161400	56.000000
27155200	27161600	-1
27155400	27161600	2
27155600	27161600	-1
27155800	27161600	2
27156000	27161600	3
27156200	27161600	-1
27156400	27161600	2
27156600	27161600	2
27156800	27161600	-1
27157000	27161600	5
27157200	27161600	-1
27157400	27161600	2
27157600	27161600	3
27157800	27161600	2
27158000	27161600	2
27158200	27161600	5
27158400	27161600	3
27158600	27161600	4
27158800	27161600	7
27159000	27161600	3
27159200	27161600	5
27159400	27161600	6
27159600	27161600	9
27159800	27161600	2
27160000	27161600	8
27160200	27161600	3
27160400	27161600	11
27160600	27161600	10
27160800	27161600	7
27161000	27161600	29
27161200	27161600	125
27161400	27161600	219
27161600	27161600	52.000000
27155200	27161800	-1
27155400	27161800	-1
27155600	27161800	-1
27155800	27161800	3
27156000	27161800	3
27156200	27161800	2
27156400	27161800	-1
27156600	27161800	-1
27156800	27161800	-1
27157000	27161800	-1
27157200	27161800	-1
27157400	27161800	3
27157600	27161800	2
27157800	27161800	5
27158000	27161800	2
27158200	27161800	-1
27158400	27161800	2
27158600	27161800	2
27158800	27161800	-1
27159000	27161800	-1
27159200	27161800	2
27159400	27161800	3
27159600	27161800	3
27159800	27161800	3
27160000	27161800	-1
27160200	27161800	6
27160400	27161800	3
27160600	27161800	4
27160800	27161800	5
27161000	27161800	15
27161200	27161800	71
27161400	27161800	132
27161600	27161800	145
27161800	27161800	26.000000
27155200	27162000	-1
27155400	27162000	-1
27155600	27162000	2
27155800	27162000	-1
27156000	27162000	2
27156200	27162000	2
27156400	27162000	-1
27156600	27162000	2
27156800	27162000	2
27157000	27162000	-1
27157200	27162000	4
27157400	27162000	-1
27157600	27162000	3
27157800	27162000	-1
27158000	27162000	-1
27158200	27162000	3
27158400	27162000	-1
27158600	27162000	7
27158800	27162000	-1
27159000	27162000	2
27159200	27162000	5
27159400	27162000	5
27159600	27162000	5
27159800	27162000	-1
27160000	27162000	5
27160200	27162000	-1
27160400	27162000	13
27160600	27162000	8
27160800	27162000	10
27161000	27162000	23
27161200	27162000	42
27161400	27162000	69
27161600	27162000	110
27161800	27162000	112
27162000	27162000	35.000000
27155200	27162200	-1
27155400	27162200	4
27155600	27162200	-1
27155800	27162200	-1
27156000	27162200	-1
27156200	27162200	-1
27156400	27162200	-1
27156600	27162200	-1
27156800	27162200	-1
27157000	27162200	-1
27157200	27162200	-1
27157400	27162200	-1
27157600	27162200	-1
27157800	27162200	-1
27158000	27162200	-1
27158200	27162200	2
27158400	27162200	-1
27158600	27162200	-1
27158800	27162200	2
27159000	27162200	-1
27159200	27162200	-1
27159400	27162200	4
27159600	27162200	2
27159800	27162200	-1
27160000	27162200	2
27160200	27162200	5
27160400	27162200	9
27160600	27162200	6
27160800	27162200	7
27161000	27162200	12
27161200	27162200	37
27161400	27162200	36
27161600	27162200	48
27161800	27162200	71
27162000	27162200	121
27162200	27162200	10.000000
27155200	27162400	-1
27155400	27162400	-1
27155600	27162400	-1
27155800	27162400	2
27156000	27162400	-1
27156200	27162400	-1
27156400	27162400	-1
27156600	27162400	-1
27156800	27162400	-1
27157000	27162400	-1
27157200	27162400	-1
27157400	27162400	-1
27157600	27162400	-1
27157800	27162400	-1
27158000	27162400	-1
27158200	27162400	2
27158400	27162400	-1
27158600	27162400	2
27158800	27162400	-1
27159000	27162400	-1
27159200	27162400	2
27159400	27162400	-1
27159600	27162400	-1
27159800	27162400	-1
27160000	27162400	3
27160200	27162400	-1
27160400	27162400	3
27160600	27162400	-1
27160800	27162400	-1
27161000	27162400	7
27161200	27162400	23
27161400	27162400	13
27161600	27162400	14
27161800	27162400	24
27162000	27162400	73
27162200	27162400	44
27162400	27162400	6.000000
27155200	27162600	-1
27155400	27162600	-1
27155600	27162600	-1
27155800	27162600	-1
27156000	27162600	-1
27156200	27162600	-1
27156400	27162600	-1
27156600	27162600	-1
27156800	27162600	-1
27157000	27162600	-1
27157200	27162600	-1
27157400	27162600	-1
27157600	27162600	-1
27157800	27162600	-1
27158000	27162600	-1
27158200	27162600	-1
27158400	27162600	-1
27158600	27162600	-1
27158800	27162600	-1
27159000	27162600	-1
27159200	27162600	-1
27159400	27162600	-1
27159600	27162600	-1
27159800	27162600	-1
27160000	27162600	-1
27160200	27162600	-1
27160400	27162600	-1
27160600	27162600	-1
27160800	27162600	-1
27161000	27162600	2
27161200	27162600	5
27161400	27162600	7
27161600	27162600	6
27161800	27162600	6
27162000	27162600	11
27162200	27162600	20
27162400	27162600	25
27162600	27162600	4.000000
27155200	27162800	-1
27155400	27162800	-1
27155600	27162800	-1
27155800	27162800	-1
27156000	27162800	-1
27156200	27162800	-1
27156400	27162800	-1
27156600	27162800	-1
27156800	27162800	-1
27157000	27162800	-1
27157200	27162800	-1
27157400	27162800	-1
27157600	27162800	-1
27157800	27162800	-1
27158000	27162800	-1
27158200	27162800	-1
27158400	27162800	-1
27158600	27162800	-1
27158800	27162800	-1
27159000	27162800	-1
27159200	27162800	-1
27159400	27162800	-1
27159600	27162800	-1
27159800	27162800	-1
27160000	27162800	-1
27160200	27162800	-1
27160400	27162800	-1
27160600	27162800	-1
27160800	27162800	3
27161000	27162800	-1
27161200	27162800	8
27161400	27162800	-1
27161600	27162800	4
27161800	27162800	10
27162000	27162800	14
27162200	27162800	4
27162400	27162800	10
27162600	27162800	3
27162800	27162800	0.000000
27155200	27163000	-1
27155400	27163000	-1
27155600	27163000	-1
27155800	27163000	-1
27156000	27163000	-1
27156200	27163000	-1
27156400	27163000	-1
27156600	27163000	-1
27156800	27163000	-1
27157000	27163000	-1
27157200	27163000	-1
27157400	27163000	-1
27157600	27163000	-1
27157800	27163000	-1
27158000	27163000	-1
27158200	27163000	-1
27158400	27163000	-1
27158600	27163000	-1
27158800	27163000	-1
27159000	27163000	-1
27159200	27163000	-1
27159400	27163000	-1
27159600	27163000	-1
27159800	27163000	-1
27160000	27163000	-1
27160200	27163000	-1
27160400	27163000	-1
27160600	27163000	-1
27160800	27163000	-1
27161000	27163000	4
27161200	27163000	7
27161400	27163000	-1
27161600	27163000	4
27161800	27163000	4
27162000	27163000	9
27162200	27163000	6
27162400	27163000	4
27162600	27163000	10
27162800	27163000	12
27163000	27163000	3.000000
27155200	27163200	-1
27155400	27163200	-1
27155600	27163200	-1
27155800	27163200	-1
27156000	27163200	-1
27156200	27163200	-1
27156400	27163200	-1
27156600	27163200	-1
27156800	27163200	-1
27157000	27163200	-1
27157200	27163200	-1
27157400	27163200	-1
27157600	27163200	-1
27157800	27163200	2
27158000	27163200	-1
27158200	27163200	-1
27158400	27163200	-1
27158600	27163200	-1
27158800	27163200	-1
27159000	27163200	-1
27159200	27163200	2
27159400	27163200	-1
27159600	27163200	-1
27159800	27163200	-1
27160000	27163200	3
27160200	27163200	2
27160400	27163200	-1
27160600	27163200	-1
27160800	27163200	-1
27161000	27163200	-1
27161200	27163200	12
27161400	27163200	14
27161600	27163200	9
27161800	27163200	9
27162000	27163200	15
27162200	27163200	16
27162400	27163200	9
27162600	27163200	3
27162800	27163200	14
27163000	27163200	10
27163200	27163200	10.000000
27155200	27163400	-1
27155400	27163400	2
27155600	27163400	-1
27155800	27163400	-1
27156000	27163400	-1
27156200	27163400	-1
27156400	27163400	-1
27156600	27163400	-1
27156800	27163400	-1
27157000	27163400	-1
27157200	27163400	-1
27157400	27163400	-1
27157600	27163400	-1
27157800	27163400	2
27158000	27163400	2
27158200	27163400	-1
27158400	27163400	-1
27158600	27163400	-1
27158800	27163400	-1
27159000	27163400	-1
27159200	27163400	6
27159400	27163400	3
27159600	27163400	-1
27159800	27163400	2
27160000	27163400	-1
27160200	27163400	-1
27160400	27163400	7
27160600	27163400	7
27160800	27163400	-1
27161000	27163400	-1
27161200	27163400	12
27161400	27163400	8
27161600	27163400	10
27161800	27163400	10
27162000	27163400	6
27162200	27163400	10
27162400	27163400	8
27162600	27163400	6
27162800	27163400	8
27163000	27163400	19
27163200	27163400	37
27163400	27163400	7.000000
27155200	27163600	-1
27155400	27163600	-1
27155600	27163600	-1
27155800	27163600	-1
27156000	27163600	-1
27156200	27163600	-1
27156400	27163600	-1
27156600	27163600	-1
27156800	27163600	-1
27157000	27163600	4
27157200	27163600	-1
27157400	27163600	-1
27157600	27163600	-1
27157800	27163600	-1
27158000	27163600	-1
27158200	27163600	-1
27158400	27163600	-1
27158600	27163600	-1
27158800	27163600	-1
27159000	27163600	-1
27159200	27163600	-1
27159400	27163600	-1
27159600	27163600	-1
27159800	27163600	-1
27160000	27163600	2
27160200	27163600	-1
27160400	27163600	-1
27160600	27163600	2
27160800	27163600	-1
27161000	27163600	2
27161200	27163600	10
27161400	27163600	9
27161600	27163600	9
27161800	27163600	7
27162000	27163600	14
27162200	27163600	10
27162400	27163600	13
27162600	27163600	6
27162800	27163600	5
27163000	27163600	17
27163200	27163600	52
27163400	27163600	46
27163600	27163600	10.000000
27155200	27163800	-1
27155400	27163800	-1
27155600	27163800	-1
27155800	27163800	-1
27156000	27163800	-1
27156200	27163800	-1
27156400	27163800	2
27156600	27163800	-1
27156800	27163800	-1
27157000	27163800	-1
27157200	27163800	-1
27157400	27163800	-1
27157600	27163800	-1
27157800	27163800	2
27158000	27163800	-1
27158200	27163800	-1
27158400	27163800	-1
27158600	27163800	-1
27158800	27163800	3
27159000	27163800	-1
27159200	27163800	-1
27159400	27163800	-1
27159600	27163800	-1
27159800	27163800	2
27160000	27163800	4
27160200	27163800	-1
27160400	27163800	2
27160600	27163800	-1
27160800	27163800	2
27161000	27163800	5
27161200	27163800	9
27161400	27163800	11
27161600	27163800	6
27161800	27163800	8
27162000	27163800	9
27162200	27163800	15
27162400	27163800	9
27162600	27163800	-1
27162800	27163800	3
27163000	27163800	6
27163200	27163800	14
27163400	27163800	54
27163600	27163800	65
27163800	27163800	16.000000
27155200	27164000	3
27155400	27164000	-1
27155600	27164000	-1
27155800	27164000	-1
27156000	27164000	2
27156200	27164000	-1
27156400	27164000	-1
27156600	27164000	-1
27156800	27164000	-1
27157000	27164000	5
27157200	27164000	4
27157400	27164000	3
27157600	27164000	2
27157800	27164000	-1
27158000	27164000	-1
27158200	27164000	4
27158400	27164000	-1
27158600	27164000	-1
27158800	27164000	4
27159000	27164000	-1
27159200	27164000	2
27159400	27164000	2
27159600	27164000	-1
27159800	27164000	-1
27160000	27164000	4
27160200	27164000	3
27160400	27164000	5
27160600	27164000	-1
27160800	27164000	-1
27161000	27164000	3
27161200	27164000	13
27161400	27164000	9
27161600	27164000	8
27161800	27164000	11
27162000	27164000	11
27162200	27164000	9
27162400	27164000	9
27162600	27164000	3
27162800	27164000	-1
27163000	27164000	7
27163200	27164000	14
27163400	27164000	26
27163600	27164000	62
27163800	27164000	94
27164000	27164000	26.000000
27155200	27164200	2
27155400	27164200	3
27155600	27164200	-1
27155800	27164200	2
27156000	27164200	2
27156200	27164200	-1
27156400	27164200	-1
27156600	27164200	-1
27156800	27164200	-1
27157000	27164200	-1
27157200	27164200	-1
27157400	27164200	2
27157600	27164200	3
27157800	27164200	-1
27158000	27164200	7
27158200	27164200	-1
27158400	27164200	-1
27158600	27164200	-1
27158800	27164200	-1
27159000	27164200	-1
27159200	27164200	2
27159400	27164200	2
27159600	27164200	-1
27159800	27164200	-1
27160000	27164200	-1
27160200	27164200	2
27160400	27164200	5
27160600	27164200	6
27160800	27164200	2
27161000	27164200	8
27161200	27164200	6
27161400	27164200	5
27161600	27164200	5
27161800	27164200	6
27162000	27164200	15
27162200	27164200	14
27162400	27164200	5
27162600	27164200	6
27162800	27164200	3
27163000	27164200	6
27163200	27164200	19
27163400	27164200	17
27163600	27164200	29
27163800	27164200	47
27164000	27164200	77
27164200	27164200	14.000000
27155200	27164400	-1
27155400	27164400	3
27155600	27164400	-1
27155800	27164400	-1
27156000	27164400	-1
27156200	27164400	-1
27156400	27164400	-1
27156600	27164400	-1
27156800	27164400	-1
27157000	27164400	2
27157200	27164400	2
27157400	27164400	2
27157600	27164400	-1
27157800	27164400	-1
27158000	27164400	4
27158200	27164400	4
27158400	27164400	3
27158600	27164400	-1
27158800	27164400	5
27159000	27164400	-1
27159200	27164400	4
27159400	27164400	6
27159600	27164400	-1
27159800	27164400	-1
27160000	27164400	3
27160200	27164400	5
27160400	27164400	-1
27160600	27164400	-1
27160800	27164400	3
27161000	27164400	8
27161200	27164400	14
27161400	27164400	8
27161600	27164400	10
27161800	27164400	7
27162000	27164400	8
27162200	27164400	5
27162400	27164400	6
27162600	27164400	4
27162800	27164400	2
27163000	27164400	2
27163200	27164400	13
27163400	27164400	18
27163600	27164400	30
27163800	27164400	31
27164000	27164400	61
27164200	27164400	81
27164400	27164400	21.000000
27155200	27164600	-1
27155400	27164600	-1
27155600	27164600	-1
27155800	27164600	-1
27156000	27164600	-1
27156200	27164600	3
27156400	27164600	2
27156600	27164600	-1
27156800	27164600	-1
27157000	27164600	2
27157200	27164600	-1
27157400	27164600	-1
27157600	27164600	-1
27157800	27164600	-1
27158000	27164600	-1
27158200	27164600	-1
27158400	27164600	-1
27158600	27164600	-1
27158800	27164600	-1
27159000	27164600	2
27159200	27164600	4
27159400	27164600	2
27159600	27164600	3
27159800	27164600	-1
27160000	27164600	-1
27160200	27164600	4
27160400	27164600	3
27160600	27164600	3
27160800	27164600	-1
27161000	27164600	8
27161200	27164600	3
27161400	27164600	6
27161600	27164600	8
27161800	27164600	8
27162000	27164600	9
27162200	27164600	7
27162400	27164600	5
27162600	27164600	-1
27162800	27164600	2
27163000	27164600	-1
27163200	27164600	2
27163400	27164600	10
27163600	27164600	14
27163800	27164600	23
27164000	27164600	23
27164200	27164600	49
27164400	27164600	116
27164600	27164600	17.000000
27155200	27164800	2
27155400	27164800	2
27155600	27164800	-1
27155800	27164800	-1
27156000	27164800	-1
27156200	27164800	-1
27156400	27164800	-1
27156600	27164800	-1
27156800	27164800	-1
27157000	27164800	-1
27157200	27164800	-1
27157400	27164800	-1
27157600	27164800	3
27157800	27164800	-1
27158000	27164800	-1
27158200	27164800	2
27158400	27164800	-1
27158600	27164800	-1
27158800	27164800	-1
27159000	27164800	-1
27159200	27164800	2
27159400	27164800	2
27159600	27164800	3
27159800	27164800	-1
27160000	27164800	2
27160200	27164800	3
27160400	27164800	2
27160600	27164800	2
27160800	27164800	-1
27161000	27164800	3
27161200	27164800	4
27161400	27164800	-1
27161600	27164800	4
27161800	27164800	3
27162000	27164800	8
27162200	27164800	4
27162400	27164800	5
27162600	27164800	-1
27162800	27164800	-1
27163000	27164800	-1
27163200	27164800	9
27163400	27164800	4
27163600	27164800	11
27163800	27164800	11
27164000	27164800	22
27164200	27164800	17
27164400	27164800	128
27164600	27164800	89
27164800	27164800	38.000000
27155200	27165000	-1
27155400	27165000	4
27155600	27165000	-1
27155800	27165000	-1
27156000	27165000	-1
27156200	27165000	4
27156400	27165000	-1
27156600	27165000	2
27156800	27165000	-1
27157000	27165000	2
27157200	27165000	-1
27157400	27165000	2
27157600	27165000	-1
27157800	27165000	-1
27158000	27165000	2
27158200	27165000	-1
27158400	27165000	-1
27158600	27165000	2
27158800	27165000	3
27159000	27165000	-1
27159200	27165000	-1
27159400	27165000	3
27159600	27165000	-1
27159800	27165000	-1
27160000	27165000	-1
27160200	27165000	2
27160400	27165000	2
27160600	27165000	2
27160800	27165000	2
27161000	27165000	3
27161200	27165000	3
27161400	27165000	2
27161600	27165000	8
27161800	27165000	2
27162000	27165000	2
27162200	27165000	2
27162400	27165000	4
27162600	27165000	-1
27162800	27165000	-1
27163000	27165000	-1
27163200	27165000	2
27163400	27165000	5
27163600	27165000	11
27163800	27165000	9
27164000	27165000	10
27164200	27165000	12
27164400	27165000	43
27164600	27165000	89
27164800	27165000	74
27165000	27165000	22.000000
27155200	27165200	4
27155400	27165200	-1
27155600	27165200	-1
27155800	27165200	-1
27156000	27165200	3
27156200	27165200	-1
27156400	27165200	-1
27156600	27165200	2
27156800	27165200	2
27157000	27165200	2
27157200	27165200	-1
27157400	27165200	3
27157600	27165200	-1
27157800	27165200	-1
27158000	27165200	3
27158200	27165200	-1
27158400	27165200	-1
27158600	27165200	-1
27158800	27165200	-1
27159000	27165200	2
27159200	27165200	3
27159400	27165200	-1
27159600	27165200	-1
27159800	27165200	-1
27160000	27165200	-1
27160200	27165200	-1
27160400	27165200	-1
27160600	27165200	-1
27160800	27165200	-1
27161000	27165200	2
27161200	27165200	3
27161400	27165200	2
27161600	27165200	2
27161800	27165200	7
27162000	27165200	8
27162200	27165200	6
27162400	27165200	2
27162600	27165200	-1
27162800	27165200	-1
27163000	27165200	2
27163200	27165200	-1
27163400	27165200	6
27163600	27165200	8
27163800	27165200	12
27164000	27165200	11
27164200	27165200	16
27164400	27165200	31
27164600	27165200	52
27164800	27165200	103
27165000	27165200	149
27165200	27165200	26.000000
27155200	27165400	-1
27155400	27165400	-1
27155600	27165400	-1
27155800	27165400	-1
27156000	27165400	2
27156200	27165400	-1
27156400	27165400	-1
27156600	27165400	-1
27156800	27165400	-1
27157000	27165400	-1
27157200	27165400	-1
27157400	27165400	-1
27157600	27165400	-1
27157800	27165400	2
27158000	27165400	3
27158200	27165400	-1
27158400	27165400	2
27158600	27165400	2
27158800	27165400	-1
27159000	27165400	-1
27159200	27165400	2
27159400	27165400	2
27159600	27165400	-1
27159800	27165400	2
27160000	27165400	2
27160200	27165400	-1
27160400	27165400	-1
27160600	27165400	2
27160800	27165400	-1
27161000	27165400	-1
27161200	27165400	-1
27161400	27165400	4
27161600	27165400	3
27161800	27165400	2
27162000	27165400	-1
27162200	27165400	3
27162400	27165400	-1
27162600	27165400	-1
27162800	27165400	-1
27163000	27165400	3
27163200	27165400	4
27163400	27165400	3
27163600	27165400	7
27163800	27165400	7
27164000	27165400	5
27164200	27165400	10
27164400	27165400	17
27164600	27165400	25
27164800	27165400	33
27165000	27165400	77
27165200	27165400	76
27165400	27165400	11.000000
27155200	27165600	-1
27155400	27165600	-1
27155600	27165600	-1
27155800	27165600	-1
27156000	27165600	-1
27156200	27165600	-1
27156400	27165600	-1
27156600	27165600	-1
27156800	27165600	-1
27157000	27165600	-1
27157200	27165600	2
27157400	27165600	-1
27157600	27165600	-1
27157800	27165600	-1
27158000	27165600	-1
27158200	27165600	-1
27158400	27165600	-1
27158600	27165600	-1
27158800	27165600	-1
27159000	27165600	-1
27159200	27165600	-1
27159400	27165600	-1
27159600	27165600	-1
27159800	27165600	-1
27160000	27165600	-1
27160200	27165600	-1
27160400	27165600	2
27160600	27165600	-1
27160800	27165600	-1
27161000	27165600	-1
27161200	27165600	-1
27161400	27165600	-1
27161600	27165600	-1
27161800	27165600	-1
27162000	27165600	-1
27162200	27165600	4
27162400	27165600	-1
27162600	27165600	-1
27162800	27165600	-1
27163000	27165600	-1
27163200	27165600	2
27163400	27165600	2
27163600	27165600	-1
27163800	27165600	-1
27164000	27165600	2
27164200	27165600	2
27164400	27165600	12
27164600	27165600	8
27164800	27165600	17
27165000	27165600	20
27165200	27165600	41
27165400	27165600	38
27165600	27165600	6.000000
27155200	27165800	-1
27155400	27165800	-1
27155600	27165800	-1
27155800	27165800	-1
27156000	27165800	-1
27156200	27165800	-1
27156400	27165800	2
27156600	27165800	-1
27156800	27165800	-1
27157000	27165800	-1
27157200	27165800	-1
27157400	27165800	-1
27157600	27165800	-1
27157800	27165800	-1
27158000	27165800	-1
27158200	27165800	-1
27158400	27165800	-1
27158600	27165800	-1
27158800	27165800	-1
27159000	27165800	-1
27159200	27165800	-1
27159400	27165800	-1
27159600	27165800	-1
27159800	27165800	-1
27160000	27165800	-1
27160200	27165800	-1
27160400	27165800	2
27160600	27165800	-1
27160800	27165800	-1
27161000	27165800	-1
27161200	27165800	2
27161400	27165800	2
27161600	27165800	3
27161800	27165800	-1
27162000	27165800	2
27162200	27165800	-1
27162400	27165800	-1
27162600	27165800	-1
27162800	27165800	-1
27163000	27165800	-1
27163200	27165800	-1
27163400	27165800	2
27163600	27165800	-1
27163800	27165800	5
27164000	27165800	4
27164200	27165800	2
27164400	27165800	12
27164600	27165800	10
27164800	27165800	9
27165000	27165800	12
27165200	27165800	14
27165400	27165800	34
27165600	27165800	33
27165800	27165800	5.000000
27155200	27166000	2
27155400	27166000	2
27155600	27166000	-1
27155800	27166000	-1
27156000	27166000	-1
27156200	27166000	3
27156400	27166000	-1
27156600	27166000	-1
27156800	27166000	-1
27157000	27166000	3
27157200	27166000	2
27157400	27166000	-1
27157600	27166000	2
27157800	27166000	-1
27158000	27166000	2
27158200	27166000	-1
27158400	27166000	-1
27158600	27166000	3
27158800	27166000	-1
27159000	27166000	-1
27159200	27166000	-1
27159400	27166000	2
27159600	27166000	2
27159800	27166000	-1
27160000	27166000	-1
27160200	27166000	-1
27160400	27166000	-1
27160600	27166000	-1
27160800	27166000	-1
27161000	27166000	6
27161200	27166000	3
27161400	27166000	2
27161600	27166000	-1
27161800	27166000	4
27162000	27166000	-1
27162200	27166000	-1
27162400	27166000	-1
27162600	27166000	-1
27162800	27166000	-1
27163000	27166000	-1
27163200	27166000	-1
27163400	27166000	-1
27163600	27166000	3
27163800	27166000	-1
27164000	27166000	5
27164200	27166000	4
27164400	27166000	9
27164600	27166000	8
27164800	27166000	15
27165000	27166000	13
27165200	27166000	15
27165400	27166000	24
27165600	27166000	31
27165800	27166000	38
27166000	27166000	16.000000
27155200	27166200	-1
27155400	27166200	-1
27155600	27166200	-1
27155800	27166200	-1
27156000	27166200	-1
27156200	27166200	-1
27156400	27166200	-1
27156600	27166200	-1
27156800	27166200	-1
27157000	27166200	-1
27157200	27166200	-1
27157400	27166200	-1
27157600	27166200	-1
27157800	27166200	-1
27158000	27166200	-1
27158200	27166200	-1
27158400	27166200	3
27158600	27166200	-1
27158800	27166200	-1
27159000	27166200	-1
27159200	27166200	-1
27159400	27166200	-1
27159600	27166200	-1
27159800	27166200	-1
27160000	27166200	-1
27160200	27166200	-1
27160400	27166200	-1
27160600	27166200	-1
27160800	27166200	-1
27161000	27166200	-1
27161200	27166200	3
27161400	27166200	9
27161600	27166200	-1
27161800	27166200	4
27162000	27166200	4
27162200	27166200	6
27162400	27166200	2
27162600	27166200	-1
27162800	27166200	-1
27163000	27166200	-1
27163200	27166200	-1
27163400	27166200	-1
27163600	27166200	4
27163800	27166200	2
27164000	27166200	4
27164200	27166200	8
27164400	27166200	8
27164600	27166200	20
27164800	27166200	13
27165000	27166200	26
27165200	27166200	17
27165400	27166200	19
27165600	27166200	20
27165800	27166200	36
27166000	27166200	75
27166200	27166200	28.000000
27155200	27166400	-1
27155400	27166400	-1
27155600	27166400	-1
27155800	27166400	-1
27156000	27166400	-1
27156200	27166400	3
27156400	27166400	-1
27156600	27166400	-1
27156800	27166400	-1
27157000	27166400	-1
27157200	27166400	-1
27157400	27166400	-1
27157600	27166400	2
27157800	27166400	-1
27158000	27166400	3
27158200	27166400	2
27158400	27166400	-1
27158600	27166400	-1
27158800	27166400	-1
27159000	27166400	-1
27159200	27166400	-1
27159400	27166400	-1
27159600	27166400	-1
27159800	27166400	-1
27160000	27166400	-1
27160200	27166400	3
27160400	27166400	-1
27160600	27166400	3
27160800	27166400	-1
27161000	27166400	-1
27161200	27166400	6
27161400	27166400	6
27161600	27166400	3
27161800	27166400	-1
27162000	27166400	3
27162200	27166400	3
27162400	27166400	-1
27162600	27166400	-1
27162800	27166400	2
27163000	27166400	-1
27163200	27166400	2
27163400	27166400	3
27163600	27166400	3
27163800	27166400	3
27164000	27166400	2
27164200	27166400	9
27164400	27166400	5
27164600	27166400	10
27164800	27166400	15
27165000	27166400	17
27165200	27166400	23
27165400	27166400	21
27165600	27166400	19
27165800	27166400	23
27166000	27166400	99
27166200	27166400	154
27166400	27166400	42.000000
27155200	27166600	2
27155400	27166600	-1
27155600	27166600	-1
27155800	27166600	-1
27156000	27166600	-1
27156200	27166600	-1
27156400	27166600	-1
27156600	27166600	-1
27156800	27166600	-1
27157000	27166600	-1
27157200	27166600	-1
27157400	27166600	-1
27157600	27166600	-1
27157800	27166600	2
27158000	27166600	-1
27158200	27166600	2
27158400	27166600	-1
27158600	27166600	-1
27158800	27166600	-1
27159000	27166600	-1
27159200	27166600	-1
27159400	27166600	-1
27159600	27166600	-1
27159800	27166600	-1
27160000	27166600	-1
27160200	27166600	-1
27160400	27166600	-1
27160600	27166600	-1
27160800	27166600	-1
27161000	27166600	-1
27161200	27166600	-1
27161400	27166600	4
27161600	27166600	2
27161800	27166600	-1
27162000	27166600	2
27162200	27166600	3
27162400	27166600	-1
27162600	27166600	-1
27162800	27166600	-1
27163000	27166600	-1
27163200	27166600	-1
27163400	27166600	3
27163600	27166600	5
27163800	27166600	4
27164000	27166600	6
27164200	27166600	6
27164400	27166600	10
27164600	27166600	8
27164800	27166600	10
27165000	27166600	13
27165200	27166600	15
27165400	27166600	13
27165600	27166600	9
27165800	27166600	12
27166000	27166600	35
27166200	27166600	119
27166400	27166600	124
27166600	27166600	25.000000
27155200	27166800	-1
27155400	27166800	2
27155600	27166800	-1
27155800	27166800	-1
27156000	27166800	2
27156200	27166800	-1
27156400	27166800	-1
27156600	27166800	-1
27156800	27166800	5
27157000	27166800	-1
27157200	27166800	-1
27157400	27166800	-1
27157600	27166800	-1
27157800	27166800	-1
27158000	27166800	2
27158200	27166800	-1
27158400	27166800	-1
27158600	27166800	-1
27158800	27166800	-1
27159000	27166800	-1
27159200	27166800	-1
27159400	27166800	-1
27159600	27166800	-1
27159800	27166800	-1
27160000	27166800	2
27160200	27166800	3
27160400	27166800	-1
27160600	27166800	-1
27160800	27166800	-1
27161000	27166800	4
27161200	27166800	6
27161400	27166800	5
27161600	27166800	3
27161800	27166800	5
27162000	27166800	-1
27162200	27166800	3
27162400	27166800	-1
27162600	27166800	-1
27162800	27166800	-1
27163000	27166800	-1
27163200	27166800	-1
27163400	27166800	3
27163600	27166800	3
27163800	27166800	5
27164000	27166800	5
27164200	27166800	5
27164400	27166800	6
27164600	27166800	9
27164800	27166800	7
27165000	27166800	16
27165200	27166800	10
27165400	27166800	8
27165600	27166800	7
27165800	27166800	7
27166000	27166800	27
27166200	27166800	44
27166400	27166800	84
27166600	27166800	102
27166800	27166800	37.000000
27155200	27167000	-1
27155400	27167000	-1
27155600	27167000	-1
27155800	27167000	-1
27156000	27167000	-1
27156200	27167000	-1
27156400	27167000	-1
27156600	27167000	-1
27156800	27167000	-1
27157000	27167000	-1
27157200	27167000	-1
27157400	27167000	-1
27157600	27167000	4
27157800	27167000	-1
27158000	27167000	2
27158200	27167000	-1
27158400	27167000	-1
27158600	27167000	-1
27158800	27167000	-1
27159000	27167000	-1
27159200	27167000	-1
27159400	27167000	-1
27159600	27167000	-1
27159800	27167000	-1
27160000	27167000	-1
27160200	27167000	-1
27160400	27167000	-1
27160600	27167000	-1
27160800	27167000	-1
27161000	27167000	2
27161200	27167000	2
27161400	27167000	-1
27161600	27167000	3
27161800	27167000	2
27162000	27167000	2
27162200	27167000	-1
27162400	27167000	-1
27162600	27167000	-1
27162800	27167000	-1
27163000	27167000	-1
27163200	27167000	-1
27163400	27167000	5
27163600	27167000	-1
27163800	27167000	2
27164000	27167000	3
27164200	27167000	3
27164400	27167000	9
27164600	27167000	5
27164800	27167000	8
27165000	27167000	4
27165200	27167000	5
27165400	27167000	6
27165600	27167000	4
27165800	27167000	8
27166000	27167000	16
27166200	27167000	28
27166400	27167000	28
27166600	27167000	100
27166800	27167000	108
27167000	27167000	21.000000
27155200	27167200	-1
27155400	27167200	-1
27155600	27167200	-1
27155800	27167200	-1
27156000	27167200	-1
27156200	27167200	-1
27156400	27167200	-1
27156600	27167200	-1
27156800	27167200	-1
27157000	27167200	-1
27157200	27167200	-1
27157400	27167200	-1
27157600	27167200	-1
27157800	27167200	-1
27158000	27167200	-1
27158200	27167200	-1
27158400	27167200	-1
27158600	27167200	2
27158800	27167200	-1
27159000	27167200	-1
27159200	27167200	-1
27159400	27167200	-1
27159600	27167200	-1
27159800	27167200	-1
27160000	27167200	-1
27160200	27167200	-1
27160400	27167200	-1
27160600	27167200	-1
27160800	27167200	-1
27161000	27167200	-1
27161200	27167200	2
27161400	27167200	-1
27161600	27167200	-1
27161800	27167200	-1
27162000	27167200	-1
27162200	27167200	-1
27162400	27167200	-1
27162600	27167200	-1
27162800	27167200	-1
27163000	27167200	-1
27163200	27167200	-1
27163400	27167200	-1
27163600	27167200	-1
27163800	27167200	-1
27164000	27167200	-1
27164200	27167200	2
27164400	27167200	-1
27164600	27167200	3
27164800	27167200	5
27165000	27167200	5
27165200	27167200	5
27165400	27167200	4
27165600	27167200	3
27165800	27167200	5
27166000	27167200	13
27166200	27167200	12
27166400	27167200	15
27166600	27167200	38
27166800	27167200	60
27167000	27167200	61
27167200	27167200	4.000000
27155200	27167400	-1
27155400	27167400	-1
27155600	27167400	-1
27155800	27167400	-1
27156000	27167400	-1
27156200	27167400	-1
27156400	27167400	-1
27156600	27167400	-1
27156800	27167400	-1
27157000	27167400	-1
27157200	27167400	-1
27157400	27167400	-1
27157600	27167400	-1
27157800	27167400	-1
27158000	27167400	-1
27158200	27167400	-1
27158400	27167400	-1
27158600	27167400	-1
27158800	27167400	-1
27159000	27167400	-1
27159200	27167400	-1
27159400	27167400	-1
27159600	27167400	-1
27159800	27167400	-1
27160000	27167400	-1
27160200	27167400	-1
27160400	27167400	-1
27160600	27167400	2
27160800	27167400	-1
27161000	27167400	-1
27161200	27167400	-1
27161400	27167400	-1
27161600	27167400	3
27161800	27167400	-1
27162000	27167400	-1
27162200	27167400	-1
27162400	27167400	-1
27162600	27167400	-1
27162800	27167400	-1
27163000	27167400	2
27163200	27167400	-1
27163400	27167400	-1
27163600	27167400	-1
27163800	27167400	-1
27164000	27167400	-1
27164200	27167400	-1
27164400	27167400	8
27164600	27167400	-1
27164800	27167400	2
27165000	27167400	4
27165200	27167400	2
27165400	27167400	4
27165600	27167400	2
27165800	27167400	-1
27166000	27167400	7
27166200	27167400	11
27166400	27167400	13
27166600	27167400	16
27166800	27167400	36
27167000	27167400	64
27167200	27167400	39
27167400	27167400	12.000000
27155200	27167600	-1
27155400	27167600	-1
27155600	27167600	-1
27155800	27167600	-1
27156000	27167600	-1
27156200	27167600	-1
27156400	27167600	-1
27156600	27167600	-1
27156800	27167600	3
27157000	27167600	-1
27157200	27167600	-1
27157400	27167600	-1
27157600	27167600	-1
27157800	27167600	-1
27158000	27167600	-1
27158200	27167600	-1
27158400	27167600	-1
27158600	27167600	-1
27158800	27167600	2
27159000	27167600	-1
27159200	27167600	-1
27159400	27167600	-1
27159600	27167600	-1
27159800	27167600	-1
27160000	27167600	-1
27160200	27167600	-1
27160400	27167600	-1
27160600	27167600	-1
27160800	27167600	-1
27161000	27167600	-1
27161200	27167600	-1
27161400	27167600	-1
27161600	27167600	-1
27161800	27167600	-1
27162000	27167600	-1
27162200	27167600	-1
27162400	27167600	-1
27162600	27167600	-1
27162800	27167600	-1
27163000	27167600	-1
27163200	27167600	-1
27163400	27167600	-1
27163600	27167600	-1
27163800	27167600	-1
27164000	27167600	-1
27164200	27167600	-1
27164400	27167600	2
[truncated: 18,100 more rows]
