# Supplementary material for: An experimentally-informed polymer model reveals high resolution organization of genomic loci
Source: Nat Commun. 2026 Feb 4;17:2338. doi: 10.1038/s41467-026-68928-w (PMC12979793; doi:10.1038/s41467-026-68928-w)
Supplement: Supplementary file 4 — Source Data [file 41467_2026_68928_MOESM4_ESM.zip › Source_Data/Fig2/source_data_fig_1b_simhalfmap.txt]

7755000	7755000	296.371124
7760000	7755000	131.773758
7760000	7760000	379.869324
7765000	7755000	48.548227
7765000	7760000	124.838297
7765000	7765000	294.554901
7770000	7755000	32.695745
7770000	7760000	60.437588
7770000	7765000	133.755318
7770000	7770000	303.451569
7775000	7755000	28.732624
7775000	7760000	55.483688
7775000	7765000	82.234751
7775000	7770000	131.773758
7775000	7775000	328.144348
7780000	7755000	34.677305
7780000	7760000	39.631205
7780000	7765000	47.557447
7780000	7770000	52.511347
7780000	7775000	123.847517
7780000	7780000	275.740753
7785000	7755000	29.723404
7785000	7760000	26.751064
7785000	7765000	30.714184
7785000	7770000	46.566666
7785000	7775000	76.290071
7785000	7780000	120.875177
7785000	7785000	165.053345
7790000	7755000	25.760284
7790000	7760000	29.723404
7790000	7765000	19.815603
7790000	7770000	31.704964
7790000	7775000	44.585106
7790000	7780000	43.594326
7790000	7785000	116.912056
7790000	7790000	420.649261
7795000	7755000	27.741844
7795000	7760000	23.778723
7795000	7765000	33.686525
7795000	7770000	34.677305
7795000	7775000	37.649645
7795000	7780000	37.649645
7795000	7785000	52.511347
7795000	7790000	122.856737
7795000	7795000	282.813171
7800000	7755000	15.852482
7800000	7760000	27.741844
7800000	7765000	40.621986
7800000	7770000	40.621986
7800000	7775000	34.677305
7800000	7780000	34.677305
7800000	7785000	44.585106
7800000	7790000	61.428368
7800000	7795000	126.819858
7800000	7800000	328.183563
7805000	7755000	14.861702
7805000	7760000	35.668085
7805000	7765000	30.714184
7805000	7770000	25.760284
7805000	7775000	35.668085
7805000	7780000	49.539007
7805000	7785000	42.603546
7805000	7790000	31.704964
7805000	7795000	46.566666
7805000	7800000	123.847517
7805000	7805000	384.860443
7810000	7755000	24.769503
7810000	7760000	22.787943
7810000	7765000	12.880142
7810000	7770000	21.797163
7810000	7775000	21.797163
7810000	7780000	34.677305
7810000	7785000	35.668085
7810000	7790000	33.686525
7810000	7795000	36.658865
7810000	7800000	59.446808
7810000	7805000	126.819858
7810000	7810000	187.854080
7815000	7755000	19.815603
7815000	7760000	17.834042
7815000	7765000	17.834042
7815000	7770000	20.806383
7815000	7775000	20.806383
7815000	7780000	24.769503
7815000	7785000	28.732624
7815000	7790000	33.686525
7815000	7795000	30.714184
7815000	7800000	52.511347
7815000	7805000	71.336170
7815000	7810000	111.958155
7815000	7815000	277.820374
7820000	7755000	14.861702
7820000	7760000	18.824823
7820000	7765000	16.843262
7820000	7770000	24.769503
7820000	7775000	27.741844
7820000	7780000	29.723404
7820000	7785000	23.778723
7820000	7790000	27.741844
7820000	7795000	29.723404
7820000	7800000	39.631205
7820000	7805000	35.668085
7820000	7810000	59.446808
7820000	7815000	107.995035
7820000	7820000	136.552048
7825000	7755000	9.907801
7825000	7760000	17.834042
7825000	7765000	19.815603
7825000	7770000	28.732624
7825000	7775000	18.824823
7825000	7780000	24.769503
7825000	7785000	25.760284
7825000	7790000	21.797163
7825000	7795000	39.631205
7825000	7800000	36.658865
7825000	7805000	32.695745
7825000	7810000	50.529787
7825000	7815000	63.409929
7825000	7820000	140.690779
7825000	7825000	218.498459
7830000	7755000	14.861702
7830000	7760000	13.870922
7830000	7765000	14.861702
7830000	7770000	18.824823
7830000	7775000	17.834042
7830000	7780000	19.815603
7830000	7785000	42.603546
7830000	7790000	25.760284
7830000	7795000	34.677305
7830000	7800000	28.732624
7830000	7805000	42.603546
7830000	7810000	46.566666
7830000	7815000	49.539007
7830000	7820000	63.409929
7830000	7825000	117.902836
7830000	7830000	304.436371
7835000	7755000	15.852482
7835000	7760000	11.889362
7835000	7765000	13.870922
7835000	7770000	15.852482
7835000	7775000	11.889362
7835000	7780000	15.852482
7835000	7785000	28.732624
7835000	7790000	13.870922
7835000	7795000	19.815603
7835000	7800000	13.870922
7835000	7805000	27.741844
7835000	7810000	30.714184
7835000	7815000	30.714184
7835000	7820000	40.621986
7835000	7825000	68.363829
7835000	7830000	128.801418
7835000	7835000	238.549637
7840000	7755000	7.926241
7840000	7760000	8.917021
7840000	7765000	10.898582
7840000	7770000	9.907801
7840000	7775000	5.944681
7840000	7780000	7.926241
7840000	7785000	16.843262
7840000	7790000	15.852482
7840000	7795000	18.824823
7840000	7800000	17.834042
7840000	7805000	25.760284
7840000	7810000	27.741844
7840000	7815000	24.769503
7840000	7820000	22.787943
7840000	7825000	36.658865
7840000	7830000	67.373049
7840000	7835000	130.782978
7840000	7840000	276.385345
7845000	7755000	6.935461
7845000	7760000	5.944681
7845000	7765000	9.907801
7845000	7770000	0.000000
7845000	7775000	2.972340
7845000	7780000	9.907801
7845000	7785000	14.861702
7845000	7790000	15.852482
7845000	7795000	14.861702
7845000	7800000	17.834042
7845000	7805000	27.741844
7845000	7810000	27.741844
7845000	7815000	21.797163
7845000	7820000	18.824823
7845000	7825000	12.880142
7845000	7830000	29.723404
7845000	7835000	42.603546
7845000	7840000	118.893616
7845000	7845000	352.941132
7850000	7755000	12.880142
7850000	7760000	6.935461
7850000	7765000	13.870922
7850000	7770000	10.898582
7850000	7775000	6.935461
7850000	7780000	7.926241
7850000	7785000	19.815603
7850000	7790000	25.760284
7850000	7795000	16.843262
7850000	7800000	11.889362
7850000	7805000	23.778723
7850000	7810000	19.815603
7850000	7815000	34.677305
7850000	7820000	25.760284
7850000	7825000	18.824823
7850000	7830000	29.723404
7850000	7835000	25.760284
7850000	7840000	50.529787
7850000	7845000	128.801418
7850000	7850000	286.847107
7855000	7755000	8.917021
7855000	7760000	7.926241
7855000	7765000	4.953901
7855000	7770000	3.963121
7855000	7775000	5.944681
7855000	7780000	11.889362
7855000	7785000	20.806383
7855000	7790000	13.870922
7855000	7795000	7.926241
7855000	7800000	19.815603
7855000	7805000	17.834042
7855000	7810000	24.769503
7855000	7815000	31.704964
7855000	7820000	18.824823
7855000	7825000	21.797163
7855000	7830000	28.732624
7855000	7835000	31.704964
7855000	7840000	31.704964
7855000	7845000	66.382269
7855000	7850000	144.653900
7855000	7855000	286.146942
7860000	7755000	8.917021
7860000	7760000	11.889362
7860000	7765000	15.852482
7860000	7770000	10.898582
7860000	7775000	6.935461
7860000	7780000	7.926241
7860000	7785000	17.834042
7860000	7790000	13.870922
7860000	7795000	24.769503
7860000	7800000	22.787943
7860000	7805000	22.787943
7860000	7810000	28.732624
7860000	7815000	30.714184
7860000	7820000	19.815603
7860000	7825000	19.815603
7860000	7830000	19.815603
7860000	7835000	29.723404
7860000	7840000	42.603546
7860000	7845000	49.539007
7860000	7850000	53.502127
7860000	7855000	124.838297
7860000	7860000	287.064148
7865000	7755000	8.917021
7865000	7760000	5.944681
7865000	7765000	10.898582
7865000	7770000	5.944681
7865000	7775000	3.963121
7865000	7780000	8.917021
7865000	7785000	18.824823
7865000	7790000	0.000000
7865000	7795000	12.880142
7865000	7800000	12.880142
7865000	7805000	23.778723
7865000	7810000	23.778723
7865000	7815000	18.824823
7865000	7820000	20.806383
7865000	7825000	23.778723
7865000	7830000	19.815603
7865000	7835000	27.741844
7865000	7840000	47.557447
7865000	7845000	35.668085
7865000	7850000	37.649645
7865000	7855000	85.207092
7865000	7860000	128.801418
7865000	7865000	265.883820
7870000	7755000	7.926241
7870000	7760000	11.889362
7870000	7765000	19.815603
7870000	7770000	8.917021
7870000	7775000	5.944681
7870000	7780000	11.889362
7870000	7785000	7.926241
7870000	7790000	12.880142
7870000	7795000	5.944681
7870000	7800000	8.917021
7870000	7805000	8.917021
7870000	7810000	13.870922
7870000	7815000	24.769503
7870000	7820000	15.852482
7870000	7825000	29.723404
7870000	7830000	19.815603
7870000	7835000	20.806383
7870000	7840000	20.806383
7870000	7845000	22.787943
7870000	7850000	27.741844
7870000	7855000	43.594326
7870000	7860000	56.474468
7870000	7865000	134.746099
7870000	7870000	210.677826
7875000	7755000	13.870922
7875000	7760000	10.898582
7875000	7765000	12.880142
7875000	7770000	10.898582
7875000	7775000	2.972340
7875000	7780000	11.889362
7875000	7785000	14.861702
7875000	7790000	13.870922
7875000	7795000	18.824823
7875000	7800000	18.824823
7875000	7805000	13.870922
7875000	7810000	26.751064
7875000	7815000	21.797163
7875000	7820000	25.760284
7875000	7825000	14.861702
7875000	7830000	19.815603
7875000	7835000	17.834042
7875000	7840000	20.806383
7875000	7845000	31.704964
7875000	7850000	30.714184
7875000	7855000	26.751064
7875000	7860000	56.474468
7875000	7865000	53.502127
7875000	7870000	124.838297
7875000	7875000	235.091354
7880000	7755000	2.972340
7880000	7760000	5.944681
7880000	7765000	4.953901
7880000	7770000	9.907801
7880000	7775000	1.981560
7880000	7780000	10.898582
7880000	7785000	12.880142
7880000	7790000	10.898582
7880000	7795000	8.917021
7880000	7800000	13.870922
7880000	7805000	7.926241
7880000	7810000	17.834042
7880000	7815000	18.824823
7880000	7820000	21.797163
7880000	7825000	12.880142
7880000	7830000	10.898582
7880000	7835000	17.834042
7880000	7840000	31.704964
7880000	7845000	26.751064
7880000	7850000	26.751064
7880000	7855000	35.668085
7880000	7860000	39.631205
7880000	7865000	32.695745
7880000	7870000	60.437588
7880000	7875000	143.663120
7880000	7880000	254.845352
7885000	7755000	5.944681
7885000	7760000	9.907801
7885000	7765000	8.917021
7885000	7770000	2.972340
7885000	7775000	2.972340
7885000	7780000	7.926241
7885000	7785000	12.880142
7885000	7790000	6.935461
7885000	7795000	8.917021
7885000	7800000	12.880142
7885000	7805000	5.944681
7885000	7810000	17.834042
7885000	7815000	12.880142
7885000	7820000	13.870922
7885000	7825000	13.870922
7885000	7830000	17.834042
7885000	7835000	16.843262
7885000	7840000	18.824823
7885000	7845000	20.806383
7885000	7850000	31.704964
7885000	7855000	29.723404
7885000	7860000	14.861702
7885000	7865000	39.631205
7885000	7870000	38.640425
7885000	7875000	73.317730
7885000	7880000	126.819858
7885000	7885000	369.807648
7890000	7755000	7.926241
7890000	7760000	4.953901
7890000	7765000	5.944681
7890000	7770000	0.000000
7890000	7775000	4.953901
7890000	7780000	10.898582
7890000	7785000	10.898582
7890000	7790000	20.806383
7890000	7795000	11.889362
7890000	7800000	8.917021
7890000	7805000	3.963121
7890000	7810000	14.861702
7890000	7815000	22.787943
7890000	7820000	28.732624
7890000	7825000	11.889362
7890000	7830000	27.741844
7890000	7835000	37.649645
7890000	7840000	22.787943
7890000	7845000	36.658865
7890000	7850000	32.695745
7890000	7855000	35.668085
7890000	7860000	33.686525
7890000	7865000	36.658865
7890000	7870000	43.594326
7890000	7875000	43.594326
7890000	7880000	59.446808
7890000	7885000	106.013475
7890000	7890000	281.039001
7895000	7755000	2.972340
7895000	7760000	2.972340
7895000	7765000	9.907801
7895000	7770000	3.963121
7895000	7775000	6.935461
7895000	7780000	5.944681
7895000	7785000	3.963121
7895000	7790000	6.935461
7895000	7795000	10.898582
7895000	7800000	8.917021
7895000	7805000	9.907801
7895000	7810000	17.834042
7895000	7815000	16.843262
7895000	7820000	13.870922
7895000	7825000	19.815603
7895000	7830000	18.824823
7895000	7835000	36.658865
7895000	7840000	25.760284
7895000	7845000	30.714184
7895000	7850000	22.787943
7895000	7855000	26.751064
7895000	7860000	30.714184
7895000	7865000	38.640425
7895000	7870000	29.723404
7895000	7875000	44.585106
7895000	7880000	32.695745
7895000	7885000	63.409929
7895000	7890000	135.736879
7895000	7895000	337.992584
7900000	7755000	0.000000
7900000	7760000	4.953901
7900000	7765000	10.898582
7900000	7770000	4.953901
7900000	7775000	5.944681
7900000	7780000	11.889362
7900000	7785000	5.944681
7900000	7790000	8.917021
7900000	7795000	15.852482
7900000	7800000	11.889362
7900000	7805000	13.870922
7900000	7810000	18.824823
7900000	7815000	22.787943
7900000	7820000	13.870922
7900000	7825000	26.751064
7900000	7830000	28.732624
7900000	7835000	31.704964
7900000	7840000	28.732624
7900000	7845000	27.741844
7900000	7850000	22.787943
7900000	7855000	16.843262
7900000	7860000	32.695745
7900000	7865000	34.677305
7900000	7870000	40.621986
7900000	7875000	41.612766
7900000	7880000	30.714184
7900000	7885000	48.548227
7900000	7890000	68.363829
7900000	7895000	132.764538
7900000	7900000	282.833191
7905000	7755000	6.935461
7905000	7760000	6.935461
7905000	7765000	7.926241
7905000	7770000	3.963121
7905000	7775000	4.953901
7905000	7780000	5.944681
7905000	7785000	4.953901
7905000	7790000	7.926241
7905000	7795000	9.907801
7905000	7800000	4.953901
7905000	7805000	15.852482
7905000	7810000	6.935461
7905000	7815000	15.852482
7905000	7820000	19.815603
7905000	7825000	22.787943
7905000	7830000	31.704964
7905000	7835000	30.714184
7905000	7840000	29.723404
7905000	7845000	39.631205
7905000	7850000	26.751064
7905000	7855000	29.723404
7905000	7860000	34.677305
7905000	7865000	44.585106
7905000	7870000	37.649645
7905000	7875000	48.548227
7905000	7880000	29.723404
7905000	7885000	49.539007
7905000	7890000	50.529787
7905000	7895000	51.520567
7905000	7900000	119.884397
7905000	7905000	282.668304
7910000	7755000	7.926241
7910000	7760000	13.870922
7910000	7765000	3.963121
7910000	7770000	2.972340
7910000	7775000	1.981560
7910000	7780000	9.907801
7910000	7785000	7.926241
7910000	7790000	8.917021
7910000	7795000	5.944681
7910000	7800000	5.944681
7910000	7805000	18.824823
7910000	7810000	17.834042
7910000	7815000	9.907801
7910000	7820000	22.787943
7910000	7825000	23.778723
7910000	7830000	28.732624
7910000	7835000	26.751064
7910000	7840000	32.695745
7910000	7845000	28.732624
7910000	7850000	26.751064
7910000	7855000	30.714184
7910000	7860000	23.778723
7910000	7865000	46.566666
7910000	7870000	36.658865
7910000	7875000	36.658865
7910000	7880000	37.649645
7910000	7885000	45.575886
7910000	7890000	40.621986
7910000	7895000	54.492908
7910000	7900000	78.271631
7910000	7905000	119.884397
7910000	7910000	309.252533
7915000	7755000	6.935461
7915000	7760000	8.917021
7915000	7765000	7.926241
7915000	7770000	1.981560
7915000	7775000	6.935461
7915000	7780000	6.935461
7915000	7785000	8.917021
7915000	7790000	12.880142
7915000	7795000	16.843262
7915000	7800000	7.926241
7915000	7805000	8.917021
7915000	7810000	8.917021
7915000	7815000	15.852482
7915000	7820000	23.778723
7915000	7825000	22.787943
7915000	7830000	20.806383
7915000	7835000	29.723404
7915000	7840000	24.769503
7915000	7845000	17.834042
7915000	7850000	21.797163
7915000	7855000	30.714184
7915000	7860000	33.686525
7915000	7865000	35.668085
7915000	7870000	44.585106
7915000	7875000	42.603546
7915000	7880000	42.603546
7915000	7885000	27.741844
7915000	7890000	45.575886
7915000	7895000	41.612766
7915000	7900000	48.548227
7915000	7905000	70.345390
7915000	7910000	133.755318
7915000	7915000	387.911804
7920000	7755000	7.926241
7920000	7760000	5.944681
7920000	7765000	0.000000
7920000	7770000	10.898582
7920000	7775000	3.963121
7920000	7780000	2.972340
7920000	7785000	5.944681
7920000	7790000	5.944681
7920000	7795000	13.870922
7920000	7800000	4.953901
7920000	7805000	13.870922
7920000	7810000	13.870922
7920000	7815000	13.870922
7920000	7820000	21.797163
7920000	7825000	18.824823
7920000	7830000	20.806383
7920000	7835000	22.787943
7920000	7840000	36.658865
7920000	7845000	28.732624
7920000	7850000	28.732624
7920000	7855000	24.769503
7920000	7860000	33.686525
7920000	7865000	48.548227
7920000	7870000	39.631205
7920000	7875000	28.732624
7920000	7880000	38.640425
7920000	7885000	26.751064
7920000	7890000	30.714184
7920000	7895000	35.668085
7920000	7900000	31.704964
7920000	7905000	54.492908
7920000	7910000	74.308510
7920000	7915000	125.829077
7920000	7920000	316.925720
7925000	7755000	4.953901
7925000	7760000	0.000000
7925000	7765000	6.935461
7925000	7770000	13.870922
7925000	7775000	1.981560
7925000	7780000	3.963121
7925000	7785000	3.963121
7925000	7790000	6.935461
7925000	7795000	15.852482
7925000	7800000	9.907801
7925000	7805000	8.917021
7925000	7810000	11.889362
7925000	7815000	17.834042
7925000	7820000	16.843262
7925000	7825000	21.797163
7925000	7830000	26.751064
7925000	7835000	33.686525
7925000	7840000	28.732624
7925000	7845000	34.677305
7925000	7850000	25.760284
7925000	7855000	17.834042
7925000	7860000	27.741844
7925000	7865000	28.732624
7925000	7870000	28.732624
7925000	7875000	26.751064
7925000	7880000	24.769503
7925000	7885000	28.732624
7925000	7890000	25.760284
7925000	7895000	23.778723
7925000	7900000	52.511347
7925000	7905000	46.566666
7925000	7910000	53.502127
7925000	7915000	56.474468
7925000	7920000	111.958155
7925000	7925000	324.662170
7930000	7755000	15.852482
7930000	7760000	3.963121
7930000	7765000	7.926241
7930000	7770000	4.953901
7930000	7775000	0.000000
7930000	7780000	9.907801
7930000	7785000	6.935461
7930000	7790000	1.981560
7930000	7795000	5.944681
7930000	7800000	15.852482
7930000	7805000	12.880142
7930000	7810000	16.843262
7930000	7815000	11.889362
7930000	7820000	25.760284
7930000	7825000	23.778723
7930000	7830000	29.723404
7930000	7835000	23.778723
7930000	7840000	18.824823
7930000	7845000	10.898582
7930000	7850000	14.861702
7930000	7855000	14.861702
7930000	7860000	20.806383
7930000	7865000	25.760284
7930000	7870000	34.677305
7930000	7875000	25.760284
7930000	7880000	22.787943
7930000	7885000	33.686525
7930000	7890000	31.704964
7930000	7895000	30.714184
7930000	7900000	37.649645
7930000	7905000	54.492908
7930000	7910000	36.658865
7930000	7915000	54.492908
7930000	7920000	89.170212
7930000	7925000	113.939716
7930000	7930000	223.968689
7935000	7755000	7.926241
7935000	7760000	1.981560
7935000	7765000	2.972340
7935000	7770000	0.000000
7935000	7775000	4.953901
7935000	7780000	1.981560
7935000	7785000	4.953901
7935000	7790000	1.981560
7935000	7795000	7.926241
7935000	7800000	9.907801
7935000	7805000	16.843262
7935000	7810000	13.870922
7935000	7815000	7.926241
7935000	7820000	13.870922
7935000	7825000	13.870922
7935000	7830000	27.741844
7935000	7835000	15.852482
7935000	7840000	23.778723
7935000	7845000	11.889362
7935000	7850000	23.778723
7935000	7855000	31.704964
7935000	7860000	19.815603
7935000	7865000	30.714184
7935000	7870000	26.751064
7935000	7875000	26.751064
7935000	7880000	22.787943
7935000	7885000	36.658865
7935000	7890000	41.612766
7935000	7895000	32.695745
7935000	7900000	27.741844
7935000	7905000	34.677305
7935000	7910000	35.668085
7935000	7915000	30.714184
7935000	7920000	43.594326
7935000	7925000	51.520567
7935000	7930000	125.829077
7935000	7935000	375.983795
7940000	7755000	0.000000
7940000	7760000	0.000000
7940000	7765000	2.972340
7940000	7770000	5.944681
7940000	7775000	5.944681
7940000	7780000	2.972340
7940000	7785000	8.917021
7940000	7790000	12.880142
7940000	7795000	9.907801
7940000	7800000	10.898582
7940000	7805000	9.907801
7940000	7810000	14.861702
7940000	7815000	4.953901
7940000	7820000	17.834042
7940000	7825000	22.787943
7940000	7830000	15.852482
7940000	7835000	14.861702
7940000	7840000	22.787943
7940000	7845000	11.889362
7940000	7850000	17.834042
7940000	7855000	27.741844
7940000	7860000	17.834042
7940000	7865000	22.787943
7940000	7870000	31.704964
7940000	7875000	21.797163
7940000	7880000	20.806383
7940000	7885000	38.640425
7940000	7890000	43.594326
7940000	7895000	27.741844
7940000	7900000	36.658865
7940000	7905000	32.695745
7940000	7910000	27.741844
7940000	7915000	26.751064
7940000	7920000	29.723404
7940000	7925000	48.548227
7940000	7930000	57.465248
7940000	7935000	132.764538
7940000	7940000	343.290649
7945000	7755000	1.981560
7945000	7760000	3.963121
7945000	7765000	3.963121
7945000	7770000	3.963121
7945000	7775000	2.972340
7945000	7780000	0.000000
7945000	7785000	8.917021
7945000	7790000	0.000000
7945000	7795000	13.870922
7945000	7800000	21.797163
7945000	7805000	11.889362
7945000	7810000	11.889362
7945000	7815000	9.907801
7945000	7820000	14.861702
7945000	7825000	12.880142
7945000	7830000	13.870922
7945000	7835000	19.815603
7945000	7840000	22.787943
7945000	7845000	22.787943
7945000	7850000	29.723404
7945000	7855000	20.806383
7945000	7860000	25.760284
7945000	7865000	11.889362
7945000	7870000	20.806383
7945000	7875000	31.704964
7945000	7880000	33.686525
7945000	7885000	24.769503
7945000	7890000	35.668085
7945000	7895000	26.751064
7945000	7900000	31.704964
7945000	7905000	35.668085
7945000	7910000	24.769503
7945000	7915000	27.741844
7945000	7920000	30.714184
7945000	7925000	29.723404
7945000	7930000	38.640425
7945000	7935000	64.400709
7945000	7940000	107.995035
7945000	7945000	370.760559
7950000	7755000	4.953901
7950000	7760000	7.926241
7950000	7765000	7.926241
7950000	7770000	6.935461
7950000	7775000	1.981560
7950000	7780000	3.963121
7950000	7785000	0.000000
7950000	7790000	5.944681
7950000	7795000	13.870922
7950000	7800000	0.000000
7950000	7805000	15.852482
7950000	7810000	8.917021
7950000	7815000	14.861702
7950000	7820000	20.806383
7950000	7825000	17.834042
7950000	7830000	15.852482
7950000	7835000	21.797163
7950000	7840000	17.834042
7950000	7845000	18.824823
7950000	7850000	19.815603
7950000	7855000	19.815603
7950000	7860000	22.787943
7950000	7865000	13.870922
7950000	7870000	19.815603
7950000	7875000	25.760284
7950000	7880000	22.787943
7950000	7885000	25.760284
7950000	7890000	35.668085
7950000	7895000	18.824823
7950000	7900000	19.815603
7950000	7905000	32.695745
7950000	7910000	22.787943
7950000	7915000	22.787943
7950000	7920000	31.704964
7950000	7925000	39.631205
7950000	7930000	39.631205
7950000	7935000	38.640425
7950000	7940000	64.400709
7950000	7945000	102.050354
7950000	7950000	205.499344
