# Supplementary material for: An experimentally-informed polymer model reveals high resolution organization of genomic loci
Source: Nat Commun. 2026 Feb 4;17:2338. doi: 10.1038/s41467-026-68928-w (PMC12979793; doi:10.1038/s41467-026-68928-w)
Supplement: Supplementary file 4 — Source Data [file 41467_2026_68928_MOESM4_ESM.zip › Source_Data/Fig2/source_data_fig_1b_exphalfmap.txt]

7755000	7755000	296.371124
7755000	7760000	86.2374
7760000	7760000	379.869324
7755000	7765000	67.597
7760000	7765000	101.893
7765000	7765000	294.554901
7755000	7770000	57.3669
7760000	7770000	66.4966
7765000	7770000	78.06
7770000	7770000	303.451569
7755000	7775000	47.2102
7760000	7775000	48.9815
7765000	7775000	75.5053
7770000	7775000	84.1379
7775000	7775000	328.144348
7755000	7780000	31.7003
7760000	7780000	37.9044
7765000	7780000	61.8224
7770000	7780000	57.238
7775000	7780000	90.3486
7780000	7780000	275.740753
7755000	7785000	33.5799
7760000	7785000	22.1463
7765000	7785000	34.5075
7770000	7785000	48.9841
7775000	7785000	72.1434
7780000	7785000	129.479
7785000	7785000	165.053345
7755000	7790000	34.5333
7760000	7790000	38.5967
7765000	7790000	27.3784
7770000	7790000	38.0205
7775000	7790000	31.0536
7780000	7790000	56.1461
7785000	7790000	62.3064
7790000	7790000	420.649261
7755000	7795000	16.4183
7760000	7795000	25.1268
7765000	7795000	23.3893
7770000	7795000	31.3791
7775000	7795000	36.1387
7780000	7795000	41.6303
7785000	7795000	45.6352
7790000	7795000	62.4805
7795000	7795000	282.813171
7755000	7800000	23.4846
7760000	7800000	25.7344
7765000	7800000	18.9036
7770000	7800000	15.6888
7775000	7800000	26.6086
7780000	7800000	27.3515
7785000	7800000	30.0473
7790000	7800000	53.1632
7795000	7800000	73.4795
7800000	7800000	328.183563
7755000	7805000	19.6174
7760000	7805000	10.585
7765000	7805000	17.9419
7770000	7805000	21.1887
7775000	7805000	13.6829
7780000	7805000	19.7322
7785000	7805000	24.5664
7790000	7805000	24.8659
7795000	7805000	35.7806
7800000	7805000	70.0902
7805000	7805000	384.860443
7755000	7810000	18.7203
7760000	7810000	14.0384
7765000	7810000	14.9101
7770000	7810000	14.8416
7775000	7810000	10.4358
7780000	7810000	19.7959
7785000	7810000	21.125
7790000	7810000	23.4191
7795000	7810000	19.1996
7800000	7810000	29.7605
7805000	7810000	112.256
7810000	7810000	187.854080
7755000	7815000	21.2818
7760000	7815000	15.2195
7765000	7815000	11.8697
7770000	7815000	23.2048
7775000	7815000	19.0998
7780000	7815000	7.46589
7785000	7815000	22.2412
7790000	7815000	27.6688
7795000	7815000	24.417
7800000	7815000	38.7691
7805000	7815000	50.0091
7810000	7815000	70.0594
7815000	7815000	277.820374
7755000	7820000	9.51542
7760000	7820000	16.8603
7765000	7820000	12.4969
7770000	7820000	13.7826
7775000	7820000	13.2285
7780000	7820000	10.4151
7785000	7820000	15.7749
7790000	7820000	18.9384
7795000	7820000	17.8493
7800000	7820000	23.2882
7805000	7820000	33.054
7810000	7820000	52.351
7815000	7820000	72.8443
7820000	7820000	136.552048
7755000	7825000	17.7343
7760000	7825000	17.1828
7765000	7825000	15.0307
7770000	7825000	17.0899
7775000	7825000	15.8996
7780000	7825000	13.462
7785000	7825000	13.3045
7790000	7825000	23.8092
7795000	7825000	16.639
7800000	7825000	17.3577
7805000	7825000	19.456
7810000	7825000	42.4515
7815000	7825000	45.5386
7820000	7825000	89.1041
7825000	7825000	218.498459
7755000	7830000	13.8202
7760000	7830000	12.4849
7765000	7830000	6.60885
7770000	7830000	10.3641
7775000	7830000	7.35551
7780000	7830000	14.2838
7785000	7830000	9.91173
7790000	7830000	14.0539
7795000	7830000	18.3205
7800000	7830000	11.4477
7805000	7830000	18.8599
7810000	7830000	19.4091
7815000	7830000	42.5413
7820000	7830000	45.1085
7825000	7830000	91.8617
7830000	7830000	304.436371
7755000	7835000	10.0562
7760000	7835000	13.3076
7765000	7835000	11.6142
7770000	7835000	19.0958
7775000	7835000	10.0816
7780000	7835000	15.0028
7785000	7835000	9.85385
7790000	7835000	9.64824
7795000	7835000	7.00752
7800000	7835000	19.6361
7805000	7835000	19.8521
7810000	7835000	30.3417
7815000	7835000	25.7608
7820000	7835000	45.5286
7825000	7835000	54.7899
7830000	7835000	75.8179
7835000	7835000	238.549637
7755000	7840000	6.44567
7760000	7840000	11.0442
7765000	7840000	6.64539
7770000	7840000	9.14998
7775000	7840000	13.5524
7780000	7840000	10.8547
7785000	7840000	8.7459
7790000	7840000	8.41188
7795000	7840000	8.70666
7800000	7840000	14.6343
7805000	7840000	15.6294
7810000	7840000	16.2692
7815000	7840000	24.61
7820000	7840000	25.8579
7825000	7840000	42.5968
7830000	7840000	46.3161
7835000	7840000	78.0694
7840000	7840000	276.385345
7755000	7845000	5.2656
7760000	7845000	2.64871
7765000	7845000	10.5806
7770000	7845000	7.96837
7775000	7845000	5.78242
7780000	7845000	8.79444
7785000	7845000	17.4529
7790000	7845000	9.86198
7795000	7845000	5.5346
7800000	7845000	17.9453
7805000	7845000	12.4341
7810000	7845000	19.3451
7815000	7845000	19.1143
7820000	7845000	26.1215
7825000	7845000	29.0655
7830000	7845000	37.2243
7835000	7845000	58.5671
7840000	7845000	82.2171
7845000	7845000	352.941132
7755000	7850000	9.98204
7760000	7850000	3.73724
7765000	7850000	11.5296
7770000	7850000	5.23782
7775000	7850000	4.50365
7780000	7850000	4.29852
7785000	7850000	8.58319
7790000	7850000	12.2211
7795000	7850000	14.9077
7800000	7850000	17.448
7805000	7850000	5.54071
7810000	7850000	14.5658
7815000	7850000	12.9902
7820000	7850000	10.8843
7825000	7850000	14.6837
7830000	7850000	37.1514
7835000	7850000	48.3647
7840000	7850000	41.3863
7845000	7850000	103.488
7850000	7850000	286.847107
7755000	7855000	4.50233
7760000	7855000	9.68075
7765000	7855000	3.51994
7770000	7855000	15.8768
7775000	7855000	4.95619
7780000	7855000	13.3355
7785000	7855000	5.48198
7790000	7855000	8.53878
7795000	7855000	7.60784
7800000	7855000	6.39439
7805000	7855000	16.6963
7810000	7855000	19.419
7815000	7855000	16.664
7820000	7855000	12.0997
7825000	7855000	18.8022
7830000	7855000	26.6935
7835000	7855000	27.9378
7840000	7855000	31.6047
7845000	7855000	50.09
7850000	7855000	102.92
7855000	7855000	286.146942
7755000	7860000	5.74387
7760000	7860000	5.54537
7765000	7860000	10.5413
7770000	7860000	7.04412
7775000	7860000	8.12517
7780000	7860000	7.78506
7785000	7860000	11.1375
7790000	7860000	8.74258
7795000	7860000	7.79176
7800000	7860000	13.1607
7805000	7860000	11.0496
7810000	7860000	4.21382
7815000	7860000	15.7527
7820000	7860000	18.4611
7825000	7860000	20.1884
7830000	7860000	26.428
7835000	7860000	21.7355
7840000	7860000	25.4114
7845000	7860000	32.6281
7850000	7860000	41.9078
7855000	7860000	93.7047
7860000	7860000	287.064148
7755000	7865000	5.35366
7760000	7865000	5.16665
7765000	7865000	9.43855
7770000	7865000	13.2912
7775000	7865000	3.58516
7780000	7865000	5.62139
7785000	7865000	10.2273
7790000	7865000	-1
7795000	7865000	7.28305
7800000	7865000	1.13462
7805000	7865000	6.94667
7810000	7865000	7.84186
7815000	7865000	10.6554
7820000	7865000	16.8767
7825000	7865000	19.6883
7830000	7865000	17.4117
7835000	7865000	18.278
7840000	7865000	27.5616
7845000	7865000	19.9759
7850000	7865000	30.9145
7855000	7865000	40.4464
7860000	7865000	94.2469
7865000	7865000	265.883820
7755000	7870000	6.92309
7760000	7870000	8.61235
7765000	7870000	6.45765
7770000	7870000	5.07545
7775000	7870000	7.93398
7780000	7870000	10.468
7785000	7870000	3.53723
7790000	7870000	9.01538
7795000	7870000	7.60756
7800000	7870000	7.87298
7805000	7870000	11.9769
7810000	7870000	12.0167
7815000	7870000	14.1401
7820000	7870000	16.1481
7825000	7870000	18.2358
7830000	7870000	15.6155
7835000	7870000	20.3687
7840000	7870000	17.8876
7845000	7870000	26.9283
7850000	7870000	20.2255
7855000	7870000	35.49
7860000	7870000	62.5417
7865000	7870000	112.283
7870000	7870000	210.677826
7755000	7875000	10.9121
7760000	7875000	9.27691
7765000	7875000	3.07723
7770000	7875000	12.5323
7775000	7875000	4.96978
7780000	7875000	9.34509
7785000	7875000	11.9935
7790000	7875000	6.1704
7795000	7875000	11.0785
7800000	7875000	7.89352
7805000	7875000	8.45956
7810000	7875000	5.13968
7815000	7875000	17.2101
7820000	7875000	13.3231
7825000	7875000	13.7438
7830000	7875000	15.1493
7835000	7875000	16.4023
7840000	7875000	13.8746
7845000	7875000	16.7516
7850000	7875000	34.9009
7855000	7875000	30.1782
7860000	7875000	47.9914
7865000	7875000	57.1574
7870000	7875000	81.02
7875000	7875000	235.091354
7755000	7880000	5.24208
7760000	7880000	10.107
7765000	7880000	7.54603
7770000	7880000	11.7639
7775000	7880000	9.32313
7780000	7880000	8.03488
7785000	7880000	5.12786
7790000	7880000	6.89046
7795000	7880000	7.1376
7800000	7880000	5.99044
7805000	7880000	8.29419
7810000	7880000	15.8906
7815000	7880000	7.34951
7820000	7880000	20.3906
7825000	7880000	12.3717
7830000	7880000	15.6604
7835000	7880000	17.9394
7840000	7880000	17.069
7845000	7880000	25.8327
7850000	7880000	26.1735
7855000	7880000	30.1045
7860000	7880000	37.5079
7865000	7880000	34.917
7870000	7880000	66.862
7875000	7880000	98.7614
7880000	7880000	254.845352
7755000	7885000	6.97894
7760000	7885000	5.45341
7765000	7885000	4.46198
7770000	7885000	5.79809
7775000	7885000	6.19757
7780000	7885000	5.9293
7785000	7885000	6.83294
7790000	7885000	9.08598
7795000	7885000	7.66823
7800000	7885000	6.81858
7805000	7885000	10.8803
7810000	7885000	11.3374
7815000	7885000	8.14808
7820000	7885000	10.5126
7825000	7885000	8.11596
7830000	7885000	12.1833
7835000	7885000	17.8295
7840000	7885000	24.8139
7845000	7885000	19.5794
7850000	7885000	21.7111
7855000	7885000	21.8917
7860000	7885000	34.6865
7865000	7885000	50.4759
7870000	7885000	51.7697
7875000	7885000	48.2691
7880000	7885000	143.654
7885000	7885000	369.807648
7755000	7890000	6.26398
7760000	7890000	5.043
7765000	7890000	11.7866
7770000	7890000	4.3048
7775000	7890000	5.55262
7780000	7890000	11.6168
7785000	7890000	19.3745
7790000	7890000	7.99482
7795000	7890000	9.82264
7800000	7890000	6.84432
7805000	7890000	6.41652
7810000	7890000	9.83073
7815000	7890000	7.32835
7820000	7890000	10.2297
7825000	7890000	9.67029
7830000	7890000	11.6614
7835000	7890000	18.941
7840000	7890000	24.4445
7845000	7890000	24.6942
7850000	7890000	26.1047
7855000	7890000	30.9658
7860000	7890000	39.3309
7865000	7890000	40.2542
7870000	7890000	50.3317
7875000	7890000	55.539
7880000	7890000	63.8831
7885000	7890000	97.8426
7890000	7890000	281.039001
7755000	7895000	4.08311
7760000	7895000	8.86699
7765000	7895000	7.69911
7770000	7895000	7.66166
7775000	7895000	5.11377
7780000	7895000	6.35737
7785000	7895000	5.65347
7790000	7895000	10.015
7795000	7895000	16.6712
7800000	7895000	4.69252
7805000	7895000	11.1097
7810000	7895000	16.6844
7815000	7895000	6.77057
7820000	7895000	10.0015
7825000	7895000	10.6149
7830000	7895000	15.7973
7835000	7895000	12.7093
7840000	7895000	9.38642
7845000	7895000	32.2131
7850000	7895000	34.7456
7855000	7895000	29.7022
7860000	7895000	28.7902
7865000	7895000	23.8167
7870000	7895000	31.2362
7875000	7895000	52.5437
7880000	7895000	49.7936
7885000	7895000	30.5359
7890000	7895000	97.4347
7895000	7895000	337.992584
7755000	7900000	1.58276
7760000	7900000	4.01348
7765000	7900000	8.28216
7770000	7900000	5.60157
7775000	7900000	4.82458
7780000	7900000	6.85049
7785000	7900000	12.9453
7790000	7900000	3.19761
7795000	7900000	9.10119
7800000	7900000	9.84652
7805000	7900000	8.2295
7810000	7900000	7.98554
7815000	7900000	13.806
7820000	7900000	14.3723
7825000	7900000	16.7049
7830000	7900000	10.8174
7835000	7900000	19.8973
7840000	7900000	16.1516
7845000	7900000	26.9783
7850000	7900000	30.1358
7855000	7900000	24.74
7860000	7900000	34.8499
7865000	7900000	47.6368
7870000	7900000	40.4166
7875000	7900000	49.6592
7880000	7900000	60.9405
7885000	7900000	30.1047
7890000	7900000	71.8164
7895000	7900000	92.6743
7900000	7900000	282.833191
7755000	7905000	4.93112
7760000	7905000	7.05916
7765000	7905000	7.52631
7770000	7905000	6.2768
7775000	7905000	6.4904
7780000	7905000	9.30175
7785000	7905000	4.82259
7790000	7905000	6.71159
7795000	7905000	14.4644
7800000	7905000	10.9559
7805000	7905000	17.0156
7810000	7905000	11.3808
7815000	7905000	13.9604
7820000	7905000	5.41841
7825000	7905000	15.2632
7830000	7905000	18.901
7835000	7905000	18.1956
7840000	7905000	20.8145
7845000	7905000	30.819
7850000	7905000	22.8337
7855000	7905000	26.9428
7860000	7905000	41.8098
7865000	7905000	36.2302
7870000	7905000	36.3992
7875000	7905000	53.2897
7880000	7905000	42.6885
7885000	7905000	47.0526
7890000	7905000	47.645
7895000	7905000	60.2253
7900000	7905000	79.7152
7905000	7905000	282.668304
7755000	7910000	6.84589
7760000	7910000	5.5271
7765000	7910000	2.45272
7770000	7910000	3.58381
7775000	7910000	4.05539
7780000	7910000	9.70733
7785000	7910000	11.1037
7790000	7910000	11.1442
7795000	7910000	10.6896
7800000	7910000	5.58989
7805000	7910000	11.016
7810000	7910000	9.39854
7815000	7910000	14.4209
7820000	7910000	11.1293
7825000	7910000	12.4459
7830000	7910000	19.5136
7835000	7910000	22.8056
7840000	7910000	19.6121
7845000	7910000	30.2216
7850000	7910000	30.528
7855000	7910000	30.4801
7860000	7910000	18.7065
7865000	7910000	35.3508
7870000	7910000	25.808
7875000	7910000	38.0837
7880000	7910000	25.8803
7885000	7910000	33.3598
7890000	7910000	46.879
7895000	7910000	44.3424
7900000	7910000	47.8581
7905000	7910000	102.989
7910000	7910000	309.252533
7755000	7915000	8.49865
7760000	7915000	7.19473
7765000	7915000	8.75344
7770000	7915000	8.71146
7775000	7915000	2.8082
7780000	7915000	8.16566
7785000	7915000	5.21656
7790000	7915000	4.71762
7795000	7915000	10.0072
7800000	7915000	6.09162
7805000	7915000	9.37159
7810000	7915000	11.2393
7815000	7915000	11.1005
7820000	7915000	18.416
7825000	7915000	12.5653
7830000	7915000	15.9015
7835000	7915000	17.1461
7840000	7915000	16.2522
7845000	7915000	15.3327
7850000	7915000	30.8079
7855000	7915000	31.5109
7860000	7915000	30.2522
7865000	7915000	35.4369
7870000	7915000	23.6692
7875000	7915000	38.1021
7880000	7915000	29.7348
7885000	7915000	38.2868
7890000	7915000	24.2469
7895000	7915000	21.0838
7900000	7915000	32.6627
7905000	7915000	70.1196
7910000	7915000	83.7299
7915000	7915000	387.911804
7755000	7920000	8.18545
7760000	7920000	3.45754
7765000	7920000	4.8949
7770000	7920000	11.913
7775000	7920000	1.07148
7780000	7920000	4.98282
7785000	7920000	10.2717
7790000	7920000	5.22023
7795000	7920000	9.47792
7800000	7920000	6.71501
7805000	7920000	18.4893
7810000	7920000	48.2664
7815000	7920000	20.0627
7820000	7920000	21.3652
7825000	7920000	12.7739
7830000	7920000	22.6407
7835000	7920000	12.935
7840000	7920000	16.5958
7845000	7920000	26.2449
7850000	7920000	32.4505
7855000	7920000	30.2077
7860000	7920000	22.3746
7865000	7920000	32.6338
7870000	7920000	28.3343
7875000	7920000	22.772
7880000	7920000	21.6188
7885000	7920000	29.1696
7890000	7920000	28.4281
7895000	7920000	27.83
7900000	7920000	24.6353
7905000	7920000	40.489
7910000	7920000	49.8569
7915000	7920000	62.8504
7920000	7920000	316.925720
7755000	7925000	5.271
7760000	7925000	4.07201
7765000	7925000	10.8052
7770000	7925000	3.27433
7775000	7925000	6.54251
7780000	7925000	6.26138
7785000	7925000	8.23437
7790000	7925000	13.7216
7795000	7925000	9.90038
7800000	7925000	10.4121
7805000	7925000	9.27097
7810000	7925000	17.1809
7815000	7925000	22.9662
7820000	7925000	15.9655
7825000	7925000	24.9718
7830000	7925000	23.7078
7835000	7925000	18.0271
7840000	7925000	22.4917
7845000	7925000	18.4091
7850000	7925000	23.1495
7855000	7925000	35.9301
7860000	7925000	37.6863
7865000	7925000	20.8687
7870000	7925000	30.2475
7875000	7925000	32.0282
7880000	7925000	23.1703
7885000	7925000	27.6071
7890000	7925000	27.5737
7895000	7925000	17.9536
7900000	7925000	19.0017
7905000	7925000	36.7666
7910000	7925000	42.4006
7915000	7925000	40.775
7920000	7925000	86.9305
7925000	7925000	324.662170
7755000	7930000	5.77978
7760000	7930000	7.46029
7765000	7930000	10.9343
7770000	7930000	4.94144
7775000	7930000	9.4843
7780000	7930000	11.6169
7785000	7930000	9.45899
7790000	7930000	6.34584
7795000	7930000	5.31327
7800000	7930000	9.5754
7805000	7930000	11.979
7810000	7930000	11.3552
7815000	7930000	3.44183
7820000	7930000	11.5774
7825000	7930000	17.2582
7830000	7930000	28.5437
7835000	7930000	28.387
7840000	7930000	13.8428
7845000	7930000	14.9876
7850000	7930000	26.2439
7855000	7930000	30.5901
7860000	7930000	33.9538
7865000	7930000	27.3716
7870000	7930000	19.0064
7875000	7930000	23.2743
7880000	7930000	21.3982
7885000	7930000	31.8721
7890000	7930000	13.8943
7895000	7930000	19.2662
7900000	7930000	16.5055
7905000	7930000	28.3224
7910000	7930000	31.175
7915000	7930000	46.9696
7920000	7930000	54.8485
7925000	7930000	71.5064
7930000	7930000	223.968689
7755000	7935000	7.73571
7760000	7935000	3.23929
7765000	7935000	2.36376
7770000	7935000	-1
7775000	7935000	1.95508
7780000	7935000	0.896629
7785000	7935000	3.28793
7790000	7935000	4.91567
7795000	7935000	8.9649
7800000	7935000	10.0059
7805000	7935000	9.73085
7810000	7935000	4.06532
7815000	7935000	5.25983
7820000	7935000	16.7252
7825000	7935000	13.0352
7830000	7935000	13.1561
7835000	7935000	13.3571
7840000	7935000	20.1967
7845000	7935000	12.5187
7850000	7935000	18.7458
7855000	7935000	18.7865
7860000	7935000	25.272
7865000	7935000	12.7087
7870000	7935000	19.1815
7875000	7935000	13.2788
7880000	7935000	9.28805
7885000	7935000	27.6924
7890000	7935000	12.0607
7895000	7935000	12.7092
7900000	7935000	14.0925
7905000	7935000	17.1292
7910000	7935000	20.1605
7915000	7935000	27.4644
7920000	7935000	36.1599
7925000	7935000	47.8597
7930000	7935000	107.84
7935000	7935000	375.983795
7755000	7940000	5.06919
7760000	7940000	2.53433
7765000	7940000	7.72479
7770000	7940000	2.7231
7775000	7940000	2.2849
7780000	7940000	5.32494
7785000	7940000	7.34139
7790000	7940000	8.2063
7795000	7940000	6.9122
7800000	7940000	12.2538
7805000	7940000	3.33765
7810000	7940000	8.85365
7815000	7940000	4.56679
7820000	7940000	5.56782
7825000	7940000	11.4813
7830000	7940000	15.6617
7835000	7940000	7.59359
7840000	7940000	16.3618
7845000	7940000	16.5322
7850000	7940000	18.5108
7855000	7940000	15.4962
7860000	7940000	18.0951
7865000	7940000	19.3184
7870000	7940000	19.4545
7875000	7940000	13.5497
7880000	7940000	11.476
7885000	7940000	10.9606
7890000	7940000	11.4444
7895000	7940000	7.46629
7900000	7940000	11.9053
7905000	7940000	9.66901
7910000	7940000	12.4413
7915000	7940000	25.3678
7920000	7940000	19.6537
7925000	7940000	32.4234
7930000	7940000	36.7483
7935000	7940000	66.6573
7940000	7940000	343.290649
7755000	7945000	10.5284
7760000	7945000	4.08596
7765000	7945000	8.68538
7770000	7945000	9.71521
7775000	7945000	8.45406
7780000	7945000	2.64068
7785000	7945000	8.25976
7790000	7945000	-1
7795000	7945000	4.46518
7800000	7945000	8.68292
7805000	7945000	7.42663
7810000	7945000	8.72313
7815000	7945000	6.20964
7820000	7945000	6.93901
7825000	7945000	13.3687
7830000	7945000	15.7835
7835000	7945000	8.53973
7840000	7945000	13.9904
7845000	7945000	10.8937
7850000	7945000	15.8458
7855000	7945000	13.2429
7860000	7945000	14.5171
7865000	7945000	17.6395
7870000	7945000	13.2425
7875000	7945000	13.8465
7880000	7945000	13.3625
7885000	7945000	20.8012
7890000	7945000	10.64
7895000	7945000	12.1578
7900000	7945000	11.2569
7905000	7945000	16.3999
7910000	7945000	21.2435
7915000	7945000	20.8556
7920000	7945000	21.7861
7925000	7945000	30.5635
7930000	7945000	30.7565
7935000	7945000	42.3409
7940000	7945000	105.83
7945000	7945000	370.760559
7755000	7950000	8.93708
7760000	7950000	5.42973
7765000	7950000	10.9042
7770000	7950000	9.15972
7775000	7950000	3.48197
7780000	7950000	4.75323
7785000	7950000	0.625875
7790000	7950000	9.76675
7795000	7950000	14.1137
7800000	7950000	-1
7805000	7950000	6.39794
7810000	7950000	10.5238
7815000	7950000	17.9886
7820000	7950000	22.2992
7825000	7950000	11.7723
7830000	7950000	17.9446
7835000	7950000	30.8256
7840000	7950000	7.46026
7845000	7950000	19.5039
7850000	7950000	12.3104
7855000	7950000	21.5076
7860000	7950000	12.7931
7865000	7950000	11.1287
7870000	7950000	10.7036
7875000	7950000	13.4377
7880000	7950000	20.278
7885000	7950000	11.6927
7890000	7950000	21.639
7895000	7950000	5.93093
7900000	7950000	11.3258
7905000	7950000	13.557
7910000	7950000	15.8112
7915000	7950000	16.2688
7920000	7950000	31.8769
7925000	7950000	13.251
7930000	7950000	35.9775
7935000	7950000	51.112
7940000	7950000	86.7199
7945000	7950000	107.606
7950000	7950000	205.499344
