# Supplementary material for: An experimentally-informed polymer model reveals high resolution organization of genomic loci
Source: Nat Commun. 2026 Feb 4;17:2338. doi: 10.1038/s41467-026-68928-w (PMC12979793; doi:10.1038/s41467-026-68928-w)
Supplement: Supplementary file 4 — Source Data [file 41467_2026_68928_MOESM4_ESM.zip › Source_Data/Fig2/source_data_fig_1c_simhalfmap.txt]

48505000	48505000	496.006592
48510000	48505000	133.802
48510000	48510000	570.616272
48515000	48505000	56.4935
48515000	48510000	139.529
48515000	48515000	289.586578
48520000	48505000	37.4049
48520000	48510000	59.3568
48520000	48515000	151.936
48520000	48520000	388.636597
48525000	48505000	36.4505
48525000	48510000	51.7214
48525000	48515000	70.8099
48525000	48520000	129.03
48525000	48525000	248.387512
48530000	48505000	25.9518
48530000	48510000	42.1771
48530000	48515000	43.1315
48530000	48520000	62.22
48530000	48525000	151.936
48530000	48530000	283.193665
48535000	48505000	22.1341
48535000	48510000	28.8151
48535000	48515000	30.724
48535000	48520000	30.724
48535000	48525000	55.5391
48535000	48530000	127.121
48535000	48535000	287.776306
48540000	48505000	19.2708
48540000	48510000	26.9062
48540000	48515000	29.7695
48540000	48520000	27.8607
48540000	48525000	39.3138
48540000	48530000	46.9492
48540000	48535000	157.663
48540000	48540000	284.962433
48545000	48505000	25.9518
48545000	48510000	22.1341
48545000	48515000	27.8607
48545000	48520000	30.724
48545000	48525000	43.1315
48545000	48530000	35.4961
48545000	48535000	66.0378
48545000	48540000	130.939
48545000	48545000	262.475677
48550000	48505000	21.1797
48550000	48510000	40.2682
48550000	48515000	30.724
48550000	48520000	36.4505
48550000	48525000	39.3138
48550000	48530000	37.4049
48550000	48535000	45.9948
48550000	48540000	66.9922
48550000	48545000	141.437
48550000	48550000	270.649323
48555000	48505000	18.3164
48555000	48510000	32.6328
48555000	48515000	28.8151
48555000	48520000	43.1315
48555000	48525000	34.5417
48555000	48530000	34.5417
48555000	48535000	42.1771
48555000	48540000	38.3594
48555000	48545000	69.8555
48555000	48550000	140.483
48555000	48555000	274.212952
48560000	48505000	25.9518
48560000	48510000	19.2708
48560000	48515000	27.8607
48560000	48520000	36.4505
48560000	48525000	45.0404
48560000	48530000	49.8125
48560000	48535000	35.4961
48560000	48540000	43.1315
48560000	48545000	53.6302
48560000	48550000	78.4453
48560000	48555000	135.711
48560000	48560000	260.553497
48565000	48505000	27.8607
48565000	48510000	31.6784
48565000	48515000	32.6328
48565000	48520000	32.6328
48565000	48525000	46.9492
48565000	48530000	41.2227
48565000	48535000	35.4961
48565000	48540000	35.4961
48565000	48545000	46.9492
48565000	48550000	50.7669
48565000	48555000	66.0378
48565000	48560000	129.03
48565000	48565000	238.693665
48570000	48505000	25.9518
48570000	48510000	26.9062
48570000	48515000	27.8607
48570000	48520000	37.4049
48570000	48525000	43.1315
48570000	48530000	41.2227
48570000	48535000	43.1315
48570000	48540000	33.5872
48570000	48545000	46.9492
48570000	48550000	35.4961
48570000	48555000	53.6302
48570000	48560000	75.582
48570000	48565000	150.027
48570000	48570000	297.228333
48575000	48505000	21.1797
48575000	48510000	24.9974
48575000	48515000	31.6784
48575000	48520000	40.2682
48575000	48525000	40.2682
48575000	48530000	46.9492
48575000	48535000	40.2682
48575000	48540000	31.6784
48575000	48545000	38.3594
48575000	48550000	39.3138
48575000	48555000	41.2227
48575000	48560000	54.5846
48575000	48565000	64.1289
48575000	48570000	133.802
48575000	48575000	310.526031
48580000	48505000	23.0885
48580000	48510000	27.8607
48580000	48515000	23.0885
48580000	48520000	35.4961
48580000	48525000	33.5872
48580000	48530000	37.4049
48580000	48535000	33.5872
48580000	48540000	50.7669
48580000	48545000	32.6328
48580000	48550000	41.2227
48580000	48555000	45.0404
48580000	48560000	46.9492
48580000	48565000	64.1289
48580000	48570000	78.4453
48580000	48575000	135.711
48580000	48580000	235.107315
48585000	48505000	25.9518
48585000	48510000	34.5417
48585000	48515000	23.0885
48585000	48520000	19.2708
48585000	48525000	41.2227
48585000	48530000	40.2682
48585000	48535000	33.5872
48585000	48540000	28.8151
48585000	48545000	27.8607
48585000	48550000	38.3594
48585000	48555000	41.2227
48585000	48560000	28.8151
48585000	48565000	33.5872
48585000	48570000	45.9948
48585000	48575000	58.4023
48585000	48580000	148.118
48585000	48585000	287.732422
48590000	48505000	25.9518
48590000	48510000	25.9518
48590000	48515000	22.1341
48590000	48520000	19.2708
48590000	48525000	23.0885
48590000	48530000	28.8151
48590000	48535000	26.9062
48590000	48540000	29.7695
48590000	48545000	34.5417
48590000	48550000	36.4505
48590000	48555000	45.9948
48590000	48560000	43.1315
48590000	48565000	37.4049
48590000	48570000	38.3594
48590000	48575000	48.8581
48590000	48580000	56.4935
48590000	48585000	146.21
48590000	48590000	267.530609
48595000	48505000	25.9518
48595000	48510000	20.2253
48595000	48515000	22.1341
48595000	48520000	17.362
48595000	48525000	20.2253
48595000	48530000	24.043
48595000	48535000	24.9974
48595000	48540000	22.1341
48595000	48545000	26.9062
48595000	48550000	24.9974
48595000	48555000	23.0885
48595000	48560000	28.8151
48595000	48565000	36.4505
48595000	48570000	29.7695
48595000	48575000	34.5417
48595000	48580000	44.0859
48595000	48585000	54.5846
48595000	48590000	129.03
48595000	48595000	237.784973
48600000	48505000	31.6784
48600000	48510000	24.043
48600000	48515000	26.9062
48600000	48520000	20.2253
48600000	48525000	26.9062
48600000	48530000	24.9974
48600000	48535000	29.7695
48600000	48540000	30.724
48600000	48545000	27.8607
48600000	48550000	30.724
48600000	48555000	34.5417
48600000	48560000	27.8607
48600000	48565000	28.8151
48600000	48570000	27.8607
48600000	48575000	41.2227
48600000	48580000	38.3594
48600000	48585000	37.4049
48600000	48590000	62.22
48600000	48595000	129.984
48600000	48600000	282.398590
48605000	48505000	20.2253
48605000	48510000	29.7695
48605000	48515000	22.1341
48605000	48520000	20.2253
48605000	48525000	27.8607
48605000	48530000	27.8607
48605000	48535000	22.1341
48605000	48540000	29.7695
48605000	48545000	21.1797
48605000	48550000	24.9974
48605000	48555000	32.6328
48605000	48560000	41.2227
48605000	48565000	30.724
48605000	48570000	28.8151
48605000	48575000	38.3594
48605000	48580000	27.8607
48605000	48585000	24.9974
48605000	48590000	44.0859
48605000	48595000	54.5846
48605000	48600000	123.303
48605000	48605000	247.262680
48610000	48505000	14.4987
48610000	48510000	17.362
48610000	48515000	15.4531
48610000	48520000	23.0885
48610000	48525000	25.9518
48610000	48530000	22.1341
48610000	48535000	21.1797
48610000	48540000	25.9518
48610000	48545000	35.4961
48610000	48550000	33.5872
48610000	48555000	23.0885
48610000	48560000	27.8607
48610000	48565000	28.8151
48610000	48570000	35.4961
48610000	48575000	45.9948
48610000	48580000	28.8151
48610000	48585000	24.043
48610000	48590000	30.724
48610000	48595000	37.4049
48610000	48600000	59.3568
48610000	48605000	133.802
48610000	48610000	241.232178
48615000	48505000	16.4076
48615000	48510000	24.9974
48615000	48515000	22.1341
48615000	48520000	30.724
48615000	48525000	26.9062
48615000	48530000	31.6784
48615000	48535000	26.9062
48615000	48540000	31.6784
48615000	48545000	16.4076
48615000	48550000	30.724
48615000	48555000	23.0885
48615000	48560000	24.043
48615000	48565000	30.724
48615000	48570000	40.2682
48615000	48575000	26.9062
48615000	48580000	38.3594
48615000	48585000	38.3594
48615000	48590000	43.1315
48615000	48595000	36.4505
48615000	48600000	64.1289
48615000	48605000	71.7643
48615000	48610000	158.617
48615000	48615000	239.278946
48620000	48505000	22.1341
48620000	48510000	24.043
48620000	48515000	24.9974
48620000	48520000	19.2708
48620000	48525000	25.9518
48620000	48530000	27.8607
48620000	48535000	24.9974
48620000	48540000	34.5417
48620000	48545000	31.6784
48620000	48550000	21.1797
48620000	48555000	28.8151
48620000	48560000	21.1797
48620000	48565000	27.8607
48620000	48570000	23.0885
48620000	48575000	28.8151
48620000	48580000	35.4961
48620000	48585000	26.9062
48620000	48590000	34.5417
48620000	48595000	41.2227
48620000	48600000	37.4049
48620000	48605000	49.8125
48620000	48610000	62.22
48620000	48615000	119.486
48620000	48620000	269.080261
48625000	48505000	15.4531
48625000	48510000	21.1797
48625000	48515000	21.1797
48625000	48520000	23.0885
48625000	48525000	24.9974
48625000	48530000	25.9518
48625000	48535000	28.8151
48625000	48540000	29.7695
48625000	48545000	32.6328
48625000	48550000	20.2253
48625000	48555000	29.7695
48625000	48560000	21.1797
48625000	48565000	37.4049
48625000	48570000	26.9062
48625000	48575000	31.6784
48625000	48580000	24.9974
48625000	48585000	26.9062
48625000	48590000	34.5417
48625000	48595000	24.043
48625000	48600000	25.9518
48625000	48605000	30.724
48625000	48610000	33.5872
48625000	48615000	79.3997
48625000	48620000	130.939
48625000	48625000	239.702835
48630000	48505000	9.72656
48630000	48510000	16.4076
48630000	48515000	14.4987
48630000	48520000	14.4987
48630000	48525000	9.72656
48630000	48530000	12.5898
48630000	48535000	14.4987
48630000	48540000	30.724
48630000	48545000	24.043
48630000	48550000	15.4531
48630000	48555000	36.4505
48630000	48560000	14.4987
48630000	48565000	20.2253
48630000	48570000	26.9062
48630000	48575000	24.043
48630000	48580000	25.9518
48630000	48585000	25.9518
48630000	48590000	27.8607
48630000	48595000	29.7695
48630000	48600000	31.6784
48630000	48605000	35.4961
48630000	48610000	39.3138
48630000	48615000	38.3594
48630000	48620000	61.2656
48630000	48625000	142.392
48630000	48630000	279.252045
48635000	48505000	8.77213
48635000	48510000	13.5443
48635000	48515000	18.3164
48635000	48520000	16.4076
48635000	48525000	16.4076
48635000	48530000	16.4076
48635000	48535000	23.0885
48635000	48540000	36.4505
48635000	48545000	24.9974
48635000	48550000	19.2708
48635000	48555000	24.043
48635000	48560000	20.2253
48635000	48565000	20.2253
48635000	48570000	25.9518
48635000	48575000	27.8607
48635000	48580000	22.1341
48635000	48585000	20.2253
48635000	48590000	30.724
48635000	48595000	31.6784
48635000	48600000	30.724
48635000	48605000	28.8151
48635000	48610000	36.4505
48635000	48615000	29.7695
48635000	48620000	49.8125
48635000	48625000	60.3112
48635000	48630000	139.529
48635000	48635000	265.867493
48640000	48505000	19.2708
48640000	48510000	17.362
48640000	48515000	12.5898
48640000	48520000	17.362
48640000	48525000	15.4531
48640000	48530000	19.2708
48640000	48535000	15.4531
48640000	48540000	29.7695
48640000	48545000	35.4961
48640000	48550000	23.0885
48640000	48555000	24.043
48640000	48560000	15.4531
48640000	48565000	29.7695
48640000	48570000	23.0885
48640000	48575000	27.8607
48640000	48580000	32.6328
48640000	48585000	20.2253
48640000	48590000	21.1797
48640000	48595000	26.9062
48640000	48600000	43.1315
48640000	48605000	23.0885
48640000	48610000	33.5872
48640000	48615000	23.0885
48640000	48620000	37.4049
48640000	48625000	40.2682
48640000	48630000	63.1745
48640000	48635000	133.802
48640000	48640000	293.171600
48645000	48505000	7.81771
48645000	48510000	16.4076
48645000	48515000	16.4076
48645000	48520000	14.4987
48645000	48525000	22.1341
48645000	48530000	13.5443
48645000	48535000	17.362
48645000	48540000	17.362
48645000	48545000	21.1797
48645000	48550000	20.2253
48645000	48555000	14.4987
48645000	48560000	17.362
48645000	48565000	23.0885
48645000	48570000	14.4987
48645000	48575000	28.8151
48645000	48580000	23.0885
48645000	48585000	14.4987
48645000	48590000	23.0885
48645000	48595000	22.1341
48645000	48600000	22.1341
48645000	48605000	28.8151
48645000	48610000	25.9518
48645000	48615000	28.8151
48645000	48620000	28.8151
48645000	48625000	41.2227
48645000	48630000	39.3138
48645000	48635000	66.9922
48645000	48640000	146.21
48645000	48645000	221.868988
48650000	48505000	13.5443
48650000	48510000	14.4987
48650000	48515000	17.362
48650000	48520000	20.2253
48650000	48525000	11.6354
48650000	48530000	10.681
48650000	48535000	10.681
48650000	48540000	24.043
48650000	48545000	15.4531
48650000	48550000	9.72656
48650000	48555000	13.5443
48650000	48560000	17.362
48650000	48565000	13.5443
48650000	48570000	14.4987
48650000	48575000	15.4531
48650000	48580000	11.6354
48650000	48585000	19.2708
48650000	48590000	12.5898
48650000	48595000	24.9974
48650000	48600000	16.4076
48650000	48605000	15.4531
48650000	48610000	22.1341
48650000	48615000	23.0885
48650000	48620000	24.9974
48650000	48625000	34.5417
48650000	48630000	24.043
48650000	48635000	31.6784
48650000	48640000	62.22
48650000	48645000	121.395
48650000	48650000	383.758850
48655000	48505000	14.4987
48655000	48510000	12.5898
48655000	48515000	9.72656
48655000	48520000	5.90885
48655000	48525000	16.4076
48655000	48530000	7.81771
48655000	48535000	5.90885
48655000	48540000	13.5443
48655000	48545000	8.77213
48655000	48550000	9.72656
48655000	48555000	8.77213
48655000	48560000	7.81771
48655000	48565000	8.77213
48655000	48570000	12.5898
48655000	48575000	10.681
48655000	48580000	14.4987
48655000	48585000	11.6354
48655000	48590000	8.77213
48655000	48595000	13.5443
48655000	48600000	26.9062
48655000	48605000	24.043
48655000	48610000	18.3164
48655000	48615000	19.2708
48655000	48620000	34.5417
48655000	48625000	34.5417
48655000	48630000	21.1797
48655000	48635000	24.9974
48655000	48640000	38.3594
48655000	48645000	65.0833
48655000	48650000	155.754
48655000	48655000	314.357147
48660000	48505000	10.681
48660000	48510000	12.5898
48660000	48515000	6.86328
48660000	48520000	5.90885
48660000	48525000	9.72656
48660000	48530000	7.81771
48660000	48535000	5.90885
48660000	48540000	12.5898
48660000	48545000	9.72656
48660000	48550000	7.81771
48660000	48555000	6.86328
48660000	48560000	9.72656
48660000	48565000	4
48660000	48570000	4
48660000	48575000	7.81771
48660000	48580000	9.72656
48660000	48585000	8.77213
48660000	48590000	9.72656
48660000	48595000	8.77213
48660000	48600000	11.6354
48660000	48605000	10.681
48660000	48610000	11.6354
48660000	48615000	16.4076
48660000	48620000	15.4531
48660000	48625000	23.0885
48660000	48630000	17.362
48660000	48635000	25.9518
48660000	48640000	28.8151
48660000	48645000	31.6784
48660000	48650000	64.1289
48660000	48655000	135.711
48660000	48660000	249.601913
48665000	48505000	5.90885
48665000	48510000	6.86328
48665000	48515000	6.86328
48665000	48520000	4
48665000	48525000	4
48665000	48530000	6.86328
48665000	48535000	4
48665000	48540000	4
48665000	48545000	8.77213
48665000	48550000	8.77213
48665000	48555000	5.90885
48665000	48560000	4
48665000	48565000	4
48665000	48570000	4
48665000	48575000	4
48665000	48580000	5.90885
48665000	48585000	11.6354
48665000	48590000	4
48665000	48595000	11.6354
48665000	48600000	13.5443
48665000	48605000	15.4531
48665000	48610000	10.681
48665000	48615000	16.4076
48665000	48620000	17.362
48665000	48625000	18.3164
48665000	48630000	18.3164
48665000	48635000	37.4049
48665000	48640000	36.4505
48665000	48645000	38.3594
48665000	48650000	36.4505
48665000	48655000	71.7643
48665000	48660000	137.62
48665000	48665000	461.327942
48670000	48505000	5.90885
48670000	48510000	4
48670000	48515000	4
48670000	48520000	4
48670000	48525000	4
48670000	48530000	4
48670000	48535000	4
48670000	48540000	4
48670000	48545000	4
48670000	48550000	5.90885
48670000	48555000	4
48670000	48560000	4
48670000	48565000	4
48670000	48570000	4
48670000	48575000	6.86328
48670000	48580000	4
48670000	48585000	6.86328
48670000	48590000	6.86328
48670000	48595000	8.77213
48670000	48600000	14.4987
48670000	48605000	11.6354
48670000	48610000	9.72656
48670000	48615000	5.90885
48670000	48620000	16.4076
48670000	48625000	14.4987
48670000	48630000	20.2253
48670000	48635000	20.2253
48670000	48640000	16.4076
48670000	48645000	31.6784
48670000	48650000	33.5872
48670000	48655000	44.0859
48670000	48660000	58.4023
48670000	48665000	132.848
48670000	48670000	356.617889
48675000	48505000	4
48675000	48510000	4
48675000	48515000	5.90885
48675000	48520000	4
48675000	48525000	4
48675000	48530000	4
48675000	48535000	4
48675000	48540000	4
48675000	48545000	4
48675000	48550000	4
48675000	48555000	4
48675000	48560000	4
48675000	48565000	4
48675000	48570000	4
48675000	48575000	5.90885
48675000	48580000	4
48675000	48585000	4
48675000	48590000	5.90885
48675000	48595000	9.72656
48675000	48600000	6.86328
48675000	48605000	6.86328
48675000	48610000	4
48675000	48615000	7.81771
48675000	48620000	11.6354
48675000	48625000	10.681
48675000	48630000	10.681
48675000	48635000	15.4531
48675000	48640000	16.4076
48675000	48645000	24.043
48675000	48650000	30.724
48675000	48655000	28.8151
48675000	48660000	49.8125
48675000	48665000	70.8099
48675000	48670000	132.848
48675000	48675000	313.892395
48680000	48505000	7.81771
48680000	48510000	11.6354
48680000	48515000	8.77213
48680000	48520000	4
48680000	48525000	4
48680000	48530000	6.86328
48680000	48535000	4
48680000	48540000	5.90885
48680000	48545000	4
48680000	48550000	4
48680000	48555000	4
48680000	48560000	4
48680000	48565000	4
48680000	48570000	4
48680000	48575000	7.81771
48680000	48580000	4
48680000	48585000	6.86328
48680000	48590000	7.81771
48680000	48595000	4
48680000	48600000	4
48680000	48605000	5.90885
48680000	48610000	5.90885
48680000	48615000	4
48680000	48620000	10.681
48680000	48625000	13.5443
48680000	48630000	24.9974
48680000	48635000	17.362
48680000	48640000	18.3164
48680000	48645000	27.8607
48680000	48650000	34.5417
48680000	48655000	33.5872
48680000	48660000	37.4049
48680000	48665000	33.5872
48680000	48670000	53.6302
48680000	48675000	132.848
48680000	48680000	351.381805
48685000	48505000	6.86328
48685000	48510000	9.72656
48685000	48515000	5.90885
48685000	48520000	4
48685000	48525000	4
48685000	48530000	4
48685000	48535000	4
48685000	48540000	5.90885
48685000	48545000	4
48685000	48550000	5.90885
48685000	48555000	7.81771
48685000	48560000	4
48685000	48565000	4
48685000	48570000	4
48685000	48575000	5.90885
48685000	48580000	4
48685000	48585000	4
48685000	48590000	5.90885
48685000	48595000	6.86328
48685000	48600000	7.81771
48685000	48605000	4
48685000	48610000	8.77213
48685000	48615000	6.86328
48685000	48620000	16.4076
48685000	48625000	12.5898
48685000	48630000	19.2708
48685000	48635000	20.2253
48685000	48640000	19.2708
48685000	48645000	24.043
48685000	48650000	34.5417
48685000	48655000	32.6328
48685000	48660000	30.724
48685000	48665000	45.9948
48685000	48670000	48.8581
48685000	48675000	64.1289
48685000	48680000	145.255
48685000	48685000	374.651764
48690000	48505000	4
48690000	48510000	7.81771
48690000	48515000	4
48690000	48520000	4
48690000	48525000	4
48690000	48530000	4
48690000	48535000	5.90885
48690000	48540000	5.90885
48690000	48545000	4
48690000	48550000	5.90885
48690000	48555000	4
48690000	48560000	4
48690000	48565000	7.81771
48690000	48570000	6.86328
48690000	48575000	4
48690000	48580000	4
48690000	48585000	10.681
48690000	48590000	4
48690000	48595000	4
48690000	48600000	4
48690000	48605000	4
48690000	48610000	4
48690000	48615000	7.81771
48690000	48620000	13.5443
48690000	48625000	7.81771
48690000	48630000	22.1341
48690000	48635000	15.4531
48690000	48640000	21.1797
48690000	48645000	23.0885
48690000	48650000	35.4961
48690000	48655000	26.9062
48690000	48660000	34.5417
48690000	48665000	31.6784
48690000	48670000	52.6758
48690000	48675000	57.4479
48690000	48680000	54.5846
48690000	48685000	130.939
48690000	48690000	423.940948
48695000	48505000	6.86328
48695000	48510000	11.6354
48695000	48515000	4
48695000	48520000	4
48695000	48525000	4
48695000	48530000	4
48695000	48535000	4
48695000	48540000	4
48695000	48545000	4
48695000	48550000	4
48695000	48555000	4
48695000	48560000	4
48695000	48565000	5.90885
48695000	48570000	4
48695000	48575000	5.90885
48695000	48580000	4
48695000	48585000	5.90885
48695000	48590000	5.90885
48695000	48595000	6.86328
48695000	48600000	9.72656
48695000	48605000	13.5443
48695000	48610000	8.77213
48695000	48615000	8.77213
48695000	48620000	9.72656
48695000	48625000	9.72656
48695000	48630000	17.362
48695000	48635000	24.043
48695000	48640000	18.3164
48695000	48645000	26.9062
48695000	48650000	18.3164
48695000	48655000	22.1341
48695000	48660000	24.043
48695000	48665000	28.8151
48695000	48670000	39.3138
48695000	48675000	37.4049
48695000	48680000	38.3594
48695000	48685000	56.4935
48695000	48690000	160.526
48695000	48695000	525.723450
48700000	48505000	10.681
48700000	48510000	6.86328
48700000	48515000	6.86328
48700000	48520000	7.81771
48700000	48525000	4
48700000	48530000	8.77213
48700000	48535000	5.90885
48700000	48540000	4
48700000	48545000	4
48700000	48550000	5.90885
48700000	48555000	6.86328
48700000	48560000	4
48700000	48565000	6.86328
48700000	48570000	6.86328
48700000	48575000	5.90885
48700000	48580000	4
48700000	48585000	6.86328
48700000	48590000	6.86328
48700000	48595000	4
48700000	48600000	4
48700000	48605000	5.90885
48700000	48610000	14.4987
48700000	48615000	13.5443
48700000	48620000	6.86328
48700000	48625000	15.4531
48700000	48630000	18.3164
48700000	48635000	24.043
48700000	48640000	29.7695
48700000	48645000	22.1341
48700000	48650000	27.8607
48700000	48655000	33.5872
48700000	48660000	18.3164
48700000	48665000	21.1797
48700000	48670000	32.6328
48700000	48675000	32.6328
48700000	48680000	24.9974
48700000	48685000	43.1315
48700000	48690000	74.6276
48700000	48695000	155.754
48700000	48700000	279.842712
