# Supplementary material for: An experimentally-informed polymer model reveals high resolution organization of genomic loci
Source: Nat Commun. 2026 Feb 4;17:2338. doi: 10.1038/s41467-026-68928-w (PMC12979793; doi:10.1038/s41467-026-68928-w)
Supplement: Supplementary file 4 — Source Data [file 41467_2026_68928_MOESM4_ESM.zip › Source_Data/Fig2/source_data_fig_1c_exphalfmap.txt]

48505000	48505000	496.006592
48505000	48510000	87.907387
48510000	48510000	570.616272
48505000	48515000	66.217247
48510000	48515000	117.721939
48515000	48515000	289.586578
48505000	48520000	55.945854
48510000	48520000	70.801437
48515000	48520000	119.131203
48520000	48520000	388.636597
48505000	48525000	42.277737
48510000	48525000	51.151882
48515000	48525000	63.951023
48520000	48525000	101.120819
48525000	48525000	248.387512
48505000	48530000	35.039646
48510000	48530000	40.712185
48515000	48530000	50.899120
48520000	48530000	51.738976
48525000	48530000	135.953644
48530000	48530000	283.193665
48505000	48535000	48.888371
48510000	48535000	48.165077
48515000	48535000	50.180717
48520000	48535000	50.113831
48525000	48535000	59.674782
48530000	48535000	103.626823
48535000	48535000	287.776306
48505000	48540000	32.555824
48510000	48540000	28.400038
48515000	48540000	42.486107
48520000	48540000	48.842606
48525000	48540000	67.061783
48530000	48540000	73.274773
48535000	48540000	126.123924
48540000	48540000	284.962433
48505000	48545000	34.710651
48510000	48545000	27.950584
48515000	48545000	33.973656
48520000	48545000	35.630562
48525000	48545000	49.005974
48530000	48545000	61.034946
48535000	48545000	68.281075
48540000	48545000	92.067795
48545000	48545000	262.475677
48505000	48550000	28.424513
48510000	48550000	23.892591
48515000	48550000	24.299786
48520000	48550000	42.171997
48525000	48550000	52.976990
48530000	48550000	46.956257
48535000	48550000	47.476948
48540000	48550000	78.309914
48545000	48550000	94.750648
48550000	48550000	270.649323
48505000	48555000	24.435631
48510000	48555000	28.774488
48515000	48555000	41.845215
48520000	48555000	33.012764
48525000	48555000	40.474144
48530000	48555000	42.884262
48535000	48555000	41.961098
48540000	48555000	53.778309
48545000	48555000	75.626610
48550000	48555000	112.452835
48555000	48555000	274.212952
48505000	48560000	18.168880
48510000	48560000	28.326084
48515000	48560000	28.791698
48520000	48560000	30.242332
48525000	48560000	34.671707
48530000	48560000	41.276840
48535000	48560000	39.059715
48540000	48560000	58.416836
48545000	48560000	64.562027
48550000	48560000	84.313377
48555000	48560000	137.670807
48560000	48560000	260.553497
48505000	48565000	17.639091
48510000	48565000	23.780592
48515000	48565000	27.316883
48520000	48565000	27.767622
48525000	48565000	31.704792
48530000	48565000	34.512844
48535000	48565000	31.190245
48540000	48565000	52.343628
48545000	48565000	48.266537
48550000	48565000	74.045135
48555000	48565000	96.078918
48560000	48565000	133.323120
48565000	48565000	238.693665
48505000	48570000	27.671768
48510000	48570000	21.044636
48515000	48570000	22.534361
48520000	48570000	34.049740
48525000	48570000	44.005070
48530000	48570000	33.087322
48535000	48570000	36.984001
48540000	48570000	51.085793
48545000	48570000	52.057045
48550000	48570000	63.040489
48555000	48570000	69.222404
48560000	48570000	75.059921
48565000	48570000	107.319466
48570000	48570000	297.228333
48505000	48575000	16.070499
48510000	48575000	23.832439
48515000	48575000	22.919809
48520000	48575000	32.358330
48525000	48575000	36.516293
48530000	48575000	28.343018
48535000	48575000	28.790491
48540000	48575000	45.841457
48545000	48575000	47.364025
48550000	48575000	49.286457
48555000	48575000	76.447151
48560000	48575000	59.184635
48565000	48575000	74.791496
48570000	48575000	94.464935
48575000	48575000	310.526031
48505000	48580000	28.986359
48510000	48580000	23.514021
48515000	48580000	28.070683
48520000	48580000	26.977467
48525000	48580000	27.752401
48530000	48580000	27.342247
48535000	48580000	38.905838
48540000	48580000	39.400505
48545000	48580000	49.279049
48550000	48580000	52.828259
48555000	48580000	50.055927
48560000	48580000	57.509129
48565000	48580000	64.238770
48570000	48580000	72.077774
48575000	48580000	116.835648
48580000	48580000	235.107315
48505000	48585000	18.767216
48510000	48585000	22.122593
48515000	48585000	18.835247
48520000	48585000	25.695995
48525000	48585000	30.644548
48530000	48585000	25.432098
48535000	48585000	28.818590
48540000	48585000	39.000641
48545000	48585000	40.797474
48550000	48585000	50.012062
48555000	48585000	48.613060
48560000	48585000	39.445065
48565000	48585000	43.902020
48570000	48585000	72.215317
48575000	48585000	74.564583
48580000	48585000	105.069077
48585000	48585000	287.732422
48505000	48590000	19.737234
48510000	48590000	15.010350
48515000	48590000	27.367397
48520000	48590000	26.494257
48525000	48590000	30.416430
48530000	48590000	26.877716
48535000	48590000	33.114445
48540000	48590000	44.176537
48545000	48590000	42.631130
48550000	48590000	36.651669
48555000	48590000	49.771923
48560000	48590000	45.889225
48565000	48590000	43.336105
48570000	48590000	46.982090
48575000	48590000	56.419178
48580000	48590000	64.751045
48585000	48590000	103.332962
48590000	48590000	267.530609
48505000	48595000	17.976707
48510000	48595000	14.241096
48515000	48595000	23.343651
48520000	48595000	26.946301
48525000	48595000	26.524471
48530000	48595000	23.286110
48535000	48595000	28.115900
48540000	48595000	36.124352
48545000	48595000	42.272972
48550000	48595000	46.460045
48555000	48595000	44.969696
48560000	48595000	46.254223
48565000	48595000	41.683903
48570000	48595000	56.937275
48575000	48595000	45.471668
48580000	48595000	58.975361
48585000	48595000	76.559067
48590000	48595000	106.446815
48595000	48595000	237.784973
48505000	48600000	14.614735
48510000	48600000	11.670373
48515000	48600000	17.948648
48520000	48600000	17.067724
48525000	48600000	25.445414
48530000	48600000	31.454887
48535000	48600000	22.442118
48540000	48600000	31.803869
48545000	48600000	36.200069
48550000	48600000	35.756706
48555000	48600000	38.741318
48560000	48600000	41.998505
48565000	48600000	40.485966
48570000	48600000	41.401310
48575000	48600000	57.344917
48580000	48600000	50.307045
48585000	48600000	48.014576
48590000	48600000	67.919006
48595000	48600000	111.954506
48600000	48600000	282.398590
48505000	48605000	19.126347
48510000	48605000	14.076547
48515000	48605000	21.020737
48520000	48605000	17.392221
48525000	48605000	24.033159
48530000	48605000	23.976093
48535000	48605000	22.106503
48540000	48605000	31.933043
48545000	48605000	39.463161
48550000	48605000	38.694561
48555000	48605000	35.846844
48560000	48605000	38.214569
48565000	48605000	39.196842
48570000	48605000	45.006031
48575000	48605000	52.528660
48580000	48605000	50.897335
48585000	48605000	47.296535
48590000	48605000	59.527313
48595000	48605000	77.210373
48600000	48605000	115.064087
48605000	48605000	247.262680
48505000	48610000	15.369555
48510000	48610000	15.584920
48515000	48610000	12.628877
48520000	48610000	24.757570
48525000	48610000	28.221066
48530000	48610000	27.906548
48535000	48610000	25.058071
48540000	48610000	31.136356
48545000	48610000	39.622501
48550000	48610000	45.508629
48555000	48610000	35.553848
48560000	48610000	37.163712
48565000	48610000	43.312881
48570000	48610000	43.942749
48575000	48610000	50.150200
48580000	48610000	59.797180
48585000	48610000	48.558651
48590000	48610000	53.771446
48595000	48610000	62.331978
48600000	48610000	77.417404
48605000	48610000	123.288231
48610000	48610000	241.232178
48505000	48615000	13.979561
48510000	48615000	13.821061
48515000	48615000	16.983971
48520000	48615000	16.513596
48525000	48615000	24.752060
48530000	48615000	25.073183
48535000	48615000	25.760107
48540000	48615000	36.177078
48545000	48615000	33.311829
48550000	48615000	30.830582
48555000	48615000	36.549938
48560000	48615000	35.362816
48565000	48615000	39.242748
48570000	48615000	48.182384
48575000	48615000	35.878456
48580000	48615000	43.695755
48585000	48615000	41.899052
48590000	48615000	41.899113
48595000	48615000	63.031261
48600000	48615000	60.864449
48605000	48615000	78.938278
48610000	48615000	113.889709
48615000	48615000	239.278946
48505000	48620000	10.808279
48510000	48620000	14.384644
48515000	48620000	15.224504
48520000	48620000	20.311874
48525000	48620000	23.035305
48530000	48620000	17.231377
48535000	48620000	19.055809
48540000	48620000	27.546469
48545000	48620000	33.135082
48550000	48620000	34.761742
48555000	48620000	34.450993
48560000	48620000	28.814968
48565000	48620000	37.260239
48570000	48620000	39.973766
48575000	48620000	41.342346
48580000	48620000	45.614605
48585000	48620000	38.762287
48590000	48620000	44.284267
48595000	48620000	52.489693
48600000	48620000	47.299831
48605000	48620000	59.392609
48610000	48620000	75.267632
48615000	48620000	120.135399
48620000	48620000	269.080261
48505000	48625000	13.240830
48510000	48625000	18.388283
48515000	48625000	16.420979
48520000	48625000	20.401249
48525000	48625000	24.123610
48530000	48625000	19.962276
48535000	48625000	24.752457
48540000	48625000	32.166092
48545000	48625000	31.768112
48550000	48625000	32.534149
48555000	48625000	33.865929
48560000	48625000	37.905746
48565000	48625000	35.297810
48570000	48625000	36.693832
48575000	48625000	37.931980
48580000	48625000	45.099445
48585000	48625000	39.154053
48590000	48625000	44.202164
48595000	48625000	42.908051
48600000	48625000	45.348499
48605000	48625000	55.960629
48610000	48625000	60.387032
48615000	48625000	54.870811
48620000	48625000	102.554817
48625000	48625000	239.702835
48505000	48630000	15.283756
48510000	48630000	9.589337
48515000	48630000	9.687891
48520000	48630000	14.771618
48525000	48630000	23.453089
48530000	48630000	18.731764
48535000	48630000	25.816401
48540000	48630000	30.113567
48545000	48630000	27.314693
48550000	48630000	25.280146
48555000	48630000	28.304853
48560000	48630000	29.422859
48565000	48630000	37.258587
48570000	48630000	32.472412
48575000	48630000	33.945290
48580000	48630000	38.550404
48585000	48630000	29.070425
48590000	48630000	23.933399
48595000	48630000	38.674900
48600000	48630000	41.674927
48605000	48630000	47.350624
48610000	48630000	49.298256
48615000	48630000	48.558231
48620000	48630000	65.107895
48625000	48630000	120.385094
48630000	48630000	279.252045
48505000	48635000	9.141387
48510000	48635000	13.035206
48515000	48635000	13.580710
48520000	48635000	9.203198
48525000	48635000	18.208847
48530000	48635000	13.663023
48535000	48635000	19.886240
48540000	48635000	26.210421
48545000	48635000	25.079075
48550000	48635000	22.838013
48555000	48635000	26.556002
48560000	48635000	19.128416
48565000	48635000	24.479492
48570000	48635000	25.086897
48575000	48635000	26.224785
48580000	48635000	21.022951
48585000	48635000	23.051409
48590000	48635000	23.665655
48595000	48635000	26.286243
48600000	48635000	26.926497
48605000	48635000	30.529455
48610000	48635000	39.554176
48615000	48635000	34.341652
48620000	48635000	46.780689
48625000	48635000	69.094437
48630000	48635000	86.890991
48635000	48635000	265.867493
48505000	48640000	10.025013
48510000	48640000	10.090741
48515000	48640000	12.615629
48520000	48640000	10.923971
48525000	48640000	13.225625
48530000	48640000	19.038139
48535000	48640000	11.470207
48540000	48640000	19.422777
48545000	48640000	21.078138
48550000	48640000	21.133799
48555000	48640000	22.698780
48560000	48640000	23.363077
48565000	48640000	19.167744
48570000	48640000	25.058233
48575000	48640000	27.504560
48580000	48640000	21.348913
48585000	48640000	20.053740
48590000	48640000	24.724453
48595000	48640000	24.689587
48600000	48640000	28.586317
48605000	48640000	30.170162
48610000	48640000	25.052286
48615000	48640000	28.356661
48620000	48640000	38.497349
48625000	48640000	48.169582
48630000	48640000	73.076469
48635000	48640000	142.174713
48640000	48640000	293.171600
48505000	48645000	7.075569
48510000	48645000	4.842932
48515000	48645000	10.091205
48520000	48645000	16.526318
48525000	48645000	10.439939
48530000	48645000	11.421413
48535000	48645000	10.865114
48540000	48645000	13.732911
48545000	48645000	19.966192
48550000	48645000	15.116849
48555000	48645000	19.013134
48560000	48645000	18.161633
48565000	48645000	25.089090
48570000	48645000	19.041805
48575000	48645000	18.857843
48580000	48645000	18.056757
48585000	48645000	16.720627
48590000	48645000	19.300463
48595000	48645000	24.740665
48600000	48645000	19.055092
48605000	48645000	22.524155
48610000	48645000	26.347902
48615000	48645000	23.695017
48620000	48645000	34.838879
48625000	48645000	40.532303
48630000	48645000	51.811195
48635000	48645000	66.298279
48640000	48645000	111.102547
48645000	48645000	221.868988
48505000	48650000	10.924832
48510000	48650000	8.901896
48515000	48650000	12.365905
48520000	48650000	8.798963
48525000	48650000	9.211139
48530000	48650000	6.531448
48535000	48650000	4.793135
48540000	48650000	10.097102
48545000	48650000	12.722764
48550000	48650000	10.756104
48555000	48650000	15.868483
48560000	48650000	5.225209
48565000	48650000	16.140877
48570000	48650000	12.158293
48575000	48650000	15.020634
48580000	48650000	8.336220
48585000	48650000	9.895022
48590000	48650000	14.979004
48595000	48650000	14.360950
48600000	48650000	13.659972
48605000	48650000	7.097507
48610000	48650000	11.459643
48615000	48650000	6.700663
48620000	48650000	18.132132
48625000	48650000	22.350985
48630000	48650000	27.471706
48635000	48650000	32.862274
48640000	48650000	56.814129
48645000	48650000	123.109695
48650000	48650000	383.758850
48505000	48655000	13.842439
48510000	48655000	9.023403
48515000	48655000	4.700510
48520000	48655000	4.778070
48525000	48655000	12.254637
48530000	48655000	7.684624
48535000	48655000	7.085398
48540000	48655000	9.886004
48545000	48655000	10.540346
48550000	48655000	8.858622
48555000	48655000	9.335091
48560000	48655000	14.896492
48565000	48655000	9.495334
48570000	48655000	12.604344
48575000	48655000	13.176049
48580000	48655000	12.322924
48585000	48655000	7.408585
48590000	48655000	9.989118
48595000	48655000	10.917727
48600000	48655000	13.979562
48605000	48655000	17.423901
48610000	48655000	14.520077
48615000	48655000	11.886216
48620000	48655000	16.410379
48625000	48655000	19.928946
48630000	48655000	22.973513
48635000	48655000	29.146975
48640000	48655000	47.812271
48645000	48655000	60.590225
48650000	48655000	95.258759
48655000	48655000	314.357147
48505000	48660000	8.126613
48510000	48660000	3.973092
48515000	48660000	8.278720
48520000	48660000	7.480286
48525000	48660000	8.907411
48530000	48660000	7.634822
48535000	48660000	3.565451
48540000	48660000	10.242126
48545000	48660000	8.736031
48550000	48660000	10.401431
48555000	48660000	6.745158
48560000	48660000	8.421521
48565000	48660000	9.433797
48570000	48660000	6.577558
48575000	48660000	9.454365
48580000	48660000	13.091066
48585000	48660000	13.382858
48590000	48660000	8.210170
48595000	48660000	8.546099
48600000	48660000	12.506081
48605000	48660000	9.239292
48610000	48660000	10.959995
48615000	48660000	7.975034
48620000	48660000	15.414718
48625000	48660000	19.089272
48630000	48660000	23.704916
48635000	48660000	33.000931
48640000	48660000	39.108215
48645000	48660000	50.708000
48650000	48660000	76.791809
48655000	48660000	156.526031
48660000	48660000	249.601913
48505000	48665000	7.375649
48510000	48665000	4.807929
48515000	48665000	10.018268
48520000	48665000	5.091786
48525000	48665000	8.084295
48530000	48665000	5.039494
48535000	48665000	5.393291
48540000	48665000	4.957692
48545000	48665000	4.625105
48550000	48665000	10.166430
48555000	48665000	6.121852
48560000	48665000	8.819200
48565000	48665000	7.783672
48570000	48665000	4.477304
48575000	48665000	7.020578
48580000	48665000	5.628007
48585000	48665000	7.287705
48590000	48665000	7.451485
48595000	48665000	9.210691
48600000	48665000	10.641018
48605000	48665000	7.786543
48610000	48665000	8.841960
48615000	48665000	7.238078
48620000	48665000	12.241491
48625000	48665000	12.295355
48630000	48665000	19.288767
48635000	48665000	33.279312
48640000	48665000	29.196930
48645000	48665000	45.335281
48650000	48665000	51.514164
48655000	48665000	83.509293
48660000	48665000	89.036819
48665000	48665000	461.327942
48505000	48670000	6.973176
48510000	48670000	1.590950
48515000	48670000	7.735134
48520000	48670000	5.616262
48525000	48670000	4.938653
48530000	48670000	6.670300
48535000	48670000	8.566305
48540000	48670000	4.921519
48545000	48670000	6.996357
48550000	48670000	5.767002
48555000	48670000	3.038593
48560000	48670000	8.560300
48565000	48670000	5.151254
48570000	48670000	3.950789
48575000	48670000	8.259975
48580000	48670000	7.449258
48585000	48670000	9.646044
48590000	48670000	7.749361
48595000	48670000	3.208241
48600000	48670000	9.389670
48605000	48670000	11.891893
48610000	48670000	10.240355
48615000	48670000	8.382812
48620000	48670000	9.258800
48625000	48670000	12.575513
48630000	48670000	17.675106
48635000	48670000	22.024332
48640000	48670000	27.278967
48645000	48670000	31.821367
48650000	48670000	50.135593
48655000	48670000	53.360916
48660000	48670000	58.178905
48665000	48670000	83.942772
48670000	48670000	356.617889
48505000	48675000	3.748177
48510000	48675000	3.206839
48515000	48675000	4.454721
48520000	48675000	6.037634
48525000	48675000	6.083442
48530000	48675000	8.403227
48535000	48675000	1.918544
48540000	48675000	4.408973
48545000	48675000	8.813994
48550000	48675000	4.520603
48555000	48675000	4.083213
48560000	48675000	5.751597
48565000	48675000	6.922173
48570000	48675000	5.972633
48575000	48675000	8.324718
48580000	48675000	6.117342
48585000	48675000	5.941008
48590000	48675000	4.733395
48595000	48675000	9.484605
48600000	48675000	4.416191
48605000	48675000	8.522739
48610000	48675000	4.423122
48615000	48675000	7.241586
48620000	48675000	5.702504
48625000	48675000	11.928547
48630000	48675000	20.452703
48635000	48675000	22.690228
48640000	48675000	15.782893
48645000	48675000	24.434883
48650000	48675000	24.253710
48655000	48675000	34.999138
48660000	48675000	41.094559
48665000	48675000	63.677963
48670000	48675000	95.121048
48675000	48675000	313.892395
48505000	48680000	2.518824
48510000	48680000	5.746768
48515000	48680000	9.978770
48520000	48680000	5.409826
48525000	48680000	3.964270
48530000	48680000	8.031401
48535000	48680000	4.297623
48540000	48680000	7.901033
48545000	48680000	6.844494
48550000	48680000	5.786485
48555000	48680000	6.707488
48560000	48680000	4.685029
48565000	48680000	6.202388
48570000	48680000	5.351583
48575000	48680000	9.323866
48580000	48680000	9.467605
48585000	48680000	4.355384
48590000	48680000	5.937686
48595000	48680000	5.021765
48600000	48680000	7.348685
48605000	48680000	6.204676
48610000	48680000	5.284260
48615000	48680000	7.209541
48620000	48680000	7.896567
48625000	48680000	9.797503
48630000	48680000	15.961337
48635000	48680000	14.143193
48640000	48680000	20.072159
48645000	48680000	30.104362
48650000	48680000	31.390301
48655000	48680000	32.124714
48660000	48680000	49.394615
48665000	48680000	39.939598
48670000	48680000	62.574013
48675000	48680000	90.609879
48680000	48680000	351.381805
48505000	48685000	5.484173
48510000	48685000	8.758606
48515000	48685000	1.738122
48520000	48685000	4.417005
48525000	48685000	2.589391
48530000	48685000	1.967239
48535000	48685000	3.368558
48540000	48685000	6.451021
48545000	48685000	4.814604
48550000	48685000	9.071114
48555000	48685000	11.152182
48560000	48685000	8.568501
48565000	48685000	8.912841
48570000	48685000	6.214330
48575000	48685000	4.060124
48580000	48685000	4.556686
48585000	48685000	7.586295
48590000	48685000	2.216224
48595000	48685000	8.074163
48600000	48685000	9.600066
48605000	48685000	6.235054
48610000	48685000	6.327908
48615000	48685000	8.476463
48620000	48685000	5.461306
48625000	48685000	11.635560
48630000	48685000	14.673160
48635000	48685000	20.785694
48640000	48685000	16.090506
48645000	48685000	27.171581
48650000	48685000	44.161591
48655000	48685000	31.974554
48660000	48685000	38.716438
48665000	48685000	39.397972
48670000	48685000	43.691029
48675000	48685000	75.756531
48680000	48685000	112.000633
48685000	48685000	374.651764
48505000	48690000	5.958484
48510000	48690000	5.437779
48515000	48690000	3.776895
48520000	48690000	2.879412
48525000	48690000	4.220011
48530000	48690000	7.124600
48535000	48690000	4.879861
48540000	48690000	7.008952
48545000	48690000	8.967439
48550000	48690000	8.213041
48555000	48690000	7.789309
48560000	48690000	6.649691
48565000	48690000	7.923018
48570000	48690000	6.751791
48575000	48690000	11.469310
48580000	48690000	5.658036
48585000	48690000	5.494942
48590000	48690000	8.427649
48595000	48690000	6.579357
48600000	48690000	7.221011
48605000	48690000	7.451738
48610000	48690000	6.875192
48615000	48690000	5.116427
48620000	48690000	9.230104
48625000	48690000	7.585133
48630000	48690000	10.907822
48635000	48690000	13.800961
48640000	48690000	17.482130
48645000	48690000	22.529623
48650000	48690000	35.985756
48655000	48690000	30.397451
48660000	48690000	22.944500
48665000	48690000	31.236370
48670000	48690000	39.813335
48675000	48690000	49.385101
48680000	48690000	72.827980
48685000	48690000	102.365746
48690000	48690000	423.940948
48505000	48695000	8.402620
48510000	48695000	4.108031
48515000	48695000	3.804397
48520000	48695000	5.800757
48525000	48695000	5.667653
48530000	48695000	7.176479
48535000	48695000	11.059637
48540000	48695000	2.823995
48545000	48695000	3.763640
48550000	48695000	5.790992
48555000	48695000	1.743562
48560000	48695000	6.028300
48565000	48695000	6.207219
48570000	48695000	9.351313
48575000	48695000	8.886788
48580000	48695000	7.836449
48585000	48695000	6.918693
48590000	48695000	5.457224
48595000	48695000	1.656816
48600000	48695000	4.849061
48605000	48695000	8.870726
48610000	48695000	4.406980
48615000	48695000	5.153683
48620000	48695000	6.640939
48625000	48695000	10.187153
48630000	48695000	13.522767
48635000	48695000	12.637687
48640000	48695000	21.522635
48645000	48695000	25.823837
48650000	48695000	34.521706
48655000	48695000	31.712322
48660000	48695000	23.111574
48665000	48695000	32.629147
48670000	48695000	32.391079
48675000	48695000	41.453918
48680000	48695000	72.429703
48685000	48695000	81.275833
48690000	48695000	94.895096
48695000	48695000	525.723450
48505000	48700000	3.489926
48510000	48700000	3.981181
48515000	48700000	11.060768
48520000	48700000	7.027047
48525000	48700000	8.238966
48530000	48700000	10.953936
48535000	48700000	7.145421
48540000	48700000	6.670937
48545000	48700000	9.300932
48550000	48700000	9.019566
48555000	48700000	6.970108
48560000	48700000	7.302694
48565000	48700000	7.734277
48570000	48700000	8.032722
48575000	48700000	9.688925
48580000	48700000	11.391706
48585000	48700000	5.531669
48590000	48700000	6.610891
48595000	48700000	8.028281
48600000	48700000	7.636410
48605000	48700000	7.439548
48610000	48700000	9.609522
48615000	48700000	8.240999
48620000	48700000	8.688434
48625000	48700000	9.718329
48630000	48700000	17.814886
48635000	48700000	23.882532
48640000	48700000	22.754232
48645000	48700000	29.007914
48650000	48700000	35.128510
48655000	48700000	23.844641
48660000	48700000	28.930649
48665000	48700000	35.574306
48670000	48700000	38.117508
48675000	48700000	54.988003
48680000	48700000	54.669685
48685000	48700000	67.891724
48690000	48700000	73.763489
48695000	48700000	100.354065
48700000	48700000	279.842712
