# Supplementary material for: An experimentally-informed polymer model reveals high resolution organization of genomic loci
Source: Nat Commun. 2026 Feb 4;17:2338. doi: 10.1038/s41467-026-68928-w (PMC12979793; doi:10.1038/s41467-026-68928-w)
Supplement: Supplementary file 4 — Source Data [file 41467_2026_68928_MOESM4_ESM.zip › Source_Data/Fig2/source_data_fig_1f_exphalfmap.txt]

48580200	48580200	11.000000
48580200	48580400	32
48580400	48580400	10.000000
48580200	48580600	28
48580400	48580600	53
48580600	48580600	12.000000
48580200	48580800	11
48580400	48580800	49
48580600	48580800	93
48580800	48580800	17.000000
48580200	48581000	9
48580400	48581000	13
48580600	48581000	50
48580800	48581000	59
48581000	48581000	11.000000
48580200	48581200	5
48580400	48581200	17
48580600	48581200	23
48580800	48581200	53
48581000	48581200	59
48581200	48581200	13.000000
48580200	48581400	13
48580400	48581400	13
48580600	48581400	35
48580800	48581400	31
48581000	48581400	45
48581200	48581400	66
48581400	48581400	18.000000
48580200	48581600	6
48580400	48581600	11
48580600	48581600	22
48580800	48581600	31
48581000	48581600	39
48581200	48581600	63
48581400	48581600	86
48581600	48581600	33.000000
48580200	48581800	10
48580400	48581800	11
48580600	48581800	25
48580800	48581800	25
48581000	48581800	25
48581200	48581800	19
48581400	48581800	120
48581600	48581800	153
48581800	48581800	54.000000
48580200	48582000	3
48580400	48582000	6
48580600	48582000	15
48580800	48582000	9
48581000	48582000	10
48581200	48582000	16
48581400	48582000	45
48581600	48582000	78
48581800	48582000	116
48582000	48582000	21.000000
48580200	48582200	-1
48580400	48582200	-1
48580600	48582200	4
48580800	48582200	10
48581000	48582200	2
48581200	48582200	11
48581400	48582200	12
48581600	48582200	29
48581800	48582200	81
48582000	48582200	52
48582200	48582200	12.000000
48580200	48582400	2
48580400	48582400	5
48580600	48582400	6
48580800	48582400	5
48581000	48582400	9
48581200	48582400	16
48581400	48582400	13
48581600	48582400	25
48581800	48582400	30
48582000	48582400	34
48582200	48582400	48
48582400	48582400	14.000000
48580200	48582600	2
48580400	48582600	2
48580600	48582600	-1
48580800	48582600	8
48581000	48582600	5
48581200	48582600	3
48581400	48582600	13
48581600	48582600	11
48581800	48582600	16
48582000	48582600	17
48582200	48582600	48
48582400	48582600	61
48582600	48582600	8.000000
48580200	48582800	-1
48580400	48582800	-1
48580600	48582800	8
48580800	48582800	6
48581000	48582800	3
48581200	48582800	3
48581400	48582800	7
48581600	48582800	10
48581800	48582800	25
48582000	48582800	13
48582200	48582800	15
48582400	48582800	52
48582600	48582800	75
48582800	48582800	12.000000
48580200	48583000	-1
48580400	48583000	-1
48580600	48583000	4
48580800	48583000	2
48581000	48583000	2
48581200	48583000	8
48581400	48583000	6
48581600	48583000	10
48581800	48583000	15
48582000	48583000	14
48582200	48583000	13
48582400	48583000	36
48582600	48583000	57
48582800	48583000	81
48583000	48583000	19.000000
48580200	48583200	-1
48580400	48583200	-1
48580600	48583200	2
48580800	48583200	7
48581000	48583200	3
48581200	48583200	2
48581400	48583200	4
48581600	48583200	4
48581800	48583200	7
48582000	48583200	9
48582200	48583200	4
48582400	48583200	10
48582600	48583200	22
48582800	48583200	62
48583000	48583200	55
48583200	48583200	19.000000
48580200	48583400	-1
48580400	48583400	2
48580600	48583400	8
48580800	48583400	7
48581000	48583400	-1
48581200	48583400	-1
48581400	48583400	6
48581600	48583400	5
48581800	48583400	13
48582000	48583400	8
48582200	48583400	11
48582400	48583400	21
48582600	48583400	5
48582800	48583400	27
48583000	48583400	42
48583200	48583400	55
48583400	48583400	22.000000
48580200	48583600	-1
48580400	48583600	3
48580600	48583600	8
48580800	48583600	-1
48581000	48583600	5
48581200	48583600	2
48581400	48583600	5
48581600	48583600	8
48581800	48583600	12
48582000	48583600	11
48582200	48583600	4
48582400	48583600	12
48582600	48583600	14
48582800	48583600	24
48583000	48583600	21
48583200	48583600	57
48583400	48583600	76
48583600	48583600	20.000000
48580200	48583800	-1
48580400	48583800	-1
48580600	48583800	-1
48580800	48583800	-1
48581000	48583800	-1
48581200	48583800	-1
48581400	48583800	3
48581600	48583800	-1
48581800	48583800	5
48582000	48583800	3
48582200	48583800	5
48582400	48583800	6
48582600	48583800	5
48582800	48583800	6
48583000	48583800	15
48583200	48583800	8
48583400	48583800	63
48583600	48583800	48
48583800	48583800	10.000000
48580200	48584000	-1
48580400	48584000	-1
48580600	48584000	2
48580800	48584000	-1
48581000	48584000	-1
48581200	48584000	-1
48581400	48584000	5
48581600	48584000	-1
48581800	48584000	3
48582000	48584000	4
48582200	48584000	4
48582400	48584000	9
48582600	48584000	-1
48582800	48584000	8
48583000	48584000	9
48583200	48584000	7
48583400	48584000	7
48583600	48584000	24
48583800	48584000	14
48584000	48584000	5.000000
48580200	48584200	2
48580400	48584200	-1
48580600	48584200	-1
48580800	48584200	2
48581000	48584200	2
48581200	48584200	2
48581400	48584200	-1
48581600	48584200	6
48581800	48584200	7
48582000	48584200	8
48582200	48584200	7
48582400	48584200	3
48582600	48584200	7
48582800	48584200	8
48583000	48584200	7
48583200	48584200	16
48583400	48584200	19
48583600	48584200	24
48583800	48584200	27
48584000	48584200	30
48584200	48584200	6.000000
48580200	48584400	-1
48580400	48584400	-1
48580600	48584400	-1
48580800	48584400	-1
48581000	48584400	-1
48581200	48584400	-1
48581400	48584400	2
48581600	48584400	-1
48581800	48584400	5
48582000	48584400	4
48582200	48584400	6
48582400	48584400	4
48582600	48584400	3
48582800	48584400	2
48583000	48584400	7
48583200	48584400	10
48583400	48584400	15
48583600	48584400	12
48583800	48584400	15
48584000	48584400	32
48584200	48584400	49
48584400	48584400	6.000000
48580200	48584600	-1
48580400	48584600	-1
48580600	48584600	2
48580800	48584600	-1
48581000	48584600	2
48581200	48584600	3
48581400	48584600	-1
48581600	48584600	-1
48581800	48584600	6
48582000	48584600	4
48582200	48584600	4
48582400	48584600	10
48582600	48584600	8
48582800	48584600	4
48583000	48584600	6
48583200	48584600	11
48583400	48584600	19
48583600	48584600	9
48583800	48584600	15
48584000	48584600	10
48584200	48584600	44
48584400	48584600	25
48584600	48584600	6.000000
48580200	48584800	-1
48580400	48584800	-1
48580600	48584800	-1
48580800	48584800	2
48581000	48584800	2
48581200	48584800	2
48581400	48584800	-1
48581600	48584800	3
48581800	48584800	7
48582000	48584800	3
48582200	48584800	2
48582400	48584800	4
48582600	48584800	2
48582800	48584800	6
48583000	48584800	14
48583200	48584800	5
48583400	48584800	14
48583600	48584800	12
48583800	48584800	11
48584000	48584800	10
48584200	48584800	29
48584400	48584800	40
48584600	48584800	57
48584800	48584800	23.000000
48580200	48585000	2
48580400	48585000	4
48580600	48585000	4
48580800	48585000	2
48581000	48585000	2
48581200	48585000	-1
48581400	48585000	5
48581600	48585000	4
48581800	48585000	13
48582000	48585000	10
48582200	48585000	4
48582400	48585000	6
48582600	48585000	9
48582800	48585000	8
48583000	48585000	14
48583200	48585000	8
48583400	48585000	17
48583600	48585000	15
48583800	48585000	17
48584000	48585000	10
48584200	48585000	23
48584400	48585000	19
48584600	48585000	101
48584800	48585000	89
48585000	48585000	38.000000
48580200	48585200	-1
48580400	48585200	-1
48580600	48585200	5
48580800	48585200	4
48581000	48585200	5
48581200	48585200	5
48581400	48585200	3
48581600	48585200	6
48581800	48585200	11
48582000	48585200	9
48582200	48585200	-1
48582400	48585200	9
48582600	48585200	6
48582800	48585200	8
48583000	48585200	6
48583200	48585200	11
48583400	48585200	20
48583600	48585200	19
48583800	48585200	7
48584000	48585200	5
48584200	48585200	21
48584400	48585200	15
48584600	48585200	39
48584800	48585200	64
48585000	48585200	131
48585200	48585200	50.000000
48580200	48585400	-1
48580400	48585400	-1
48580600	48585400	-1
48580800	48585400	5
48581000	48585400	-1
48581200	48585400	2
48581400	48585400	-1
48581600	48585400	4
48581800	48585400	7
48582000	48585400	3
48582200	48585400	-1
48582400	48585400	5
48582600	48585400	7
48582800	48585400	-1
48583000	48585400	6
48583200	48585400	-1
48583400	48585400	6
48583600	48585400	14
48583800	48585400	5
48584000	48585400	5
48584200	48585400	9
48584400	48585400	8
48584600	48585400	14
48584800	48585400	25
48585000	48585400	87
48585200	48585400	100
48585400	48585400	8.000000
48580200	48585600	-1
48580400	48585600	-1
48580600	48585600	-1
48580800	48585600	6
48581000	48585600	-1
48581200	48585600	-1
48581400	48585600	2
48581600	48585600	2
48581800	48585600	2
48582000	48585600	3
48582200	48585600	-1
48582400	48585600	2
48582600	48585600	-1
48582800	48585600	2
48583000	48585600	6
48583200	48585600	2
48583400	48585600	10
48583600	48585600	2
48583800	48585600	3
48584000	48585600	3
48584200	48585600	6
48584400	48585600	5
48584600	48585600	3
48584800	48585600	13
48585000	48585600	25
48585200	48585600	71
48585400	48585600	49
48585600	48585600	20.000000
48580200	48585800	-1
48580400	48585800	-1
48580600	48585800	2
48580800	48585800	2
48581000	48585800	3
48581200	48585800	-1
48581400	48585800	-1
48581600	48585800	2
48581800	48585800	3
48582000	48585800	-1
48582200	48585800	-1
48582400	48585800	4
48582600	48585800	3
48582800	48585800	4
48583000	48585800	6
48583200	48585800	2
48583400	48585800	2
48583600	48585800	5
48583800	48585800	2
48584000	48585800	2
48584200	48585800	6
48584400	48585800	4
48584600	48585800	10
48584800	48585800	10
48585000	48585800	14
48585200	48585800	39
48585400	48585800	34
48585600	48585800	95
48585800	48585800	23.000000
48580200	48586000	-1
48580400	48586000	-1
48580600	48586000	-1
48580800	48586000	-1
48581000	48586000	-1
48581200	48586000	-1
48581400	48586000	-1
48581600	48586000	2
48581800	48586000	4
48582000	48586000	2
48582200	48586000	-1
48582400	48586000	-1
48582600	48586000	-1
48582800	48586000	2
48583000	48586000	-1
48583200	48586000	-1
48583400	48586000	4
48583600	48586000	5
48583800	48586000	-1
48584000	48586000	-1
48584200	48586000	2
48584400	48586000	3
48584600	48586000	7
48584800	48586000	5
48585000	48586000	20
48585200	48586000	22
48585400	48586000	21
48585600	48586000	79
48585800	48586000	108
48586000	48586000	23.000000
48580200	48586200	-1
48580400	48586200	2
48580600	48586200	-1
48580800	48586200	-1
48581000	48586200	-1
48581200	48586200	-1
48581400	48586200	2
48581600	48586200	4
48581800	48586200	3
48582000	48586200	8
48582200	48586200	2
48582400	48586200	5
48582600	48586200	-1
48582800	48586200	2
48583000	48586200	2
48583200	48586200	-1
48583400	48586200	2
48583600	48586200	2
48583800	48586200	4
48584000	48586200	-1
48584200	48586200	4
48584400	48586200	-1
48584600	48586200	6
48584800	48586200	3
48585000	48586200	13
48585200	48586200	21
48585400	48586200	14
48585600	48586200	37
48585800	48586200	87
48586000	48586200	61
48586200	48586200	26.000000
48580200	48586400	-1
48580400	48586400	-1
48580600	48586400	-1
48580800	48586400	-1
48581000	48586400	-1
48581200	48586400	-1
48581400	48586400	-1
48581600	48586400	-1
48581800	48586400	-1
48582000	48586400	2
48582200	48586400	2
48582400	48586400	-1
48582600	48586400	-1
48582800	48586400	4
48583000	48586400	-1
48583200	48586400	-1
48583400	48586400	-1
48583600	48586400	3
48583800	48586400	-1
48584000	48586400	2
48584200	48586400	3
48584400	48586400	-1
48584600	48586400	2
48584800	48586400	4
48585000	48586400	5
48585200	48586400	11
48585400	48586400	7
48585600	48586400	21
48585800	48586400	19
48586000	48586400	43
48586200	48586400	58
48586400	48586400	13.000000
48580200	48586600	-1
48580400	48586600	-1
48580600	48586600	-1
48580800	48586600	-1
48581000	48586600	-1
48581200	48586600	-1
48581400	48586600	-1
48581600	48586600	-1
48581800	48586600	-1
48582000	48586600	-1
48582200	48586600	-1
48582400	48586600	2
48582600	48586600	-1
48582800	48586600	-1
48583000	48586600	-1
48583200	48586600	-1
48583400	48586600	-1
48583600	48586600	-1
48583800	48586600	-1
48584000	48586600	-1
48584200	48586600	-1
48584400	48586600	-1
48584600	48586600	-1
48584800	48586600	-1
48585000	48586600	-1
48585200	48586600	10
48585400	48586600	6
48585600	48586600	19
48585800	48586600	5
48586000	48586600	16
48586200	48586600	70
48586400	48586600	32
48586600	48586600	8.000000
48580200	48586800	-1
48580400	48586800	-1
48580600	48586800	-1
48580800	48586800	-1
48581000	48586800	-1
48581200	48586800	-1
48581400	48586800	-1
48581600	48586800	-1
48581800	48586800	-1
48582000	48586800	3
48582200	48586800	-1
48582400	48586800	-1
48582600	48586800	-1
48582800	48586800	-1
48583000	48586800	2
48583200	48586800	-1
48583400	48586800	-1
48583600	48586800	2
48583800	48586800	-1
48584000	48586800	-1
48584200	48586800	-1
48584400	48586800	-1
48584600	48586800	-1
48584800	48586800	2
48585000	48586800	2
48585200	48586800	6
48585400	48586800	4
48585600	48586800	-1
48585800	48586800	14
48586000	48586800	10
48586200	48586800	17
48586400	48586800	20
48586600	48586800	44
48586800	48586800	9.000000
48580200	48587000	-1
48580400	48587000	-1
48580600	48587000	-1
48580800	48587000	-1
48581000	48587000	-1
48581200	48587000	-1
48581400	48587000	-1
48581600	48587000	2
48581800	48587000	-1
48582000	48587000	-1
48582200	48587000	-1
48582400	48587000	-1
48582600	48587000	-1
48582800	48587000	-1
48583000	48587000	-1
48583200	48587000	-1
48583400	48587000	3
48583600	48587000	2
48583800	48587000	-1
48584000	48587000	-1
48584200	48587000	3
48584400	48587000	-1
48584600	48587000	3
48584800	48587000	-1
48585000	48587000	4
48585200	48587000	5
48585400	48587000	5
48585600	48587000	11
48585800	48587000	14
48586000	48587000	11
48586200	48587000	28
48586400	48587000	23
48586600	48587000	64
48586800	48587000	65
48587000	48587000	13.000000
48580200	48587200	-1
48580400	48587200	-1
48580600	48587200	2
48580800	48587200	-1
48581000	48587200	-1
48581200	48587200	-1
48581400	48587200	-1
48581600	48587200	-1
48581800	48587200	-1
48582000	48587200	5
48582200	48587200	-1
48582400	48587200	-1
48582600	48587200	-1
48582800	48587200	2
48583000	48587200	-1
48583200	48587200	3
48583400	48587200	3
48583600	48587200	-1
48583800	48587200	-1
48584000	48587200	-1
48584200	48587200	3
48584400	48587200	-1
48584600	48587200	2
48584800	48587200	-1
48585000	48587200	4
48585200	48587200	4
48585400	48587200	5
48585600	48587200	12
48585800	48587200	17
48586000	48587200	13
48586200	48587200	16
48586400	48587200	19
48586600	48587200	17
48586800	48587200	56
48587000	48587200	73
48587200	48587200	23.000000
48580200	48587400	-1
48580400	48587400	-1
48580600	48587400	-1
48580800	48587400	-1
48581000	48587400	-1
48581200	48587400	-1
48581400	48587400	2
48581600	48587400	2
48581800	48587400	2
48582000	48587400	-1
48582200	48587400	-1
48582400	48587400	2
48582600	48587400	-1
48582800	48587400	-1
48583000	48587400	-1
48583200	48587400	-1
48583400	48587400	2
48583600	48587400	5
48583800	48587400	-1
48584000	48587400	-1
48584200	48587400	2
48584400	48587400	-1
48584600	48587400	-1
48584800	48587400	-1
48585000	48587400	3
48585200	48587400	9
48585400	48587400	3
48585600	48587400	4
48585800	48587400	6
48586000	48587400	5
48586200	48587400	14
48586400	48587400	14
48586600	48587400	10
48586800	48587400	24
48587000	48587400	46
48587200	48587400	75
48587400	48587400	13.000000
48580200	48587600	-1
48580400	48587600	-1
48580600	48587600	-1
48580800	48587600	-1
48581000	48587600	-1
48581200	48587600	-1
48581400	48587600	-1
48581600	48587600	-1
48581800	48587600	-1
48582000	48587600	-1
48582200	48587600	-1
48582400	48587600	-1
48582600	48587600	-1
48582800	48587600	-1
48583000	48587600	-1
48583200	48587600	-1
48583400	48587600	-1
48583600	48587600	4
48583800	48587600	-1
48584000	48587600	-1
48584200	48587600	-1
48584400	48587600	-1
48584600	48587600	2
48584800	48587600	-1
48585000	48587600	-1
48585200	48587600	3
48585400	48587600	-1
48585600	48587600	4
48585800	48587600	10
48586000	48587600	10
48586200	48587600	11
48586400	48587600	6
48586600	48587600	5
48586800	48587600	13
48587000	48587600	18
48587200	48587600	86
48587400	48587600	54
48587600	48587600	9.000000
48580200	48587800	-1
48580400	48587800	-1
48580600	48587800	-1
48580800	48587800	-1
48581000	48587800	-1
48581200	48587800	-1
48581400	48587800	-1
48581600	48587800	2
48581800	48587800	-1
48582000	48587800	-1
48582200	48587800	2
48582400	48587800	-1
48582600	48587800	-1
48582800	48587800	3
48583000	48587800	-1
48583200	48587800	-1
48583400	48587800	2
48583600	48587800	-1
48583800	48587800	-1
48584000	48587800	-1
48584200	48587800	-1
48584400	48587800	-1
48584600	48587800	2
48584800	48587800	-1
48585000	48587800	2
48585200	48587800	8
48585400	48587800	2
48585600	48587800	12
48585800	48587800	7
48586000	48587800	7
48586200	48587800	10
48586400	48587800	5
48586600	48587800	8
48586800	48587800	18
48587000	48587800	24
48587200	48587800	26
48587400	48587800	50
48587600	48587800	30
48587800	48587800	15.000000
48580200	48588000	-1
48580400	48588000	-1
48580600	48588000	-1
48580800	48588000	-1
48581000	48588000	-1
48581200	48588000	-1
48581400	48588000	4
48581600	48588000	4
48581800	48588000	3
48582000	48588000	2
48582200	48588000	-1
48582400	48588000	-1
48582600	48588000	-1
48582800	48588000	2
48583000	48588000	-1
48583200	48588000	-1
48583400	48588000	-1
48583600	48588000	-1
48583800	48588000	-1
48584000	48588000	-1
48584200	48588000	-1
48584400	48588000	5
48584600	48588000	7
48584800	48588000	2
48585000	48588000	9
48585200	48588000	7
48585400	48588000	-1
48585600	48588000	9
48585800	48588000	13
48586000	48588000	10
48586200	48588000	9
48586400	48588000	5
48586600	48588000	11
48586800	48588000	14
48587000	48588000	14
48587200	48588000	25
48587400	48588000	23
48587600	48588000	42
48587800	48588000	122
48588000	48588000	37.000000
48580200	48588200	-1
48580400	48588200	-1
48580600	48588200	-1
48580800	48588200	-1
48581000	48588200	-1
48581200	48588200	-1
48581400	48588200	2
48581600	48588200	-1
48581800	48588200	3
48582000	48588200	-1
48582200	48588200	-1
48582400	48588200	2
48582600	48588200	-1
48582800	48588200	-1
48583000	48588200	-1
48583200	48588200	-1
48583400	48588200	-1
48583600	48588200	2
48583800	48588200	2
48584000	48588200	-1
48584200	48588200	-1
48584400	48588200	-1
48584600	48588200	-1
48584800	48588200	2
48585000	48588200	7
48585200	48588200	3
48585400	48588200	2
48585600	48588200	2
48585800	48588200	6
48586000	48588200	10
48586200	48588200	13
48586400	48588200	9
48586600	48588200	4
48586800	48588200	8
48587000	48588200	21
48587200	48588200	24
48587400	48588200	18
48587600	48588200	24
48587800	48588200	126
48588000	48588200	115
48588200	48588200	37.000000
48580200	48588400	-1
48580400	48588400	-1
48580600	48588400	-1
48580800	48588400	-1
48581000	48588400	-1
48581200	48588400	2
48581400	48588400	-1
48581600	48588400	-1
48581800	48588400	-1
48582000	48588400	-1
48582200	48588400	-1
48582400	48588400	-1
48582600	48588400	-1
48582800	48588400	2
48583000	48588400	-1
48583200	48588400	2
48583400	48588400	-1
48583600	48588400	-1
48583800	48588400	-1
48584000	48588400	-1
48584200	48588400	4
48584400	48588400	-1
48584600	48588400	-1
48584800	48588400	-1
48585000	48588400	3
48585200	48588400	7
48585400	48588400	-1
48585600	48588400	7
48585800	48588400	7
48586000	48588400	3
48586200	48588400	2
48586400	48588400	3
48586600	48588400	7
48586800	48588400	6
48587000	48588400	12
48587200	48588400	13
48587400	48588400	21
48587600	48588400	11
48587800	48588400	31
48588000	48588400	82
48588200	48588400	75
48588400	48588400	15.000000
48580200	48588600	-1
48580400	48588600	-1
48580600	48588600	2
48580800	48588600	2
48581000	48588600	-1
48581200	48588600	-1
48581400	48588600	-1
48581600	48588600	-1
48581800	48588600	2
48582000	48588600	-1
48582200	48588600	-1
48582400	48588600	2
48582600	48588600	3
48582800	48588600	-1
48583000	48588600	-1
48583200	48588600	-1
48583400	48588600	-1
48583600	48588600	-1
48583800	48588600	-1
48584000	48588600	-1
48584200	48588600	-1
48584400	48588600	-1
48584600	48588600	-1
48584800	48588600	4
48585000	48588600	2
48585200	48588600	3
48585400	48588600	-1
48585600	48588600	5
48585800	48588600	5
48586000	48588600	-1
48586200	48588600	6
48586400	48588600	4
48586600	48588600	-1
48586800	48588600	4
48587000	48588600	8
48587200	48588600	11
48587400	48588600	8
48587600	48588600	9
48587800	48588600	19
48588000	48588600	36
48588200	48588600	71
48588400	48588600	66
48588600	48588600	10.000000
48580200	48588800	-1
48580400	48588800	-1
48580600	48588800	-1
48580800	48588800	-1
48581000	48588800	-1
48581200	48588800	-1
48581400	48588800	2
48581600	48588800	3
48581800	48588800	-1
48582000	48588800	-1
48582200	48588800	-1
48582400	48588800	-1
48582600	48588800	-1
48582800	48588800	2
48583000	48588800	-1
48583200	48588800	2
48583400	48588800	-1
48583600	48588800	-1
48583800	48588800	-1
48584000	48588800	-1
48584200	48588800	-1
48584400	48588800	-1
48584600	48588800	-1
48584800	48588800	-1
48585000	48588800	-1
48585200	48588800	7
48585400	48588800	-1
48585600	48588800	2
48585800	48588800	5
48586000	48588800	-1
48586200	48588800	6
48586400	48588800	4
48586600	48588800	5
48586800	48588800	4
48587000	48588800	8
48587200	48588800	7
48587400	48588800	10
48587600	48588800	11
48587800	48588800	16
48588000	48588800	31
48588200	48588800	37
48588400	48588800	47
48588600	48588800	45
48588800	48588800	17.000000
48580200	48589000	-1
48580400	48589000	-1
48580600	48589000	-1
48580800	48589000	-1
48581000	48589000	-1
48581200	48589000	-1
48581400	48589000	-1
48581600	48589000	-1
48581800	48589000	-1
48582000	48589000	-1
48582200	48589000	2
48582400	48589000	-1
48582600	48589000	-1
48582800	48589000	-1
48583000	48589000	-1
48583200	48589000	-1
48583400	48589000	-1
48583600	48589000	-1
48583800	48589000	-1
48584000	48589000	-1
48584200	48589000	-1
48584400	48589000	-1
48584600	48589000	-1
48584800	48589000	-1
48585000	48589000	2
48585200	48589000	3
48585400	48589000	4
48585600	48589000	3
48585800	48589000	12
48586000	48589000	-1
48586200	48589000	-1
48586400	48589000	2
48586600	48589000	6
48586800	48589000	2
48587000	48589000	4
48587200	48589000	9
48587400	48589000	11
48587600	48589000	9
48587800	48589000	10
48588000	48589000	26
48588200	48589000	26
48588400	48589000	35
48588600	48589000	46
48588800	48589000	67
48589000	48589000	9.000000
48580200	48589200	-1
48580400	48589200	-1
48580600	48589200	-1
48580800	48589200	-1
48581000	48589200	-1
48581200	48589200	-1
48581400	48589200	-1
48581600	48589200	2
48581800	48589200	-1
48582000	48589200	-1
48582200	48589200	-1
48582400	48589200	-1
48582600	48589200	-1
48582800	48589200	-1
48583000	48589200	-1
48583200	48589200	3
48583400	48589200	-1
48583600	48589200	-1
48583800	48589200	-1
48584000	48589200	-1
48584200	48589200	-1
48584400	48589200	-1
48584600	48589200	2
48584800	48589200	-1
48585000	48589200	-1
48585200	48589200	-1
48585400	48589200	4
48585600	48589200	-1
48585800	48589200	4
48586000	48589200	-1
48586200	48589200	6
48586400	48589200	2
48586600	48589200	4
48586800	48589200	3
48587000	48589200	6
48587200	48589200	7
48587400	48589200	4
48587600	48589200	4
48587800	48589200	12
48588000	48589200	16
48588200	48589200	25
48588400	48589200	23
48588600	48589200	23
48588800	48589200	55
48589000	48589200	56
48589200	48589200	16.000000
48580200	48589400	-1
48580400	48589400	-1
48580600	48589400	-1
48580800	48589400	-1
48581000	48589400	-1
48581200	48589400	-1
48581400	48589400	-1
48581600	48589400	2
48581800	48589400	3
48582000	48589400	-1
48582200	48589400	-1
48582400	48589400	-1
48582600	48589400	-1
48582800	48589400	-1
48583000	48589400	-1
48583200	48589400	3
48583400	48589400	-1
48583600	48589400	3
48583800	48589400	-1
48584000	48589400	-1
48584200	48589400	-1
48584400	48589400	-1
48584600	48589400	-1
48584800	48589400	-1
48585000	48589400	4
48585200	48589400	5
48585400	48589400	3
48585600	48589400	4
48585800	48589400	6
48586000	48589400	4
48586200	48589400	-1
48586400	48589400	-1
48586600	48589400	-1
48586800	48589400	5
48587000	48589400	3
48587200	48589400	9
48587400	48589400	6
48587600	48589400	5
48587800	48589400	8
48588000	48589400	10
48588200	48589400	20
48588400	48589400	18
48588600	48589400	22
48588800	48589400	28
48589000	48589400	42
48589200	48589400	60
48589400	48589400	15.000000
48580200	48589600	-1
48580400	48589600	-1
48580600	48589600	-1
48580800	48589600	-1
48581000	48589600	-1
48581200	48589600	-1
48581400	48589600	-1
48581600	48589600	-1
48581800	48589600	-1
48582000	48589600	-1
48582200	48589600	-1
48582400	48589600	-1
48582600	48589600	-1
48582800	48589600	-1
48583000	48589600	-1
48583200	48589600	-1
48583400	48589600	-1
48583600	48589600	-1
48583800	48589600	-1
48584000	48589600	-1
48584200	48589600	-1
48584400	48589600	-1
48584600	48589600	-1
48584800	48589600	-1
48585000	48589600	-1
48585200	48589600	-1
48585400	48589600	-1
48585600	48589600	8
48585800	48589600	-1
48586000	48589600	-1
48586200	48589600	5
48586400	48589600	-1
48586600	48589600	2
48586800	48589600	3
48587000	48589600	4
48587200	48589600	6
48587400	48589600	7
48587600	48589600	3
48587800	48589600	11
48588000	48589600	10
48588200	48589600	8
48588400	48589600	14
48588600	48589600	9
48588800	48589600	13
48589000	48589600	24
48589200	48589600	41
48589400	48589600	60
48589600	48589600	21.000000
48580200	48589800	-1
48580400	48589800	-1
48580600	48589800	-1
48580800	48589800	-1
48581000	48589800	-1
48581200	48589800	-1
48581400	48589800	-1
48581600	48589800	-1
48581800	48589800	-1
48582000	48589800	-1
48582200	48589800	-1
48582400	48589800	-1
48582600	48589800	-1
48582800	48589800	-1
48583000	48589800	-1
48583200	48589800	-1
48583400	48589800	-1
48583600	48589800	-1
48583800	48589800	-1
48584000	48589800	-1
48584200	48589800	-1
48584400	48589800	-1
48584600	48589800	-1
48584800	48589800	-1
48585000	48589800	-1
48585200	48589800	7
48585400	48589800	4
48585600	48589800	3
48585800	48589800	4
48586000	48589800	2
48586200	48589800	8
48586400	48589800	4
48586600	48589800	4
48586800	48589800	-1
48587000	48589800	2
48587200	48589800	4
48587400	48589800	7
48587600	48589800	6
48587800	48589800	14
48588000	48589800	6
48588200	48589800	10
48588400	48589800	10
48588600	48589800	16
48588800	48589800	7
48589000	48589800	13
48589200	48589800	25
48589400	48589800	62
48589600	48589800	74
48589800	48589800	22.000000
48580200	48590000	-1
48580400	48590000	-1
48580600	48590000	2
48580800	48590000	2
48581000	48590000	-1
48581200	48590000	-1
48581400	48590000	-1
48581600	48590000	-1
48581800	48590000	-1
48582000	48590000	-1
48582200	48590000	-1
48582400	48590000	-1
48582600	48590000	-1
48582800	48590000	-1
48583000	48590000	-1
48583200	48590000	-1
48583400	48590000	-1
48583600	48590000	-1
48583800	48590000	-1
48584000	48590000	-1
48584200	48590000	-1
48584400	48590000	-1
48584600	48590000	-1
48584800	48590000	-1
48585000	48590000	3
48585200	48590000	-1
48585400	48590000	3
48585600	48590000	-1
48585800	48590000	2
48586000	48590000	5
48586200	48590000	2
48586400	48590000	-1
48586600	48590000	2
48586800	48590000	-1
48587000	48590000	4
48587200	48590000	4
48587400	48590000	-1
48587600	48590000	4
48587800	48590000	15
48588000	48590000	8
48588200	48590000	9
48588400	48590000	11
48588600	48590000	8
48588800	48590000	14
48589000	48590000	11
48589200	48590000	20
48589400	48590000	24
48589600	48590000	45
48589800	48590000	60
48590000	48590000	8.000000
48580200	48590200	-1
48580400	48590200	-1
48580600	48590200	-1
48580800	48590200	-1
48581000	48590200	-1
48581200	48590200	-1
48581400	48590200	-1
48581600	48590200	-1
48581800	48590200	-1
48582000	48590200	-1
48582200	48590200	-1
48582400	48590200	-1
48582600	48590200	-1
48582800	48590200	-1
48583000	48590200	-1
48583200	48590200	-1
48583400	48590200	-1
48583600	48590200	-1
48583800	48590200	-1
48584000	48590200	-1
48584200	48590200	-1
48584400	48590200	-1
48584600	48590200	-1
48584800	48590200	-1
48585000	48590200	2
48585200	48590200	-1
48585400	48590200	-1
48585600	48590200	2
48585800	48590200	-1
48586000	48590200	3
48586200	48590200	5
48586400	48590200	-1
48586600	48590200	5
48586800	48590200	-1
48587000	48590200	-1
48587200	48590200	-1
48587400	48590200	-1
48587600	48590200	-1
48587800	48590200	11
48588000	48590200	3
48588200	48590200	6
48588400	48590200	2
48588600	48590200	7
48588800	48590200	8
48589000	48590200	8
48589200	48590200	12
48589400	48590200	15
48589600	48590200	26
48589800	48590200	49
48590000	48590200	35
48590200	48590200	12.000000
48580200	48590400	-1
48580400	48590400	-1
48580600	48590400	-1
48580800	48590400	-1
48581000	48590400	-1
48581200	48590400	-1
48581400	48590400	-1
48581600	48590400	-1
48581800	48590400	-1
48582000	48590400	-1
48582200	48590400	-1
48582400	48590400	2
48582600	48590400	-1
48582800	48590400	-1
48583000	48590400	-1
48583200	48590400	-1
48583400	48590400	-1
48583600	48590400	3
48583800	48590400	2
48584000	48590400	-1
48584200	48590400	-1
48584400	48590400	-1
48584600	48590400	2
48584800	48590400	-1
48585000	48590400	5
48585200	48590400	2
48585400	48590400	-1
48585600	48590400	-1
48585800	48590400	-1
48586000	48590400	-1
48586200	48590400	-1
48586400	48590400	3
48586600	48590400	2
48586800	48590400	-1
48587000	48590400	3
48587200	48590400	7
48587400	48590400	-1
48587600	48590400	2
48587800	48590400	7
48588000	48590400	5
48588200	48590400	9
48588400	48590400	6
48588600	48590400	2
48588800	48590400	3
48589000	48590400	8
48589200	48590400	5
48589400	48590400	22
48589600	48590400	16
48589800	48590400	24
48590000	48590400	35
48590200	48590400	54
48590400	48590400	22.000000
48580200	48590600	-1
48580400	48590600	-1
48580600	48590600	-1
48580800	48590600	-1
48581000	48590600	-1
48581200	48590600	-1
48581400	48590600	-1
48581600	48590600	2
48581800	48590600	2
48582000	48590600	-1
48582200	48590600	-1
48582400	48590600	-1
48582600	48590600	-1
48582800	48590600	-1
48583000	48590600	2
48583200	48590600	-1
48583400	48590600	-1
48583600	48590600	-1
48583800	48590600	-1
48584000	48590600	-1
48584200	48590600	2
48584400	48590600	-1
48584600	48590600	-1
48584800	48590600	-1
48585000	48590600	-1
48585200	48590600	5
48585400	48590600	-1
48585600	48590600	2
48585800	48590600	3
48586000	48590600	-1
48586200	48590600	2
48586400	48590600	-1
48586600	48590600	2
48586800	48590600	-1
48587000	48590600	4
48587200	48590600	5
48587400	48590600	-1
48587600	48590600	4
48587800	48590600	3
48588000	48590600	7
48588200	48590600	10
48588400	48590600	10
48588600	48590600	10
48588800	48590600	8
48589000	48590600	13
48589200	48590600	7
48589400	48590600	17
48589600	48590600	15
48589800	48590600	17
48590000	48590600	35
48590200	48590600	62
48590400	48590600	117
48590600	48590600	18.000000
48580200	48590800	-1
48580400	48590800	-1
48580600	48590800	-1
48580800	48590800	-1
48581000	48590800	-1
48581200	48590800	-1
48581400	48590800	-1
48581600	48590800	-1
48581800	48590800	-1
48582000	48590800	-1
48582200	48590800	-1
48582400	48590800	-1
48582600	48590800	-1
48582800	48590800	-1
48583000	48590800	-1
48583200	48590800	-1
48583400	48590800	-1
48583600	48590800	-1
48583800	48590800	-1
48584000	48590800	-1
48584200	48590800	-1
48584400	48590800	-1
48584600	48590800	-1
48584800	48590800	-1
48585000	48590800	-1
48585200	48590800	-1
48585400	48590800	-1
48585600	48590800	5
48585800	48590800	-1
48586000	48590800	3
48586200	48590800	3
48586400	48590800	-1
48586600	48590800	-1
48586800	48590800	2
48587000	48590800	-1
48587200	48590800	4
48587400	48590800	2
48587600	48590800	-1
48587800	48590800	7
48588000	48590800	4
48588200	48590800	6
48588400	48590800	2
48588600	48590800	-1
48588800	48590800	12
48589000	48590800	6
48589200	48590800	7
48589400	48590800	9
48589600	48590800	8
48589800	48590800	11
48590000	48590800	22
48590200	48590800	17
48590400	48590800	60
48590600	48590800	52
48590800	48590800	20.000000
48580200	48591000	-1
48580400	48591000	-1
48580600	48591000	-1
48580800	48591000	-1
48581000	48591000	-1
48581200	48591000	-1
48581400	48591000	-1
48581600	48591000	2
48581800	48591000	2
48582000	48591000	-1
48582200	48591000	-1
48582400	48591000	-1
48582600	48591000	-1
48582800	48591000	2
48583000	48591000	-1
48583200	48591000	-1
48583400	48591000	-1
48583600	48591000	2
48583800	48591000	-1
48584000	48591000	-1
48584200	48591000	-1
48584400	48591000	-1
48584600	48591000	-1
48584800	48591000	-1
48585000	48591000	2
48585200	48591000	4
48585400	48591000	-1
48585600	48591000	2
48585800	48591000	2
48586000	48591000	-1
48586200	48591000	-1
48586400	48591000	-1
48586600	48591000	-1
48586800	48591000	-1
48587000	48591000	-1
48587200	48591000	4
48587400	48591000	-1
48587600	48591000	3
48587800	48591000	-1
48588000	48591000	4
48588200	48591000	3
48588400	48591000	4
48588600	48591000	-1
48588800	48591000	4
48589000	48591000	-1
48589200	48591000	6
48589400	48591000	12
48589600	48591000	9
48589800	48591000	12
48590000	48591000	13
48590200	48591000	16
48590400	48591000	39
48590600	48591000	50
48590800	48591000	71
48591000	48591000	22.000000
48580200	48591200	-1
48580400	48591200	-1
48580600	48591200	-1
48580800	48591200	-1
48581000	48591200	-1
48581200	48591200	-1
48581400	48591200	-1
48581600	48591200	-1
48581800	48591200	-1
48582000	48591200	-1
48582200	48591200	-1
48582400	48591200	-1
48582600	48591200	-1
48582800	48591200	-1
48583000	48591200	-1
48583200	48591200	-1
48583400	48591200	-1
48583600	48591200	-1
48583800	48591200	-1
48584000	48591200	-1
48584200	48591200	-1
48584400	48591200	-1
48584600	48591200	-1
48584800	48591200	-1
48585000	48591200	-1
48585200	48591200	-1
48585400	48591200	-1
48585600	48591200	-1
48585800	48591200	-1
48586000	48591200	3
48586200	48591200	-1
48586400	48591200	2
48586600	48591200	-1
48586800	48591200	-1
48587000	48591200	-1
48587200	48591200	3
48587400	48591200	-1
48587600	48591200	3
48587800	48591200	-1
48588000	48591200	4
48588200	48591200	-1
48588400	48591200	3
48588600	48591200	3
48588800	48591200	2
48589000	48591200	-1
48589200	48591200	3
48589400	48591200	3
48589600	48591200	5
48589800	48591200	7
48590000	48591200	7
48590200	48591200	14
48590400	48591200	19
48590600	48591200	24
48590800	48591200	76
48591000	48591200	86
48591200	48591200	15.000000
48580200	48591400	-1
48580400	48591400	-1
48580600	48591400	-1
48580800	48591400	-1
48581000	48591400	-1
48581200	48591400	-1
48581400	48591400	-1
48581600	48591400	2
48581800	48591400	-1
48582000	48591400	-1
48582200	48591400	-1
48582400	48591400	-1
48582600	48591400	-1
48582800	48591400	-1
48583000	48591400	-1
48583200	48591400	-1
48583400	48591400	-1
48583600	48591400	-1
48583800	48591400	-1
48584000	48591400	-1
48584200	48591400	-1
48584400	48591400	-1
48584600	48591400	-1
48584800	48591400	-1
48585000	48591400	-1
48585200	48591400	-1
48585400	48591400	-1
48585600	48591400	-1
48585800	48591400	-1
48586000	48591400	2
48586200	48591400	-1
48586400	48591400	-1
48586600	48591400	-1
48586800	48591400	-1
48587000	48591400	-1
48587200	48591400	6
48587400	48591400	2
48587600	48591400	-1
48587800	48591400	-1
48588000	48591400	4
48588200	48591400	4
48588400	48591400	4
48588600	48591400	5
48588800	48591400	7
48589000	48591400	3
48589200	48591400	2
48589400	48591400	7
48589600	48591400	11
48589800	48591400	5
48590000	48591400	9
48590200	48591400	12
48590400	48591400	22
48590600	48591400	27
48590800	48591400	29
48591000	48591400	60
48591200	48591400	44
48591400	48591400	20.000000
48580200	48591600	-1
48580400	48591600	-1
48580600	48591600	-1
48580800	48591600	-1
48581000	48591600	2
48581200	48591600	-1
48581400	48591600	-1
48581600	48591600	-1
48581800	48591600	-1
48582000	48591600	-1
48582200	48591600	-1
48582400	48591600	-1
48582600	48591600	-1
48582800	48591600	-1
48583000	48591600	-1
48583200	48591600	-1
48583400	48591600	-1
48583600	48591600	-1
48583800	48591600	-1
48584000	48591600	-1
48584200	48591600	-1
48584400	48591600	-1
48584600	48591600	-1
48584800	48591600	-1
48585000	48591600	-1
48585200	48591600	-1
48585400	48591600	-1
48585600	48591600	-1
48585800	48591600	-1
48586000	48591600	4
48586200	48591600	-1
48586400	48591600	-1
48586600	48591600	-1
48586800	48591600	-1
48587000	48591600	-1
48587200	48591600	-1
48587400	48591600	-1
48587600	48591600	3
48587800	48591600	5
48588000	48591600	-1
48588200	48591600	4
48588400	48591600	-1
48588600	48591600	4
48588800	48591600	-1
48589000	48591600	-1
48589200	48591600	4
48589400	48591600	-1
48589600	48591600	3
48589800	48591600	2
48590000	48591600	2
48590200	48591600	9
48590400	48591600	13
48590600	48591600	13
48590800	48591600	15
48591000	48591600	29
48591200	48591600	33
48591400	48591600	71
48591600	48591600	7.000000
48580200	48591800	-1
48580400	48591800	-1
48580600	48591800	-1
48580800	48591800	-1
48581000	48591800	-1
48581200	48591800	-1
48581400	48591800	2
48581600	48591800	-1
48581800	48591800	-1
48582000	48591800	-1
48582200	48591800	-1
48582400	48591800	-1
48582600	48591800	-1
48582800	48591800	-1
48583000	48591800	-1
48583200	48591800	-1
48583400	48591800	-1
48583600	48591800	-1
48583800	48591800	-1
48584000	48591800	-1
48584200	48591800	-1
48584400	48591800	-1
48584600	48591800	-1
48584800	48591800	-1
48585000	48591800	-1
48585200	48591800	-1
48585400	48591800	-1
48585600	48591800	-1
48585800	48591800	3
48586000	48591800	-1
48586200	48591800	-1
48586400	48591800	-1
48586600	48591800	-1
48586800	48591800	-1
48587000	48591800	-1
48587200	48591800	2
48587400	48591800	-1
48587600	48591800	-1
48587800	48591800	2
48588000	48591800	-1
48588200	48591800	2
48588400	48591800	-1
48588600	48591800	-1
48588800	48591800	-1
48589000	48591800	-1
48589200	48591800	-1
48589400	48591800	-1
48589600	48591800	-1
48589800	48591800	-1
48590000	48591800	4
48590200	48591800	6
48590400	48591800	10
48590600	48591800	6
48590800	48591800	13
48591000	48591800	9
48591200	48591800	20
48591400	48591800	58
48591600	48591800	33
48591800	48591800	3.000000
48580200	48592000	-1
48580400	48592000	-1
48580600	48592000	-1
48580800	48592000	-1
48581000	48592000	-1
48581200	48592000	-1
48581400	48592000	-1
48581600	48592000	2
48581800	48592000	-1
48582000	48592000	2
48582200	48592000	-1
48582400	48592000	-1
48582600	48592000	-1
48582800	48592000	-1
48583000	48592000	2
48583200	48592000	-1
48583400	48592000	-1
48583600	48592000	-1
48583800	48592000	-1
48584000	48592000	-1
48584200	48592000	-1
48584400	48592000	-1
48584600	48592000	-1
48584800	48592000	-1
48585000	48592000	-1
48585200	48592000	-1
48585400	48592000	-1
48585600	48592000	3
48585800	48592000	-1
48586000	48592000	-1
48586200	48592000	-1
48586400	48592000	4
48586600	48592000	-1
48586800	48592000	-1
48587000	48592000	2
48587200	48592000	-1
48587400	48592000	6
48587600	48592000	3
48587800	48592000	4
48588000	48592000	3
48588200	48592000	6
48588400	48592000	3
48588600	48592000	2
48588800	48592000	3
48589000	48592000	2
48589200	48592000	2
48589400	48592000	3
48589600	48592000	7
48589800	48592000	4
48590000	48592000	5
48590200	48592000	11
48590400	48592000	9
48590600	48592000	11
48590800	48592000	19
48591000	48592000	17
48591200	48592000	13
48591400	48592000	31
48591600	48592000	28
48591800	48592000	26
48592000	48592000	15.000000
48580200	48592200	-1
48580400	48592200	-1
48580600	48592200	3
48580800	48592200	-1
48581000	48592200	-1
48581200	48592200	-1
48581400	48592200	-1
48581600	48592200	2
48581800	48592200	3
48582000	48592200	2
48582200	48592200	-1
48582400	48592200	-1
48582600	48592200	-1
48582800	48592200	-1
48583000	48592200	-1
48583200	48592200	2
48583400	48592200	-1
48583600	48592200	-1
48583800	48592200	-1
48584000	48592200	-1
48584200	48592200	-1
48584400	48592200	-1
48584600	48592200	-1
48584800	48592200	-1
48585000	48592200	5
48585200	48592200	-1
48585400	48592200	4
48585600	48592200	2
48585800	48592200	3
48586000	48592200	-1
48586200	48592200	4
48586400	48592200	-1
48586600	48592200	3
48586800	48592200	-1
48587000	48592200	2
48587200	48592200	4
48587400	48592200	4
48587600	48592200	2
48587800	48592200	5
48588000	48592200	5
48588200	48592200	-1
48588400	48592200	8
48588600	48592200	-1
48588800	48592200	3
48589000	48592200	5
48589200	48592200	6
48589400	48592200	6
48589600	48592200	7
48589800	48592200	9
48590000	48592200	10
48590200	48592200	6
48590400	48592200	14
48590600	48592200	14
48590800	48592200	13
48591000	48592200	18
48591200	48592200	20
48591400	48592200	39
48591600	48592200	30
48591800	48592200	42
48592000	48592200	110
48592200	48592200	33.000000
48580200	48592400	-1
48580400	48592400	-1
48580600	48592400	-1
48580800	48592400	-1
48581000	48592400	-1
48581200	48592400	-1
48581400	48592400	2
48581600	48592400	-1
48581800	48592400	-1
48582000	48592400	-1
48582200	48592400	-1
48582400	48592400	-1
48582600	48592400	-1
48582800	48592400	-1
48583000	48592400	-1
48583200	48592400	-1
48583400	48592400	-1
48583600	48592400	-1
48583800	48592400	-1
48584000	48592400	-1
48584200	48592400	-1
48584400	48592400	-1
48584600	48592400	2
48584800	48592400	-1
48585000	48592400	-1
48585200	48592400	3
48585400	48592400	-1
48585600	48592400	5
48585800	48592400	2
48586000	48592400	3
48586200	48592400	2
48586400	48592400	4
48586600	48592400	-1
48586800	48592400	-1
48587000	48592400	2
48587200	48592400	-1
48587400	48592400	2
48587600	48592400	-1
48587800	48592400	4
48588000	48592400	4
48588200	48592400	4
48588400	48592400	-1
48588600	48592400	-1
48588800	48592400	4
48589000	48592400	2
48589200	48592400	2
48589400	48592400	-1
48589600	48592400	2
48589800	48592400	9
48590000	48592400	5
48590200	48592400	5
48590400	48592400	5
48590600	48592400	14
48590800	48592400	14
48591000	48592400	11
48591200	48592400	10
48591400	48592400	21
48591600	48592400	23
48591800	48592400	18
48592000	48592400	90
48592200	48592400	116
48592400	48592400	19.000000
48580200	48592600	-1
48580400	48592600	-1
48580600	48592600	-1
48580800	48592600	-1
48581000	48592600	-1
48581200	48592600	-1
48581400	48592600	-1
48581600	48592600	-1
48581800	48592600	-1
48582000	48592600	2
48582200	48592600	-1
48582400	48592600	-1
48582600	48592600	-1
48582800	48592600	-1
48583000	48592600	-1
48583200	48592600	-1
48583400	48592600	-1
48583600	48592600	-1
48583800	48592600	-1
48584000	48592600	-1
48584200	48592600	-1
48584400	48592600	-1
48584600	48592600	2
48584800	48592600	3
48585000	48592600	-1
48585200	48592600	3
48585400	48592600	-1
48585600	48592600	-1
48585800	48592600	-1
48586000	48592600	-1
48586200	48592600	3
48586400	48592600	2
48586600	48592600	-1
48586800	48592600	-1
48587000	48592600	-1
48587200	48592600	2
48587400	48592600	2
48587600	48592600	4
48587800	48592600	2
48588000	48592600	3
48588200	48592600	3
48588400	48592600	-1
48588600	48592600	4
48588800	48592600	3
48589000	48592600	3
48589200	48592600	-1
48589400	48592600	-1
[truncated: 18,100 more rows]
