# Supplementary material for: An experimentally-informed polymer model reveals high resolution organization of genomic loci
Source: Nat Commun. 2026 Feb 4;17:2338. doi: 10.1038/s41467-026-68928-w (PMC12979793; doi:10.1038/s41467-026-68928-w)
Supplement: Supplementary file 4 — Source Data [file 41467_2026_68928_MOESM4_ESM.zip › Source_Data/Fig2/source_data_fig_1f_simhalfmap.txt]

48580200	48580200	11.000000
48580400	48580200	118.727
48580400	48580400	10.000000
48580600	48580200	53.2829
48580600	48580400	123.8
48580600	48580600	12.000000
48580800	48580200	27.9171
48580800	48580400	67.4878
48580800	48580600	149.673
48580800	48580800	17.000000
48581000	48580200	17.2634
48581000	48580400	28.9317
48581000	48580600	81.1854
48581000	48580800	145.615
48581000	48581000	11.000000
48581200	48580200	22.3366
48581200	48580400	30.4537
48581200	48580600	62.922
48581200	48580800	120.249
48581200	48581000	187.722
48581200	48581200	13.000000
48581400	48580200	13.2049
48581400	48580400	23.3512
48581400	48580600	38.0634
48581400	48580800	61.9073
48581400	48581000	107.566
48581400	48581200	138.005
48581400	48581400	18.000000
48581600	48580200	12.1902
48581600	48580400	13.7122
48581600	48580600	32.4829
48581600	48580800	58.3561
48581600	48581000	78.6488
48581600	48581200	113.654
48581600	48581400	191.273
48581600	48581600	33.000000
48581800	48580200	8.63902
48581800	48580400	15.2341
48581800	48580600	26.9024
48581800	48580800	47.7024
48581800	48581000	50.7463
48581800	48581200	71.5463
48581800	48581400	156.776
48581800	48581600	177.068
48581800	48581800	54.000000
48582000	48580200	8.63902
48582000	48580400	13.7122
48582000	48580600	21.322
48582000	48580800	31.9756
48582000	48581000	36.5415
48582000	48581200	45.6732
48582000	48581400	69.5171
48582000	48581600	102.493
48582000	48581800	138.512
48582000	48582000	21.000000
48582200	48580200	-1
48582200	48580400	-1
48582200	48580600	17.7707
48582200	48580800	22.8439
48582200	48581000	31.9756
48582200	48581200	34.0049
48582200	48581400	55.3122
48582200	48581600	70.0244
48582200	48581800	88.2878
48582200	48582000	176.561
48582200	48582200	12.000000
48582400	48580200	7.11707
48582400	48580400	11.6829
48582400	48580600	12.1902
48582400	48580800	19.2927
48582400	48581000	25.8878
48582400	48581200	24.3659
48582400	48581400	34.5122
48582400	48581600	48.7171
48582400	48581800	71.5463
48582400	48582000	126.337
48582400	48582200	169.966
48582400	48582400	14.000000
48582600	48580200	6.60976
48582600	48580400	11.6829
48582600	48580600	-1
48582600	48580800	14.2195
48582600	48581000	19.8
48582600	48581200	13.7122
48582600	48581400	25.8878
48582600	48581600	25.3805
48582600	48581800	46.6878
48582600	48582000	69.0098
48582600	48582200	91.839
48582600	48582400	129.38
48582600	48582600	8.000000
48582800	48580200	-1
48582800	48580400	-1
48582800	48580600	8.63902
48582800	48580800	10.6683
48582800	48581000	9.65366
48582800	48581200	13.7122
48582800	48581400	20.3073
48582800	48581600	20.8146
48582800	48581800	15.7415
48582800	48582000	33.4976
48582800	48582200	41.6146
48582800	48582400	64.4439
48582800	48582600	133.439
48582800	48582800	12.000000
48583000	48580200	-1
48583000	48580400	-1
48583000	48580600	5.08781
48583000	48580800	8.13171
48583000	48581000	11.6829
48583000	48581200	12.6976
48583000	48581400	16.2488
48583000	48581600	14.2195
48583000	48581800	18.278
48583000	48582000	31.9756
48583000	48582200	33.4976
48583000	48582400	46.1805
48583000	48582600	94.3756
48583000	48582800	175.039
48583000	48583000	19.000000
48583200	48580200	-1
48583200	48580400	-1
48583200	48580600	5.08781
48583200	48580800	6.60976
48583200	48581000	9.14634
48583200	48581200	9.14634
48583200	48581400	8.13171
48583200	48581600	16.2488
48583200	48581800	13.2049
48583200	48582000	23.8585
48583200	48582200	22.3366
48583200	48582400	39.5854
48583200	48582600	75.6049
48583200	48582800	138.005
48583200	48583000	177.068
48583200	48583200	19.000000
48583400	48580200	-1
48583400	48580400	4.07317
48583400	48580600	9.65366
48583400	48580800	6.60976
48583400	48581000	-1
48583400	48581200	-1
48583400	48581400	15.2341
48583400	48581600	10.161
48583400	48581800	13.7122
48583400	48582000	15.2341
48583400	48582200	16.7561
48583400	48582400	29.439
48583400	48582600	48.7171
48583400	48582800	80.1707
48583400	48583000	120.249
48583400	48583200	148.659
48583400	48583400	22.000000
48583600	48580200	-1
48583600	48580400	3.05854
48583600	48580600	4.07317
48583600	48580800	-1
48583600	48581000	4.58049
48583600	48581200	7.62439
48583600	48581400	5.08781
48583600	48581600	9.65366
48583600	48581800	7.11707
48583600	48582000	8.63902
48583600	48582200	12.1902
48583600	48582400	15.2341
48583600	48582600	19.8
48583600	48582800	42.122
48583600	48583000	60.8927
48583600	48583200	71.039
48583600	48583400	127.351
48583600	48583600	20.000000
48583800	48580200	-1
48583800	48580400	-1
48583800	48580600	-1
48583800	48580800	-1
48583800	48581000	-1
48583800	48581200	-1
48583800	48581400	7.62439
48583800	48581600	-1
48583800	48581800	2.55122
48583800	48582000	9.65366
48583800	48582200	6.60976
48583800	48582400	7.62439
48583800	48582600	12.1902
48583800	48582800	24.3659
48583800	48583000	20.3073
48583800	48583200	28.4244
48583800	48583400	49.7317
48583800	48583600	144.093
48583800	48583800	10.000000
48584000	48580200	-1
48584000	48580400	-1
48584000	48580600	5.59512
48584000	48580800	-1
48584000	48581000	-1
48584000	48581200	-1
48584000	48581400	2.55122
48584000	48581600	-1
48584000	48581800	2.55122
48584000	48582000	3.56585
48584000	48582200	4.58049
48584000	48582400	8.63902
48584000	48582600	-1
48584000	48582800	19.8
48584000	48583000	17.2634
48584000	48583200	24.3659
48584000	48583400	37.0488
48584000	48583600	103.507
48584000	48583800	150.688
48584000	48584000	5.000000
48584200	48580200	3.05854
48584200	48580400	-1
48584200	48580600	-1
48584200	48580800	2.0439
48584200	48581000	2.0439
48584200	48581200	2.55122
48584200	48581400	-1
48584200	48581600	3.56585
48584200	48581800	4.07317
48584200	48582000	4.07317
48584200	48582200	4.58049
48584200	48582400	6.10244
48584200	48582600	8.13171
48584200	48582800	9.14634
48584200	48583000	17.2634
48584200	48583200	18.7854
48584200	48583400	28.9317
48584200	48583600	60.3854
48584200	48583800	87.2732
48584200	48584000	148.659
48584200	48584200	6.000000
48584400	48580200	-1
48584400	48580400	-1
48584400	48580600	-1
48584400	48580800	-1
48584400	48581000	-1
48584400	48581200	-1
48584400	48581400	5.59512
48584400	48581600	-1
48584400	48581800	4.07317
48584400	48582000	1.53659
48584400	48582200	4.58049
48584400	48582400	3.05854
48584400	48582600	7.62439
48584400	48582800	6.60976
48584400	48583000	8.63902
48584400	48583200	13.7122
48584400	48583400	16.7561
48584400	48583600	45.1659
48584400	48583800	59.3707
48584400	48584000	100.971
48584400	48584200	166.922
48584400	48584400	6.000000
48584600	48580200	-1
48584600	48580400	-1
48584600	48580600	1.53659
48584600	48580800	-1
48584600	48581000	3.05854
48584600	48581200	-1
48584600	48581400	-1
48584600	48581600	-1
48584600	48581800	2.55122
48584600	48582000	-1
48584600	48582200	2.55122
48584600	48582400	3.56585
48584600	48582600	3.56585
48584600	48582800	6.60976
48584600	48583000	13.2049
48584600	48583200	12.1902
48584600	48583400	12.1902
48584600	48583600	21.8293
48584600	48583800	35.0195
48584600	48584000	57.3415
48584600	48584200	76.1122
48584600	48584400	142.063
48584600	48584600	6.000000
48584800	48580200	-1
48584800	48580400	-1
48584800	48580600	-1
48584800	48580800	1.53659
48584800	48581000	1.53659
48584800	48581200	2.55122
48584800	48581400	-1
48584800	48581600	2.0439
48584800	48581800	-1
48584800	48582000	-1
48584800	48582200	2.0439
48584800	48582400	3.56585
48584800	48582600	7.11707
48584800	48582800	4.07317
48584800	48583000	8.13171
48584800	48583200	11.6829
48584800	48583400	11.1756
48584800	48583600	11.6829
48584800	48583800	19.2927
48584800	48584000	25.8878
48584800	48584200	33.4976
48584800	48584400	52.2683
48584800	48584600	103.507
48584800	48584800	23.000000
48585000	48580200	-1
48585000	48580400	2.0439
48585000	48580600	2.55122
48585000	48580800	1.53659
48585000	48581000	-1
48585000	48581200	-1
48585000	48581400	2.0439
48585000	48581600	2.0439
48585000	48581800	-1
48585000	48582000	3.05854
48585000	48582200	2.55122
48585000	48582400	3.05854
48585000	48582600	-1
48585000	48582800	5.08781
48585000	48583000	4.07317
48585000	48583200	8.13171
48585000	48583400	10.161
48585000	48583600	8.63902
48585000	48583800	14.2195
48585000	48584000	8.63902
48585000	48584200	20.3073
48585000	48584400	16.7561
48585000	48584600	42.122
48585000	48584800	83.722
48585000	48585000	38.000000
48585200	48580200	-1
48585200	48580400	-1
48585200	48580600	2.55122
48585200	48580800	2.55122
48585200	48581000	1.53659
48585200	48581200	2.55122
48585200	48581400	1.53659
48585200	48581600	-1
48585200	48581800	-1
48585200	48582000	4.58049
48585200	48582200	-1
48585200	48582400	3.56585
48585200	48582600	3.05854
48585200	48582800	9.14634
48585200	48583000	5.08781
48585200	48583200	3.05854
48585200	48583400	8.63902
48585200	48583600	8.13171
48585200	48583800	8.13171
48585200	48584000	7.62439
48585200	48584200	7.62439
48585200	48584400	8.13171
48585200	48584600	11.6829
48585200	48584800	27.9171
48585200	48585000	118.22
48585200	48585200	50.000000
48585400	48580200	-1
48585400	48580400	-1
48585400	48580600	-1
48585400	48580800	4.07317
48585400	48581000	-1
48585400	48581200	2.0439
48585400	48581400	-1
48585400	48581600	-1
48585400	48581800	3.05854
48585400	48582000	3.05854
48585400	48582200	-1
48585400	48582400	3.05854
48585400	48582600	5.59512
48585400	48582800	-1
48585400	48583000	4.07317
48585400	48583200	-1
48585400	48583400	5.08781
48585400	48583600	5.59512
48585400	48583800	7.11707
48585400	48584000	6.10244
48585400	48584200	8.63902
48585400	48584400	5.08781
48585400	48584600	12.6976
48585400	48584800	23.3512
48585400	48585000	72.561
48585400	48585200	159.312
48585400	48585400	8.000000
48585600	48580200	-1
48585600	48580400	-1
48585600	48580600	-1
48585600	48580800	-1
48585600	48581000	-1
48585600	48581200	-1
48585600	48581400	2.0439
48585600	48581600	2.0439
48585600	48581800	2.55122
48585600	48582000	5.59512
48585600	48582200	-1
48585600	48582400	2.55122
48585600	48582600	-1
48585600	48582800	6.10244
48585600	48583000	7.11707
48585600	48583200	-1
48585600	48583400	2.55122
48585600	48583600	4.07317
48585600	48583800	2.55122
48585600	48584000	9.14634
48585600	48584200	7.11707
48585600	48584400	6.10244
48585600	48584600	11.6829
48585600	48584800	14.2195
48585600	48585000	36.5415
48585600	48585200	76.6195
48585600	48585400	110.102
48585600	48585600	20.000000
48585800	48580200	-1
48585800	48580400	-1
48585800	48580600	3.05854
48585800	48580800	2.55122
48585800	48581000	4.58049
48585800	48581200	-1
48585800	48581400	-1
48585800	48581600	2.55122
48585800	48581800	4.58049
48585800	48582000	-1
48585800	48582200	-1
48585800	48582400	5.08781
48585800	48582600	3.56585
48585800	48582800	5.08781
48585800	48583000	4.07317
48585800	48583200	3.56585
48585800	48583400	4.07317
48585800	48583600	3.56585
48585800	48583800	5.08781
48585800	48584000	5.08781
48585800	48584200	6.60976
48585800	48584400	5.59512
48585800	48584600	8.63902
48585800	48584800	9.65366
48585800	48585000	21.8293
48585800	48585200	35.0195
48585800	48585400	45.6732
48585800	48585600	122.785
48585800	48585800	23.000000
48586000	48580200	-1
48586000	48580400	-1
48586000	48580600	-1
48586000	48580800	-1
48586000	48581000	-1
48586000	48581200	-1
48586000	48581400	-1
48586000	48581600	3.05854
48586000	48581800	5.59512
48586000	48582000	3.05854
48586000	48582200	-1
48586000	48582400	-1
48586000	48582600	-1
48586000	48582800	6.10244
48586000	48583000	-1
48586000	48583200	-1
48586000	48583400	4.58049
48586000	48583600	6.10244
48586000	48583800	-1
48586000	48584000	-1
48586000	48584200	4.58049
48586000	48584400	3.05854
48586000	48584600	9.14634
48586000	48584800	7.11707
48586000	48585000	13.7122
48586000	48585200	21.8293
48586000	48585400	36.5415
48586000	48585600	72.0537
48586000	48585800	148.151
48586000	48586000	23.000000
48586200	48580200	-1
48586200	48580400	-1
48586200	48580600	-1
48586200	48580800	-1
48586200	48581000	-1
48586200	48581200	-1
48586200	48581400	2.0439
48586200	48581600	1.53659
48586200	48581800	-1
48586200	48582000	3.56585
48586200	48582200	2.0439
48586200	48582400	4.07317
48586200	48582600	-1
48586200	48582800	4.07317
48586200	48583000	3.56585
48586200	48583200	-1
48586200	48583400	3.56585
48586200	48583600	5.08781
48586200	48583800	3.05854
48586200	48584000	-1
48586200	48584200	9.14634
48586200	48584400	-1
48586200	48584600	6.10244
48586200	48584800	8.13171
48586200	48585000	15.2341
48586200	48585200	17.7707
48586200	48585400	20.8146
48586200	48585600	41.6146
48586200	48585800	72.0537
48586200	48586000	128.366
48586200	48586200	26.000000
48586400	48580200	-1
48586400	48580400	-1
48586400	48580600	-1
48586400	48580800	-1
48586400	48581000	-1
48586400	48581200	-1
48586400	48581400	-1
48586400	48581600	-1
48586400	48581800	-1
48586400	48582000	3.56585
48586400	48582200	-1
48586400	48582400	-1
48586400	48582600	-1
48586400	48582800	2.55122
48586400	48583000	-1
48586400	48583200	-1
48586400	48583400	-1
48586400	48583600	-1
48586400	48583800	-1
48586400	48584000	3.05854
48586400	48584200	2.55122
48586400	48584400	-1
48586400	48584600	3.56585
48586400	48584800	4.58049
48586400	48585000	7.62439
48586400	48585200	9.14634
48586400	48585400	16.2488
48586400	48585600	13.2049
48586400	48585800	19.2927
48586400	48586000	32.4829
48586400	48586200	67.4878
48586400	48586400	13.000000
48586600	48580200	-1
48586600	48580400	-1
48586600	48580600	-1
48586600	48580800	-1
48586600	48581000	-1
48586600	48581200	-1
48586600	48581400	-1
48586600	48581600	-1
48586600	48581800	-1
48586600	48582000	-1
48586600	48582200	-1
48586600	48582400	-1
48586600	48582600	-1
48586600	48582800	-1
48586600	48583000	-1
48586600	48583200	-1
48586600	48583400	-1
48586600	48583600	-1
48586600	48583800	-1
48586600	48584000	-1
48586600	48584200	-1
48586600	48584400	-1
48586600	48584600	-1
48586600	48584800	-1
48586600	48585000	-1
48586600	48585200	5.08781
48586600	48585400	5.08781
48586600	48585600	5.59512
48586600	48585800	10.161
48586600	48586000	14.7268
48586600	48586200	17.2634
48586600	48586400	75.0976
48586600	48586600	8.000000
48586800	48580200	-1
48586800	48580400	-1
48586800	48580600	-1
48586800	48580800	-1
48586800	48581000	-1
48586800	48581200	-1
48586800	48581400	-1
48586800	48581600	-1
48586800	48581800	-1
48586800	48582000	-1
48586800	48582200	-1
48586800	48582400	-1
48586800	48582600	-1
48586800	48582800	-1
48586800	48583000	-1
48586800	48583200	-1
48586800	48583400	-1
48586800	48583600	-1
48586800	48583800	-1
48586800	48584000	-1
48586800	48584200	-1
48586800	48584400	-1
48586800	48584600	-1
48586800	48584800	2.55122
48586800	48585000	2.0439
48586800	48585200	7.11707
48586800	48585400	4.58049
48586800	48585600	-1
48586800	48585800	5.59512
48586800	48586000	7.11707
48586800	48586200	12.1902
48586800	48586400	39.078
48586800	48586600	147.644
48586800	48586800	9.000000
48587000	48580200	-1
48587000	48580400	-1
48587000	48580600	-1
48587000	48580800	-1
48587000	48581000	-1
48587000	48581200	-1
48587000	48581400	-1
48587000	48581600	-1
48587000	48581800	-1
48587000	48582000	-1
48587000	48582200	-1
48587000	48582400	-1
48587000	48582600	-1
48587000	48582800	-1
48587000	48583000	-1
48587000	48583200	-1
48587000	48583400	-1
48587000	48583600	-1
48587000	48583800	-1
48587000	48584000	-1
48587000	48584200	-1
48587000	48584400	-1
48587000	48584600	-1
48587000	48584800	-1
48587000	48585000	2.0439
48587000	48585200	2.55122
48587000	48585400	-1
48587000	48585600	4.07317
48587000	48585800	3.56585
48587000	48586000	2.0439
48587000	48586200	11.1756
48587000	48586400	16.2488
48587000	48586600	72.0537
48587000	48586800	128.366
48587000	48587000	13.000000
48587200	48580200	-1
48587200	48580400	-1
48587200	48580600	-1
48587200	48580800	-1
48587200	48581000	-1
48587200	48581200	-1
48587200	48581400	-1
48587200	48581600	-1
48587200	48581800	-1
48587200	48582000	-1
48587200	48582200	-1
48587200	48582400	-1
48587200	48582600	-1
48587200	48582800	-1
48587200	48583000	-1
48587200	48583200	-1
48587200	48583400	-1
48587200	48583600	-1
48587200	48583800	-1
48587200	48584000	-1
48587200	48584200	-1
48587200	48584400	-1
48587200	48584600	-1
48587200	48584800	-1
48587200	48585000	4.07317
48587200	48585200	2.55122
48587200	48585400	3.05854
48587200	48585600	4.58049
48587200	48585800	1.53659
48587200	48586000	5.59512
48587200	48586200	4.07317
48587200	48586400	14.2195
48587200	48586600	38.5707
48587200	48586800	62.922
48587200	48587000	155.254
48587200	48587200	23.000000
48587400	48580200	-1
48587400	48580400	-1
48587400	48580600	-1
48587400	48580800	-1
48587400	48581000	-1
48587400	48581200	-1
48587400	48581400	-1
48587400	48581600	-1
48587400	48581800	-1
48587400	48582000	-1
48587400	48582200	-1
48587400	48582400	-1
48587400	48582600	-1
48587400	48582800	-1
48587400	48583000	-1
48587400	48583200	-1
48587400	48583400	-1
48587400	48583600	-1
48587400	48583800	-1
48587400	48584000	-1
48587400	48584200	-1
48587400	48584400	-1
48587400	48584600	-1
48587400	48584800	-1
48587400	48585000	3.05854
48587400	48585200	-1
48587400	48585400	2.0439
48587400	48585600	3.05854
48587400	48585800	2.0439
48587400	48586000	2.55122
48587400	48586200	4.07317
48587400	48586400	8.13171
48587400	48586600	28.9317
48587400	48586800	47.1951
48587400	48587000	115.176
48587400	48587200	178.59
48587400	48587400	13.000000
48587600	48580200	-1
48587600	48580400	-1
48587600	48580600	-1
48587600	48580800	-1
48587600	48581000	-1
48587600	48581200	-1
48587600	48581400	-1
48587600	48581600	-1
48587600	48581800	-1
48587600	48582000	-1
48587600	48582200	-1
48587600	48582400	-1
48587600	48582600	-1
48587600	48582800	-1
48587600	48583000	-1
48587600	48583200	-1
48587600	48583400	-1
48587600	48583600	-1
48587600	48583800	-1
48587600	48584000	-1
48587600	48584200	-1
48587600	48584400	-1
48587600	48584600	1.53659
48587600	48584800	-1
48587600	48585000	-1
48587600	48585200	3.05854
48587600	48585400	-1
48587600	48585600	2.0439
48587600	48585800	3.05854
48587600	48586000	6.10244
48587600	48586200	7.62439
48587600	48586400	8.13171
48587600	48586600	20.8146
48587600	48586800	43.1366
48587600	48587000	67.9951
48587600	48587200	118.22
48587600	48587400	167.937
48587600	48587600	9.000000
48587800	48580200	-1
48587800	48580400	-1
48587800	48580600	-1
48587800	48580800	-1
48587800	48581000	-1
48587800	48581200	-1
48587800	48581400	-1
48587800	48581600	-1
48587800	48581800	-1
48587800	48582000	-1
48587800	48582200	-1
48587800	48582400	-1
48587800	48582600	-1
48587800	48582800	-1
48587800	48583000	-1
48587800	48583200	-1
48587800	48583400	-1
48587800	48583600	-1
48587800	48583800	-1
48587800	48584000	-1
48587800	48584200	-1
48587800	48584400	-1
48587800	48584600	2.0439
48587800	48584800	-1
48587800	48585000	1.53659
48587800	48585200	1.53659
48587800	48585400	2.55122
48587800	48585600	-1
48587800	48585800	-1
48587800	48586000	2.55122
48587800	48586200	2.0439
48587800	48586400	3.56585
48587800	48586600	13.7122
48587800	48586800	16.7561
48587800	48587000	40.6
48587800	48587200	66.4732
48587800	48587400	107.059
48587800	48587600	147.137
48587800	48587800	15.000000
48588000	48580200	-1
48588000	48580400	-1
48588000	48580600	-1
48588000	48580800	-1
48588000	48581000	-1
48588000	48581200	-1
48588000	48581400	-1
48588000	48581600	-1
48588000	48581800	-1
48588000	48582000	-1
48588000	48582200	-1
48588000	48582400	-1
48588000	48582600	-1
48588000	48582800	-1
48588000	48583000	-1
48588000	48583200	-1
48588000	48583400	-1
48588000	48583600	-1
48588000	48583800	-1
48588000	48584000	-1
48588000	48584200	-1
48588000	48584400	-1
48588000	48584600	3.05854
48588000	48584800	-1
48588000	48585000	2.55122
48588000	48585200	4.07317
48588000	48585400	-1
48588000	48585600	3.05854
48588000	48585800	2.0439
48588000	48586000	1.53659
48588000	48586200	3.05854
48588000	48586400	2.0439
48588000	48586600	13.7122
48588000	48586800	10.161
48588000	48587000	36.5415
48588000	48587200	42.122
48588000	48587400	62.922
48588000	48587600	83.2146
48588000	48587800	153.224
48588000	48588000	37.000000
48588200	48580200	-1
48588200	48580400	-1
48588200	48580600	-1
48588200	48580800	-1
48588200	48581000	-1
48588200	48581200	-1
48588200	48581400	-1
48588200	48581600	-1
48588200	48581800	-1
48588200	48582000	-1
48588200	48582200	-1
48588200	48582400	-1
48588200	48582600	-1
48588200	48582800	-1
48588200	48583000	-1
48588200	48583200	-1
48588200	48583400	-1
48588200	48583600	-1
48588200	48583800	-1
48588200	48584000	-1
48588200	48584200	-1
48588200	48584400	-1
48588200	48584600	-1
48588200	48584800	4.07317
48588200	48585000	2.0439
48588200	48585200	-1
48588200	48585400	-1
48588200	48585600	-1
48588200	48585800	2.55122
48588200	48586000	-1
48588200	48586200	2.0439
48588200	48586400	4.58049
48588200	48586600	10.6683
48588200	48586800	8.13171
48588200	48587000	15.2341
48588200	48587200	18.7854
48588200	48587400	26.3951
48588200	48587600	28.9317
48588200	48587800	62.4146
48588200	48588000	111.117
48588200	48588200	37.000000
48588400	48580200	-1
48588400	48580400	-1
48588400	48580600	-1
48588400	48580800	-1
48588400	48581000	-1
48588400	48581200	-1
48588400	48581400	-1
48588400	48581600	-1
48588400	48581800	-1
48588400	48582000	-1
48588400	48582200	-1
48588400	48582400	-1
48588400	48582600	-1
48588400	48582800	-1
48588400	48583000	-1
48588400	48583200	-1
48588400	48583400	-1
48588400	48583600	-1
48588400	48583800	-1
48588400	48584000	-1
48588400	48584200	-1
48588400	48584400	-1
48588400	48584600	-1
48588400	48584800	-1
48588400	48585000	3.05854
48588400	48585200	-1
48588400	48585400	-1
48588400	48585600	-1
48588400	48585800	1.53659
48588400	48586000	-1
48588400	48586200	3.56585
48588400	48586400	3.56585
48588400	48586600	3.56585
48588400	48586800	6.60976
48588400	48587000	14.2195
48588400	48587200	14.2195
48588400	48587400	17.7707
48588400	48587600	23.8585
48588400	48587800	29.9463
48588400	48588000	64.9512
48588400	48588200	144.6
48588400	48588400	15.000000
48588600	48580200	-1
48588600	48580400	-1
48588600	48580600	-1
48588600	48580800	-1
48588600	48581000	-1
48588600	48581200	-1
48588600	48581400	-1
48588600	48581600	-1
48588600	48581800	-1
48588600	48582000	-1
48588600	48582200	-1
48588600	48582400	-1
48588600	48582600	-1
48588600	48582800	-1
48588600	48583000	-1
48588600	48583200	-1
48588600	48583400	-1
48588600	48583600	-1
48588600	48583800	-1
48588600	48584000	-1
48588600	48584200	-1
48588600	48584400	-1
48588600	48584600	-1
48588600	48584800	2.0439
48588600	48585000	1.53659
48588600	48585200	-1
48588600	48585400	-1
48588600	48585600	1.53659
48588600	48585800	-1
48588600	48586000	-1
48588600	48586200	-1
48588600	48586400	4.58049
48588600	48586600	-1
48588600	48586800	7.62439
48588600	48587000	11.6829
48588600	48587200	10.161
48588600	48587400	19.8
48588600	48587600	24.8732
48588600	48587800	29.439
48588600	48588000	38.5707
48588600	48588200	91.3317
48588600	48588400	161.341
48588600	48588600	10.000000
48588800	48580200	-1
48588800	48580400	-1
48588800	48580600	-1
48588800	48580800	-1
48588800	48581000	-1
48588800	48581200	-1
48588800	48581400	-1
48588800	48581600	-1
48588800	48581800	-1
48588800	48582000	-1
48588800	48582200	-1
48588800	48582400	-1
48588800	48582600	-1
48588800	48582800	-1
48588800	48583000	-1
48588800	48583200	-1
48588800	48583400	-1
48588800	48583600	-1
48588800	48583800	-1
48588800	48584000	-1
48588800	48584200	-1
48588800	48584400	-1
48588800	48584600	-1
48588800	48584800	-1
48588800	48585000	-1
48588800	48585200	2.0439
48588800	48585400	-1
48588800	48585600	-1
48588800	48585800	-1
48588800	48586000	-1
48588800	48586200	-1
48588800	48586400	4.07317
48588800	48586600	3.56585
48588800	48586800	5.59512
48588800	48587000	7.62439
48588800	48587200	15.2341
48588800	48587400	13.2049
48588800	48587600	14.2195
48588800	48587800	21.322
48588800	48588000	20.8146
48588800	48588200	44.6585
48588800	48588400	77.1268
48588800	48588600	126.337
48588800	48588800	17.000000
48589000	48580200	-1
48589000	48580400	-1
48589000	48580600	-1
48589000	48580800	-1
48589000	48581000	-1
48589000	48581200	-1
48589000	48581400	-1
48589000	48581600	-1
48589000	48581800	-1
48589000	48582000	-1
48589000	48582200	-1
48589000	48582400	-1
48589000	48582600	-1
48589000	48582800	-1
48589000	48583000	-1
48589000	48583200	-1
48589000	48583400	-1
48589000	48583600	-1
48589000	48583800	-1
48589000	48584000	-1
48589000	48584200	-1
48589000	48584400	-1
48589000	48584600	-1
48589000	48584800	-1
48589000	48585000	2.55122
48589000	48585200	2.55122
48589000	48585400	-1
48589000	48585600	4.07317
48589000	48585800	-1
48589000	48586000	-1
48589000	48586200	-1
48589000	48586400	2.0439
48589000	48586600	3.05854
48589000	48586800	7.62439
48589000	48587000	8.63902
48589000	48587200	11.1756
48589000	48587400	16.7561
48589000	48587600	11.6829
48589000	48587800	14.2195
48589000	48588000	19.8
48589000	48588200	28.4244
48589000	48588400	49.2244
48589000	48588600	80.678
48589000	48588800	162.863
48589000	48589000	9.000000
48589200	48580200	-1
48589200	48580400	-1
48589200	48580600	-1
48589200	48580800	-1
48589200	48581000	-1
48589200	48581200	-1
48589200	48581400	-1
48589200	48581600	-1
48589200	48581800	-1
48589200	48582000	-1
48589200	48582200	-1
48589200	48582400	-1
48589200	48582600	-1
48589200	48582800	-1
48589200	48583000	-1
48589200	48583200	-1
48589200	48583400	-1
48589200	48583600	-1
48589200	48583800	-1
48589200	48584000	-1
48589200	48584200	-1
48589200	48584400	-1
48589200	48584600	-1
48589200	48584800	-1
48589200	48585000	-1
48589200	48585200	-1
48589200	48585400	-1
48589200	48585600	-1
48589200	48585800	-1
48589200	48586000	-1
48589200	48586200	3.05854
48589200	48586400	3.56585
48589200	48586600	2.55122
48589200	48586800	5.59512
48589200	48587000	6.60976
48589200	48587200	7.62439
48589200	48587400	10.161
48589200	48587600	11.6829
48589200	48587800	7.62439
48589200	48588000	13.2049
48589200	48588200	30.4537
48589200	48588400	28.4244
48589200	48588600	50.239
48589200	48588800	110.61
48589200	48589000	154.239
48589200	48589200	16.000000
48589400	48580200	-1
48589400	48580400	-1
48589400	48580600	-1
48589400	48580800	-1
48589400	48581000	-1
48589400	48581200	-1
48589400	48581400	-1
48589400	48581600	-1
48589400	48581800	-1
48589400	48582000	-1
48589400	48582200	-1
48589400	48582400	-1
48589400	48582600	-1
48589400	48582800	-1
48589400	48583000	-1
48589400	48583200	-1
48589400	48583400	-1
48589400	48583600	-1
48589400	48583800	-1
48589400	48584000	-1
48589400	48584200	-1
48589400	48584400	-1
48589400	48584600	-1
48589400	48584800	-1
48589400	48585000	5.08781
48589400	48585200	2.55122
48589400	48585400	-1
48589400	48585600	1.53659
48589400	48585800	-1
48589400	48586000	1.53659
48589400	48586200	-1
48589400	48586400	-1
48589400	48586600	-1
48589400	48586800	6.60976
48589400	48587000	8.13171
48589400	48587200	6.60976
48589400	48587400	5.08781
48589400	48587600	7.62439
48589400	48587800	11.6829
48589400	48588000	13.7122
48589400	48588200	18.278
48589400	48588400	26.9024
48589400	48588600	27.9171
48589400	48588800	53.2829
48589400	48589000	88.7951
48589400	48589200	142.571
48589400	48589400	15.000000
48589600	48580200	-1
48589600	48580400	-1
48589600	48580600	-1
48589600	48580800	-1
48589600	48581000	-1
48589600	48581200	-1
48589600	48581400	-1
48589600	48581600	-1
48589600	48581800	-1
48589600	48582000	-1
48589600	48582200	-1
48589600	48582400	-1
48589600	48582600	-1
48589600	48582800	-1
48589600	48583000	-1
48589600	48583200	-1
48589600	48583400	-1
48589600	48583600	-1
48589600	48583800	-1
48589600	48584000	-1
48589600	48584200	-1
48589600	48584400	-1
48589600	48584600	-1
48589600	48584800	-1
48589600	48585000	-1
48589600	48585200	-1
48589600	48585400	-1
48589600	48585600	2.0439
48589600	48585800	-1
48589600	48586000	-1
48589600	48586200	1.53659
48589600	48586400	-1
48589600	48586600	6.10244
48589600	48586800	4.07317
48589600	48587000	4.58049
48589600	48587200	6.10244
48589600	48587400	6.10244
48589600	48587600	8.63902
48589600	48587800	8.63902
48589600	48588000	12.1902
48589600	48588200	13.7122
48589600	48588400	19.2927
48589600	48588600	24.8732
48589600	48588800	38.0634
48589600	48589000	69.0098
48589600	48589200	86.2585
48589600	48589400	160.834
48589600	48589600	21.000000
48589800	48580200	-1
48589800	48580400	-1
48589800	48580600	-1
48589800	48580800	-1
48589800	48581000	-1
48589800	48581200	-1
48589800	48581400	-1
48589800	48581600	-1
48589800	48581800	-1
48589800	48582000	-1
48589800	48582200	-1
48589800	48582400	-1
48589800	48582600	-1
48589800	48582800	-1
48589800	48583000	-1
48589800	48583200	-1
48589800	48583400	-1
48589800	48583600	-1
48589800	48583800	-1
48589800	48584000	-1
48589800	48584200	-1
48589800	48584400	-1
48589800	48584600	-1
48589800	48584800	-1
48589800	48585000	-1
48589800	48585200	2.0439
48589800	48585400	-1
48589800	48585600	-1
48589800	48585800	-1
48589800	48586000	3.56585
48589800	48586200	4.07317
48589800	48586400	3.56585
48589800	48586600	4.58049
48589800	48586800	-1
48589800	48587000	6.60976
48589800	48587200	5.08781
48589800	48587400	5.59512
48589800	48587600	6.10244
48589800	48587800	6.10244
48589800	48588000	6.60976
48589800	48588200	12.1902
48589800	48588400	20.8146
48589800	48588600	15.2341
48589800	48588800	31.4683
48589800	48589000	41.6146
48589800	48589200	48.2098
48589800	48589400	99.9561
48589800	48589600	146.629
48589800	48589800	22.000000
48590000	48580200	-1
48590000	48580400	-1
48590000	48580600	2.55122
48590000	48580800	-1
48590000	48581000	-1
48590000	48581200	-1
48590000	48581400	-1
48590000	48581600	-1
48590000	48581800	-1
48590000	48582000	-1
48590000	48582200	-1
48590000	48582400	-1
48590000	48582600	-1
48590000	48582800	-1
48590000	48583000	-1
48590000	48583200	-1
48590000	48583400	-1
48590000	48583600	-1
48590000	48583800	-1
48590000	48584000	-1
48590000	48584200	-1
48590000	48584400	-1
48590000	48584600	-1
48590000	48584800	-1
48590000	48585000	-1
48590000	48585200	-1
48590000	48585400	-1
48590000	48585600	-1
48590000	48585800	-1
48590000	48586000	-1
48590000	48586200	1.53659
48590000	48586400	-1
48590000	48586600	4.07317
48590000	48586800	-1
48590000	48587000	4.07317
48590000	48587200	5.08781
48590000	48587400	-1
48590000	48587600	7.62439
48590000	48587800	6.60976
48590000	48588000	7.62439
48590000	48588200	10.6683
48590000	48588400	13.7122
48590000	48588600	18.278
48590000	48588800	25.8878
48590000	48589000	28.9317
48590000	48589200	36.5415
48590000	48589400	65.9659
48590000	48589600	99.9561
48590000	48589800	182.141
48590000	48590000	8.000000
48590200	48580200	-1
48590200	48580400	-1
48590200	48580600	-1
48590200	48580800	-1
48590200	48581000	-1
48590200	48581200	-1
48590200	48581400	-1
48590200	48581600	-1
48590200	48581800	-1
48590200	48582000	-1
48590200	48582200	-1
48590200	48582400	-1
48590200	48582600	-1
48590200	48582800	-1
48590200	48583000	-1
48590200	48583200	-1
48590200	48583400	-1
48590200	48583600	-1
48590200	48583800	-1
48590200	48584000	-1
48590200	48584200	-1
48590200	48584400	-1
48590200	48584600	-1
48590200	48584800	-1
48590200	48585000	-1
48590200	48585200	-1
48590200	48585400	-1
48590200	48585600	1.53659
48590200	48585800	-1
48590200	48586000	2.55122
48590200	48586200	1.53659
48590200	48586400	-1
48590200	48586600	2.0439
48590200	48586800	-1
48590200	48587000	-1
48590200	48587200	-1
48590200	48587400	-1
48590200	48587600	-1
48590200	48587800	6.10244
48590200	48588000	10.161
48590200	48588200	16.2488
48590200	48588400	13.2049
48590200	48588600	17.2634
48590200	48588800	18.278
48590200	48589000	29.9463
48590200	48589200	32.4829
48590200	48589400	60.8927
48590200	48589600	72.561
48590200	48589800	161.849
48590200	48590000	171.995
48590200	48590200	12.000000
48590400	48580200	-1
48590400	48580400	-1
48590400	48580600	-1
48590400	48580800	-1
48590400	48581000	-1
48590400	48581200	-1
48590400	48581400	-1
48590400	48581600	-1
48590400	48581800	-1
48590400	48582000	-1
48590400	48582200	-1
48590400	48582400	-1
48590400	48582600	-1
48590400	48582800	-1
48590400	48583000	-1
48590400	48583200	-1
48590400	48583400	-1
48590400	48583600	-1
48590400	48583800	-1
48590400	48584000	-1
48590400	48584200	-1
48590400	48584400	-1
48590400	48584600	3.56585
48590400	48584800	-1
48590400	48585000	-1
48590400	48585200	1.53659
48590400	48585400	-1
48590400	48585600	-1
48590400	48585800	-1
48590400	48586000	-1
48590400	48586200	-1
48590400	48586400	3.05854
48590400	48586600	3.56585
48590400	48586800	-1
48590400	48587000	5.59512
48590400	48587200	5.59512
48590400	48587400	-1
48590400	48587600	7.62439
48590400	48587800	9.14634
48590400	48588000	9.65366
48590400	48588200	9.65366
48590400	48588400	13.7122
48590400	48588600	12.1902
48590400	48588800	17.2634
48590400	48589000	14.7268
48590400	48589200	19.2927
48590400	48589400	28.4244
48590400	48589600	52.2683
48590400	48589800	79.6634
48590400	48590000	110.102
48590400	48590200	125.829
48590400	48590400	22.000000
48590600	48580200	-1
48590600	48580400	-1
48590600	48580600	-1
48590600	48580800	-1
48590600	48581000	-1
48590600	48581200	-1
48590600	48581400	-1
48590600	48581600	-1
48590600	48581800	-1
48590600	48582000	-1
48590600	48582200	-1
48590600	48582400	-1
48590600	48582600	-1
48590600	48582800	-1
48590600	48583000	-1
48590600	48583200	-1
48590600	48583400	-1
48590600	48583600	-1
48590600	48583800	-1
48590600	48584000	-1
48590600	48584200	-1
48590600	48584400	-1
48590600	48584600	-1
48590600	48584800	-1
48590600	48585000	-1
48590600	48585200	-1
48590600	48585400	-1
48590600	48585600	2.0439
48590600	48585800	2.0439
48590600	48586000	-1
48590600	48586200	1.53659
48590600	48586400	-1
48590600	48586600	2.55122
48590600	48586800	-1
48590600	48587000	3.56585
48590600	48587200	2.0439
48590600	48587400	-1
48590600	48587600	4.58049
48590600	48587800	6.10244
48590600	48588000	8.63902
48590600	48588200	6.10244
48590600	48588400	8.63902
48590600	48588600	9.65366
48590600	48588800	14.2195
48590600	48589000	11.1756
48590600	48589200	19.8
48590600	48589400	21.8293
48590600	48589600	42.122
48590600	48589800	51.2537
48590600	48590000	64.4439
48590600	48590200	91.3317
48590600	48590400	156.776
48590600	48590600	18.000000
48590800	48580200	-1
48590800	48580400	-1
48590800	48580600	-1
48590800	48580800	-1
48590800	48581000	-1
48590800	48581200	-1
48590800	48581400	-1
48590800	48581600	-1
48590800	48581800	-1
48590800	48582000	-1
48590800	48582200	-1
48590800	48582400	-1
48590800	48582600	-1
48590800	48582800	-1
48590800	48583000	-1
48590800	48583200	-1
48590800	48583400	-1
48590800	48583600	-1
48590800	48583800	-1
48590800	48584000	-1
48590800	48584200	-1
48590800	48584400	-1
48590800	48584600	-1
48590800	48584800	-1
48590800	48585000	-1
48590800	48585200	-1
48590800	48585400	-1
48590800	48585600	2.0439
48590800	48585800	-1
48590800	48586000	-1
48590800	48586200	2.0439
48590800	48586400	-1
48590800	48586600	-1
48590800	48586800	4.58049
48590800	48587000	-1
48590800	48587200	4.07317
48590800	48587400	5.08781
48590800	48587600	-1
48590800	48587800	7.11707
48590800	48588000	7.11707
48590800	48588200	8.13171
48590800	48588400	9.65366
48590800	48588600	-1
48590800	48588800	6.10244
48590800	48589000	9.65366
48590800	48589200	10.6683
48590800	48589400	10.6683
48590800	48589600	18.7854
48590800	48589800	19.2927
48590800	48590000	34.5122
48590800	48590200	30.4537
48590800	48590400	65.4585
48590800	48590600	108.58
48590800	48590800	20.000000
48591000	48580200	-1
48591000	48580400	-1
48591000	48580600	-1
48591000	48580800	-1
48591000	48581000	-1
48591000	48581200	-1
48591000	48581400	-1
48591000	48581600	-1
48591000	48581800	-1
48591000	48582000	-1
48591000	48582200	-1
48591000	48582400	-1
48591000	48582600	-1
48591000	48582800	-1
48591000	48583000	-1
48591000	48583200	-1
48591000	48583400	-1
48591000	48583600	-1
48591000	48583800	-1
48591000	48584000	-1
48591000	48584200	-1
48591000	48584400	-1
48591000	48584600	-1
48591000	48584800	-1
48591000	48585000	-1
48591000	48585200	1.53659
48591000	48585400	-1
48591000	48585600	1.53659
48591000	48585800	2.0439
48591000	48586000	-1
48591000	48586200	-1
48591000	48586400	-1
48591000	48586600	-1
48591000	48586800	-1
48591000	48587000	-1
48591000	48587200	3.56585
48591000	48587400	-1
48591000	48587600	3.56585
48591000	48587800	-1
48591000	48588000	4.58049
48591000	48588200	5.59512
48591000	48588400	7.62439
48591000	48588600	-1
48591000	48588800	5.59512
48591000	48589000	-1
48591000	48589200	9.65366
48591000	48589400	12.1902
48591000	48589600	15.7415
48591000	48589800	21.8293
48591000	48590000	22.8439
48591000	48590200	19.2927
48591000	48590400	44.6585
48591000	48590600	60.3854
48591000	48590800	140.034
48591000	48591000	22.000000
48591200	48580200	-1
48591200	48580400	-1
48591200	48580600	-1
48591200	48580800	-1
48591200	48581000	-1
48591200	48581200	-1
48591200	48581400	-1
48591200	48581600	-1
48591200	48581800	-1
48591200	48582000	-1
48591200	48582200	-1
48591200	48582400	-1
48591200	48582600	-1
48591200	48582800	-1
48591200	48583000	-1
48591200	48583200	-1
48591200	48583400	-1
48591200	48583600	-1
48591200	48583800	-1
48591200	48584000	-1
48591200	48584200	-1
48591200	48584400	-1
48591200	48584600	-1
48591200	48584800	-1
48591200	48585000	-1
48591200	48585200	-1
48591200	48585400	-1
48591200	48585600	-1
48591200	48585800	-1
48591200	48586000	2.0439
48591200	48586200	-1
48591200	48586400	2.0439
48591200	48586600	-1
48591200	48586800	-1
48591200	48587000	-1
48591200	48587200	3.56585
48591200	48587400	-1
48591200	48587600	2.55122
48591200	48587800	-1
48591200	48588000	5.08781
48591200	48588200	-1
48591200	48588400	4.58049
48591200	48588600	2.0439
48591200	48588800	6.60976
48591200	48589000	-1
48591200	48589200	10.6683
48591200	48589400	8.63902
48591200	48589600	11.1756
48591200	48589800	15.7415
48591200	48590000	20.3073
48591200	48590200	17.7707
48591200	48590400	33.4976
48591200	48590600	37.5561
48591200	48590800	84.7366
48591200	48591000	162.863
48591200	48591200	15.000000
48591400	48580200	-1
48591400	48580400	-1
48591400	48580600	-1
48591400	48580800	-1
48591400	48581000	-1
48591400	48581200	-1
48591400	48581400	-1
48591400	48581600	-1
48591400	48581800	-1
48591400	48582000	-1
48591400	48582200	-1
48591400	48582400	-1
48591400	48582600	-1
48591400	48582800	-1
48591400	48583000	-1
48591400	48583200	-1
48591400	48583400	-1
48591400	48583600	-1
48591400	48583800	-1
48591400	48584000	-1
48591400	48584200	-1
48591400	48584400	-1
48591400	48584600	-1
48591400	48584800	-1
48591400	48585000	-1
48591400	48585200	-1
48591400	48585400	-1
48591400	48585600	-1
48591400	48585800	-1
48591400	48586000	1.53659
48591400	48586200	-1
48591400	48586400	-1
48591400	48586600	-1
48591400	48586800	-1
48591400	48587000	-1
48591400	48587200	1.53659
48591400	48587400	2.55122
48591400	48587600	-1
48591400	48587800	-1
48591400	48588000	2.55122
48591400	48588200	4.07317
48591400	48588400	6.10244
48591400	48588600	6.60976
48591400	48588800	3.56585
48591400	48589000	7.11707
48591400	48589200	8.13171
48591400	48589400	12.1902
48591400	48589600	12.1902
48591400	48589800	11.6829
48591400	48590000	8.63902
48591400	48590200	16.2488
48591400	48590400	20.3073
48591400	48590600	31.4683
48591400	48590800	55.8195
48591400	48591000	99.4488
48591400	48591200	147.644
48591400	48591400	20.000000
48591600	48580200	-1
48591600	48580400	-1
48591600	48580600	-1
48591600	48580800	-1
48591600	48581000	-1
48591600	48581200	-1
48591600	48581400	-1
48591600	48581600	-1
48591600	48581800	-1
48591600	48582000	-1
48591600	48582200	-1
48591600	48582400	-1
48591600	48582600	-1
48591600	48582800	-1
48591600	48583000	-1
48591600	48583200	-1
48591600	48583400	-1
48591600	48583600	-1
48591600	48583800	-1
48591600	48584000	-1
48591600	48584200	-1
48591600	48584400	-1
48591600	48584600	-1
48591600	48584800	-1
48591600	48585000	-1
48591600	48585200	-1
48591600	48585400	-1
48591600	48585600	-1
48591600	48585800	-1
48591600	48586000	-1
48591600	48586200	-1
48591600	48586400	-1
48591600	48586600	-1
48591600	48586800	-1
48591600	48587000	-1
48591600	48587200	-1
48591600	48587400	-1
48591600	48587600	-1
48591600	48587800	2.55122
48591600	48588000	-1
48591600	48588200	10.161
48591600	48588400	-1
48591600	48588600	3.56585
48591600	48588800	-1
48591600	48589000	-1
48591600	48589200	7.11707
48591600	48589400	-1
48591600	48589600	6.60976
48591600	48589800	10.6683
48591600	48590000	10.6683
48591600	48590200	12.6976
48591600	48590400	20.3073
48591600	48590600	23.8585
48591600	48590800	35.5268
48591600	48591000	53.2829
48591600	48591200	87.7805
48591600	48591400	151.195
48591600	48591600	7.000000
48591800	48580200	-1
48591800	48580400	-1
48591800	48580600	-1
48591800	48580800	-1
48591800	48581000	-1
48591800	48581200	-1
48591800	48581400	-1
48591800	48581600	-1
48591800	48581800	-1
48591800	48582000	-1
48591800	48582200	-1
48591800	48582400	-1
48591800	48582600	-1
48591800	48582800	-1
48591800	48583000	-1
48591800	48583200	-1
48591800	48583400	-1
48591800	48583600	-1
48591800	48583800	-1
48591800	48584000	-1
48591800	48584200	-1
48591800	48584400	-1
48591800	48584600	-1
48591800	48584800	-1
48591800	48585000	-1
48591800	48585200	-1
48591800	48585400	-1
48591800	48585600	-1
48591800	48585800	-1
48591800	48586000	-1
48591800	48586200	-1
48591800	48586400	-1
48591800	48586600	-1
48591800	48586800	-1
48591800	48587000	-1
48591800	48587200	2.0439
48591800	48587400	-1
48591800	48587600	-1
48591800	48587800	2.55122
48591800	48588000	-1
48591800	48588200	3.56585
48591800	48588400	-1
48591800	48588600	-1
48591800	48588800	-1
48591800	48589000	-1
48591800	48589200	-1
48591800	48589400	-1
48591800	48589600	-1
48591800	48589800	-1
48591800	48590000	7.62439
48591800	48590200	8.13171
48591800	48590400	13.7122
48591800	48590600	16.2488
48591800	48590800	18.7854
48591800	48591000	27.4098
48591800	48591200	42.6293
48591800	48591400	66.9805
48591800	48591600	127.351
48591800	48591800	3.000000
48592000	48580200	-1
48592000	48580400	-1
48592000	48580600	-1
48592000	48580800	-1
48592000	48581000	-1
48592000	48581200	-1
48592000	48581400	-1
48592000	48581600	-1
48592000	48581800	-1
48592000	48582000	-1
48592000	48582200	-1
48592000	48582400	-1
48592000	48582600	-1
48592000	48582800	-1
48592000	48583000	-1
48592000	48583200	-1
48592000	48583400	-1
48592000	48583600	-1
48592000	48583800	-1
48592000	48584000	-1
48592000	48584200	-1
48592000	48584400	-1
48592000	48584600	-1
48592000	48584800	-1
48592000	48585000	-1
48592000	48585200	-1
48592000	48585400	-1
48592000	48585600	-1
48592000	48585800	-1
48592000	48586000	-1
48592000	48586200	-1
48592000	48586400	-1
48592000	48586600	-1
48592000	48586800	-1
48592000	48587000	-1
48592000	48587200	-1
48592000	48587400	-1
48592000	48587600	2.0439
48592000	48587800	2.0439
48592000	48588000	-1
48592000	48588200	3.05854
48592000	48588400	4.58049
48592000	48588600	3.56585
48592000	48588800	6.10244
48592000	48589000	7.11707
48592000	48589200	10.161
48592000	48589400	9.14634
48592000	48589600	7.62439
48592000	48589800	7.62439
48592000	48590000	7.11707
48592000	48590200	9.65366
48592000	48590400	11.6829
48592000	48590600	16.2488
48592000	48590800	14.2195
48592000	48591000	20.3073
48592000	48591200	23.8585
48592000	48591400	25.3805
48592000	48591600	46.6878
48592000	48591800	125.322
48592000	48592000	15.000000
48592200	48580200	-1
48592200	48580400	-1
48592200	48580600	-1
48592200	48580800	-1
48592200	48581000	-1
48592200	48581200	-1
48592200	48581400	-1
48592200	48581600	-1
48592200	48581800	-1
48592200	48582000	-1
48592200	48582200	-1
48592200	48582400	-1
48592200	48582600	-1
48592200	48582800	-1
48592200	48583000	-1
48592200	48583200	-1
48592200	48583400	-1
48592200	48583600	-1
48592200	48583800	-1
48592200	48584000	-1
48592200	48584200	-1
48592200	48584400	-1
48592200	48584600	-1
48592200	48584800	-1
48592200	48585000	-1
48592200	48585200	-1
48592200	48585400	-1
48592200	48585600	-1
48592200	48585800	-1
48592200	48586000	-1
48592200	48586200	-1
48592200	48586400	-1
48592200	48586600	-1
48592200	48586800	-1
48592200	48587000	-1
48592200	48587200	-1
48592200	48587400	-1
48592200	48587600	1.53659
48592200	48587800	-1
48592200	48588000	4.07317
48592200	48588200	-1
48592200	48588400	4.07317
48592200	48588600	-1
48592200	48588800	5.08781
48592200	48589000	5.08781
48592200	48589200	5.08781
48592200	48589400	8.63902
48592200	48589600	3.56585
48592200	48589800	12.1902
48592200	48590000	11.1756
48592200	48590200	8.63902
48592200	48590400	11.1756
48592200	48590600	16.7561
48592200	48590800	9.65366
48592200	48591000	17.7707
48592200	48591200	18.7854
48592200	48591400	21.8293
48592200	48591600	34.0049
48592200	48591800	60.3854
48592200	48592000	145.615
48592200	48592200	33.000000
48592400	48580200	-1
48592400	48580400	-1
48592400	48580600	-1
48592400	48580800	-1
48592400	48581000	-1
48592400	48581200	-1
48592400	48581400	-1
48592400	48581600	-1
48592400	48581800	-1
48592400	48582000	-1
48592400	48582200	-1
48592400	48582400	-1
48592400	48582600	-1
48592400	48582800	-1
48592400	48583000	-1
48592400	48583200	-1
48592400	48583400	-1
48592400	48583600	-1
48592400	48583800	-1
48592400	48584000	-1
48592400	48584200	-1
48592400	48584400	-1
48592400	48584600	-1
48592400	48584800	-1
48592400	48585000	-1
48592400	48585200	-1
48592400	48585400	-1
48592400	48585600	-1
48592400	48585800	-1
48592400	48586000	-1
48592400	48586200	-1
48592400	48586400	-1
48592400	48586600	-1
48592400	48586800	-1
48592400	48587000	-1
48592400	48587200	-1
48592400	48587400	-1
48592400	48587600	-1
48592400	48587800	-1
48592400	48588000	2.55122
48592400	48588200	3.56585
48592400	48588400	-1
48592400	48588600	-1
48592400	48588800	4.58049
48592400	48589000	5.08781
48592400	48589200	6.60976
48592400	48589400	-1
48592400	48589600	5.08781
48592400	48589800	9.14634
48592400	48590000	10.6683
48592400	48590200	6.60976
48592400	48590400	8.13171
48592400	48590600	11.1756
48592400	48590800	13.7122
48592400	48591000	9.14634
48592400	48591200	9.65366
48592400	48591400	16.2488
48592400	48591600	16.7561
48592400	48591800	39.5854
48592400	48592000	83.722
48592400	48592200	136.483
48592400	48592400	19.000000
48592600	48580200	-1
48592600	48580400	-1
48592600	48580600	-1
48592600	48580800	-1
48592600	48581000	-1
48592600	48581200	-1
48592600	48581400	-1
48592600	48581600	-1
48592600	48581800	-1
48592600	48582000	-1
48592600	48582200	-1
48592600	48582400	-1
48592600	48582600	-1
48592600	48582800	-1
48592600	48583000	-1
48592600	48583200	-1
48592600	48583400	-1
48592600	48583600	-1
48592600	48583800	-1
48592600	48584000	-1
48592600	48584200	-1
48592600	48584400	-1
48592600	48584600	-1
48592600	48584800	-1
48592600	48585000	-1
48592600	48585200	-1
48592600	48585400	-1
48592600	48585600	-1
48592600	48585800	-1
48592600	48586000	-1
48592600	48586200	-1
48592600	48586400	-1
48592600	48586600	-1
48592600	48586800	-1
48592600	48587000	-1
48592600	48587200	-1
48592600	48587400	-1
48592600	48587600	2.55122
48592600	48587800	1.53659
48592600	48588000	5.59512
48592600	48588200	1.53659
48592600	48588400	-1
48592600	48588600	4.07317
48592600	48588800	4.58049
48592600	48589000	4.07317
48592600	48589200	-1
48592600	48589400	-1
[truncated: 18,100 more rows]
