# Supplementary material for: An experimentally-informed polymer model reveals high resolution organization of genomic loci
Source: Nat Commun. 2026 Feb 4;17:2338. doi: 10.1038/s41467-026-68928-w (PMC12979793; doi:10.1038/s41467-026-68928-w)
Supplement: Supplementary file 4 — Source Data [file 41467_2026_68928_MOESM4_ESM.zip › Source_Data/Fig2/source_data_fig_1e_simhalfmap.txt]

7830200	7830200	6.000000
7830400	7830200	60.4453
7830400	7830400	19.000000
7830600	7830200	34.7591
7830600	7830400	96.2044
7830600	7830600	12.000000
7830800	7830200	17.1314
7830800	7830400	26.7007
7830800	7830600	74.0438
7830800	7830800	2.000000
7831000	7830200	-1
7831000	7830400	20.6569
7831000	7830600	31.7372
7831000	7830800	82.6058
7831000	7831000	0.000000
7831200	7830200	9.07299
7831200	7830400	13.6058
7831200	7830600	20.1533
7831200	7830800	49.8686
7831200	7831000	105.774
7831200	7831200	8.000000
7831400	7830200	7.05839
7831400	7830400	11.5912
7831400	7830600	20.1533
7831400	7830800	26.7007
7831400	7831000	66.9927
7831400	7831200	90.1606
7831400	7831400	5.000000
7831600	7830200	8.06569
7831600	7830400	11.0876
7831600	7830600	9.07299
7831600	7830800	17.1314
7831600	7831000	30.2263
7831600	7831200	43.3212
7831600	7831400	90.6642
7831600	7831600	10.000000
7831800	7830200	6.0511
7831800	7830400	6.55474
7831800	7830600	11.0876
7831800	7830800	18.1387
7831800	7831000	20.1533
7831800	7831200	31.2336
7831800	7831400	53.8978
7831800	7831600	97.2117
7831800	7831800	4.000000
7832000	7830200	7.56204
7832000	7830400	7.56204
7832000	7830600	9.57664
7832000	7830800	14.1095
7832000	7831000	-1
7832000	7831200	20.1533
7832000	7831400	49.365
7832000	7831600	80.5912
7832000	7831800	115.343
7832000	7832000	7.000000
7832200	7830200	-1
7832200	7830400	-1
7832200	7830600	-1
7832200	7830800	-1
7832200	7831000	-1
7832200	7831200	-1
7832200	7831400	25.1898
7832200	7831600	42.8175
7832200	7831800	65.9854
7832200	7832000	106.277
7832200	7832200	0.000000
7832400	7830200	-1
7832400	7830400	2.0219
7832400	7830600	-1
7832400	7830800	-1
7832400	7831000	-1
7832400	7831200	6.55474
7832400	7831400	13.6058
7832400	7831600	22.1679
7832400	7831800	30.7299
7832400	7832000	34.2555
7832400	7832200	64.4745
7832400	7832400	8.000000
7832600	7830200	-1
7832600	7830400	-1
7832600	7830600	-1
7832600	7830800	-1
7832600	7831000	-1
7832600	7831200	-1
7832600	7831400	6.0511
7832600	7831600	9.57664
7832600	7831800	14.6131
7832600	7832000	-1
7832600	7832200	16.1241
7832600	7832400	62.4599
7832600	7832600	19.000000
7832800	7830200	2.52555
7832800	7830400	-1
7832800	7830600	-1
7832800	7830800	-1
7832800	7831000	-1
7832800	7831200	2.52555
7832800	7831400	2.52555
7832800	7831600	7.56204
7832800	7831800	-1
7832800	7832000	-1
7832800	7832200	9.57664
7832800	7832400	28.7153
7832800	7832600	103.759
7832800	7832800	7.000000
7833000	7830200	-1
7833000	7830400	-1
7833000	7830600	-1
7833000	7830800	-1
7833000	7831000	-1
7833000	7831200	3.0292
7833000	7831400	7.05839
7833000	7831600	4.54015
7833000	7831800	8.06569
7833000	7832000	4.54015
7833000	7832200	12.0949
7833000	7832400	27.708
7833000	7832600	80.0876
7833000	7832800	105.27
7833000	7833000	10.000000
7833200	7830200	1.51825
7833200	7830400	-1
7833200	7830600	-1
7833200	7830800	-1
7833200	7831000	-1
7833200	7831200	-1
7833200	7831400	-1
7833200	7831600	-1
7833200	7831800	-1
7833200	7832000	-1
7833200	7832200	4.0365
7833200	7832400	18.1387
7833200	7832600	41.8102
7833200	7832800	49.365
7833200	7833000	82.1022
7833200	7833200	6.000000
7833400	7830200	-1
7833400	7830400	-1
7833400	7830600	-1
7833400	7830800	-1
7833400	7831000	-1
7833400	7831200	1.51825
7833400	7831400	4.0365
7833400	7831600	5.0438
7833400	7831800	3.53285
7833400	7832000	-1
7833400	7832200	4.54015
7833400	7832400	4.54015
7833400	7832600	23.6788
7833400	7832800	26.1971
7833400	7833000	40.8029
7833400	7833200	84.1168
7833400	7833400	3.000000
7833600	7830200	-1
7833600	7830400	-1
7833600	7830600	-1
7833600	7830800	-1
7833600	7831000	-1
7833600	7831200	3.53285
7833600	7831400	-1
7833600	7831600	2.0219
7833600	7831800	1.51825
7833600	7832000	-1
7833600	7832200	4.54015
7833600	7832400	8.06569
7833600	7832600	13.6058
7833600	7832800	27.2044
7833600	7833000	26.1971
7833600	7833200	53.3942
7833600	7833400	125.92
7833600	7833600	0.000000
7833800	7830200	-1
7833800	7830400	-1
7833800	7830600	-1
7833800	7830800	-1
7833800	7831000	2.0219
7833800	7831200	-1
7833800	7831400	-1
7833800	7831600	-1
7833800	7831800	-1
7833800	7832000	-1
7833800	7832200	1.0146
7833800	7832400	6.55474
7833800	7832600	11.0876
7833800	7832800	22.6715
7833800	7833000	27.708
7833800	7833200	48.3577
7833800	7833400	80.5912
7833800	7833600	117.358
7833800	7833800	6.000000
7834000	7830200	-1
7834000	7830400	1.51825
7834000	7830600	-1
7834000	7830800	-1
7834000	7831000	-1
7834000	7831200	-1
7834000	7831400	-1
7834000	7831600	4.0365
7834000	7831800	-1
7834000	7832000	2.0219
7834000	7832200	-1
7834000	7832400	3.53285
7834000	7832600	8.06569
7834000	7832800	11.0876
7834000	7833000	18.6423
7834000	7833200	25.1898
7834000	7833400	50.3723
7834000	7833600	84.6204
7834000	7833800	120.38
7834000	7834000	11.000000
7834200	7830200	-1
7834200	7830400	-1
7834200	7830600	3.0292
7834200	7830800	-1
7834200	7831000	-1
7834200	7831200	1.0146
7834200	7831400	-1
7834200	7831600	0.510949
7834200	7831800	-1
7834200	7832000	-1
7834200	7832200	1.0146
7834200	7832400	5.54744
7834200	7832600	6.55474
7834200	7832800	9.07299
7834200	7833000	9.07299
7834200	7833200	18.1387
7834200	7833400	29.7226
7834200	7833600	39.7956
7834200	7833800	55.9124
7834200	7834000	77.5693
7834200	7834200	11.000000
7834400	7830200	-1
7834400	7830400	1.0146
7834400	7830600	-1
7834400	7830800	-1
7834400	7831000	-1
7834400	7831200	-1
7834400	7831400	-1
7834400	7831600	-1
7834400	7831800	-1
7834400	7832000	-1
7834400	7832200	3.53285
7834400	7832400	-1
7834400	7832600	5.0438
7834400	7832800	6.0511
7834400	7833000	10.5839
7834400	7833200	6.55474
7834400	7833400	13.6058
7834400	7833600	19.146
7834400	7833800	24.6861
7834400	7834000	25.6934
7834400	7834200	79.0803
7834400	7834400	9.000000
7834600	7830200	-1
7834600	7830400	0.510949
7834600	7830600	-1
7834600	7830800	-1
7834600	7831000	-1
7834600	7831200	-1
7834600	7831400	2.0219
7834600	7831600	1.51825
7834600	7831800	0.510949
7834600	7832000	-1
7834600	7832200	3.53285
7834600	7832400	3.53285
7834600	7832600	7.56204
7834600	7832800	4.54015
7834600	7833000	5.54744
7834600	7833200	7.56204
7834600	7833400	7.05839
7834600	7833600	9.57664
7834600	7833800	15.1168
7834600	7834000	16.1241
7834600	7834200	35.2628
7834600	7834400	80.5912
7834600	7834600	6.000000
7834800	7830200	4.0365
7834800	7830400	1.0146
7834800	7830600	-1
7834800	7830800	-1
7834800	7831000	-1
7834800	7831200	1.51825
7834800	7831400	-1
7834800	7831600	-1
7834800	7831800	1.0146
7834800	7832000	-1
7834800	7832200	-1
7834800	7832400	2.52555
7834800	7832600	4.54015
7834800	7832800	7.56204
7834800	7833000	6.0511
7834800	7833200	3.53285
7834800	7833400	8.56934
7834800	7833600	7.56204
7834800	7833800	9.57664
7834800	7834000	9.07299
7834800	7834200	17.635
7834800	7834400	33.2482
7834800	7834600	81.5985
7834800	7834800	5.000000
7835000	7830200	-1
7835000	7830400	-1
7835000	7830600	-1
7835000	7830800	-1
7835000	7831000	-1
7835000	7831200	-1
7835000	7831400	2.52555
7835000	7831600	-1
7835000	7831800	-1
7835000	7832000	2.52555
7835000	7832200	3.0292
7835000	7832400	4.0365
7835000	7832600	-1
7835000	7832800	4.54015
7835000	7833000	3.0292
7835000	7833200	9.57664
7835000	7833400	9.07299
7835000	7833600	8.06569
7835000	7833800	5.54744
7835000	7834000	11.5912
7835000	7834200	14.1095
7835000	7834400	32.2409
7835000	7834600	68
7835000	7834800	137
7835000	7835000	11.000000
7835200	7830200	-1
7835200	7830400	-1
7835200	7830600	-1
7835200	7830800	-1
7835200	7831000	-1
7835200	7831200	-1
7835200	7831400	-1
7835200	7831600	1.51825
7835200	7831800	-1
7835200	7832000	4.0365
7835200	7832200	-1
7835200	7832400	6.0511
7835200	7832600	6.0511
7835200	7832800	4.54015
7835200	7833000	4.0365
7835200	7833200	3.53285
7835200	7833400	2.0219
7835200	7833600	4.54015
7835200	7833800	4.54015
7835200	7834000	5.0438
7835200	7834200	11.0876
7835200	7834400	11.0876
7835200	7834600	27.708
7835200	7834800	42.8175
7835200	7835000	59.438
7835200	7835200	8.000000
7835400	7830200	-1
7835400	7830400	-1
7835400	7830600	-1
7835400	7830800	-1
7835400	7831000	-1
7835400	7831200	-1
7835400	7831400	-1
7835400	7831600	-1
7835400	7831800	-1
7835400	7832000	3.53285
7835400	7832200	-1
7835400	7832400	-1
7835400	7832600	5.54744
7835400	7832800	-1
7835400	7833000	4.54015
7835400	7833200	3.0292
7835400	7833400	3.53285
7835400	7833600	-1
7835400	7833800	5.0438
7835400	7834000	4.54015
7835400	7834200	4.54015
7835400	7834400	10.0803
7835400	7834600	12.5985
7835400	7834800	23.6788
7835400	7835000	18.1387
7835400	7835200	73.5401
7835400	7835400	10.000000
7835600	7830200	-1
7835600	7830400	-1
7835600	7830600	-1
7835600	7830800	-1
7835600	7831000	-1
7835600	7831200	-1
7835600	7831400	-1
7835600	7831600	-1
7835600	7831800	-1
7835600	7832000	-1
7835600	7832200	2.0219
7835600	7832400	5.0438
7835600	7832600	-1
7835600	7832800	3.53285
7835600	7833000	-1
7835600	7833200	-1
7835600	7833400	1.0146
7835600	7833600	-1
7835600	7833800	1.0146
7835600	7834000	-1
7835600	7834200	4.0365
7835600	7834400	5.54744
7835600	7834600	13.1022
7835600	7834800	18.1387
7835600	7835000	13.1022
7835600	7835200	29.219
7835600	7835400	72.5328
7835600	7835600	0.000000
7835800	7830200	-1
7835800	7830400	-1
7835800	7830600	-1
7835800	7830800	-1
7835800	7831000	-1
7835800	7831200	-1
7835800	7831400	-1
7835800	7831600	-1
7835800	7831800	-1
7835800	7832000	-1
7835800	7832200	-1
7835800	7832400	-1
7835800	7832600	1.51825
7835800	7832800	5.54744
7835800	7833000	3.0292
7835800	7833200	2.0219
7835800	7833400	2.0219
7835800	7833600	2.52555
7835800	7833800	4.0365
7835800	7834000	3.53285
7835800	7834200	-1
7835800	7834400	5.54744
7835800	7834600	2.52555
7835800	7834800	7.56204
7835800	7835000	11.0876
7835800	7835200	15.1168
7835800	7835400	30.2263
7835800	7835600	99.2263
7835800	7835800	9.000000
7836000	7830200	-1
7836000	7830400	-1
7836000	7830600	-1
7836000	7830800	-1
7836000	7831000	-1
7836000	7831200	-1
7836000	7831400	-1
7836000	7831600	-1
7836000	7831800	-1
7836000	7832000	-1
7836000	7832200	2.52555
7836000	7832400	-1
7836000	7832600	-1
7836000	7832800	-1
7836000	7833000	-1
7836000	7833200	2.0219
7836000	7833400	1.51825
7836000	7833600	2.52555
7836000	7833800	-1
7836000	7834000	-1
7836000	7834200	4.0365
7836000	7834400	5.0438
7836000	7834600	5.54744
7836000	7834800	6.55474
7836000	7835000	4.54015
7836000	7835200	11.0876
7836000	7835400	21.6642
7836000	7835600	51.8832
7836000	7835800	68
7836000	7836000	4.000000
7836200	7830200	-1
7836200	7830400	-1
7836200	7830600	-1
7836200	7830800	-1
7836200	7831000	-1
7836200	7831200	-1
7836200	7831400	-1
7836200	7831600	-1
7836200	7831800	-1
7836200	7832000	-1
7836200	7832200	-1
7836200	7832400	-1
7836200	7832600	-1
7836200	7832800	-1
7836200	7833000	-1
7836200	7833200	-1
7836200	7833400	-1
7836200	7833600	1.51825
7836200	7833800	-1
7836200	7834000	-1
7836200	7834200	-1
7836200	7834400	3.53285
7836200	7834600	3.0292
7836200	7834800	-1
7836200	7835000	3.53285
7836200	7835200	7.05839
7836200	7835400	11.5912
7836200	7835600	24.6861
7836200	7835800	22.1679
7836200	7836000	56.4161
7836200	7836200	2.000000
7836400	7830200	-1
7836400	7830400	-1
7836400	7830600	-1
7836400	7830800	2.0219
7836400	7831000	-1
7836400	7831200	-1
7836400	7831400	-1
7836400	7831600	2.0219
7836400	7831800	-1
7836400	7832000	2.52555
7836400	7832200	2.0219
7836400	7832400	-1
7836400	7832600	-1
7836400	7832800	2.52555
7836400	7833000	-1
7836400	7833200	-1
7836400	7833400	1.51825
7836400	7833600	2.0219
7836400	7833800	2.0219
7836400	7834000	2.52555
7836400	7834200	-1
7836400	7834400	1.51825
7836400	7834600	3.0292
7836400	7834800	3.53285
7836400	7835000	2.52555
7836400	7835200	8.06569
7836400	7835400	7.56204
7836400	7835600	15.1168
7836400	7835800	10.0803
7836400	7836000	17.1314
7836400	7836200	64.9781
7836400	7836400	11.000000
7836600	7830200	-1
7836600	7830400	-1
7836600	7830600	1.0146
7836600	7830800	0.510949
7836600	7831000	-1
7836600	7831200	-1
7836600	7831400	-1
7836600	7831600	-1
7836600	7831800	-1
7836600	7832000	-1
7836600	7832200	-1
7836600	7832400	-1
7836600	7832600	-1
7836600	7832800	-1
7836600	7833000	2.0219
7836600	7833200	-1
7836600	7833400	1.51825
7836600	7833600	-1
7836600	7833800	-1
7836600	7834000	1.0146
7836600	7834200	1.51825
7836600	7834400	1.51825
7836600	7834600	4.54015
7836600	7834800	3.53285
7836600	7835000	2.52555
7836600	7835200	4.0365
7836600	7835400	5.0438
7836600	7835600	8.56934
7836600	7835800	11.0876
7836600	7836000	11.0876
7836600	7836200	36.7737
7836600	7836400	104.263
7836600	7836600	11.000000
7836800	7830200	-1
7836800	7830400	-1
7836800	7830600	-1
7836800	7830800	-1
7836800	7831000	-1
7836800	7831200	-1
7836800	7831400	-1
7836800	7831600	-1
7836800	7831800	-1
7836800	7832000	-1
7836800	7832200	-1
7836800	7832400	1.0146
7836800	7832600	0.510949
7836800	7832800	-1
7836800	7833000	-1
7836800	7833200	1.0146
7836800	7833400	1.51825
7836800	7833600	-1
7836800	7833800	6.55474
7836800	7834000	-1
7836800	7834200	2.52555
7836800	7834400	2.52555
7836800	7834600	1.0146
7836800	7834800	2.52555
7836800	7835000	2.52555
7836800	7835200	1.51825
7836800	7835400	6.0511
7836800	7835600	3.0292
7836800	7835800	6.0511
7836800	7836000	11.5912
7836800	7836200	22.6715
7836800	7836400	74.0438
7836800	7836600	124.912
7836800	7836800	5.000000
7837000	7830200	-1
7837000	7830400	-1
7837000	7830600	-1
7837000	7830800	-1
7837000	7831000	-1
7837000	7831200	-1
7837000	7831400	-1
7837000	7831600	-1
7837000	7831800	-1
7837000	7832000	-1
7837000	7832200	0.510949
7837000	7832400	-1
7837000	7832600	-1
7837000	7832800	-1
7837000	7833000	-1
7837000	7833200	-1
7837000	7833400	-1
7837000	7833600	-1
7837000	7833800	-1
7837000	7834000	-1
7837000	7834200	-1
7837000	7834400	-1
7837000	7834600	1.51825
7837000	7834800	-1
7837000	7835000	-1
7837000	7835200	4.54015
7837000	7835400	3.53285
7837000	7835600	-1
7837000	7835800	5.54744
7837000	7836000	-1
7837000	7836200	-1
7837000	7836400	38.7883
7837000	7836600	69.0073
7837000	7836800	88.6496
7837000	7837000	0.000000
7837200	7830200	-1
7837200	7830400	-1
7837200	7830600	-1
7837200	7830800	-1
7837200	7831000	-1
7837200	7831200	-1
7837200	7831400	-1
7837200	7831600	-1
7837200	7831800	-1
7837200	7832000	-1
7837200	7832200	-1
7837200	7832400	-1
7837200	7832600	-1
7837200	7832800	-1
7837200	7833000	-1
7837200	7833200	-1
7837200	7833400	-1
7837200	7833600	-1
7837200	7833800	-1
7837200	7834000	-1
7837200	7834200	3.53285
7837200	7834400	0.510949
7837200	7834600	-1
7837200	7834800	-1
7837200	7835000	-1
7837200	7835200	4.54015
7837200	7835400	2.52555
7837200	7835600	3.53285
7837200	7835800	3.53285
7837200	7836000	3.0292
7837200	7836200	10.5839
7837200	7836400	23.6788
7837200	7836600	36.7737
7837200	7836800	49.8686
7837200	7837000	102.248
7837200	7837200	7.000000
7837400	7830200	-1
7837400	7830400	-1
7837400	7830600	-1
7837400	7830800	-1
7837400	7831000	-1
7837400	7831200	-1
7837400	7831400	-1
7837400	7831600	-1
7837400	7831800	-1
7837400	7832000	-1
7837400	7832200	-1
7837400	7832400	-1
7837400	7832600	-1
7837400	7832800	-1
7837400	7833000	-1
7837400	7833200	-1
7837400	7833400	-1
7837400	7833600	-1
7837400	7833800	-1
7837400	7834000	-1
7837400	7834200	-1
7837400	7834400	3.53285
7837400	7834600	-1
7837400	7834800	1.51825
7837400	7835000	2.0219
7837400	7835200	-1
7837400	7835400	2.0219
7837400	7835600	4.54015
7837400	7835800	3.53285
7837400	7836000	4.0365
7837400	7836200	5.0438
7837400	7836400	16.1241
7837400	7836600	13.1022
7837400	7836800	23.6788
7837400	7837000	37.781
7837400	7837200	58.9343
7837400	7837400	3.000000
7837600	7830200	-1
7837600	7830400	-1
7837600	7830600	-1
7837600	7830800	-1
7837600	7831000	-1
7837600	7831200	-1
7837600	7831400	-1
7837600	7831600	-1
7837600	7831800	-1
7837600	7832000	-1
7837600	7832200	-1
7837600	7832400	-1
7837600	7832600	-1
7837600	7832800	-1
7837600	7833000	0.510949
7837600	7833200	-1
7837600	7833400	0.510949
7837600	7833600	-1
7837600	7833800	1.51825
7837600	7834000	0.510949
7837600	7834200	-1
7837600	7834400	-1
7837600	7834600	-1
7837600	7834800	-1
7837600	7835000	2.52555
7837600	7835200	-1
7837600	7835400	2.0219
7837600	7835600	3.0292
7837600	7835800	2.0219
7837600	7836000	-1
7837600	7836200	-1
7837600	7836400	11.0876
7837600	7836600	12.5985
7837600	7836800	8.56934
7837600	7837000	16.6277
7837600	7837200	25.1898
7837600	7837400	63.9708
7837600	7837600	5.000000
7837800	7830200	-1
7837800	7830400	-1
7837800	7830600	-1
7837800	7830800	-1
7837800	7831000	-1
7837800	7831200	-1
7837800	7831400	-1
7837800	7831600	-1
7837800	7831800	-1
7837800	7832000	-1
7837800	7832200	-1
7837800	7832400	-1
7837800	7832600	-1
7837800	7832800	-1
7837800	7833000	-1
7837800	7833200	1.51825
7837800	7833400	-1
7837800	7833600	-1
7837800	7833800	1.0146
7837800	7834000	1.0146
7837800	7834200	2.52555
7837800	7834400	-1
7837800	7834600	2.0219
7837800	7834800	-1
7837800	7835000	2.0219
7837800	7835200	1.51825
7837800	7835400	-1
7837800	7835600	-1
7837800	7835800	-1
7837800	7836000	1.0146
7837800	7836200	-1
7837800	7836400	6.0511
7837800	7836600	5.0438
7837800	7836800	9.07299
7837800	7837000	8.06569
7837800	7837200	11.5912
7837800	7837400	34.2555
7837800	7837600	53.3942
7837800	7837800	6.000000
7838000	7830200	-1
7838000	7830400	-1
7838000	7830600	-1
7838000	7830800	-1
7838000	7831000	-1
7838000	7831200	-1
7838000	7831400	-1
7838000	7831600	-1
7838000	7831800	-1
7838000	7832000	-1
7838000	7832200	-1
7838000	7832400	-1
7838000	7832600	-1
7838000	7832800	-1
7838000	7833000	-1
7838000	7833200	-1
7838000	7833400	-1
7838000	7833600	-1
7838000	7833800	1.51825
7838000	7834000	-1
7838000	7834200	-1
7838000	7834400	-1
7838000	7834600	-1
7838000	7834800	-1
7838000	7835000	0.510949
7838000	7835200	-1
7838000	7835400	-1
7838000	7835600	-1
7838000	7835800	1.51825
7838000	7836000	4.54015
7838000	7836200	2.52555
7838000	7836400	-1
7838000	7836600	6.0511
7838000	7836800	4.0365
7838000	7837000	7.56204
7838000	7837200	7.05839
7838000	7837400	11.0876
7838000	7837600	15.1168
7838000	7837800	65.9854
7838000	7838000	3.000000
7838200	7830200	-1
7838200	7830400	-1
7838200	7830600	-1
7838200	7830800	-1
7838200	7831000	-1
7838200	7831200	-1
7838200	7831400	-1
7838200	7831600	-1
7838200	7831800	-1
7838200	7832000	-1
7838200	7832200	-1
7838200	7832400	-1
7838200	7832600	-1
7838200	7832800	-1
7838200	7833000	-1
7838200	7833200	-1
7838200	7833400	-1
7838200	7833600	-1
7838200	7833800	-1
7838200	7834000	-1
7838200	7834200	-1
7838200	7834400	-1
7838200	7834600	-1
7838200	7834800	1.0146
7838200	7835000	1.51825
7838200	7835200	0.510949
7838200	7835400	-1
7838200	7835600	-1
7838200	7835800	-1
7838200	7836000	-1
7838200	7836200	-1
7838200	7836400	2.52555
7838200	7836600	-1
7838200	7836800	5.0438
7838200	7837000	5.0438
7838200	7837200	5.54744
7838200	7837400	12.5985
7838200	7837600	8.06569
7838200	7837800	33.2482
7838200	7838000	90.6642
7838200	7838200	3.000000
7838400	7830200	-1
7838400	7830400	-1
7838400	7830600	-1
7838400	7830800	-1
7838400	7831000	-1
7838400	7831200	-1
7838400	7831400	-1
7838400	7831600	-1
7838400	7831800	-1
7838400	7832000	-1
7838400	7832200	-1
7838400	7832400	-1
7838400	7832600	-1
7838400	7832800	-1
7838400	7833000	-1
7838400	7833200	-1
7838400	7833400	-1
7838400	7833600	-1
7838400	7833800	-1
7838400	7834000	-1
7838400	7834200	-1
7838400	7834400	0.510949
7838400	7834600	-1
7838400	7834800	-1
7838400	7835000	0.510949
7838400	7835200	-1
7838400	7835400	-1
7838400	7835600	-1
7838400	7835800	1.0146
7838400	7836000	1.51825
7838400	7836200	-1
7838400	7836400	3.53285
7838400	7836600	-1
7838400	7836800	2.52555
7838400	7837000	2.52555
7838400	7837200	4.0365
7838400	7837400	7.56204
7838400	7837600	11.0876
7838400	7837800	24.6861
7838400	7838000	47.854
7838400	7838200	101.241
7838400	7838400	7.000000
7838600	7830200	-1
7838600	7830400	-1
7838600	7830600	-1
7838600	7830800	-1
7838600	7831000	-1
7838600	7831200	-1
7838600	7831400	-1
7838600	7831600	-1
7838600	7831800	-1
7838600	7832000	-1
7838600	7832200	-1
7838600	7832400	-1
7838600	7832600	-1
7838600	7832800	-1
7838600	7833000	-1
7838600	7833200	-1
7838600	7833400	-1
7838600	7833600	-1
7838600	7833800	-1
7838600	7834000	-1
7838600	7834200	-1
7838600	7834400	-1
7838600	7834600	-1
7838600	7834800	-1
7838600	7835000	-1
7838600	7835200	-1
7838600	7835400	1.0146
7838600	7835600	-1
7838600	7835800	-1
7838600	7836000	0.510949
7838600	7836200	1.51825
7838600	7836400	3.0292
7838600	7836600	2.0219
7838600	7836800	1.0146
7838600	7837000	-1
7838600	7837200	2.52555
7838600	7837400	4.54015
7838600	7837600	8.56934
7838600	7837800	17.635
7838600	7838000	40.8029
7838600	7838200	75.5547
7838600	7838400	122.394
7838600	7838600	10.000000
7838800	7830200	-1
7838800	7830400	-1
7838800	7830600	-1
7838800	7830800	-1
7838800	7831000	-1
7838800	7831200	-1
7838800	7831400	-1
7838800	7831600	-1
7838800	7831800	-1
7838800	7832000	-1
7838800	7832200	-1
7838800	7832400	-1
7838800	7832600	-1
7838800	7832800	-1
7838800	7833000	-1
7838800	7833200	-1
7838800	7833400	-1
7838800	7833600	-1
7838800	7833800	-1
7838800	7834000	-1
7838800	7834200	-1
7838800	7834400	-1
7838800	7834600	0.510949
7838800	7834800	-1
7838800	7835000	-1
7838800	7835200	-1
7838800	7835400	-1
7838800	7835600	-1
7838800	7835800	-1
7838800	7836000	-1
7838800	7836200	2.0219
7838800	7836400	-1
7838800	7836600	4.0365
7838800	7836800	2.0219
7838800	7837000	-1
7838800	7837200	1.51825
7838800	7837400	2.0219
7838800	7837600	6.0511
7838800	7837800	13.6058
7838800	7838000	23.6788
7838800	7838200	36.7737
7838800	7838400	69.5109
7838800	7838600	95.7007
7838800	7838800	2.000000
7839000	7830200	-1
7839000	7830400	-1
7839000	7830600	-1
7839000	7830800	-1
7839000	7831000	-1
7839000	7831200	-1
7839000	7831400	-1
7839000	7831600	-1
7839000	7831800	-1
7839000	7832000	-1
7839000	7832200	-1
7839000	7832400	-1
7839000	7832600	-1
7839000	7832800	-1
7839000	7833000	-1
7839000	7833200	-1
7839000	7833400	-1
7839000	7833600	-1
7839000	7833800	-1
7839000	7834000	-1
7839000	7834200	-1
7839000	7834400	-1
7839000	7834600	-1
7839000	7834800	-1
7839000	7835000	-1
7839000	7835200	-1
7839000	7835400	-1
7839000	7835600	-1
7839000	7835800	-1
7839000	7836000	-1
7839000	7836200	-1
7839000	7836400	-1
7839000	7836600	-1
7839000	7836800	-1
7839000	7837000	-1
7839000	7837200	-1
7839000	7837400	-1
7839000	7837600	-1
7839000	7837800	-1
7839000	7838000	-1
7839000	7838200	-1
7839000	7838400	-1
7839000	7838600	-1
7839000	7838800	-1
7839000	7839000	0.000000
7839200	7830200	-1
7839200	7830400	-1
7839200	7830600	-1
7839200	7830800	-1
7839200	7831000	-1
7839200	7831200	-1
7839200	7831400	-1
7839200	7831600	-1
7839200	7831800	-1
7839200	7832000	-1
7839200	7832200	-1
7839200	7832400	-1
7839200	7832600	-1
7839200	7832800	-1
7839200	7833000	-1
7839200	7833200	-1
7839200	7833400	-1
7839200	7833600	-1
7839200	7833800	-1
7839200	7834000	-1
7839200	7834200	-1
7839200	7834400	-1
7839200	7834600	-1
7839200	7834800	-1
7839200	7835000	-1
7839200	7835200	-1
7839200	7835400	-1
7839200	7835600	-1
7839200	7835800	-1
7839200	7836000	-1
7839200	7836200	-1
7839200	7836400	-1
7839200	7836600	-1
7839200	7836800	-1
7839200	7837000	-1
7839200	7837200	-1
7839200	7837400	-1
7839200	7837600	-1
7839200	7837800	-1
7839200	7838000	11.0876
7839200	7838200	-1
7839200	7838400	22.6715
7839200	7838600	28.2117
7839200	7838800	-1
7839200	7839000	-1
7839200	7839200	0.000000
7839400	7830200	-1
7839400	7830400	-1
7839400	7830600	-1
7839400	7830800	-1
7839400	7831000	-1
7839400	7831200	-1
7839400	7831400	-1
7839400	7831600	-1
7839400	7831800	-1
7839400	7832000	-1
7839400	7832200	-1
7839400	7832400	-1
7839400	7832600	-1
7839400	7832800	-1
7839400	7833000	1.51825
7839400	7833200	-1
7839400	7833400	-1
7839400	7833600	-1
7839400	7833800	-1
7839400	7834000	-1
7839400	7834200	-1
7839400	7834400	-1
7839400	7834600	-1
7839400	7834800	-1
7839400	7835000	-1
7839400	7835200	-1
7839400	7835400	-1
7839400	7835600	-1
7839400	7835800	-1
7839400	7836000	-1
7839400	7836200	-1
7839400	7836400	-1
7839400	7836600	-1
7839400	7836800	-1
7839400	7837000	-1
7839400	7837200	-1
7839400	7837400	-1
7839400	7837600	1.51825
7839400	7837800	-1
7839400	7838000	4.54015
7839400	7838200	4.0365
7839400	7838400	2.52555
7839400	7838600	12.0949
7839400	7838800	13.6058
7839400	7839000	-1
7839400	7839200	-1
7839400	7839400	2.000000
7839600	7830200	-1
7839600	7830400	-1
7839600	7830600	-1
7839600	7830800	-1
7839600	7831000	-1
7839600	7831200	-1
7839600	7831400	-1
7839600	7831600	-1
7839600	7831800	-1
7839600	7832000	-1
7839600	7832200	-1
7839600	7832400	-1
7839600	7832600	-1
7839600	7832800	-1
7839600	7833000	-1
7839600	7833200	-1
7839600	7833400	-1
7839600	7833600	-1
7839600	7833800	-1
7839600	7834000	-1
7839600	7834200	1.0146
7839600	7834400	-1
7839600	7834600	-1
7839600	7834800	-1
7839600	7835000	-1
7839600	7835200	-1
7839600	7835400	-1
7839600	7835600	-1
7839600	7835800	1.0146
7839600	7836000	-1
7839600	7836200	-1
7839600	7836400	2.0219
7839600	7836600	-1
7839600	7836800	2.0219
7839600	7837000	-1
7839600	7837200	1.51825
7839600	7837400	1.0146
7839600	7837600	3.53285
7839600	7837800	5.0438
7839600	7838000	5.54744
7839600	7838200	5.0438
7839600	7838400	4.0365
7839600	7838600	6.0511
7839600	7838800	9.57664
7839600	7839000	-1
7839600	7839200	20.6569
7839600	7839400	60.4453
7839600	7839600	4.000000
7839800	7830200	-1
7839800	7830400	-1
7839800	7830600	-1
7839800	7830800	-1
7839800	7831000	-1
7839800	7831200	-1
7839800	7831400	-1
7839800	7831600	-1
7839800	7831800	-1
7839800	7832000	-1
7839800	7832200	-1
7839800	7832400	-1
7839800	7832600	-1
7839800	7832800	-1
7839800	7833000	1.0146
7839800	7833200	-1
7839800	7833400	-1
7839800	7833600	2.0219
7839800	7833800	-1
7839800	7834000	-1
7839800	7834200	-1
7839800	7834400	-1
7839800	7834600	1.0146
7839800	7834800	-1
7839800	7835000	-1
7839800	7835200	-1
7839800	7835400	0.510949
7839800	7835600	-1
7839800	7835800	2.52555
7839800	7836000	-1
7839800	7836200	-1
7839800	7836400	1.51825
7839800	7836600	1.0146
7839800	7836800	0.510949
7839800	7837000	-1
7839800	7837200	1.51825
7839800	7837400	2.0219
7839800	7837600	2.52555
7839800	7837800	2.0219
7839800	7838000	3.53285
7839800	7838200	1.51825
7839800	7838400	6.55474
7839800	7838600	5.0438
7839800	7838800	6.55474
7839800	7839000	-1
7839800	7839200	10.0803
7839800	7839400	20.1533
7839800	7839600	79.0803
7839800	7839800	22.000000
7840000	7830200	-1
7840000	7830400	-1
7840000	7830600	-1
7840000	7830800	-1
7840000	7831000	-1
7840000	7831200	-1
7840000	7831400	-1
7840000	7831600	-1
7840000	7831800	-1
7840000	7832000	-1
7840000	7832200	-1
7840000	7832400	-1
7840000	7832600	-1
7840000	7832800	-1
7840000	7833000	-1
7840000	7833200	-1
7840000	7833400	-1
7840000	7833600	-1
7840000	7833800	-1
7840000	7834000	-1
7840000	7834200	-1
7840000	7834400	-1
7840000	7834600	-1
7840000	7834800	0.510949
7840000	7835000	-1
7840000	7835200	-1
7840000	7835400	-1
7840000	7835600	-1
7840000	7835800	-1
7840000	7836000	-1
7840000	7836200	-1
7840000	7836400	0.510949
7840000	7836600	0.510949
7840000	7836800	1.51825
7840000	7837000	-1
7840000	7837200	-1
7840000	7837400	4.0365
7840000	7837600	6.0511
7840000	7837800	3.53285
7840000	7838000	3.0292
7840000	7838200	1.51825
7840000	7838400	4.54015
7840000	7838600	5.0438
7840000	7838800	-1
7840000	7839000	-1
7840000	7839200	9.57664
7840000	7839400	9.57664
7840000	7839600	36.7737
7840000	7839800	78.5766
7840000	7840000	10.000000
7840200	7830200	-1
7840200	7830400	-1
7840200	7830600	-1
7840200	7830800	-1
7840200	7831000	-1
7840200	7831200	-1
7840200	7831400	-1
7840200	7831600	-1
7840200	7831800	-1
7840200	7832000	-1
7840200	7832200	-1
7840200	7832400	-1
7840200	7832600	-1
7840200	7832800	-1
7840200	7833000	-1
7840200	7833200	-1
7840200	7833400	-1
7840200	7833600	-1
7840200	7833800	-1
7840200	7834000	-1
7840200	7834200	-1
7840200	7834400	1.0146
7840200	7834600	-1
7840200	7834800	-1
7840200	7835000	-1
7840200	7835200	-1
7840200	7835400	-1
7840200	7835600	-1
7840200	7835800	-1
7840200	7836000	-1
7840200	7836200	-1
7840200	7836400	-1
7840200	7836600	1.0146
7840200	7836800	-1
7840200	7837000	-1
7840200	7837200	2.52555
7840200	7837400	3.0292
7840200	7837600	-1
7840200	7837800	2.52555
7840200	7838000	-1
7840200	7838200	3.53285
7840200	7838400	2.52555
7840200	7838600	2.0219
7840200	7838800	4.0365
7840200	7839000	-1
7840200	7839200	2.52555
7840200	7839400	5.0438
7840200	7839600	15.6204
7840200	7839800	34.7591
7840200	7840000	75.5547
7840200	7840200	12.000000
7840400	7830200	-1
7840400	7830400	-1
7840400	7830600	-1
7840400	7830800	-1
7840400	7831000	-1
7840400	7831200	-1
7840400	7831400	-1
7840400	7831600	-1
7840400	7831800	-1
7840400	7832000	-1
7840400	7832200	-1
7840400	7832400	-1
7840400	7832600	-1
7840400	7832800	-1
7840400	7833000	-1
7840400	7833200	-1
7840400	7833400	-1
7840400	7833600	-1
7840400	7833800	-1
7840400	7834000	-1
7840400	7834200	-1
7840400	7834400	-1
7840400	7834600	-1
7840400	7834800	-1
7840400	7835000	-1
7840400	7835200	-1
7840400	7835400	-1
7840400	7835600	-1
7840400	7835800	-1
7840400	7836000	-1
7840400	7836200	-1
7840400	7836400	-1
7840400	7836600	-1
7840400	7836800	-1
7840400	7837000	-1
7840400	7837200	1.51825
7840400	7837400	-1
7840400	7837600	4.0365
7840400	7837800	2.0219
7840400	7838000	3.0292
7840400	7838200	-1
7840400	7838400	3.0292
7840400	7838600	-1
7840400	7838800	-1
7840400	7839000	-1
7840400	7839200	-1
7840400	7839400	-1
7840400	7839600	10.5839
7840400	7839800	25.1898
7840400	7840000	35.2628
7840400	7840200	102.248
7840400	7840400	6.000000
7840600	7830200	-1
7840600	7830400	-1
7840600	7830600	-1
7840600	7830800	-1
7840600	7831000	-1
7840600	7831200	-1
7840600	7831400	-1
7840600	7831600	-1
7840600	7831800	-1
7840600	7832000	-1
7840600	7832200	-1
7840600	7832400	-1
7840600	7832600	-1
7840600	7832800	-1
7840600	7833000	-1
7840600	7833200	-1
7840600	7833400	-1
7840600	7833600	-1
7840600	7833800	-1
7840600	7834000	-1
7840600	7834200	-1
7840600	7834400	-1
7840600	7834600	-1
7840600	7834800	-1
7840600	7835000	-1
7840600	7835200	-1
7840600	7835400	2.52555
7840600	7835600	-1
7840600	7835800	-1
7840600	7836000	-1
7840600	7836200	-1
7840600	7836400	-1
7840600	7836600	3.53285
7840600	7836800	2.0219
7840600	7837000	1.51825
7840600	7837200	1.51825
7840600	7837400	-1
7840600	7837600	0.510949
7840600	7837800	1.0146
7840600	7838000	3.0292
7840600	7838200	4.0365
7840600	7838400	1.0146
7840600	7838600	2.0219
7840600	7838800	-1
7840600	7839000	-1
7840600	7839200	4.0365
7840600	7839400	4.54015
7840600	7839600	9.07299
7840600	7839800	15.1168
7840600	7840000	34.7591
7840600	7840200	65.4818
7840600	7840400	103.255
7840600	7840600	18.000000
7840800	7830200	-1
7840800	7830400	-1
7840800	7830600	-1
7840800	7830800	-1
7840800	7831000	-1
7840800	7831200	-1
7840800	7831400	-1
7840800	7831600	-1
7840800	7831800	-1
7840800	7832000	-1
7840800	7832200	-1
7840800	7832400	-1
7840800	7832600	-1
7840800	7832800	-1
7840800	7833000	-1
7840800	7833200	-1
7840800	7833400	-1
7840800	7833600	-1
7840800	7833800	-1
7840800	7834000	-1
7840800	7834200	-1
7840800	7834400	-1
7840800	7834600	-1
7840800	7834800	-1
7840800	7835000	-1
7840800	7835200	-1
7840800	7835400	-1
7840800	7835600	-1
7840800	7835800	-1
7840800	7836000	-1
7840800	7836200	-1
7840800	7836400	0.510949
7840800	7836600	-1
7840800	7836800	-1
7840800	7837000	-1
7840800	7837200	-1
7840800	7837400	-1
7840800	7837600	-1
7840800	7837800	-1
7840800	7838000	1.51825
7840800	7838200	-1
7840800	7838400	2.52555
7840800	7838600	0.510949
7840800	7838800	-1
7840800	7839000	-1
7840800	7839200	-1
7840800	7839400	1.51825
7840800	7839600	8.06569
7840800	7839800	10.0803
7840800	7840000	15.6204
7840800	7840200	28.2117
7840800	7840400	64.4745
7840800	7840600	88.146
7840800	7840800	5.000000
7841000	7830200	-1
7841000	7830400	-1
7841000	7830600	-1
7841000	7830800	-1
7841000	7831000	-1
7841000	7831200	-1
7841000	7831400	-1
7841000	7831600	-1
7841000	7831800	-1
7841000	7832000	-1
7841000	7832200	-1
7841000	7832400	-1
7841000	7832600	-1
7841000	7832800	-1
7841000	7833000	-1
7841000	7833200	-1
7841000	7833400	-1
7841000	7833600	-1
7841000	7833800	-1
7841000	7834000	-1
7841000	7834200	-1
7841000	7834400	-1
7841000	7834600	-1
7841000	7834800	-1
7841000	7835000	-1
7841000	7835200	-1
7841000	7835400	-1
7841000	7835600	-1
7841000	7835800	2.52555
7841000	7836000	-1
7841000	7836200	-1
7841000	7836400	0.510949
7841000	7836600	-1
7841000	7836800	-1
7841000	7837000	1.0146
7841000	7837200	-1
7841000	7837400	2.52555
7841000	7837600	-1
7841000	7837800	1.0146
7841000	7838000	-1
7841000	7838200	-1
7841000	7838400	3.0292
7841000	7838600	1.0146
7841000	7838800	-1
7841000	7839000	-1
7841000	7839200	-1
7841000	7839400	-1
7841000	7839600	4.54015
7841000	7839800	7.56204
7841000	7840000	12.5985
7841000	7840200	24.1825
7841000	7840400	29.219
7841000	7840600	48.3577
7841000	7840800	102.752
7841000	7841000	4.000000
7841200	7830200	-1
7841200	7830400	-1
7841200	7830600	-1
7841200	7830800	-1
7841200	7831000	-1
7841200	7831200	-1
7841200	7831400	-1
7841200	7831600	-1
7841200	7831800	-1
7841200	7832000	-1
7841200	7832200	-1
7841200	7832400	-1
7841200	7832600	-1
7841200	7832800	-1
7841200	7833000	-1
7841200	7833200	-1
7841200	7833400	-1
7841200	7833600	-1
7841200	7833800	-1
7841200	7834000	-1
7841200	7834200	-1
7841200	7834400	-1
7841200	7834600	-1
7841200	7834800	-1
7841200	7835000	-1
7841200	7835200	-1
7841200	7835400	-1
7841200	7835600	-1
7841200	7835800	-1
7841200	7836000	-1
7841200	7836200	-1
7841200	7836400	-1
7841200	7836600	-1
7841200	7836800	2.0219
7841200	7837000	-1
7841200	7837200	-1
7841200	7837400	-1
7841200	7837600	-1
7841200	7837800	1.51825
7841200	7838000	-1
7841200	7838200	1.0146
7841200	7838400	-1
7841200	7838600	-1
7841200	7838800	-1
7841200	7839000	-1
7841200	7839200	-1
7841200	7839400	5.54744
7841200	7839600	7.05839
7841200	7839800	6.0511
7841200	7840000	13.6058
7841200	7840200	10.0803
7841200	7840400	13.1022
7841200	7840600	17.635
7841200	7840800	59.9416
7841200	7841000	97.7153
7841200	7841200	3.000000
7841400	7830200	-1
7841400	7830400	-1
7841400	7830600	-1
7841400	7830800	-1
7841400	7831000	-1
7841400	7831200	-1
7841400	7831400	-1
7841400	7831600	-1
7841400	7831800	-1
7841400	7832000	-1
7841400	7832200	-1
7841400	7832400	-1
7841400	7832600	-1
7841400	7832800	-1
7841400	7833000	-1
7841400	7833200	-1
7841400	7833400	-1
7841400	7833600	-1
7841400	7833800	-1
7841400	7834000	-1
7841400	7834200	-1
7841400	7834400	-1
7841400	7834600	-1
7841400	7834800	-1
7841400	7835000	-1
7841400	7835200	-1
7841400	7835400	-1
7841400	7835600	-1
7841400	7835800	2.0219
7841400	7836000	-1
7841400	7836200	-1
7841400	7836400	-1
7841400	7836600	-1
7841400	7836800	-1
7841400	7837000	-1
7841400	7837200	-1
7841400	7837400	-1
7841400	7837600	-1
7841400	7837800	-1
7841400	7838000	-1
7841400	7838200	-1
7841400	7838400	3.53285
7841400	7838600	-1
7841400	7838800	-1
7841400	7839000	-1
7841400	7839200	1.0146
7841400	7839400	-1
7841400	7839600	5.54744
7841400	7839800	3.53285
7841400	7840000	-1
7841400	7840200	6.55474
7841400	7840400	7.56204
7841400	7840600	17.635
7841400	7840800	30.7299
7841400	7841000	35.7664
7841400	7841200	66.9927
7841400	7841400	5.000000
7841600	7830200	-1
7841600	7830400	-1
7841600	7830600	-1
7841600	7830800	-1
7841600	7831000	-1
7841600	7831200	-1
7841600	7831400	-1
7841600	7831600	-1
7841600	7831800	-1
7841600	7832000	-1
7841600	7832200	-1
7841600	7832400	-1
7841600	7832600	-1
7841600	7832800	-1
7841600	7833000	-1
7841600	7833200	-1
7841600	7833400	-1
7841600	7833600	-1
7841600	7833800	-1
7841600	7834000	-1
7841600	7834200	1.0146
7841600	7834400	-1
7841600	7834600	-1
7841600	7834800	-1
7841600	7835000	-1
7841600	7835200	-1
7841600	7835400	-1
7841600	7835600	-1
7841600	7835800	0.510949
7841600	7836000	-1
7841600	7836200	-1
7841600	7836400	-1
7841600	7836600	-1
7841600	7836800	-1
7841600	7837000	-1
7841600	7837200	-1
7841600	7837400	-1
7841600	7837600	-1
7841600	7837800	-1
7841600	7838000	-1
7841600	7838200	-1
7841600	7838400	-1
7841600	7838600	3.0292
7841600	7838800	2.0219
7841600	7839000	-1
7841600	7839200	-1
7841600	7839400	-1
7841600	7839600	3.0292
7841600	7839800	4.0365
7841600	7840000	2.52555
7841600	7840200	5.54744
7841600	7840400	8.56934
7841600	7840600	8.06569
7841600	7840800	11.5912
7841600	7841000	15.6204
7841600	7841200	21.6642
7841600	7841400	72.5328
7841600	7841600	10.000000
7841800	7830200	-1
7841800	7830400	-1
7841800	7830600	-1
7841800	7830800	-1
7841800	7831000	-1
7841800	7831200	-1
7841800	7831400	-1
7841800	7831600	-1
7841800	7831800	-1
7841800	7832000	-1
7841800	7832200	-1
7841800	7832400	-1
7841800	7832600	-1
7841800	7832800	-1
7841800	7833000	-1
7841800	7833200	-1
7841800	7833400	-1
7841800	7833600	-1
7841800	7833800	-1
7841800	7834000	-1
7841800	7834200	1.0146
7841800	7834400	-1
7841800	7834600	-1
7841800	7834800	-1
7841800	7835000	-1
7841800	7835200	-1
7841800	7835400	-1
7841800	7835600	-1
7841800	7835800	-1
7841800	7836000	-1
7841800	7836200	-1
7841800	7836400	-1
7841800	7836600	-1
7841800	7836800	-1
7841800	7837000	-1
7841800	7837200	-1
7841800	7837400	-1
7841800	7837600	-1
7841800	7837800	-1
7841800	7838000	2.0219
7841800	7838200	1.51825
7841800	7838400	1.51825
7841800	7838600	3.0292
7841800	7838800	1.0146
7841800	7839000	-1
7841800	7839200	-1
7841800	7839400	-1
7841800	7839600	1.0146
7841800	7839800	2.52555
7841800	7840000	5.0438
7841800	7840200	8.56934
7841800	7840400	7.05839
7841800	7840600	5.54744
7841800	7840800	9.07299
7841800	7841000	15.1168
7841800	7841200	15.6204
7841800	7841400	33.2482
7841800	7841600	68.5036
7841800	7841800	3.000000
7842000	7830200	-1
7842000	7830400	-1
7842000	7830600	-1
7842000	7830800	-1
7842000	7831000	-1
7842000	7831200	-1
7842000	7831400	-1
7842000	7831600	-1
7842000	7831800	-1
7842000	7832000	-1
7842000	7832200	-1
7842000	7832400	-1
7842000	7832600	-1
7842000	7832800	-1
7842000	7833000	-1
7842000	7833200	-1
7842000	7833400	-1
7842000	7833600	-1
7842000	7833800	-1
7842000	7834000	-1
7842000	7834200	-1
7842000	7834400	-1
7842000	7834600	-1
7842000	7834800	-1
7842000	7835000	-1
7842000	7835200	-1
7842000	7835400	-1
7842000	7835600	-1
7842000	7835800	-1
7842000	7836000	0.510949
7842000	7836200	-1
7842000	7836400	-1
7842000	7836600	-1
7842000	7836800	-1
7842000	7837000	-1
7842000	7837200	-1
7842000	7837400	-1
7842000	7837600	-1
7842000	7837800	-1
7842000	7838000	-1
7842000	7838200	-1
7842000	7838400	3.53285
7842000	7838600	0.510949
7842000	7838800	-1
7842000	7839000	-1
7842000	7839200	-1
7842000	7839400	-1
7842000	7839600	1.0146
7842000	7839800	3.0292
7842000	7840000	2.0219
7842000	7840200	2.52555
7842000	7840400	12.5985
7842000	7840600	7.05839
7842000	7840800	6.55474
7842000	7841000	5.54744
7842000	7841200	8.56934
7842000	7841400	16.1241
7842000	7841600	37.2774
7842000	7841800	62.4599
7842000	7842000	6.000000
7842200	7830200	-1
7842200	7830400	-1
7842200	7830600	-1
7842200	7830800	-1
7842200	7831000	-1
7842200	7831200	-1
7842200	7831400	-1
7842200	7831600	-1
7842200	7831800	-1
7842200	7832000	-1
7842200	7832200	-1
7842200	7832400	-1
7842200	7832600	-1
7842200	7832800	-1
7842200	7833000	-1
7842200	7833200	-1
7842200	7833400	-1
7842200	7833600	-1
7842200	7833800	-1
7842200	7834000	-1
7842200	7834200	-1
7842200	7834400	-1
7842200	7834600	-1
7842200	7834800	-1
7842200	7835000	-1
7842200	7835200	-1
7842200	7835400	-1
7842200	7835600	-1
7842200	7835800	-1
7842200	7836000	-1
7842200	7836200	-1
7842200	7836400	-1
7842200	7836600	-1
7842200	7836800	-1
7842200	7837000	-1
7842200	7837200	-1
7842200	7837400	-1
7842200	7837600	-1
7842200	7837800	-1
7842200	7838000	-1
7842200	7838200	-1
7842200	7838400	-1
7842200	7838600	2.0219
7842200	7838800	-1
7842200	7839000	-1
7842200	7839200	-1
7842200	7839400	-1
7842200	7839600	-1
7842200	7839800	2.0219
7842200	7840000	-1
7842200	7840200	-1
7842200	7840400	5.54744
7842200	7840600	5.54744
7842200	7840800	4.54015
7842200	7841000	4.0365
7842200	7841200	10.5839
7842200	7841400	14.1095
7842200	7841600	31.2336
7842200	7841800	50.8759
7842200	7842000	124.912
7842200	7842200	5.000000
7842400	7830200	-1
7842400	7830400	-1
7842400	7830600	-1
7842400	7830800	-1
7842400	7831000	-1
7842400	7831200	-1
7842400	7831400	-1
7842400	7831600	-1
7842400	7831800	-1
7842400	7832000	-1
7842400	7832200	-1
7842400	7832400	-1
7842400	7832600	-1
7842400	7832800	-1
7842400	7833000	-1
7842400	7833200	-1
7842400	7833400	-1
7842400	7833600	-1
7842400	7833800	-1
7842400	7834000	-1
7842400	7834200	-1
7842400	7834400	-1
7842400	7834600	-1
7842400	7834800	-1
7842400	7835000	-1
7842400	7835200	-1
7842400	7835400	-1
7842400	7835600	-1
7842400	7835800	-1
7842400	7836000	-1
7842400	7836200	-1
7842400	7836400	-1
7842400	7836600	-1
7842400	7836800	-1
7842400	7837000	-1
7842400	7837200	-1
7842400	7837400	-1
7842400	7837600	-1
7842400	7837800	-1
7842400	7838000	-1
7842400	7838200	-1
7842400	7838400	-1
7842400	7838600	3.0292
7842400	7838800	-1
7842400	7839000	-1
7842400	7839200	-1
7842400	7839400	-1
7842400	7839600	-1
7842400	7839800	-1
7842400	7840000	-1
7842400	7840200	-1
7842400	7840400	-1
7842400	7840600	3.0292
7842400	7840800	4.0365
7842400	7841000	2.52555
7842400	7841200	-1
7842400	7841400	11.0876
7842400	7841600	17.1314
7842400	7841800	35.7664
7842400	7842000	92.1752
7842400	7842200	123.401
7842400	7842400	2.000000
7842600	7830200	-1
7842600	7830400	-1
7842600	7830600	-1
7842600	7830800	-1
7842600	7831000	-1
7842600	7831200	-1
7842600	7831400	-1
7842600	7831600	-1
7842600	7831800	-1
7842600	7832000	-1
7842600	7832200	-1
7842600	7832400	-1
7842600	7832600	-1
7842600	7832800	-1
7842600	7833000	-1
7842600	7833200	-1
7842600	7833400	-1
7842600	7833600	-1
7842600	7833800	-1
7842600	7834000	-1
7842600	7834200	-1
7842600	7834400	1.51825
7842600	7834600	-1
7842600	7834800	-1
7842600	7835000	-1
7842600	7835200	-1
7842600	7835400	-1
7842600	7835600	-1
7842600	7835800	-1
7842600	7836000	-1
7842600	7836200	-1
7842600	7836400	-1
7842600	7836600	-1
7842600	7836800	-1
7842600	7837000	-1
7842600	7837200	-1
7842600	7837400	-1
7842600	7837600	-1
7842600	7837800	-1
7842600	7838000	-1
7842600	7838200	-1
7842600	7838400	0.510949
7842600	7838600	-1
7842600	7838800	-1
7842600	7839000	-1
7842600	7839200	-1
7842600	7839400	-1
[truncated: 18,100 more rows]
