# Supplementary material for: An experimentally-informed polymer model reveals high resolution organization of genomic loci
Source: Nat Commun. 2026 Feb 4;17:2338. doi: 10.1038/s41467-026-68928-w (PMC12979793; doi:10.1038/s41467-026-68928-w)
Supplement: Supplementary file 4 — Source Data [file 41467_2026_68928_MOESM4_ESM.zip › Source_Data/Fig2/source_data_fig_1e_exphalfmap.txt]

7830200	7830200	6.000000
7830200	7830400	49
7830400	7830400	19.000000
7830200	7830600	47
7830400	7830600	58
7830600	7830600	12.000000
7830200	7830800	8
7830400	7830800	19
7830600	7830800	22
7830800	7830800	2.000000
7830200	7831000	-1
7830400	7831000	2
7830600	7831000	11
7830800	7831000	8
7831000	7831000	0.000000
7830200	7831200	6
7830400	7831200	17
7830600	7831200	10
7830800	7831200	10
7831000	7831200	2
7831200	7831200	8.000000
7830200	7831400	7
7830400	7831400	7
7830600	7831400	8
7830800	7831400	6
7831000	7831400	6
7831200	7831400	23
7831400	7831400	5.000000
7830200	7831600	4
7830400	7831600	11
7830600	7831600	11
7830800	7831600	10
7831000	7831600	3
7831200	7831600	22
7831400	7831600	29
7831600	7831600	10.000000
7830200	7831800	4
7830400	7831800	5
7830600	7831800	5
7830800	7831800	4
7831000	7831800	1
7831200	7831800	8
7831400	7831800	13
7831600	7831800	26
7831800	7831800	4.000000
7830200	7832000	3
7830400	7832000	3
7830600	7832000	5
7830800	7832000	3
7831000	7832000	-1
7831200	7832000	9
7831400	7832000	7
7831600	7832000	45
7831800	7832000	48
7832000	7832000	7.000000
7830200	7832200	-1
7830400	7832200	-1
7830600	7832200	-1
7830800	7832200	-1
7831000	7832200	-1
7831200	7832200	-1
7831400	7832200	2
7831600	7832200	3
7831800	7832200	2
7832000	7832200	8
7832200	7832200	0.000000
7830200	7832400	-1
7830400	7832400	1
7830600	7832400	-1
7830800	7832400	-1
7831000	7832400	-1
7831200	7832400	2
7831400	7832400	1
7831600	7832400	5
7831800	7832400	1
7832000	7832400	2
7832200	7832400	6
7832400	7832400	8.000000
7830200	7832600	-1
7830400	7832600	-1
7830600	7832600	-1
7830800	7832600	-1
7831000	7832600	-1
7831200	7832600	-1
7831400	7832600	1
7831600	7832600	3
7831800	7832600	1
7832000	7832600	-1
7832200	7832600	20
7832400	7832600	42
7832600	7832600	19.000000
7830200	7832800	3
7830400	7832800	-1
7830600	7832800	-1
7830800	7832800	-1
7831000	7832800	-1
7831200	7832800	2
7831400	7832800	2
7831600	7832800	2
7831800	7832800	-1
7832000	7832800	-1
7832200	7832800	4
7832400	7832800	40
7832600	7832800	46
7832800	7832800	7.000000
7830200	7833000	-1
7830400	7833000	-1
7830600	7833000	-1
7830800	7833000	-1
7831000	7833000	-1
7831200	7833000	1
7831400	7833000	2
7831600	7833000	2
7831800	7833000	2
7832000	7833000	1
7832200	7833000	3
7832400	7833000	13
7832600	7833000	25
7832800	7833000	27
7833000	7833000	10.000000
7830200	7833200	1
7830400	7833200	-1
7830600	7833200	-1
7830800	7833200	-1
7831000	7833200	-1
7831200	7833200	-1
7831400	7833200	-1
7831600	7833200	-1
7831800	7833200	-1
7832000	7833200	-1
7832200	7833200	5
7832400	7833200	13
7832600	7833200	18
7832800	7833200	18
7833000	7833200	31
7833200	7833200	6.000000
7830200	7833400	-1
7830400	7833400	-1
7830600	7833400	-1
7830800	7833400	-1
7831000	7833400	-1
7831200	7833400	1
7831400	7833400	1
7831600	7833400	2
7831800	7833400	1
7832000	7833400	-1
7832200	7833400	2
7832400	7833400	12
7832600	7833400	14
7832800	7833400	12
7833000	7833400	37
7833200	7833400	19
7833400	7833400	3.000000
7830200	7833600	-1
7830400	7833600	-1
7830600	7833600	-1
7830800	7833600	-1
7831000	7833600	-1
7831200	7833600	1
7831400	7833600	-1
7831600	7833600	1
7831800	7833600	1
7832000	7833600	-1
7832200	7833600	4
7832400	7833600	8
7832600	7833600	4
7832800	7833600	7
7833000	7833600	13
7833200	7833600	14
7833400	7833600	24
7833600	7833600	0.000000
7830200	7833800	-1
7830400	7833800	-1
7830600	7833800	-1
7830800	7833800	-1
7831000	7833800	1
7831200	7833800	-1
7831400	7833800	-1
7831600	7833800	-1
7831800	7833800	-1
7832000	7833800	-1
7832200	7833800	2
7832400	7833800	9
7832600	7833800	13
7832800	7833800	7
7833000	7833800	12
7833200	7833800	13
7833400	7833800	25
7833600	7833800	27
7833800	7833800	6.000000
7830200	7834000	-1
7830400	7834000	1
7830600	7834000	-1
7830800	7834000	-1
7831000	7834000	-1
7831200	7834000	-1
7831400	7834000	-1
7831600	7834000	1
7831800	7834000	-1
7832000	7834000	1
7832200	7834000	-1
7832400	7834000	7
7832600	7834000	9
7832800	7834000	2
7833000	7834000	14
7833200	7834000	13
7833400	7834000	13
7833600	7834000	15
7833800	7834000	29
7834000	7834000	11.000000
7830200	7834200	-1
7830400	7834200	-1
7830600	7834200	1
7830800	7834200	-1
7831000	7834200	-1
7831200	7834200	1
7831400	7834200	-1
7831600	7834200	2
7831800	7834200	-1
7832000	7834200	-1
7832200	7834200	1
7832400	7834200	4
7832600	7834200	7
7832800	7834200	2
7833000	7834200	6
7833200	7834200	7
7833400	7834200	6
7833600	7834200	8
7833800	7834200	30
7834000	7834200	39
7834200	7834200	11.000000
7830200	7834400	-1
7830400	7834400	1
7830600	7834400	-1
7830800	7834400	-1
7831000	7834400	-1
7831200	7834400	-1
7831400	7834400	-1
7831600	7834400	-1
7831800	7834400	-1
7832000	7834400	-1
7832200	7834400	1
7832400	7834400	-1
7832600	7834400	6
7832800	7834400	2
7833000	7834400	8
7833200	7834400	9
7833400	7834400	7
7833600	7834400	7
7833800	7834400	13
7834000	7834400	16
7834200	7834400	37
7834400	7834400	9.000000
7830200	7834600	-1
7830400	7834600	1
7830600	7834600	-1
7830800	7834600	-1
7831000	7834600	-1
7831200	7834600	-1
7831400	7834600	2
7831600	7834600	1
7831800	7834600	1
7832000	7834600	-1
7832200	7834600	1
7832400	7834600	5
7832600	7834600	6
7832800	7834600	4
7833000	7834600	3
7833200	7834600	7
7833400	7834600	6
7833600	7834600	5
7833800	7834600	14
7834000	7834600	18
7834200	7834600	40
7834400	7834600	43
7834600	7834600	6.000000
7830200	7834800	1
7830400	7834800	1
7830600	7834800	-1
7830800	7834800	-1
7831000	7834800	-1
7831200	7834800	1
7831400	7834800	-1
7831600	7834800	1
7831800	7834800	1
7832000	7834800	-1
7832200	7834800	-1
7832400	7834800	3
7832600	7834800	10
7832800	7834800	5
7833000	7834800	9
7833200	7834800	3
7833400	7834800	3
7833600	7834800	5
7833800	7834800	17
7834000	7834800	11
7834200	7834800	16
7834400	7834800	44
7834600	7834800	34
7834800	7834800	5.000000
7830200	7835000	-1
7830400	7835000	-1
7830600	7835000	-1
7830800	7835000	-1
7831000	7835000	-1
7831200	7835000	-1
7831400	7835000	1
7831600	7835000	-1
7831800	7835000	-1
7832000	7835000	1
7832200	7835000	1
7832400	7835000	2
7832600	7835000	-1
7832800	7835000	2
7833000	7835000	2
7833200	7835000	6
7833400	7835000	4
7833600	7835000	10
7833800	7835000	8
7834000	7835000	7
7834200	7835000	12
7834400	7835000	10
7834600	7835000	36
7834800	7835000	55
7835000	7835000	11.000000
7830200	7835200	-1
7830400	7835200	-1
7830600	7835200	-1
7830800	7835200	-1
7831000	7835200	-1
7831200	7835200	-1
7831400	7835200	-1
7831600	7835200	1
7831800	7835200	-1
7832000	7835200	2
7832200	7835200	-1
7832400	7835200	2
7832600	7835200	1
7832800	7835200	3
7833000	7835200	3
7833200	7835200	3
7833400	7835200	1
7833600	7835200	4
7833800	7835200	1
7834000	7835200	6
7834200	7835200	2
7834400	7835200	13
7834600	7835200	10
7834800	7835200	27
7835000	7835200	35
7835200	7835200	8.000000
7830200	7835400	-1
7830400	7835400	-1
7830600	7835400	-1
7830800	7835400	-1
7831000	7835400	-1
7831200	7835400	-1
7831400	7835400	-1
7831600	7835400	-1
7831800	7835400	-1
7832000	7835400	1
7832200	7835400	-1
7832400	7835400	-1
7832600	7835400	3
7832800	7835400	-1
7833000	7835400	4
7833200	7835400	2
7833400	7835400	5
7833600	7835400	-1
7833800	7835400	4
7834000	7835400	5
7834200	7835400	6
7834400	7835400	8
7834600	7835400	10
7834800	7835400	10
7835000	7835400	26
7835200	7835400	17
7835400	7835400	10.000000
7830200	7835600	-1
7830400	7835600	-1
7830600	7835600	-1
7830800	7835600	-1
7831000	7835600	-1
7831200	7835600	-1
7831400	7835600	-1
7831600	7835600	-1
7831800	7835600	-1
7832000	7835600	-1
7832200	7835600	1
7832400	7835600	2
7832600	7835600	-1
7832800	7835600	1
7833000	7835600	-1
7833200	7835600	-1
7833400	7835600	1
7833600	7835600	-1
7833800	7835600	3
7834000	7835600	-1
7834200	7835600	5
7834400	7835600	5
7834600	7835600	6
7834800	7835600	6
7835000	7835600	13
7835200	7835600	13
7835400	7835600	20
7835600	7835600	0.000000
7830200	7835800	-1
7830400	7835800	-1
7830600	7835800	-1
7830800	7835800	-1
7831000	7835800	-1
7831200	7835800	-1
7831400	7835800	-1
7831600	7835800	-1
7831800	7835800	-1
7832000	7835800	-1
7832200	7835800	-1
7832400	7835800	-1
7832600	7835800	1
7832800	7835800	2
7833000	7835800	4
7833200	7835800	1
7833400	7835800	4
7833600	7835800	2
7833800	7835800	7
7834000	7835800	4
7834200	7835800	-1
7834400	7835800	5
7834600	7835800	4
7834800	7835800	14
7835000	7835800	10
7835200	7835800	10
7835400	7835800	31
7835600	7835800	16
7835800	7835800	9.000000
7830200	7836000	-1
7830400	7836000	-1
7830600	7836000	-1
7830800	7836000	-1
7831000	7836000	-1
7831200	7836000	-1
7831400	7836000	-1
7831600	7836000	-1
7831800	7836000	-1
7832000	7836000	-1
7832200	7836000	2
7832400	7836000	-1
7832600	7836000	-1
7832800	7836000	-1
7833000	7836000	2
7833200	7836000	2
7833400	7836000	4
7833600	7836000	1
7833800	7836000	-1
7834000	7836000	-1
7834200	7836000	4
7834400	7836000	2
7834600	7836000	7
7834800	7836000	13
7835000	7836000	10
7835200	7836000	11
7835400	7836000	5
7835600	7836000	17
7835800	7836000	38
7836000	7836000	4.000000
7830200	7836200	-1
7830400	7836200	-1
7830600	7836200	-1
7830800	7836200	-1
7831000	7836200	-1
7831200	7836200	-1
7831400	7836200	-1
7831600	7836200	-1
7831800	7836200	-1
7832000	7836200	-1
7832200	7836200	-1
7832400	7836200	-1
7832600	7836200	-1
7832800	7836200	-1
7833000	7836200	-1
7833200	7836200	-1
7833400	7836200	-1
7833600	7836200	1
7833800	7836200	-1
7834000	7836200	-1
7834200	7836200	2
7834400	7836200	1
7834600	7836200	3
7834800	7836200	-1
7835000	7836200	1
7835200	7836200	6
7835400	7836200	5
7835600	7836200	5
7835800	7836200	15
7836000	7836200	8
7836200	7836200	2.000000
7830200	7836400	-1
7830400	7836400	-1
7830600	7836400	-1
7830800	7836400	1
7831000	7836400	-1
7831200	7836400	-1
7831400	7836400	-1
7831600	7836400	1
7831800	7836400	-1
7832000	7836400	1
7832200	7836400	1
7832400	7836400	-1
7832600	7836400	-1
7832800	7836400	1
7833000	7836400	-1
7833200	7836400	-1
7833400	7836400	3
7833600	7836400	2
7833800	7836400	1
7834000	7836400	1
7834200	7836400	-1
7834400	7836400	6
7834600	7836400	2
7834800	7836400	2
7835000	7836400	3
7835200	7836400	5
7835400	7836400	5
7835600	7836400	3
7835800	7836400	16
7836000	7836400	17
7836200	7836400	31
7836400	7836400	11.000000
7830200	7836600	-1
7830400	7836600	-1
7830600	7836600	1
7830800	7836600	3
7831000	7836600	-1
7831200	7836600	-1
7831400	7836600	-1
7831600	7836600	-1
7831800	7836600	-1
7832000	7836600	-1
7832200	7836600	-1
7832400	7836600	-1
7832600	7836600	-1
7832800	7836600	-1
7833000	7836600	1
7833200	7836600	-1
7833400	7836600	2
7833600	7836600	-1
7833800	7836600	-1
7834000	7836600	1
7834200	7836600	2
7834400	7836600	2
7834600	7836600	1
7834800	7836600	4
7835000	7836600	10
7835200	7836600	5
7835400	7836600	5
7835600	7836600	6
7835800	7836600	7
7836000	7836600	10
7836200	7836600	12
7836400	7836600	21
7836600	7836600	11.000000
7830200	7836800	-1
7830400	7836800	-1
7830600	7836800	-1
7830800	7836800	-1
7831000	7836800	-1
7831200	7836800	-1
7831400	7836800	-1
7831600	7836800	-1
7831800	7836800	-1
7832000	7836800	-1
7832200	7836800	-1
7832400	7836800	2
7832600	7836800	2
7832800	7836800	-1
7833000	7836800	-1
7833200	7836800	1
7833400	7836800	2
7833600	7836800	-1
7833800	7836800	1
7834000	7836800	-1
7834200	7836800	3
7834400	7836800	1
7834600	7836800	1
7834800	7836800	5
7835000	7836800	4
7835200	7836800	5
7835400	7836800	4
7835600	7836800	4
7835800	7836800	12
7836000	7836800	10
7836200	7836800	5
7836400	7836800	39
7836600	7836800	31
7836800	7836800	5.000000
7830200	7837000	-1
7830400	7837000	-1
7830600	7837000	-1
7830800	7837000	-1
7831000	7837000	-1
7831200	7837000	-1
7831400	7837000	-1
7831600	7837000	-1
7831800	7837000	-1
7832000	7837000	-1
7832200	7837000	1
7832400	7837000	-1
7832600	7837000	-1
7832800	7837000	-1
7833000	7837000	-1
7833200	7837000	-1
7833400	7837000	-1
7833600	7837000	-1
7833800	7837000	-1
7834000	7837000	-1
7834200	7837000	-1
7834400	7837000	-1
7834600	7837000	1
7834800	7837000	-1
7835000	7837000	-1
7835200	7837000	2
7835400	7837000	2
7835600	7837000	-1
7835800	7837000	4
7836000	7837000	-1
7836200	7837000	-1
7836400	7837000	6
7836600	7837000	11
7836800	7837000	14
7837000	7837000	0.000000
7830200	7837200	-1
7830400	7837200	-1
7830600	7837200	-1
7830800	7837200	-1
7831000	7837200	-1
7831200	7837200	-1
7831400	7837200	-1
7831600	7837200	-1
7831800	7837200	-1
7832000	7837200	-1
7832200	7837200	1
7832400	7837200	-1
7832600	7837200	-1
7832800	7837200	-1
7833000	7837200	-1
7833200	7837200	-1
7833400	7837200	-1
7833600	7837200	-1
7833800	7837200	-1
7834000	7837200	-1
7834200	7837200	1
7834400	7837200	2
7834600	7837200	-1
7834800	7837200	-1
7835000	7837200	2
7835200	7837200	1
7835400	7837200	3
7835600	7837200	2
7835800	7837200	1
7836000	7837200	1
7836200	7837200	4
7836400	7837200	3
7836600	7837200	6
7836800	7837200	21
7837000	7837200	5
7837200	7837200	7.000000
7830200	7837400	-1
7830400	7837400	-1
7830600	7837400	1
7830800	7837400	-1
7831000	7837400	-1
7831200	7837400	-1
7831400	7837400	-1
7831600	7837400	-1
7831800	7837400	-1
7832000	7837400	1
7832200	7837400	-1
7832400	7837400	-1
7832600	7837400	2
7832800	7837400	-1
7833000	7837400	-1
7833200	7837400	-1
7833400	7837400	-1
7833600	7837400	-1
7833800	7837400	-1
7834000	7837400	2
7834200	7837400	-1
7834400	7837400	2
7834600	7837400	1
7834800	7837400	1
7835000	7837400	4
7835200	7837400	-1
7835400	7837400	2
7835600	7837400	2
7835800	7837400	8
7836000	7837400	6
7836200	7837400	2
7836400	7837400	9
7836600	7837400	7
7836800	7837400	6
7837000	7837400	4
7837200	7837400	29
7837400	7837400	3.000000
7830200	7837600	-1
7830400	7837600	-1
7830600	7837600	-1
7830800	7837600	-1
7831000	7837600	-1
7831200	7837600	-1
7831400	7837600	-1
7831600	7837600	2
7831800	7837600	-1
7832000	7837600	-1
7832200	7837600	-1
7832400	7837600	1
7832600	7837600	-1
7832800	7837600	-1
7833000	7837600	3
7833200	7837600	-1
7833400	7837600	1
7833600	7837600	-1
7833800	7837600	1
7834000	7837600	1
7834200	7837600	-1
7834400	7837600	-1
7834600	7837600	-1
7834800	7837600	4
7835000	7837600	1
7835200	7837600	4
7835400	7837600	1
7835600	7837600	1
7835800	7837600	3
7836000	7837600	-1
7836200	7837600	-1
7836400	7837600	8
7836600	7837600	5
7836800	7837600	9
7837000	7837600	6
7837200	7837600	28
7837400	7837600	27
7837600	7837600	5.000000
7830200	7837800	-1
7830400	7837800	-1
7830600	7837800	-1
7830800	7837800	-1
7831000	7837800	-1
7831200	7837800	-1
7831400	7837800	-1
7831600	7837800	-1
7831800	7837800	-1
7832000	7837800	-1
7832200	7837800	-1
7832400	7837800	-1
7832600	7837800	-1
7832800	7837800	-1
7833000	7837800	-1
7833200	7837800	1
7833400	7837800	-1
7833600	7837800	-1
7833800	7837800	3
7834000	7837800	3
7834200	7837800	1
7834400	7837800	-1
7834600	7837800	2
7834800	7837800	-1
7835000	7837800	4
7835200	7837800	1
7835400	7837800	-1
7835600	7837800	-1
7835800	7837800	-1
7836000	7837800	1
7836200	7837800	-1
7836400	7837800	6
7836600	7837800	4
7836800	7837800	2
7837000	7837800	1
7837200	7837800	8
7837400	7837800	13
7837600	7837800	26
7837800	7837800	6.000000
7830200	7838000	-1
7830400	7838000	-1
7830600	7838000	-1
7830800	7838000	-1
7831000	7838000	-1
7831200	7838000	-1
7831400	7838000	-1
7831600	7838000	1
7831800	7838000	-1
7832000	7838000	-1
7832200	7838000	-1
7832400	7838000	-1
7832600	7838000	-1
7832800	7838000	-1
7833000	7838000	-1
7833200	7838000	-1
7833400	7838000	-1
7833600	7838000	-1
7833800	7838000	1
7834000	7838000	-1
7834200	7838000	1
7834400	7838000	-1
7834600	7838000	-1
7834800	7838000	1
7835000	7838000	1
7835200	7838000	-1
7835400	7838000	-1
7835600	7838000	-1
7835800	7838000	2
7836000	7838000	3
7836200	7838000	1
7836400	7838000	-1
7836600	7838000	3
7836800	7838000	3
7837000	7838000	4
7837200	7838000	9
7837400	7838000	7
7837600	7838000	33
7837800	7838000	27
7838000	7838000	3.000000
7830200	7838200	-1
7830400	7838200	-1
7830600	7838200	-1
7830800	7838200	-1
7831000	7838200	-1
7831200	7838200	-1
7831400	7838200	-1
7831600	7838200	-1
7831800	7838200	-1
7832000	7838200	-1
7832200	7838200	-1
7832400	7838200	-1
7832600	7838200	1
7832800	7838200	-1
7833000	7838200	-1
7833200	7838200	-1
7833400	7838200	-1
7833600	7838200	-1
7833800	7838200	-1
7834000	7838200	-1
7834200	7838200	-1
7834400	7838200	-1
7834600	7838200	-1
7834800	7838200	1
7835000	7838200	2
7835200	7838200	1
7835400	7838200	-1
7835600	7838200	-1
7835800	7838200	-1
7836000	7838200	-1
7836200	7838200	-1
7836400	7838200	2
7836600	7838200	-1
7836800	7838200	1
7837000	7838200	3
7837200	7838200	1
7837400	7838200	4
7837600	7838200	7
7837800	7838200	17
7838000	7838200	20
7838200	7838200	3.000000
7830200	7838400	-1
7830400	7838400	-1
7830600	7838400	-1
7830800	7838400	-1
7831000	7838400	-1
7831200	7838400	-1
7831400	7838400	-1
7831600	7838400	-1
7831800	7838400	-1
7832000	7838400	-1
7832200	7838400	-1
7832400	7838400	-1
7832600	7838400	-1
7832800	7838400	-1
7833000	7838400	1
7833200	7838400	-1
7833400	7838400	-1
7833600	7838400	-1
7833800	7838400	-1
7834000	7838400	-1
7834200	7838400	-1
7834400	7838400	1
7834600	7838400	1
7834800	7838400	-1
7835000	7838400	3
7835200	7838400	2
7835400	7838400	-1
7835600	7838400	-1
7835800	7838400	3
7836000	7838400	2
7836200	7838400	-1
7836400	7838400	1
7836600	7838400	-1
7836800	7838400	1
7837000	7838400	3
7837200	7838400	2
7837400	7838400	6
7837600	7838400	6
7837800	7838400	8
7838000	7838400	31
7838200	7838400	27
7838400	7838400	7.000000
7830200	7838600	-1
7830400	7838600	-1
7830600	7838600	-1
7830800	7838600	-1
7831000	7838600	-1
7831200	7838600	-1
7831400	7838600	-1
7831600	7838600	-1
7831800	7838600	-1
7832000	7838600	-1
7832200	7838600	-1
7832400	7838600	-1
7832600	7838600	-1
7832800	7838600	-1
7833000	7838600	1
7833200	7838600	-1
7833400	7838600	1
7833600	7838600	-1
7833800	7838600	-1
7834000	7838600	-1
7834200	7838600	-1
7834400	7838600	-1
7834600	7838600	-1
7834800	7838600	-1
7835000	7838600	-1
7835200	7838600	-1
7835400	7838600	2
7835600	7838600	-1
7835800	7838600	-1
7836000	7838600	2
7836200	7838600	2
7836400	7838600	1
7836600	7838600	1
7836800	7838600	3
7837000	7838600	-1
7837200	7838600	2
7837400	7838600	3
7837600	7838600	7
7837800	7838600	10
7838000	7838600	10
7838200	7838600	7
7838400	7838600	33
7838600	7838600	10.000000
7830200	7838800	-1
7830400	7838800	-1
7830600	7838800	-1
7830800	7838800	-1
7831000	7838800	-1
7831200	7838800	-1
7831400	7838800	-1
7831600	7838800	-1
7831800	7838800	-1
7832000	7838800	-1
7832200	7838800	-1
7832400	7838800	-1
7832600	7838800	-1
7832800	7838800	-1
7833000	7838800	-1
7833200	7838800	-1
7833400	7838800	-1
7833600	7838800	-1
7833800	7838800	-1
7834000	7838800	-1
7834200	7838800	-1
7834400	7838800	-1
7834600	7838800	1
7834800	7838800	-1
7835000	7838800	-1
7835200	7838800	-1
7835400	7838800	-1
7835600	7838800	-1
7835800	7838800	-1
7836000	7838800	-1
7836200	7838800	1
7836400	7838800	-1
7836600	7838800	1
7836800	7838800	1
7837000	7838800	-1
7837200	7838800	2
7837400	7838800	4
7837600	7838800	6
7837800	7838800	5
7838000	7838800	5
7838200	7838800	2
7838400	7838800	16
7838600	7838800	8
7838800	7838800	2.000000
7830200	7839000	-1
7830400	7839000	-1
7830600	7839000	-1
7830800	7839000	-1
7831000	7839000	-1
7831200	7839000	-1
7831400	7839000	-1
7831600	7839000	-1
7831800	7839000	-1
7832000	7839000	-1
7832200	7839000	-1
7832400	7839000	-1
7832600	7839000	-1
7832800	7839000	-1
7833000	7839000	-1
7833200	7839000	-1
7833400	7839000	-1
7833600	7839000	-1
7833800	7839000	-1
7834000	7839000	-1
7834200	7839000	-1
7834400	7839000	-1
7834600	7839000	-1
7834800	7839000	-1
7835000	7839000	-1
7835200	7839000	-1
7835400	7839000	-1
7835600	7839000	-1
7835800	7839000	-1
7836000	7839000	-1
7836200	7839000	-1
7836400	7839000	-1
7836600	7839000	-1
7836800	7839000	-1
7837000	7839000	-1
7837200	7839000	-1
7837400	7839000	-1
7837600	7839000	-1
7837800	7839000	-1
7838000	7839000	-1
7838200	7839000	-1
7838400	7839000	-1
7838600	7839000	-1
7838800	7839000	-1
7839000	7839000	0.000000
7830200	7839200	-1
7830400	7839200	-1
7830600	7839200	-1
7830800	7839200	-1
7831000	7839200	-1
7831200	7839200	-1
7831400	7839200	-1
7831600	7839200	-1
7831800	7839200	-1
7832000	7839200	-1
7832200	7839200	-1
7832400	7839200	-1
7832600	7839200	-1
7832800	7839200	-1
7833000	7839200	-1
7833200	7839200	-1
7833400	7839200	-1
7833600	7839200	-1
7833800	7839200	-1
7834000	7839200	-1
7834200	7839200	-1
7834400	7839200	-1
7834600	7839200	-1
7834800	7839200	-1
7835000	7839200	-1
7835200	7839200	-1
7835400	7839200	-1
7835600	7839200	-1
7835800	7839200	-1
7836000	7839200	-1
7836200	7839200	-1
7836400	7839200	-1
7836600	7839200	-1
7836800	7839200	-1
7837000	7839200	-1
7837200	7839200	-1
7837400	7839200	-1
7837600	7839200	-1
7837800	7839200	-1
7838000	7839200	1
7838200	7839200	-1
7838400	7839200	3
7838600	7839200	1
7838800	7839200	-1
7839000	7839200	-1
7839200	7839200	0.000000
7830200	7839400	-1
7830400	7839400	-1
7830600	7839400	-1
7830800	7839400	-1
7831000	7839400	-1
7831200	7839400	-1
7831400	7839400	-1
7831600	7839400	-1
7831800	7839400	-1
7832000	7839400	-1
7832200	7839400	-1
7832400	7839400	-1
7832600	7839400	-1
7832800	7839400	-1
7833000	7839400	1
7833200	7839400	-1
7833400	7839400	-1
7833600	7839400	-1
7833800	7839400	-1
7834000	7839400	-1
7834200	7839400	-1
7834400	7839400	-1
7834600	7839400	-1
7834800	7839400	-1
7835000	7839400	-1
7835200	7839400	-1
7835400	7839400	-1
7835600	7839400	-1
7835800	7839400	-1
7836000	7839400	-1
7836200	7839400	-1
7836400	7839400	-1
7836600	7839400	-1
7836800	7839400	3
7837000	7839400	-1
7837200	7839400	-1
7837400	7839400	-1
7837600	7839400	3
7837800	7839400	-1
7838000	7839400	1
7838200	7839400	4
7838400	7839400	3
7838600	7839400	5
7838800	7839400	5
7839000	7839400	-1
7839200	7839400	-1
7839400	7839400	2.000000
7830200	7839600	-1
7830400	7839600	-1
7830600	7839600	-1
7830800	7839600	-1
7831000	7839600	-1
7831200	7839600	-1
7831400	7839600	-1
7831600	7839600	-1
7831800	7839600	-1
7832000	7839600	-1
7832200	7839600	-1
7832400	7839600	-1
7832600	7839600	-1
7832800	7839600	-1
7833000	7839600	-1
7833200	7839600	-1
7833400	7839600	-1
7833600	7839600	-1
7833800	7839600	1
7834000	7839600	-1
7834200	7839600	1
7834400	7839600	2
7834600	7839600	1
7834800	7839600	-1
7835000	7839600	-1
7835200	7839600	-1
7835400	7839600	-1
7835600	7839600	-1
7835800	7839600	1
7836000	7839600	-1
7836200	7839600	-1
7836400	7839600	1
7836600	7839600	-1
7836800	7839600	2
7837000	7839600	-1
7837200	7839600	2
7837400	7839600	5
7837600	7839600	4
7837800	7839600	1
7838000	7839600	2
7838200	7839600	2
7838400	7839600	10
7838600	7839600	5
7838800	7839600	4
7839000	7839600	-1
7839200	7839600	5
7839400	7839600	12
7839600	7839600	4.000000
7830200	7839800	-1
7830400	7839800	-1
7830600	7839800	-1
7830800	7839800	-1
7831000	7839800	-1
7831200	7839800	-1
7831400	7839800	1
7831600	7839800	2
7831800	7839800	-1
7832000	7839800	-1
7832200	7839800	-1
7832400	7839800	-1
7832600	7839800	-1
7832800	7839800	1
7833000	7839800	1
7833200	7839800	1
7833400	7839800	1
7833600	7839800	1
7833800	7839800	2
7834000	7839800	-1
7834200	7839800	-1
7834400	7839800	-1
7834600	7839800	1
7834800	7839800	-1
7835000	7839800	-1
7835200	7839800	2
7835400	7839800	2
7835600	7839800	-1
7835800	7839800	1
7836000	7839800	-1
7836200	7839800	-1
7836400	7839800	2
7836600	7839800	1
7836800	7839800	3
7837000	7839800	-1
7837200	7839800	2
7837400	7839800	5
7837600	7839800	2
7837800	7839800	10
7838000	7839800	2
7838200	7839800	5
7838400	7839800	6
7838600	7839800	12
7838800	7839800	6
7839000	7839800	-1
7839200	7839800	7
7839400	7839800	11
7839600	7839800	29
7839800	7839800	22.000000
7830200	7840000	-1
7830400	7840000	-1
7830600	7840000	-1
7830800	7840000	-1
7831000	7840000	-1
7831200	7840000	-1
7831400	7840000	-1
7831600	7840000	1
7831800	7840000	-1
7832000	7840000	-1
7832200	7840000	-1
7832400	7840000	-1
7832600	7840000	-1
7832800	7840000	-1
7833000	7840000	-1
7833200	7840000	-1
7833400	7840000	-1
7833600	7840000	-1
7833800	7840000	-1
7834000	7840000	1
7834200	7840000	-1
7834400	7840000	-1
7834600	7840000	-1
7834800	7840000	2
7835000	7840000	-1
7835200	7840000	-1
7835400	7840000	-1
7835600	7840000	-1
7835800	7840000	-1
7836000	7840000	1
7836200	7840000	-1
7836400	7840000	2
7836600	7840000	2
7836800	7840000	2
7837000	7840000	-1
7837200	7840000	-1
7837400	7840000	2
7837600	7840000	1
7837800	7840000	2
7838000	7840000	3
7838200	7840000	2
7838400	7840000	1
7838600	7840000	2
7838800	7840000	-1
7839000	7840000	-1
7839200	7840000	3
7839400	7840000	2
7839600	7840000	27
7839800	7840000	25
7840000	7840000	10.000000
7830200	7840200	-1
7830400	7840200	-1
7830600	7840200	-1
7830800	7840200	-1
7831000	7840200	-1
7831200	7840200	-1
7831400	7840200	-1
7831600	7840200	-1
7831800	7840200	-1
7832000	7840200	-1
7832200	7840200	-1
7832400	7840200	-1
7832600	7840200	-1
7832800	7840200	2
7833000	7840200	-1
7833200	7840200	-1
7833400	7840200	-1
7833600	7840200	-1
7833800	7840200	-1
7834000	7840200	-1
7834200	7840200	-1
7834400	7840200	1
7834600	7840200	-1
7834800	7840200	-1
7835000	7840200	-1
7835200	7840200	-1
7835400	7840200	-1
7835600	7840200	-1
7835800	7840200	-1
7836000	7840200	-1
7836200	7840200	-1
7836400	7840200	-1
7836600	7840200	4
7836800	7840200	-1
7837000	7840200	-1
7837200	7840200	2
7837400	7840200	2
7837600	7840200	-1
7837800	7840200	2
7838000	7840200	-1
7838200	7840200	2
7838400	7840200	4
7838600	7840200	7
7838800	7840200	3
7839000	7840200	-1
7839200	7840200	2
7839400	7840200	4
7839600	7840200	14
7839800	7840200	39
7840000	7840200	20
7840200	7840200	12.000000
7830200	7840400	-1
7830400	7840400	-1
7830600	7840400	-1
7830800	7840400	-1
7831000	7840400	-1
7831200	7840400	-1
7831400	7840400	-1
7831600	7840400	-1
7831800	7840400	-1
7832000	7840400	-1
7832200	7840400	-1
7832400	7840400	-1
7832600	7840400	-1
7832800	7840400	-1
7833000	7840400	-1
7833200	7840400	-1
7833400	7840400	-1
7833600	7840400	-1
7833800	7840400	-1
7834000	7840400	-1
7834200	7840400	-1
7834400	7840400	-1
7834600	7840400	-1
7834800	7840400	-1
7835000	7840400	-1
7835200	7840400	-1
7835400	7840400	-1
7835600	7840400	-1
7835800	7840400	-1
7836000	7840400	-1
7836200	7840400	-1
7836400	7840400	-1
7836600	7840400	-1
7836800	7840400	-1
7837000	7840400	-1
7837200	7840400	2
7837400	7840400	-1
7837600	7840400	1
7837800	7840400	2
7838000	7840400	2
7838200	7840400	-1
7838400	7840400	3
7838600	7840400	-1
7838800	7840400	-1
7839000	7840400	-1
7839200	7840400	-1
7839400	7840400	-1
7839600	7840400	10
7839800	7840400	18
7840000	7840400	7
7840200	7840400	26
7840400	7840400	6.000000
7830200	7840600	-1
7830400	7840600	-1
7830600	7840600	-1
7830800	7840600	-1
7831000	7840600	-1
7831200	7840600	-1
7831400	7840600	-1
7831600	7840600	-1
7831800	7840600	-1
7832000	7840600	-1
7832200	7840600	-1
7832400	7840600	2
7832600	7840600	-1
7832800	7840600	1
7833000	7840600	-1
7833200	7840600	-1
7833400	7840600	1
7833600	7840600	1
7833800	7840600	-1
7834000	7840600	-1
7834200	7840600	-1
7834400	7840600	-1
7834600	7840600	-1
7834800	7840600	-1
7835000	7840600	-1
7835200	7840600	1
7835400	7840600	2
7835600	7840600	-1
7835800	7840600	-1
7836000	7840600	1
7836200	7840600	-1
7836400	7840600	-1
7836600	7840600	3
7836800	7840600	3
7837000	7840600	1
7837200	7840600	1
7837400	7840600	-1
7837600	7840600	1
7837800	7840600	2
7838000	7840600	1
7838200	7840600	2
7838400	7840600	1
7838600	7840600	3
7838800	7840600	-1
7839000	7840600	-1
7839200	7840600	4
7839400	7840600	2
7839600	7840600	7
7839800	7840600	21
7840000	7840600	18
7840200	7840600	59
7840400	7840600	44
7840600	7840600	18.000000
7830200	7840800	-1
7830400	7840800	-1
7830600	7840800	-1
7830800	7840800	-1
7831000	7840800	-1
7831200	7840800	-1
7831400	7840800	-1
7831600	7840800	-1
7831800	7840800	-1
7832000	7840800	-1
7832200	7840800	-1
7832400	7840800	-1
7832600	7840800	-1
7832800	7840800	-1
7833000	7840800	-1
7833200	7840800	-1
7833400	7840800	-1
7833600	7840800	2
7833800	7840800	-1
7834000	7840800	-1
7834200	7840800	-1
7834400	7840800	-1
7834600	7840800	-1
7834800	7840800	-1
7835000	7840800	-1
7835200	7840800	-1
7835400	7840800	-1
7835600	7840800	-1
7835800	7840800	1
7836000	7840800	-1
7836200	7840800	-1
7836400	7840800	1
7836600	7840800	-1
7836800	7840800	-1
7837000	7840800	-1
7837200	7840800	-1
7837400	7840800	-1
7837600	7840800	-1
7837800	7840800	2
7838000	7840800	1
7838200	7840800	-1
7838400	7840800	4
7838600	7840800	1
7838800	7840800	-1
7839000	7840800	-1
7839200	7840800	-1
7839400	7840800	1
7839600	7840800	5
7839800	7840800	8
7840000	7840800	4
7840200	7840800	7
7840400	7840800	15
7840600	7840800	40
7840800	7840800	5.000000
7830200	7841000	-1
7830400	7841000	-1
7830600	7841000	-1
7830800	7841000	-1
7831000	7841000	-1
7831200	7841000	-1
7831400	7841000	-1
7831600	7841000	-1
7831800	7841000	-1
7832000	7841000	-1
7832200	7841000	-1
7832400	7841000	1
7832600	7841000	-1
7832800	7841000	-1
7833000	7841000	-1
7833200	7841000	-1
7833400	7841000	-1
7833600	7841000	-1
7833800	7841000	-1
7834000	7841000	-1
7834200	7841000	-1
7834400	7841000	-1
7834600	7841000	-1
7834800	7841000	-1
7835000	7841000	-1
7835200	7841000	-1
7835400	7841000	-1
7835600	7841000	-1
7835800	7841000	1
7836000	7841000	-1
7836200	7841000	-1
7836400	7841000	1
7836600	7841000	-1
7836800	7841000	-1
7837000	7841000	1
7837200	7841000	-1
7837400	7841000	1
7837600	7841000	-1
7837800	7841000	1
7838000	7841000	-1
7838200	7841000	-1
7838400	7841000	3
7838600	7841000	3
7838800	7841000	-1
7839000	7841000	-1
7839200	7841000	-1
7839400	7841000	-1
7839600	7841000	3
7839800	7841000	5
7840000	7841000	3
7840200	7841000	9
7840400	7841000	5
7840600	7841000	25
7840800	7841000	15
7841000	7841000	4.000000
7830200	7841200	-1
7830400	7841200	-1
7830600	7841200	-1
7830800	7841200	-1
7831000	7841200	-1
7831200	7841200	-1
7831400	7841200	-1
7831600	7841200	-1
7831800	7841200	-1
7832000	7841200	-1
7832200	7841200	-1
7832400	7841200	-1
7832600	7841200	-1
7832800	7841200	-1
7833000	7841200	-1
7833200	7841200	-1
7833400	7841200	-1
7833600	7841200	-1
7833800	7841200	-1
7834000	7841200	-1
7834200	7841200	-1
7834400	7841200	-1
7834600	7841200	-1
7834800	7841200	-1
7835000	7841200	-1
7835200	7841200	-1
7835400	7841200	-1
7835600	7841200	-1
7835800	7841200	2
7836000	7841200	-1
7836200	7841200	-1
7836400	7841200	-1
7836600	7841200	-1
7836800	7841200	4
7837000	7841200	-1
7837200	7841200	-1
7837400	7841200	1
7837600	7841200	-1
7837800	7841200	2
7838000	7841200	-1
7838200	7841200	1
7838400	7841200	-1
7838600	7841200	-1
7838800	7841200	-1
7839000	7841200	-1
7839200	7841200	-1
7839400	7841200	2
7839600	7841200	6
7839800	7841200	2
7840000	7841200	2
7840200	7841200	8
7840400	7841200	2
7840600	7841200	15
7840800	7841200	18
7841000	7841200	13
7841200	7841200	3.000000
7830200	7841400	-1
7830400	7841400	-1
7830600	7841400	-1
7830800	7841400	-1
7831000	7841400	-1
7831200	7841400	-1
7831400	7841400	-1
7831600	7841400	-1
7831800	7841400	-1
7832000	7841400	-1
7832200	7841400	-1
7832400	7841400	-1
7832600	7841400	-1
7832800	7841400	-1
7833000	7841400	-1
7833200	7841400	-1
7833400	7841400	-1
7833600	7841400	-1
7833800	7841400	-1
7834000	7841400	-1
7834200	7841400	-1
7834400	7841400	-1
7834600	7841400	-1
7834800	7841400	-1
7835000	7841400	1
7835200	7841400	-1
7835400	7841400	-1
7835600	7841400	1
7835800	7841400	3
7836000	7841400	-1
7836200	7841400	-1
7836400	7841400	-1
7836600	7841400	-1
7836800	7841400	-1
7837000	7841400	-1
7837200	7841400	-1
7837400	7841400	-1
7837600	7841400	-1
7837800	7841400	-1
7838000	7841400	-1
7838200	7841400	-1
7838400	7841400	4
7838600	7841400	-1
7838800	7841400	-1
7839000	7841400	-1
7839200	7841400	2
7839400	7841400	-1
7839600	7841400	1
7839800	7841400	6
7840000	7841400	-1
7840200	7841400	6
7840400	7841400	7
7840600	7841400	7
7840800	7841400	5
7841000	7841400	13
7841200	7841400	58
7841400	7841400	5.000000
7830200	7841600	-1
7830400	7841600	-1
7830600	7841600	-1
7830800	7841600	-1
7831000	7841600	-1
7831200	7841600	-1
7831400	7841600	-1
7831600	7841600	-1
7831800	7841600	-1
7832000	7841600	-1
7832200	7841600	-1
7832400	7841600	-1
7832600	7841600	-1
7832800	7841600	-1
7833000	7841600	-1
7833200	7841600	-1
7833400	7841600	-1
7833600	7841600	-1
7833800	7841600	-1
7834000	7841600	2
7834200	7841600	1
7834400	7841600	-1
7834600	7841600	-1
7834800	7841600	-1
7835000	7841600	-1
7835200	7841600	-1
7835400	7841600	-1
7835600	7841600	-1
7835800	7841600	1
7836000	7841600	-1
7836200	7841600	-1
7836400	7841600	2
7836600	7841600	-1
7836800	7841600	-1
7837000	7841600	-1
7837200	7841600	-1
7837400	7841600	1
7837600	7841600	-1
7837800	7841600	-1
7838000	7841600	-1
7838200	7841600	-1
7838400	7841600	-1
7838600	7841600	1
7838800	7841600	1
7839000	7841600	-1
7839200	7841600	-1
7839400	7841600	-1
7839600	7841600	1
7839800	7841600	2
7840000	7841600	5
7840200	7841600	9
7840400	7841600	7
7840600	7841600	10
7840800	7841600	5
7841000	7841600	7
7841200	7841600	18
7841400	7841600	12
7841600	7841600	10.000000
7830200	7841800	-1
7830400	7841800	-1
7830600	7841800	-1
7830800	7841800	-1
7831000	7841800	-1
7831200	7841800	-1
7831400	7841800	-1
7831600	7841800	-1
7831800	7841800	-1
7832000	7841800	-1
7832200	7841800	-1
7832400	7841800	-1
7832600	7841800	-1
7832800	7841800	-1
7833000	7841800	-1
7833200	7841800	-1
7833400	7841800	-1
7833600	7841800	-1
7833800	7841800	-1
7834000	7841800	-1
7834200	7841800	1
7834400	7841800	-1
7834600	7841800	-1
7834800	7841800	-1
7835000	7841800	-1
7835200	7841800	-1
7835400	7841800	-1
7835600	7841800	-1
7835800	7841800	-1
7836000	7841800	-1
7836200	7841800	-1
7836400	7841800	-1
7836600	7841800	-1
7836800	7841800	-1
7837000	7841800	-1
7837200	7841800	-1
7837400	7841800	-1
7837600	7841800	-1
7837800	7841800	-1
7838000	7841800	1
7838200	7841800	1
7838400	7841800	1
7838600	7841800	1
7838800	7841800	3
7839000	7841800	-1
7839200	7841800	-1
7839400	7841800	-1
7839600	7841800	4
7839800	7841800	1
7840000	7841800	3
7840200	7841800	5
7840400	7841800	2
7840600	7841800	8
7840800	7841800	5
7841000	7841800	4
7841200	7841800	6
7841400	7841800	8
7841600	7841800	23
7841800	7841800	3.000000
7830200	7842000	-1
7830400	7842000	-1
7830600	7842000	-1
7830800	7842000	-1
7831000	7842000	-1
7831200	7842000	-1
7831400	7842000	-1
7831600	7842000	-1
7831800	7842000	-1
7832000	7842000	-1
7832200	7842000	-1
7832400	7842000	-1
7832600	7842000	1
7832800	7842000	-1
7833000	7842000	-1
7833200	7842000	-1
7833400	7842000	-1
7833600	7842000	-1
7833800	7842000	-1
7834000	7842000	-1
7834200	7842000	-1
7834400	7842000	-1
7834600	7842000	-1
7834800	7842000	3
7835000	7842000	-1
7835200	7842000	-1
7835400	7842000	-1
7835600	7842000	-1
7835800	7842000	-1
7836000	7842000	1
7836200	7842000	-1
7836400	7842000	-1
7836600	7842000	-1
7836800	7842000	1
7837000	7842000	-1
7837200	7842000	-1
7837400	7842000	-1
7837600	7842000	-1
7837800	7842000	1
7838000	7842000	-1
7838200	7842000	-1
7838400	7842000	1
7838600	7842000	1
7838800	7842000	-1
7839000	7842000	-1
7839200	7842000	-1
7839400	7842000	-1
7839600	7842000	1
7839800	7842000	8
7840000	7842000	1
7840200	7842000	3
7840400	7842000	2
7840600	7842000	5
7840800	7842000	6
7841000	7842000	11
7841200	7842000	8
7841400	7842000	6
7841600	7842000	26
7841800	7842000	20
7842000	7842000	6.000000
7830200	7842200	-1
7830400	7842200	-1
7830600	7842200	-1
7830800	7842200	-1
7831000	7842200	-1
7831200	7842200	-1
7831400	7842200	-1
7831600	7842200	-1
7831800	7842200	-1
7832000	7842200	-1
7832200	7842200	-1
7832400	7842200	-1
7832600	7842200	-1
7832800	7842200	-1
7833000	7842200	-1
7833200	7842200	-1
7833400	7842200	-1
7833600	7842200	-1
7833800	7842200	-1
7834000	7842200	-1
7834200	7842200	-1
7834400	7842200	-1
7834600	7842200	-1
7834800	7842200	-1
7835000	7842200	-1
7835200	7842200	-1
7835400	7842200	-1
7835600	7842200	1
7835800	7842200	-1
7836000	7842200	1
7836200	7842200	-1
7836400	7842200	-1
7836600	7842200	3
7836800	7842200	2
7837000	7842200	-1
7837200	7842200	-1
7837400	7842200	-1
7837600	7842200	-1
7837800	7842200	-1
7838000	7842200	-1
7838200	7842200	-1
7838400	7842200	-1
7838600	7842200	2
7838800	7842200	-1
7839000	7842200	-1
7839200	7842200	-1
7839400	7842200	-1
7839600	7842200	-1
7839800	7842200	2
7840000	7842200	-1
7840200	7842200	-1
7840400	7842200	1
7840600	7842200	4
7840800	7842200	4
7841000	7842200	6
7841200	7842200	5
7841400	7842200	5
7841600	7842200	6
7841800	7842200	9
7842000	7842200	5
7842200	7842200	5.000000
7830200	7842400	-1
7830400	7842400	-1
7830600	7842400	-1
7830800	7842400	-1
7831000	7842400	-1
7831200	7842400	-1
7831400	7842400	-1
7831600	7842400	-1
7831800	7842400	-1
7832000	7842400	-1
7832200	7842400	-1
7832400	7842400	-1
7832600	7842400	-1
7832800	7842400	-1
7833000	7842400	-1
7833200	7842400	-1
7833400	7842400	-1
7833600	7842400	-1
7833800	7842400	-1
7834000	7842400	-1
7834200	7842400	1
7834400	7842400	-1
7834600	7842400	-1
7834800	7842400	-1
7835000	7842400	-1
7835200	7842400	-1
7835400	7842400	-1
7835600	7842400	-1
7835800	7842400	-1
7836000	7842400	-1
7836200	7842400	-1
7836400	7842400	-1
7836600	7842400	-1
7836800	7842400	1
7837000	7842400	-1
7837200	7842400	-1
7837400	7842400	-1
7837600	7842400	-1
7837800	7842400	-1
7838000	7842400	-1
7838200	7842400	-1
7838400	7842400	-1
7838600	7842400	1
7838800	7842400	-1
7839000	7842400	-1
7839200	7842400	-1
7839400	7842400	-1
7839600	7842400	-1
7839800	7842400	-1
7840000	7842400	-1
7840200	7842400	-1
7840400	7842400	-1
7840600	7842400	2
7840800	7842400	5
7841000	7842400	2
7841200	7842400	-1
7841400	7842400	4
7841600	7842400	1
7841800	7842400	5
7842000	7842400	9
7842200	7842400	6
7842400	7842400	2.000000
7830200	7842600	-1
7830400	7842600	-1
7830600	7842600	-1
7830800	7842600	-1
7831000	7842600	-1
7831200	7842600	-1
7831400	7842600	-1
7831600	7842600	-1
7831800	7842600	-1
7832000	7842600	-1
7832200	7842600	-1
7832400	7842600	-1
7832600	7842600	-1
7832800	7842600	-1
7833000	7842600	-1
7833200	7842600	-1
7833400	7842600	-1
7833600	7842600	-1
7833800	7842600	-1
7834000	7842600	-1
7834200	7842600	-1
7834400	7842600	2
7834600	7842600	-1
7834800	7842600	-1
7835000	7842600	1
7835200	7842600	-1
7835400	7842600	-1
7835600	7842600	-1
7835800	7842600	-1
7836000	7842600	-1
7836200	7842600	-1
7836400	7842600	-1
7836600	7842600	-1
7836800	7842600	-1
7837000	7842600	-1
7837200	7842600	-1
7837400	7842600	-1
7837600	7842600	-1
7837800	7842600	-1
7838000	7842600	-1
7838200	7842600	-1
7838400	7842600	1
7838600	7842600	-1
7838800	7842600	-1
7839000	7842600	-1
7839200	7842600	-1
7839400	7842600	1
[truncated: 18,100 more rows]
