# Supplementary material for: An experimentally-informed polymer model reveals high resolution organization of genomic loci
Source: Nat Commun. 2026 Feb 4;17:2338. doi: 10.1038/s41467-026-68928-w (PMC12979793; doi:10.1038/s41467-026-68928-w)
Supplement: Supplementary file 4 — Source Data [file 41467_2026_68928_MOESM4_ESM.zip › Source_Data/Fig5D_SupplyFig10D/source_data_hoxa13.txt]

3.069738685632879083e+02
3.031387368875211905e+02
2.875640935949468258e+02
3.350167762357382912e+02
3.169828637846898687e+02
3.228587009184576573e+02
3.389988822714411185e+02
3.232719758310288398e+02
3.070690712914364440e+02
2.799945926401091469e+02
3.187220877754489834e+02
3.222416191462427264e+02
3.163691002790293965e+02
3.196784100330633009e+02
3.348702303742016966e+02
3.433392323879004948e+02
3.055123000289964352e+02
2.834341269025581482e+02
3.387843751175198577e+02
2.977581751645418535e+02
2.694507266198578463e+02
2.738919402720460425e+02
2.866243300851041909e+02
2.794481738872569281e+02
2.771803122962529642e+02
2.707925580261556320e+02
2.774508594749527219e+02
2.589843392981153443e+02
2.843564143992684308e+02
2.737946448738372851e+02
2.623572638012785205e+02
2.605222790870766971e+02
2.561990021526352734e+02
2.631637896393885967e+02
2.845343257944256266e+02
2.707697464032629568e+02
2.507145091514405237e+02
2.759883034989057364e+02
2.705081938195685893e+02
2.655650704269951916e+02
4.029533939913104064e+02
4.129383552820272030e+02
4.393786274743079616e+02
3.942417925846443154e+02
4.023205421664640085e+02
4.249143468768498337e+02
4.043503288297670224e+02
4.165409051848535569e+02
4.107713440466506540e+02
3.928561801508398617e+02
3.962807322270231225e+02
3.448969284974088509e+02
3.998883842429418678e+02
4.135878265731192869e+02
3.700383955241669582e+02
3.862233867527128268e+02
4.120734337155985259e+02
3.574119694350466148e+02
3.821961459385968283e+02
4.094768235820645828e+02
2.202187475802440417e+02
2.071645329227686148e+02
2.243166124840051623e+02
2.083321959536760914e+02
2.206076259949385303e+02
2.190387854307517443e+02
2.291825346583509315e+02
2.272035375203279557e+02
2.409151054598598023e+02
2.003481369045700831e+02
2.314349620738676094e+02
2.082254884069255922e+02
2.032946866950498759e+02
2.270821378915683795e+02
2.249524599619343519e+02
2.225399031488397839e+02
2.128469714671111888e+02
2.160300261378547759e+02
2.205452537183340667e+02
2.142595316026127534e+02
2.585550569233684541e+02
2.642412030423714668e+02
2.466784654369285477e+02
2.351377255643033948e+02
2.689860134106662031e+02
2.278383189199797414e+02
2.571569102553930293e+02
2.351487753808104912e+02
2.320153824356254120e+02
2.469352155093042427e+02
2.231636654307073968e+02
2.321031534067961672e+02
2.372169899796864172e+02
2.430310182363116951e+02
2.406073739104652702e+02
2.334998535610360477e+02
2.451871970411226016e+02
2.314665924905995951e+02
2.370942096704494020e+02
2.433569893992801667e+02
3.057776927351379186e+02
3.085895212667387000e+02
3.118216477258583268e+02
2.997490260638278983e+02
3.075251319381324038e+02
2.944316288431608086e+02
2.837772933413921805e+02
3.012471792552085503e+02
2.687902545898703579e+02
2.844270928445962454e+02
2.649362130608235475e+02
2.809584746781657714e+02
2.950946036518450342e+02
2.750367653682963578e+02
2.879522251800418644e+02
3.194338479408702369e+02
2.887793856464211899e+02
2.748561842957959698e+02
2.884102658688562997e+02
2.843190881434853168e+02
3.738569655758108183e+02
3.860806511885826353e+02
3.624267515005910809e+02
3.700438030208617306e+02
3.709716714754941336e+02
3.843249109232151000e+02
3.688068027137082936e+02
3.693011210727607931e+02
3.845422260405504176e+02
3.751703806354934727e+02
3.638505692355494716e+02
3.306004588664297330e+02
3.783480196673439764e+02
3.512574659337416847e+02
3.826500968702985688e+02
3.864962472049031135e+02
3.531488596579393970e+02
3.600457580309907826e+02
3.730055869486475899e+02
3.356465502828033891e+02
3.179435251133812699e+02
2.857958097920688374e+02
3.256667661590471994e+02
3.240019983293313430e+02
3.352497196710651792e+02
3.202955492034633949e+02
3.081680075206054994e+02
3.322604493169961302e+02
2.958117231276310690e+02
3.000326954491600873e+02
3.195684259869194648e+02
2.800635826981327341e+02
2.542431178793964932e+02
2.745760080860320045e+02
3.065042323192752747e+02
2.646756440732471560e+02
2.812599626929981582e+02
3.111722278261435122e+02
3.023904561296492375e+02
2.740979351523228615e+02
3.192675915231336603e+02
3.118090610768014699e+02
2.767198935151840260e+02
2.833516013400137581e+02
2.908890284783532820e+02
3.043378273940141980e+02
2.865486939797350487e+02
2.882766858240127021e+02
2.949808802362649658e+02
2.871039168090948124e+02
2.954078369801147232e+02
2.951180828408018897e+02
2.391588518864800506e+02
2.827484192937376974e+02
2.878324037473310568e+02
2.836510076753452267e+02
3.022115824992256989e+02
2.822727240643603750e+02
2.830386215734150710e+02
2.535198408283897038e+02
3.600156037697693705e+02
3.420617461930408467e+02
3.333602543748695552e+02
3.193049901400004273e+02
3.466524289085002692e+02
3.285589576702233217e+02
3.149272547275242573e+02
3.361581835006637675e+02
3.048855032144279562e+02
2.961509968701343496e+02
3.229952209341955154e+02
3.070280563447619215e+02
3.140574858978541783e+02
3.091722072248662698e+02
3.389661331986451387e+02
3.193365667082271102e+02
3.302728222560517111e+02
3.317015931053822442e+02
3.086413012950203552e+02
3.196264437735474075e+02
3.059426357811764774e+02
2.908488425152262380e+02
2.911220700881613084e+02
3.028297826219770741e+02
2.632970049891285953e+02
2.880684985314614437e+02
3.232056912529168358e+02
2.941269540362775388e+02
3.014296701495568982e+02
2.926438824358305055e+02
2.833212036954578252e+02
2.924849855602720936e+02
2.783852721345889449e+02
2.880293661144526709e+02
2.835587204888893780e+02
2.757882103766925752e+02
2.894215724757181079e+02
2.986234640370360580e+02
2.975492267876287542e+02
3.066687898651301794e+02
2.185787208969190374e+02
2.332747601724004483e+02
2.232674666810574422e+02
2.277233170685352661e+02
2.047221023023113844e+02
2.120035623485172493e+02
2.174180491554518255e+02
2.199887890807785880e+02
2.126065603401229964e+02
2.109978811663167448e+02
2.208723388085368811e+02
2.215333515580364860e+02
2.068071231522749258e+02
2.211263260244653281e+02
2.231915767081611932e+02
2.060566743017005820e+02
2.223834224462910925e+02
2.230521624723211005e+02
2.170192339226674392e+02
2.118727202339826192e+02
2.459589248285033420e+02
2.642685697557070057e+02
2.437241639616507882e+02
2.543293381323839242e+02
2.566181938474208550e+02
2.384666640242607230e+02
2.452098944058965060e+02
2.509561072107228483e+02
2.513925248393271659e+02
2.304792721424611841e+02
2.551824151532400720e+02
2.509683196530665725e+02
2.516986410349163918e+02
2.231477563027255258e+02
2.296828616516837940e+02
2.442538312507026319e+02
2.441528299576199004e+02
2.482094824696328317e+02
2.478615663814488244e+02
2.541638868117633763e+02
2.708792082918497499e+02
2.581483776691580942e+02
2.725457909817037034e+02
2.755014811135256991e+02
2.743630281200207151e+02
2.769374363156832715e+02
2.669754581952638546e+02
2.577349307219143952e+02
2.707536411084427073e+02
2.764747094547092843e+02
2.603467286756115300e+02
2.562307994106826072e+02
2.817120072347792643e+02
2.411531199067419209e+02
2.759794216004534064e+02
2.674116376004319591e+02
2.719743484190781828e+02
2.715656427537334707e+02
2.793106735852651354e+02
2.558315931204005835e+02
2.246931411423216787e+02
2.228840755968267615e+02
2.259546865273811136e+02
2.237182012714651762e+02
2.015995468859486834e+02
2.319946077973334297e+02
2.403212570016490872e+02
2.216520953661615749e+02
2.203808522398656180e+02
1.877315870830857705e+02
2.269718138581321796e+02
2.260995686812836993e+02
1.975871023027630713e+02
1.994326459055650673e+02
2.215380618659941661e+02
2.084894888813168166e+02
2.346052775354459357e+02
2.207734716064297231e+02
2.160786228370700144e+02
2.058152860910131778e+02
2.586342780750201200e+02
2.521217394362498112e+02
2.469853810168326049e+02
2.507419438466133386e+02
2.563681689243192636e+02
2.430013471336505688e+02
2.509775389396088201e+02
2.486769240632118283e+02
2.454629654757249853e+02
2.513150226263923628e+02
2.321518379173905373e+02
2.255296236595101504e+02
2.279961096704068950e+02
2.505028593213375814e+02
2.497828680815653684e+02
2.534414488612349317e+02
2.452864741900169463e+02
2.551292347047059366e+02
2.427986686571898360e+02
2.412301504590294030e+02
2.298809123433707668e+02
2.146589314230760124e+02
2.208523956489996465e+02
2.133676037678499711e+02
2.194682733705164139e+02
2.345652686201152903e+02
2.231804210619853279e+02
2.163071358817794589e+02
2.168318152641485881e+02
2.264028786245410458e+02
2.229909562810836690e+02
2.216295015927604481e+02
2.166871270610087947e+02
2.257481886181869299e+02
2.322907292871410050e+02
2.302663092502068309e+02
2.258027884596999684e+02
2.227008824028873164e+02
2.080106356478351586e+02
2.236276706592973653e+02
2.784388517469238877e+02
3.157400202347593563e+02
3.279536116313437901e+02
3.025597968526928980e+02
2.914842799311506383e+02
2.860681057685645214e+02
2.912637401234283629e+02
3.183254237178840640e+02
3.023403070165882696e+02
2.996989368385634975e+02
3.147837999981641701e+02
3.071949905626914870e+02
2.750346302955105671e+02
2.941479720088121894e+02
3.120997088647602595e+02
2.884326173511663569e+02
2.914168733484276004e+02
2.929780715051398943e+02
2.682150470208168258e+02
3.031774803925410424e+02
2.333734161756943024e+02
2.462622229354777232e+02
2.452042983777709537e+02
2.291678602626883787e+02
2.838757113144365576e+02
2.513100081815842941e+02
2.412238535048009282e+02
2.468175389130732071e+02
2.523781979972746115e+02
2.284326655677100177e+02
2.378109987365937741e+02
2.388925172047185015e+02
2.576040037184447442e+02
2.314543373093021614e+02
2.485261707891986589e+02
2.315890515139474246e+02
2.415812845025001820e+02
2.179513426547852077e+02
2.285612092940920661e+02
2.244450075351473686e+02
2.800542313195909401e+02
2.589134087087533658e+02
2.604047528978132391e+02
2.739335452423916308e+02
2.789712263248997601e+02
2.845259340596770699e+02
2.908416195912629405e+02
2.784844843136452823e+02
2.747602899403942729e+02
3.163939553938657241e+02
2.743934227440805671e+02
2.728243578208489453e+02
2.793847630142217326e+02
2.665592580898976394e+02
2.785796777103572026e+02
2.803570707461637426e+02
2.670512630363957669e+02
2.821980179181581434e+02
2.677183676894571818e+02
2.869677110262352926e+02
3.090589001058345957e+02
3.547836983796773893e+02
3.317158304891913758e+02
3.381291004631200394e+02
3.352040461634418875e+02
3.342265874863959425e+02
3.301801316214625786e+02
3.372928433502994494e+02
3.290041451979142835e+02
3.273859096471634302e+02
3.181047619255502354e+02
2.934615161424652570e+02
3.424380367728956571e+02
3.328311930086872508e+02
3.407667850030849195e+02
3.367451602122488339e+02
3.364601864946409364e+02
3.243633035681968977e+02
3.252005299352063048e+02
3.303905932273908093e+02
2.518764531400360909e+02
2.690897938243693943e+02
2.555613605787230256e+02
2.552086228561015844e+02
2.546380632778839583e+02
2.562901582725598360e+02
2.557048042387161217e+02
2.578863639937977723e+02
2.507562962056947526e+02
2.511934973699201805e+02
2.399294013387770406e+02
2.436050368398430521e+02
2.506119543431226759e+02
2.090459684639973545e+02
2.358904212669808942e+02
2.120530861938947567e+02
2.493245746507855642e+02
2.409085699247878551e+02
2.632594213017966354e+02
2.292213373753206440e+02
3.442697612871255046e+02
3.359267167214053416e+02
3.575228494412750138e+02
3.540468274014547205e+02
3.461955395881694244e+02
3.534165826509466797e+02
3.206082680597672265e+02
3.480380257262149826e+02
3.499988473136492075e+02
3.501095443797951248e+02
3.396113359470954265e+02
3.440710718418152396e+02
3.528001874949294461e+02
3.173380080749241756e+02
3.494547969272297792e+02
3.336325011819947122e+02
3.153318426238868710e+02
3.382546197529832170e+02
3.554001656978126107e+02
3.344540766399517224e+02
3.701685185479486790e+02
3.247623144056536830e+02
3.441062768637882527e+02
3.944535140385447107e+02
3.507240874758088012e+02
3.322604878628202414e+02
3.225720364694862496e+02
3.227123052712930189e+02
3.378175735129964323e+02
3.345568963889927545e+02
3.470185096915323584e+02
2.767868563223726142e+02
3.089970003942269159e+02
3.243930508129336658e+02
3.188424846278921336e+02
2.698346728911132004e+02
3.515279048326436282e+02
3.021268573537014390e+02
3.510489646120562952e+02
2.955323258074199089e+02
3.694254635838961462e+02
3.423513050870429311e+02
3.595634703848211871e+02
3.557636972903462720e+02
3.713118611307079959e+02
3.566530758407781718e+02
3.844132878804894631e+02
3.844198006153048937e+02
3.178720321280563894e+02
3.767302839997157093e+02
3.204480378593416390e+02
3.346731115478978040e+02
3.480674928729331441e+02
3.452729183941441988e+02
3.776379819886721521e+02
3.488974429491793785e+02
3.686837559212447104e+02
3.169752284862154283e+02
3.100496212086923151e+02
3.444522502026175630e+02
2.901373255592824876e+02
3.026924924793563036e+02
2.867229358377622930e+02
2.889391262110529510e+02
2.977899345909966087e+02
2.816964234419543800e+02
2.977302801428143653e+02
2.743475204555117557e+02
3.021214501140239577e+02
2.703002826498244531e+02
2.797230588591621654e+02
2.759272427876089750e+02
2.913964083078108160e+02
2.789011993297116874e+02
2.799374925941069137e+02
2.651323990703006643e+02
2.784420397222484667e+02
2.791768911675933964e+02
2.807546043253506696e+02
2.731332692277098317e+02
2.148356346139583479e+02
2.269638932449359174e+02
1.842906972584068797e+02
2.474781534057565011e+02
2.449701591560936436e+02
2.127156075595978280e+02
2.231656647222473850e+02
2.160277062975613376e+02
2.059181395962570775e+02
2.308174419507834045e+02
2.120522223053121706e+02
2.125048272641666927e+02
2.200865184960867111e+02
2.307722140848543120e+02
2.349538380925954471e+02
2.144062484980230749e+02
2.246268521263331763e+02
2.227485066861612495e+02
2.116227437959522888e+02
1.939491253237424644e+02
2.957444343567390206e+02
2.865755727997387794e+02
3.115686404225683646e+02
2.867362213610916797e+02
3.016673874220077778e+02
3.193636077473720434e+02
3.187183952299127441e+02
2.995503909083936378e+02
2.872973542682709081e+02
2.983410764173070788e+02
2.732157470015826561e+02
3.141292249980227211e+02
2.728254921820547452e+02
3.037909967732497307e+02
2.914247113281854809e+02
2.570901342834253569e+02
3.384605568705544556e+02
3.078896555479062727e+02
2.939702479376413748e+02
2.856518908099810687e+02
2.708004987722190435e+02
2.688037330097561721e+02
2.741322873188910876e+02
2.921911034485029859e+02
2.804838339242774055e+02
2.870275615959362199e+02
2.707798654735052537e+02
2.599789424973558312e+02
2.699979249830618642e+02
2.567246797026364220e+02
2.569800340055097081e+02
2.520488826659045571e+02
2.663579430720344590e+02
2.315167067839858817e+02
2.632023405834898995e+02
2.499833314931757684e+02
2.658021767239878841e+02
2.538540633081992723e+02
2.593535288035365625e+02
2.474802812193441639e+02
2.290717171282282436e+02
2.402319773031983061e+02
2.235083507907185663e+02
2.369357262273498179e+02
2.225406235091225255e+02
2.242356393200920763e+02
2.129821005922500206e+02
2.410269471333244269e+02
2.412698597370935261e+02
2.159965042742235539e+02
2.325083103622262399e+02
2.498718315703408734e+02
2.341470882575377175e+02
2.255151402650633372e+02
2.420021439932989153e+02
2.332755863200939075e+02
2.277515452759738821e+02
2.408201350229883531e+02
2.342979221033383794e+02
2.135457236969127734e+02
2.502635782596647971e+02
2.573056125252215338e+02
2.580756350889467967e+02
2.598753478821579392e+02
2.440061714284823040e+02
2.473562619714891468e+02
2.490222792944312289e+02
2.389308474221605536e+02
2.519508013295823048e+02
2.444238507083511251e+02
2.427467074481075144e+02
2.419447484155823531e+02
2.484679165477269578e+02
2.404231517830071709e+02
2.582363286807275813e+02
2.425503223438572604e+02
2.601384559071879039e+02
2.385911410113167221e+02
2.386880300933212311e+02
2.489903627863602082e+02
2.789523657512065711e+02
2.653479815151674757e+02
2.982716745011005628e+02
2.968134975932377415e+02
2.849272343266677012e+02
2.751510664495573906e+02
2.729469856702208972e+02
2.638136031237788188e+02
2.649049101032159115e+02
2.484721010454978227e+02
2.689076235957383005e+02
2.641263498121649036e+02
2.832694669509316441e+02
2.617030871616764784e+02
2.711738042800515132e+02
2.643306897650056158e+02
2.505656477327882214e+02
2.551545729537240561e+02
2.682940595618774182e+02
2.517314209781761747e+02
2.793426633070156413e+02
2.655545192168020776e+02
2.834557069389074968e+02
2.805442921484309409e+02
2.610806231435212226e+02
2.696351721239633434e+02
2.684730484171644207e+02
2.753078303762080736e+02
2.689736280245070361e+02
2.774087528947447367e+02
2.817939609420727720e+02
2.814966061137593556e+02
2.486221356056742877e+02
2.575946801865541147e+02
2.684129083390591859e+02
2.788410945383689636e+02
2.728803618491311340e+02
2.635172292535463612e+02
2.719979256580092510e+02
2.917373675616297533e+02
2.704397671401941921e+02
2.699917208935196413e+02
2.815043597343397437e+02
2.603244226493866904e+02
2.799592708038285878e+02
2.743378611571439478e+02
2.782080883003106351e+02
2.823553624164952112e+02
2.905408140517870947e+02
2.623978560991477025e+02
2.614050401936260641e+02
2.809226788226661142e+02
2.551439921466790963e+02
2.734120802958538548e+02
2.677378788571672317e+02
2.506834580704630753e+02
2.808718059844644586e+02
2.694129137274157983e+02
2.635520458845215899e+02
2.432134706433926112e+02
2.414356484618893148e+02
2.455990158586057248e+02
2.375078240707513260e+02
2.440677180369107475e+02
2.241761010792578759e+02
2.360836544124872773e+02
2.412517105580195391e+02
2.219798147272172741e+02
2.298092712231510859e+02
2.454337111178830071e+02
2.346796101654686311e+02
2.251489210383960824e+02
2.199704887949500574e+02
2.351678561137766508e+02
2.259383728249434000e+02
2.239543161226899315e+02
2.320085258965045512e+02
2.336145944223404740e+02
2.196649804725368540e+02
2.171024311069827490e+02
2.921231639027683400e+02
2.718909260881154637e+02
2.792646047212070357e+02
2.865485605220489447e+02
2.677372243917177457e+02
2.995063492998498305e+02
2.906273621980942607e+02
2.877891443160571612e+02
2.878358721889010781e+02
2.634777384853718445e+02
2.640255319060000261e+02
2.907902555187020539e+02
2.790032971287451460e+02
2.545462181168211373e+02
2.654450427571714499e+02
2.653825973282569066e+02
2.684117216639187973e+02
2.463172916104838066e+02
2.747482603975764164e+02
2.801893271879094982e+02
3.122036628337405659e+02
3.143012409196385875e+02
3.298916419548191357e+02
2.981172163964692459e+02
3.257238008562795812e+02
3.280298453580100499e+02
2.832966024081446790e+02
3.259815188444882210e+02
3.015973464116324863e+02
2.813633291537611854e+02
3.020908205562620310e+02
3.023260333960420780e+02
2.735334117864630343e+02
3.094874642519706072e+02
2.779009059978998835e+02
2.687989705766311204e+02
3.031124334645758154e+02
2.783050969919207773e+02
2.829314564235284024e+02
3.024418544644620965e+02
2.577023452534380112e+02
2.682973702479876010e+02
2.663830304893351695e+02
2.495298701178290059e+02
2.576524221192777873e+02
2.673063851576459911e+02
2.557745841984856270e+02
2.742816930323752445e+02
2.566644135250248837e+02
2.502058262996995666e+02
2.390775331040186131e+02
2.504709393465151095e+02
2.509395640666018892e+02
2.432189351635213086e+02
2.619030177207708903e+02
2.581543447738565646e+02
2.596703729407917649e+02
2.572594046937175563e+02
2.600656422185632550e+02
2.448302729345086277e+02
2.829179694219167800e+02
2.938168077740223794e+02
2.930462458974328115e+02
2.731814268598245121e+02
2.959751982903788985e+02
2.655087931005983251e+02
2.822034333370521040e+02
2.838007415767476687e+02
2.971908322795413824e+02
2.613609489809497290e+02
2.775875440187995196e+02
2.779845411240236217e+02
2.682631429020402720e+02
2.732236041760612579e+02
2.873583532647617744e+02
2.909646375210464271e+02
2.679684077061719449e+02
2.801652075806170501e+02
2.897249858865258716e+02
2.815854298676400163e+02
2.801695062016891598e+02
2.774806996329524509e+02
2.768714263998468255e+02
2.811855172641079434e+02
2.973235645049613822e+02
2.760154861733343523e+02
2.785402714040829437e+02
2.877571706231739199e+02
2.671691915404505266e+02
2.688722821209376548e+02
2.710194106997981862e+02
2.779339007229368121e+02
2.635092045108747243e+02
2.684261620892041265e+02
2.742871976589954670e+02
2.514607122569962314e+02
2.774077514180632988e+02
2.482358574394499442e+02
2.744609707227937179e+02
2.716698440837826070e+02
2.347179889102633012e+02
2.601996658810253962e+02
2.277864000328199552e+02
2.597079879817742949e+02
2.403242816544451443e+02
2.364300969207634466e+02
2.307728276652898387e+02
2.498672206947864538e+02
2.283272525831983160e+02
2.275443797936487158e+02
2.361379145337426451e+02
2.435723584132956887e+02
2.312686676122284837e+02
2.368491117997601521e+02
2.450587596695859816e+02
2.287114644914357484e+02
2.501067885893856442e+02
2.389711439557382846e+02
2.364897726444753516e+02
2.335168047974078718e+02
2.392550377421013366e+02
2.519352858119462724e+02
2.500050203282079906e+02
2.568306500069473373e+02
2.382796396589639301e+02
2.521685491471191085e+02
2.419048507074962231e+02
2.582052482112296730e+02
2.581826837997957114e+02
2.427182118350282849e+02
2.397374220289238451e+02
2.418170410866378006e+02
2.434149156950039696e+02
2.344095730742981516e+02
2.534130620812521215e+02
2.504892397794570797e+02
2.607150286134861972e+02
2.487738785481692787e+02
2.463890084286351794e+02
2.386362781605556052e+02
3.711464712274209319e+02
4.102805418512220399e+02
3.947451279200184899e+02
4.072718296568591541e+02
4.035198800616871608e+02
4.188487029352501736e+02
4.138517673725522741e+02
3.769594537235925600e+02
4.236712126729372585e+02
3.855180688972848770e+02
3.450363665493433700e+02
4.449502672723687624e+02
4.130749858482018340e+02
4.235010611764553801e+02
4.027132737270229654e+02
3.809888192562006566e+02
3.922493238726154345e+02
3.957214133588709046e+02
3.903462121030829621e+02
3.489119088062956848e+02
2.512407503160995930e+02
2.557018677764705501e+02
2.609893193614659594e+02
2.570756500176354393e+02
2.601328869009367963e+02
2.373145325607334826e+02
2.367580550528927290e+02
2.716098020055665074e+02
2.612190011218280574e+02
2.820014053671504826e+02
2.414901256204653350e+02
2.478445234361025484e+02
2.511006032894779310e+02
2.431806712517148696e+02
2.457853540562257706e+02
2.412290536521358035e+02
2.347437070878318934e+02
2.236354033123670888e+02
2.327610852646214141e+02
2.321664658938103116e+02
2.919655622965107682e+02
2.813478047733082121e+02
2.668996900621067425e+02
2.597543946269738626e+02
2.653644252892153759e+02
2.626324256843241756e+02
2.482378089537212986e+02
2.634414077460235148e+02
2.556116056991253345e+02
2.557839292751924347e+02
2.646242564897411285e+02
2.797193214694686390e+02
2.665252573695011620e+02
2.582962969105064985e+02
2.610472528087387900e+02
2.517415204349800035e+02
2.562670999913071341e+02
2.502434390961506665e+02
2.639903930784337831e+02
2.511010011048123545e+02
2.329479917629026318e+02
2.318559178646280543e+02
2.209557282511236167e+02
2.171624930945393146e+02
2.244557847541420017e+02
2.320665078800948322e+02
2.272589140963187049e+02
2.149691944590711046e+02
2.174541749462727296e+02
2.117289933971049152e+02
2.019927844781494173e+02
2.239200657661326090e+02
2.079126468759310455e+02
2.158376644755609561e+02
2.150590250530730145e+02
2.141807400665948933e+02
2.185878708470599463e+02
2.151696273021954937e+02
2.177987448802372512e+02
2.154698414675904985e+02
2.552493743127641324e+02
2.595444363158930514e+02
2.693023989102796349e+02
2.629073927825089072e+02
2.617984721156963701e+02
2.703678019677124098e+02
2.772572949475544988e+02
2.640674920076481271e+02
2.650535540239308716e+02
2.506649857248355318e+02
2.409827717490877887e+02
2.592129402110228398e+02
2.483426133111847776e+02
2.556871306965243207e+02
2.629493861670058550e+02
2.564025272330182474e+02
2.494772392523809401e+02
2.401968468525952005e+02
2.536673625437058774e+02
2.415182971172921498e+02
4.165105935342868975e+02
3.956852413367479357e+02
3.951387169816661071e+02
4.008186711788737284e+02
3.677721662771738806e+02
3.521506687449091260e+02
3.917973297054358000e+02
4.023537627653690265e+02
3.836830714786656245e+02
3.754786386585499258e+02
3.521423381868217461e+02
3.533709144243041465e+02
3.789759078745485112e+02
3.585722681214536465e+02
3.756066464938555214e+02
4.198361004360527886e+02
3.834728460934618965e+02
3.659029419941284118e+02
3.600866557457071053e+02
3.678737874042161593e+02
2.966009643243977507e+02
3.064568127482799014e+02
3.022346263240218036e+02
2.799506731657795058e+02
2.565266779031530859e+02
2.644247899886115079e+02
2.890822596610469191e+02
2.797359708341871283e+02
2.525396742555149103e+02
2.769770969048219058e+02
2.801307440391759087e+02
2.851264797133354136e+02
2.665801686525439322e+02
2.625640306911307107e+02
2.653511063802942544e+02
2.793655527867919091e+02
3.010534484301581415e+02
2.864933917226578615e+02
2.635419569115251193e+02
2.790252968572845589e+02
2.719537736335919931e+02
2.825009051597513121e+02
2.717811415328612270e+02
2.681124456415316217e+02
2.707803214192637142e+02
2.854314271266156879e+02
2.735142401382324806e+02
2.886459699939888424e+02
2.693688821376634905e+02
2.559067165806623052e+02
2.515934779092372935e+02
2.566882360738184161e+02
2.493867479056137313e+02
2.660809516079073660e+02
2.522297007651955596e+02
2.482988406937804768e+02
2.678262636648784678e+02
2.606839963703216654e+02
2.517281107500759845e+02
2.299381034455676627e+02
5.635435477107214410e+02
5.410833613914360285e+02
5.056910663523331664e+02
5.255162670382608212e+02
5.217531858900232464e+02
5.178789820087008593e+02
5.336835972719279653e+02
5.239972573888923080e+02
5.454420970598581562e+02
5.243489714848569747e+02
5.225458424747332629e+02
5.444044074147769834e+02
5.399935338467735164e+02
5.450526619820926726e+02
5.220710310183136471e+02
4.971485333828170496e+02
4.879511876807992508e+02
5.207935223375404803e+02
5.358487223529849643e+02
4.901372916900159566e+02
2.627645770292380121e+02
2.442278839369182606e+02
2.282472372490421151e+02
2.606563800214672142e+02
2.706036778491736072e+02
2.524192928016172175e+02
2.476394208677020288e+02
2.501714977450801314e+02
2.470945873754583602e+02
2.474734889772771851e+02
2.544214461860901224e+02
2.579674666677250343e+02
2.320769940916732708e+02
2.537598431810372688e+02
2.456677532044852796e+02
2.696980482670024344e+02
2.609909411998933706e+02
2.351084510793212985e+02
2.523108908644730946e+02
2.337495275258251013e+02
2.455440530614939121e+02
2.578616462417581374e+02
2.557567370712596926e+02
2.730673868992416828e+02
2.386548724221468376e+02
2.493381145304811639e+02
2.745709985075973236e+02
2.300820616457354220e+02
2.325902985624008181e+02
2.496796823127014875e+02
2.288448908665281749e+02
2.559904091237060584e+02
2.741677900661241551e+02
2.697616885963836353e+02
2.119953899984273278e+02
2.404680128659635727e+02
2.533314535538855239e+02
2.554059092806166120e+02
2.177366634158873921e+02
2.450471589000945869e+02
2.662050601591653276e+02
2.878909271306872029e+02
2.791397478738427367e+02
2.648946566704685210e+02
2.864248210606207863e+02
2.576796497729446855e+02
2.733784232132914553e+02
2.527327842808450669e+02
2.710764165080007047e+02
2.817150100409086235e+02
2.561942622226139861e+02
2.724228168902201332e+02
2.703854537543068091e+02
2.718863623934593079e+02
2.667723013931937430e+02
2.697589048811161092e+02
2.801801634248193409e+02
2.849288109231320050e+02
2.510524209830194309e+02
2.668513450041839405e+02
3.145624009432505090e+02
2.952833838353547549e+02
2.990378102794347797e+02
2.708538231402143879e+02
2.757845478584501961e+02
2.414839892950735418e+02
2.696627803996242392e+02
2.996839215590218828e+02
2.579943822127474391e+02
2.587107477394183093e+02
2.742587082766784761e+02
2.530528697662901436e+02
2.815950158736861795e+02
2.770838811380046423e+02
2.682959790633101420e+02
2.678907107165986758e+02
2.727771307750984420e+02
2.523292430808326117e+02
2.471142140439524439e+02
2.308901504013899171e+02
2.234070935624307879e+02
2.304655059671788138e+02
2.472130312308872817e+02
2.340894775572267861e+02
2.170229025937125868e+02
2.407197237902492191e+02
2.167259706205091732e+02
2.082954976064035009e+02
2.304733974950697188e+02
2.223173106566645743e+02
2.266715294503670748e+02
2.314301067533837113e+02
1.931951165580034910e+02
2.099156308457795035e+02
2.203490655012678019e+02
2.194163024598346681e+02
2.158497984535658247e+02
2.045557287170773577e+02
2.061814919285381791e+02
1.950860682855420976e+02
2.368925725638941060e+02
2.558923787418426343e+02
2.349831398600111356e+02
2.251959785523217761e+02
2.403251402865790283e+02
2.339285022742270996e+02
2.229397816880228618e+02
2.376620905987023775e+02
2.234826358500180277e+02
2.413953737979807670e+02
2.337485648340714306e+02
2.274789342834627917e+02
2.455605626922681779e+02
2.274903240036951217e+02
2.192875817913669891e+02
2.297913480180703800e+02
2.477105306769782089e+02
2.264564113343361669e+02
2.515540964954763581e+02
2.327302368263438836e+02
4.320019994201799705e+02
4.350887679306893006e+02
4.113203694419386807e+02
4.425688429084400468e+02
4.210857086700912078e+02
4.050914925628465539e+02
4.136584823000960682e+02
4.313537804335578585e+02
4.157634631527114948e+02
4.164701193872127760e+02
4.326989145229649125e+02
4.215964428975032661e+02
3.951737636294749905e+02
4.131373391299659943e+02
4.049778543182679869e+02
3.902237892337892617e+02
3.850492951996741340e+02
4.111272091606067534e+02
3.712923908697632669e+02
4.194612422892919881e+02
3.289783988313773193e+02
3.157128055113685150e+02
3.369095764887771907e+02
3.939226482432796388e+02
3.389499498066181786e+02
3.037499327121279293e+02
3.715344036463713451e+02
3.622498323361347161e+02
3.276449990832960566e+02
2.978116654647678843e+02
3.185193503761841498e+02
3.358983046099237981e+02
3.278021300487235976e+02
3.467470456069627858e+02
3.021796952886695635e+02
2.891471141715074396e+02
2.920824985754153431e+02
2.738625616518070274e+02
3.455190704168794582e+02
3.096476692998891167e+02
2.363709888941741326e+02
2.309895446883923853e+02
2.435930184315695612e+02
2.379786943122549872e+02
2.443421754959568091e+02
2.311351800772625609e+02
2.407927003853472172e+02
2.504470360480954980e+02
2.349701505143511611e+02
2.394317329950103499e+02
2.298763974591464887e+02
2.233820821071647629e+02
2.364736285329557006e+02
2.390619406195902741e+02
2.385746134543855419e+02
2.328581770922708358e+02
2.336595135425181695e+02
2.197222303563861487e+02
2.507416160819242634e+02
2.271337054798440533e+02
3.421597269992554970e+02
3.565510443436027685e+02
3.512626074042286746e+02
3.566546453267421839e+02
3.259017386682913866e+02
3.284041276894730572e+02
3.298649095208132849e+02
3.471524013119650363e+02
2.995774061114797178e+02
3.182116542231719336e+02
3.429768620297566599e+02
3.516211593696379509e+02
3.380286378795602786e+02
3.167437394613628499e+02
3.187982825934414564e+02
3.177240929965409464e+02
3.012041967217567731e+02
3.237430406837729038e+02
3.486982113769253147e+02
3.176625165456929949e+02
2.333709207523340297e+02
2.253830230818986990e+02
2.495904335810243140e+02
2.396333070808783532e+02
2.280783065394066114e+02
2.411118051715387764e+02
2.365685651054979246e+02
2.360570761651141254e+02
2.484816353238976490e+02
2.428490384816240351e+02
2.513622912141701988e+02
2.380328057513094109e+02
2.482802400125906956e+02
2.598577404678111407e+02
2.241995168091045514e+02
2.372875630431482534e+02
2.442790767949348947e+02
2.397202821978270322e+02
2.471002526797533392e+02
2.186901486494391236e+02
3.463766172471711116e+02
3.319942084361741763e+02
3.275288801503310196e+02
3.183886145914880785e+02
3.266548486128410786e+02
3.279996123050700589e+02
3.388741450365661763e+02
3.254322283400506421e+02
3.023940813528009812e+02
2.545696146271575913e+02
3.042568680818739608e+02
2.877226795254904346e+02
2.966352295061333280e+02
3.055111310667055022e+02
3.059907632666935342e+02
3.162634040182838930e+02
3.220804067247671014e+02
2.941763460008398852e+02
3.197143150749478764e+02
3.193265740691139172e+02
2.498179774080305151e+02
2.304454996481068179e+02
2.454889876587471633e+02
2.605611955450675055e+02
2.475554223722310496e+02
2.470490928306267904e+02
2.528838372803551522e+02
2.578661959180487315e+02
2.424286765204531946e+02
2.347919273256878796e+02
2.469871415418576532e+02
2.212896008727535104e+02
2.274038065795982391e+02
2.527382945540764467e+02
2.636696186970193025e+02
2.374368214991930870e+02
2.420924536655876977e+02
2.432395246997890581e+02
2.496064181619003648e+02
2.400857389940883024e+02
2.616622457865828437e+02
2.682048459865264931e+02
2.543581539306968011e+02
2.502268091618417998e+02
2.571958216036331919e+02
2.373793156383220264e+02
2.544428489771751742e+02
2.455236274466925295e+02
2.519383594998382137e+02
2.428714910129076543e+02
2.505572002682596633e+02
2.410829974269695413e+02
2.365627128752630313e+02
2.434272245328632778e+02
2.424560150800817269e+02
2.655057248252156796e+02
2.364018575387635224e+02
2.467399105119135641e+02
2.610541429693719806e+02
2.314946354779924320e+02
3.996778854520026130e+02
3.950302890466022063e+02
4.023073011070448501e+02
4.034352006963809458e+02
4.170567277593506219e+02
3.886213180981329174e+02
4.177830964337148316e+02
3.846564156555880345e+02
4.042038430579458463e+02
3.762576876291822146e+02
3.784425320217662829e+02
3.903102807454736194e+02
3.784291125427214411e+02
3.997271038394781613e+02
4.015952855215289787e+02
3.765399768564133751e+02
4.257680190036924728e+02
3.978227508076812455e+02
3.854696353489111402e+02
4.029690386964128379e+02
3.034582771850165273e+02
3.067244317633899300e+02
2.866176404418157517e+02
2.994933485844821348e+02
2.754010653783938665e+02
3.073264200558298285e+02
2.570778835121124644e+02
2.826577704080366402e+02
2.829321193478171494e+02
2.745028579669594819e+02
2.824190695320932605e+02
2.695881097839276777e+02
2.492342608988179222e+02
2.951929170361908632e+02
2.755012737648813754e+02
2.667350752781827623e+02
2.955921646295356595e+02
2.983241030945249008e+02
2.993205305195549499e+02
2.855633869577117707e+02
2.170198940883921352e+02
2.229784894334837304e+02
2.143296767799486702e+02
2.350743940993294814e+02
2.229901162959154703e+02
2.182836201897161743e+02
2.286255633713772113e+02
2.146402677853450882e+02
2.233438170614751073e+02
2.128321920464237564e+02
2.209165160507044163e+02
2.208388489781526687e+02
2.082387079726201193e+02
2.199360177425371035e+02
2.097537265818743606e+02
2.181747516418934651e+02
2.140200144621711900e+02
2.255756168222054896e+02
2.069869826881902952e+02
2.152790188516580088e+02
2.639009250752775984e+02
2.819873907325917344e+02
2.917086068264487722e+02
2.928281266644870016e+02
2.884732909132237069e+02
2.943229085331689134e+02
2.784489956713659353e+02
2.997498099742970226e+02
2.829730393896592204e+02
2.903972143850155021e+02
2.802626350970548970e+02
2.678974106335683700e+02
2.707579763143721721e+02
3.141562012409384010e+02
3.011269693792168027e+02
2.710808848491716390e+02
2.743838374698867710e+02
2.714768358893151117e+02
2.731808735004183291e+02
2.892781334788687104e+02
2.582695108312552179e+02
2.556088284014322198e+02
2.607704345915419708e+02
2.657235198024285978e+02
2.652645592771632437e+02
2.511299891870220335e+02
2.562836167067152928e+02
2.365456226104469692e+02
2.532374633356521372e+02
2.382234436014410051e+02
2.590271343440830378e+02
2.543718279338736465e+02
2.418293014063561941e+02
2.646228720312706741e+02
2.789318654382698810e+02
2.495763673942432774e+02
2.413607254955755934e+02
2.380470243004216684e+02
2.459445585861862753e+02
2.421551197354649219e+02
2.123910460922949426e+02
2.345469621251825458e+02
2.298791927531130170e+02
2.135272135765454493e+02
2.266107425901468275e+02
2.421203781096588443e+02
2.308491798871726530e+02
2.121244468697345269e+02
2.234048524991077045e+02
2.222463849729799108e+02
2.126328616931904776e+02
2.120678068290918645e+02
2.142962599104902210e+02
2.010901283472550176e+02
2.123918626752689249e+02
2.077655827240357382e+02
2.133341024047910537e+02
2.085004860392170940e+02
2.117796647733458713e+02
2.183759804275194085e+02
2.480779497635080872e+02
2.517764471397795205e+02
2.385252313568315117e+02
2.419292807873580671e+02
2.431970473728447359e+02
2.487640933696578998e+02
2.419927992610227250e+02
2.171804046932708445e+02
2.320106965075582366e+02
2.281798839291247134e+02
2.296472609060289187e+02
2.426712794327423239e+02
2.411391360377307649e+02
2.424143327936690469e+02
2.307393818555817688e+02
2.431970655922286539e+02
2.399582474031888069e+02
2.461225744724938522e+02
2.284014230154057543e+02
2.413332152010210621e+02
2.151761475750751345e+02
2.121955438676547203e+02
2.037898378083851298e+02
2.013943353423433962e+02
2.049503493864017969e+02
2.056844086733308927e+02
2.306679279294694425e+02
2.159424686468689742e+02
2.126097399230760345e+02
2.066557611465840125e+02
2.183229479578693031e+02
2.031712177800772565e+02
2.114768265917670078e+02
2.144512906988145460e+02
2.017175498704421273e+02
2.093421074164781430e+02
2.091291514841284425e+02
2.039666923785759707e+02
1.956141147433074536e+02
2.101830164859916295e+02
2.389997508694952444e+02
2.832486852668650954e+02
2.549648166556933973e+02
2.617378114474977906e+02
2.582753740630063817e+02
2.773716061168213400e+02
2.601864561015050867e+02
2.524337404140430579e+02
2.752541871958541151e+02
2.515156327770988014e+02
2.546102924467614628e+02
2.617958152667556533e+02
2.704548480143190545e+02
2.487205031911465767e+02
2.492037635505517699e+02
2.720723754205659475e+02
2.882446705313524831e+02
2.840955275184700213e+02
2.643515856779484352e+02
2.771780672436316877e+02
2.891077981802843624e+02
2.758281133537339542e+02
2.539023080463185522e+02
3.013651382943654085e+02
3.022574344398447010e+02
2.908442742291555305e+02
2.869345241021881066e+02
3.012874690308387358e+02
2.917637839472149608e+02
2.883912794853496280e+02
3.030093805839358652e+02
2.774106590880144267e+02
2.918949659475371163e+02
2.794204177072154494e+02
2.488825051957992969e+02
2.649868096997320208e+02
2.896743425210771647e+02
2.836489526425019108e+02
2.619052218785844275e+02
2.766023019812629968e+02
2.479569544229008216e+02
2.485550792838988627e+02
2.525928694059311681e+02
2.504076171787272074e+02
2.454567348329663616e+02
2.291588574148045154e+02
2.612669153929680306e+02
2.510221202110031982e+02
2.538176227125117350e+02
2.657369562912929268e+02
2.543487533924585478e+02
2.539022273180327431e+02
2.392620774397180980e+02
2.548027220184512203e+02
2.250898247281484714e+02
2.512148092924526566e+02
2.412768803696144460e+02
2.375353345311738735e+02
2.245949520111138327e+02
2.439199025427938352e+02
2.501927970108716579e+02
2.467323682868721164e+02
2.451429544356220163e+02
2.270600405464742551e+02
2.507178280712256253e+02
2.530322954132725215e+02
2.630418417477242770e+02
2.734763633608851023e+02
2.584416892212970538e+02
2.650120546660207879e+02
2.508511394484789037e+02
2.704406270727992592e+02
2.449384338100847174e+02
2.437749698351577194e+02
2.237774780959119880e+02
2.542043407952897951e+02
2.184884976521016711e+02
2.485365270004827210e+02
2.467025614655637469e+02
2.537001313289184736e+02
3.511994602677547732e+02
3.832786915769792699e+02
3.621908466849972683e+02
3.695987627700699250e+02
2.810544270296153968e+02
2.749729799184930243e+02
3.398575213236926515e+02
3.452742563899018933e+02
3.477630498702910131e+02
3.018533357072710146e+02
3.592582072084090328e+02
3.451101267279543663e+02
3.313276679792763275e+02
3.674827048797208136e+02
3.668865856336476554e+02
3.487668351550102557e+02
3.486075237727310423e+02
3.664243436668588174e+02
3.760057732356385714e+02
3.599829056873651325e+02
2.746791061828171792e+02
2.494311687144189875e+02
2.640269742720964814e+02
2.574366881725935627e+02
2.641182916432084653e+02
2.543766781990608763e+02
2.446778813967364385e+02
2.902369035313775498e+02
2.853579449742089764e+02
2.740137917633517759e+02
2.745190514089064777e+02
2.589047190226685302e+02
2.834861277812930211e+02
2.645330947779601161e+02
2.574189407597727381e+02
2.838172224175630163e+02
2.653111012229406356e+02
2.408575845700775915e+02
2.635998398312478344e+02
2.817027357560104406e+02
3.834704639497060725e+02
4.104827029965460952e+02
4.270662226398250709e+02
4.274264583204592327e+02
3.937593489525199288e+02
3.901113743377454739e+02
4.046434427097704543e+02
3.958917816022770353e+02
4.022665170790289721e+02
4.124933476775049144e+02
4.149887026112611466e+02
4.070204658157960580e+02
3.802333335481262111e+02
3.703849183163781618e+02
3.980732809861061696e+02
3.260667249636999259e+02
4.128273736048029150e+02
4.063707006356580109e+02
4.278940295613074909e+02
4.014017855883670904e+02
2.211990452289458631e+02
2.223918422213504300e+02
2.305689588104491463e+02
2.164031329298776996e+02
2.197887186148120975e+02
2.413049173729300776e+02
2.283497918926679233e+02
2.344185035868190710e+02
2.536542047505658104e+02
2.392105929351388909e+02
2.533532924884773649e+02
2.318124529729632286e+02
2.032688778431297294e+02
2.437164951107495767e+02
2.481716793206891509e+02
2.360839978797567937e+02
2.192118167123412604e+02
2.262948229540226635e+02
2.148643787685838902e+02
2.357758177884005022e+02
1.858032313155948714e+02
2.056529234712222660e+02
2.072900026111933585e+02
2.160975438714408483e+02
2.165008602498312200e+02
1.972046902778703839e+02
1.967381227790764058e+02
1.990397738406531118e+02
1.938588982432813168e+02
2.070647553650628367e+02
1.998638857307227852e+02
2.070770005790991490e+02
2.112812626826224971e+02
2.027284322195821744e+02
2.086809604010815065e+02
2.246622583956737742e+02
1.982526582537628315e+02
1.828869077122718068e+02
2.214083094404727206e+02
1.999871464260938581e+02
2.087110090988084607e+02
2.430351756178892515e+02
2.165679234165714604e+02
2.187548149672570617e+02
2.039212829943370195e+02
2.339540387689262673e+02
2.203381116232473573e+02
2.310661212211397526e+02
2.314902227761746474e+02
2.478571102153594836e+02
2.177133678545316684e+02
2.283199084733936104e+02
2.396004794420005908e+02
2.356135240663056152e+02
2.234030289225556203e+02
1.901198088553112200e+02
2.216609221432484844e+02
2.237248844455022549e+02
2.256088806494615255e+02
2.234378117543825226e+02
2.444568264163332287e+02
2.241308187853014715e+02
2.731171566205383670e+02
2.793917012300912575e+02
2.492420750769440758e+02
2.624962636937281104e+02
2.826315504769332847e+02
2.876792203748379961e+02
2.431052170098686531e+02
2.567936100353589950e+02
2.178309001813240116e+02
2.744052412910033354e+02
2.517049567132741004e+02
2.653508999237327544e+02
2.694124143173229982e+02
2.393002617079979757e+02
2.735614567934576939e+02
2.222634695111604515e+02
2.533842776433112078e+02
2.584924850804789571e+02
2.066259809812245294e+02
2.261586174473735014e+02
2.207349564851712387e+02
2.058696971452898481e+02
1.977172328745539289e+02
2.192383555021962707e+02
2.101039336912806164e+02
2.165778462762847596e+02
2.231148207445006619e+02
2.099881841141361463e+02
2.070259798838431209e+02
2.114403498233150458e+02
1.984961611052110015e+02
2.136117046635540930e+02
2.178029722763636471e+02
2.027848601662567773e+02
2.102809064630620526e+02
2.057203025080545444e+02
2.061164189673286842e+02
2.145332835929886528e+02
2.607072660927547645e+02
2.489535597483699121e+02
2.414091553312649978e+02
2.416805872751119466e+02
2.606990575405311006e+02
2.225742969117796690e+02
2.456723491564048913e+02
2.640542351893998898e+02
2.531732087035257450e+02
2.480089025405357290e+02
2.287967650041423724e+02
2.453926709162192594e+02
2.456272493905891281e+02
2.459743513386658265e+02
2.321562956119961996e+02
2.471221345412799053e+02
2.312424562178510996e+02
2.486765546487739016e+02
2.314893169143937541e+02
2.504910657721437985e+02
2.196664803229011227e+02
2.299303914755125220e+02
2.182869564171758725e+02
2.186801406911257288e+02
2.103687085546199000e+02
2.226214324761928367e+02
2.166425390155594926e+02
2.295402646501981678e+02
2.247472984078169418e+02
2.285462588547268012e+02
2.238352911184444736e+02
2.205505643036320294e+02
2.065710726280710503e+02
2.309981266622264400e+02
2.082816702984595452e+02
2.260485186208146615e+02
2.241281947334641700e+02
2.148456132296055614e+02
2.205965314636090966e+02
2.138293473378656699e+02
3.322651048040823980e+02
3.387556066085982138e+02
3.364145004264785257e+02
3.172180536054832487e+02
3.147545342321908493e+02
3.401127532964299007e+02
3.165308264445966415e+02
3.372999411925667914e+02
3.118234176052390012e+02
3.236737313251051660e+02
3.093135737942586729e+02
3.136085071093846750e+02
3.155641027741219204e+02
3.133359394134503759e+02
3.205177575660025013e+02
3.195788918599189969e+02
3.111092574249789209e+02
3.388001172028137375e+02
3.299518537954407407e+02
2.920530075549582421e+02
2.455340370083375490e+02
2.556453207474873182e+02
2.669457426003605178e+02
2.733304253254953551e+02
2.532235816734119283e+02
2.367519013508729699e+02
2.626160799856738777e+02
2.663553270156297685e+02
2.619489313416314644e+02
2.739304983368168678e+02
2.534429119952269218e+02
2.372502487466593948e+02
2.460210815189805089e+02
2.653624529600932078e+02
2.550137377113748300e+02
2.513613431416602850e+02
2.552034340234514218e+02
2.432998208729427461e+02
2.688926076527857276e+02
2.567887252094439532e+02
2.305041169813542865e+02
2.371821263399083932e+02
2.620446783807825000e+02
2.518576908305750521e+02
2.546162580808685618e+02
2.459257490589333770e+02
2.373799919270222176e+02
2.362513774627288115e+02
2.536961509771707881e+02
2.374438365202429964e+02
2.342891318797151428e+02
2.279621264399884808e+02
2.378537299647452414e+02
2.393469266593422162e+02
2.333859529731395526e+02
2.471898906189912850e+02
2.446456159605843936e+02
2.434499723575248140e+02
2.270997930254631285e+02
2.596798378432926597e+02
2.722719526590823307e+02
2.642856884257969341e+02
2.700357316251966608e+02
3.029986644454959901e+02
2.737460504696990142e+02
2.645170484154263022e+02
2.672211818524309024e+02
2.737072560527748806e+02
2.761393436844476810e+02
2.736099033469056963e+02
2.555464006428297807e+02
2.491726634830528440e+02
2.597304292717842031e+02
2.830475511727237290e+02
2.562654413897303129e+02
2.706511509590844184e+02
2.446051558185396004e+02
2.454514315564750007e+02
2.637401507364631357e+02
2.689086447544836460e+02
2.731213940025033935e+02
3.417920566571547738e+02
3.624009006397836288e+02
3.275317233116165880e+02
3.360824338838939980e+02
3.783495440626573441e+02
2.942346769269323659e+02
3.281075710509114174e+02
3.296781409690954661e+02
3.456631232054884890e+02
3.256050748304967897e+02
3.105020792839177943e+02
3.158005579061039612e+02
3.055925660614337289e+02
3.230922229312076297e+02
3.524765181529025995e+02
2.958886355523664520e+02
2.792446091581786050e+02
2.854092585474019756e+02
3.231477284058804571e+02
3.106627374558400447e+02
2.756042405605248291e+02
3.110830918415506403e+02
2.651481563813835578e+02
2.971167752759342875e+02
2.942055844238032023e+02
2.955114469779064166e+02
2.980255625585752455e+02
3.000363748714383405e+02
2.900763127967186961e+02
3.061800539164996735e+02
3.049585444816087829e+02
2.851498065708463514e+02
3.016759049053179638e+02
2.889071709789871534e+02
2.772364338909999901e+02
2.969411449841720696e+02
2.807580942947437848e+02
2.812271483962185812e+02
3.248273769296731643e+02
2.371743076626183324e+02
2.338180927292456488e+02
2.572864649683259586e+02
2.397834631311046678e+02
2.479502885579378528e+02
2.316768046746328480e+02
2.268511508625619228e+02
2.375762400148099402e+02
2.445812588260635891e+02
2.255686444134835256e+02
2.354195207367546914e+02
2.452786522873691695e+02
2.531071301290391489e+02
2.546513790712782281e+02
2.452312251553807982e+02
2.255704454190353090e+02
2.422674163919745354e+02
2.337332923076961606e+02
2.401302840262235065e+02
2.357325378188391483e+02
2.611527241380185842e+02
2.714858401920924962e+02
2.587177908690313188e+02
2.738916740455082390e+02
2.642279777528877958e+02
2.635908378700767685e+02
2.630435188274806819e+02
2.483920460055298918e+02
2.634185523507409812e+02
2.491583972526340744e+02
2.742100446570683516e+02
2.500955377513790268e+02
2.652900072361489379e+02
2.650326528517319957e+02
2.709001685646737201e+02
2.612368924436227076e+02
2.698226328324806218e+02
2.522171645583045745e+02
2.582783699126493957e+02
2.716913129538859835e+02
2.208493598878183661e+02
2.286256999194662853e+02
2.202892146940360760e+02
2.158676532104024943e+02
2.250400657839913094e+02
2.150238128571205323e+02
2.233817879622917246e+02
2.248515080666974484e+02
2.252922249768471374e+02
2.234613567114322734e+02
2.337201578189318525e+02
2.305814083179113254e+02
2.127400667238007088e+02
2.355985902249730088e+02
2.240121822611941411e+02
2.178094440723331786e+02
2.158536073738320908e+02
2.180149406251946118e+02
2.327326988339851823e+02
2.163778565517898187e+02
2.655885046442667772e+02
2.573017243361718442e+02
2.707958104340213481e+02
2.680042891040745872e+02
2.695872717641345275e+02
2.598525711367481676e+02
2.807393656006386209e+02
2.517799092301374344e+02
2.511074330220498894e+02
2.556214846691302398e+02
2.511865998080018301e+02
2.607241229845966473e+02
2.415914007096400837e+02
2.719577165667330405e+02
2.505891773825377413e+02
2.669055774518183171e+02
2.391132936112528569e+02
2.687492911058741356e+02
2.604401690448705722e+02
2.502297234892962479e+02
4.893411365522200640e+02
5.252866380919966787e+02
4.579519377488661576e+02
4.693558933853174153e+02
4.559223675009434942e+02
5.035815924567547199e+02
5.141633742932114046e+02
5.027399577213875546e+02
5.498837756194291160e+02
4.214133540626906438e+02
4.684234619418135708e+02
4.720724340632036160e+02
4.952569893271901833e+02
4.543663835885057551e+02
4.671758974449376183e+02
4.814259622241121974e+02
4.843504831626910914e+02
5.054989111136126780e+02
4.855434170000540917e+02
4.304283335219568016e+02
3.430182951971050329e+02
3.627186918632922357e+02
3.618506986184200969e+02
3.590780716931847678e+02
3.807232114129975002e+02
3.895576228237644045e+02
3.735654371541730825e+02
3.219527875496378897e+02
3.808113848841128402e+02
3.617624077070232147e+02
3.427277628971493755e+02
3.415216217122415969e+02
3.259234971430457790e+02
3.679529348355848128e+02
3.428403790272146807e+02
3.637374691147720114e+02
3.923700972226023396e+02
3.651443058029320241e+02
3.610301264010561226e+02
2.999287736619061775e+02
2.879717955611296816e+02
3.031746390543567600e+02
3.000933703484732291e+02
2.809550117195880148e+02
3.004686411852418928e+02
2.790203225344791917e+02
2.942056215943104576e+02
2.952200797383010809e+02
2.924647000686632055e+02
2.733439955722145669e+02
2.984941741203682000e+02
2.612460241192143826e+02
2.633940460760397855e+02
2.907385317408844685e+02
2.820266268287477374e+02
2.959901955663879107e+02
2.877759703259869184e+02
3.007251871177764997e+02
2.735741909774292822e+02
2.820879867318743663e+02
