# Supplementary material for: An experimentally-informed polymer model reveals high resolution organization of genomic loci
Source: Nat Commun. 2026 Feb 4;17:2338. doi: 10.1038/s41467-026-68928-w (PMC12979793; doi:10.1038/s41467-026-68928-w)
Supplement: Supplementary file 4 — Source Data [file 41467_2026_68928_MOESM4_ESM.zip › Source_Data/Fig5D_SupplyFig10D/source_data_nanog.txt]

2.783248645179973551e+02
2.858750194155946360e+02
2.755562242397609225e+02
2.680196307859871467e+02
2.857739674923778352e+02
2.746614735881612432e+02
2.723459850991629878e+02
2.729571917025307357e+02
2.612122983874366469e+02
2.948137447904131818e+02
2.767989365361847831e+02
3.045242356619025941e+02
2.769537047524813715e+02
2.746199528101593046e+02
2.733497401464530299e+02
2.848859314079491583e+02
2.587175566455158560e+02
2.763713242802809873e+02
2.612718432844980043e+02
2.653660380128994802e+02
2.153682414850858891e+02
2.259470503548792806e+02
2.347601561100472054e+02
2.325136906598038138e+02
2.168850740007794684e+02
2.223057330251041321e+02
2.147016764507593223e+02
2.080000138888264587e+02
2.213739791482003341e+02
2.322391440521073775e+02
2.175802872003398818e+02
2.244789084167619251e+02
2.260227743777793421e+02
2.303179538141846479e+02
2.228579119059035065e+02
2.235327679857393832e+02
2.237984790534436002e+02
2.255740579182328531e+02
2.313515019495674778e+02
2.381807496762833694e+02
2.744508904906840030e+02
2.609170671851681504e+02
2.549055986181174092e+02
2.840695691314500664e+02
2.698934382060580788e+02
2.742605277828109820e+02
2.773390684812322888e+02
2.621620113355305079e+02
2.812690474276425903e+02
2.854885420271301086e+02
2.768299748061733681e+02
2.636994784494359578e+02
2.642079135977724604e+02
3.024768811198182448e+02
2.756186219948141911e+02
2.713666741880026052e+02
2.784589863264833980e+02
2.750773247612872296e+02
2.678974276964102046e+02
2.830252801734420700e+02
3.133373663107341827e+02
2.953024319412191403e+02
2.873328200350688348e+02
2.961616367733255402e+02
2.828970313476370961e+02
3.060471589459175448e+02
2.759465986285559325e+02
3.005376651268645674e+02
2.780387557870340061e+02
2.944700785291718148e+02
2.801001165962554751e+02
2.910623825305829655e+02
3.016359956843279519e+02
2.856825374488571470e+02
2.725302882092586856e+02
2.743370163670333000e+02
2.621082128864017022e+02
2.893052116429705620e+02
2.708656598946993768e+02
2.781649524098024244e+02
4.039500283487672050e+02
4.106866004126273424e+02
4.384399966822472265e+02
3.718031885551947653e+02
4.028435391756976287e+02
4.230651082127959626e+02
3.923672325141100146e+02
4.381191875936301585e+02
4.054191945782594644e+02
4.536530838295115018e+02
3.893353199041544030e+02
3.984125252083478586e+02
4.281783504053138358e+02
4.029272940348704992e+02
3.710851172797522963e+02
4.262022797712038482e+02
3.840158936285950517e+02
3.931089276130186931e+02
4.177569271302286893e+02
4.753335673497123821e+02
2.313298229330990523e+02
2.603223799487968790e+02
2.535409069955228460e+02
2.525550097615256391e+02
2.223087238230932314e+02
2.430434490683204558e+02
2.311475619931167103e+02
2.293359090803061235e+02
2.553103585145524619e+02
2.323967515741557861e+02
2.297343678217660283e+02
2.481985983287051738e+02
2.390992957478328265e+02
2.551060765436641873e+02
2.314671100106567394e+02
2.358561083064690536e+02
2.548647068593704716e+02
2.282288200618548046e+02
2.485835987343410522e+02
2.531454891603186468e+02
2.127474744624010441e+02
2.039853269629084593e+02
2.034910120737795296e+02
2.013768730117141956e+02
1.825539047925616103e+02
2.023048413401153880e+02
2.127710648272450271e+02
1.915940744433287648e+02
1.985895062258017560e+02
1.926072475776265094e+02
1.923549188991655399e+02
1.999778039681071391e+02
2.011336102002379107e+02
1.917182683744404130e+02
1.920448505523318374e+02
1.928546367903540215e+02
1.915606623691553523e+02
2.007045014495396913e+02
2.010258361236830638e+02
1.970747549599704485e+02
4.103487532284156032e+02
3.840319214869870166e+02
4.310509403801682424e+02
4.029363534824673820e+02
3.883983688619156851e+02
3.837750394404610574e+02
3.850683890779756666e+02
3.736243212530277447e+02
3.982647522355460410e+02
3.722882249140449744e+02
3.949820753668961970e+02
3.996057822367957897e+02
3.760627893149652436e+02
3.832844183279046320e+02
3.963335518787172873e+02
3.601224142575480869e+02
4.209051678663627740e+02
3.676798167502544175e+02
3.891436472340448631e+02
3.810835726446072727e+02
2.848659979841289669e+02
2.746424618461326190e+02
2.878584295285791654e+02
2.435741447320024804e+02
2.744291343729597656e+02
2.895567625806382921e+02
2.896835748656430383e+02
2.672135823724036641e+02
2.772445734963588961e+02
2.762400668343396433e+02
2.717868187520463152e+02
2.598514801101793523e+02
2.785559284496142709e+02
2.860500916586096309e+02
2.769686523302063961e+02
2.775091825484556125e+02
2.722736949972038474e+02
2.831795817476958064e+02
2.676220915991309539e+02
2.720168682711392876e+02
3.099799914312312694e+02
3.316938898948372412e+02
2.807863338418546846e+02
2.850555429450138263e+02
2.685257533671012311e+02
2.990876390845565993e+02
2.924573033574828287e+02
2.613814620195618659e+02
2.802979064203398138e+02
2.988281035370650329e+02
3.246467128801763238e+02
3.027244342431902737e+02
2.877831999657228153e+02
2.893400286438615012e+02
2.618356466045225943e+02
3.191971484718975489e+02
2.982327543106300141e+02
2.902995549062964074e+02
3.385198662808845711e+02
3.041001143234629467e+02
2.592790296911072687e+02
2.553826540643239014e+02
2.323022951520930803e+02
2.443677520609402336e+02
2.539350342751243943e+02
2.314421997820250283e+02
2.199320423799702837e+02
2.468485667962259811e+02
2.432318653494643002e+02
2.558138536856211829e+02
2.682411923657642205e+02
2.641626770988222006e+02
2.595258122102497396e+02
2.451865735504931934e+02
2.699300773888994058e+02
2.456021343860485899e+02
2.605316444865682683e+02
2.444794218106753476e+02
2.632737393993287469e+02
2.633456452365365408e+02
2.794753195217323309e+02
2.651431173761881723e+02
2.691726499305167408e+02
2.714959832889658742e+02
2.663737942524761024e+02
2.673066651375140736e+02
2.624560150928560915e+02
2.467987478456920201e+02
2.645328542226259856e+02
2.562646540051075021e+02
2.633443215545821658e+02
2.472864760786394527e+02
2.546262511982120316e+02
2.588232365649070061e+02
2.527997926518548013e+02
2.432557168859802346e+02
2.600052351914940800e+02
2.590595229955897025e+02
2.479534147960528969e+02
2.658443951568003740e+02
2.692564814306244898e+02
2.600437429573667032e+02
2.650488364322637267e+02
2.791304536866201715e+02
2.329359028594519430e+02
2.567256400989460303e+02
2.767123748207868061e+02
2.468960754970204903e+02
2.594756551562792879e+02
2.456091097472992715e+02
2.679229794542231957e+02
2.622257686862011496e+02
2.590318803294351824e+02
2.491824462250271210e+02
2.287702051636740634e+02
2.699914538708936220e+02
2.383427378922602600e+02
2.564149765911764121e+02
2.589840597019431243e+02
2.754381116973878534e+02
2.445724941270214288e+02
2.382759480925896867e+02
2.478906679607922001e+02
2.568513661297707813e+02
2.427393456711480724e+02
2.523968078342206525e+02
2.273172464055815567e+02
2.577300267310213258e+02
2.357299104523529820e+02
2.484331118764586677e+02
2.206521842306880501e+02
2.128997603875252764e+02
2.198578300117881099e+02
2.316001558725957352e+02
2.382723633268524281e+02
2.398735230448201321e+02
2.012511718202471798e+02
2.258257042543473858e+02
2.443884570904808413e+02
2.570180225221345722e+02
2.177667054162107831e+02
2.256637099826593840e+02
2.206900211557765203e+02
2.085085499451845692e+02
2.119581964211797072e+02
2.163173840856611889e+02
2.190786103646292986e+02
2.127326445812118720e+02
2.247648411969751407e+02
2.292498609700595011e+02
2.083382242487687392e+02
2.145587544713165755e+02
2.051512423692654750e+02
2.056390129925582926e+02
2.016350289976029160e+02
2.139738285564552882e+02
2.126656174248601587e+02
2.268657544639486332e+02
2.249214397039677635e+02
2.244134429590628770e+02
2.576159251019337262e+02
2.529623247478233452e+02
2.474907776001508637e+02
2.436449673299385381e+02
2.509262639090189850e+02
2.466860795170565837e+02
2.517536335076366356e+02
2.481283646496573283e+02
2.403024493229941925e+02
2.472086448007937634e+02
2.426969056310045403e+02
2.406941078089461996e+02
2.391433138110252798e+02
2.297404834307500607e+02
2.451733588272632005e+02
2.482343107943645180e+02
2.255034838239864143e+02
2.350693618373794038e+02
2.320900076474744083e+02
2.572001205701938034e+02
2.393200053806649521e+02
2.284131125344842417e+02
2.283789805965760991e+02
2.268462893447932061e+02
2.198964062768388317e+02
2.082484288723835562e+02
2.165409892920204413e+02
2.215931065249792482e+02
2.172695722100222895e+02
2.223620299838936205e+02
2.167536810198209309e+02
2.225844727688426019e+02
2.338866189373396764e+02
2.178698978140426448e+02
2.315053463400641363e+02
2.215205559673482014e+02
2.140773803294817981e+02
2.258427085650519075e+02
2.182295263920827040e+02
2.341614108397033647e+02
2.945576585163411778e+02
2.937166966003351831e+02
2.956990654819948645e+02
3.078710045916099034e+02
3.355538691296746379e+02
3.476892751921118361e+02
3.100029387244981649e+02
3.020737516380470424e+02
3.478976846764526840e+02
3.197734873717479331e+02
3.212283836720570207e+02
3.141858977744678327e+02
3.288456557072191799e+02
3.185108813188235786e+02
3.303384741654712684e+02
3.094122873131397000e+02
3.378345422164761658e+02
2.806304452127695868e+02
2.891787185675909200e+02
3.033847589552516979e+02
2.680356224182594929e+02
2.586727255075508651e+02
2.644949909517285960e+02
2.681212882039420720e+02
2.666896122335020891e+02
2.535738564451126251e+02
2.450431134670633639e+02
2.575531693637732928e+02
2.547026355555103123e+02
2.571862421972643347e+02
2.409400958269745843e+02
2.430883045835028895e+02
2.421897255175512385e+02
2.552492931411232462e+02
2.519259718009709843e+02
2.453028714715536296e+02
2.522420158742625631e+02
2.507406989534934496e+02
2.512770213738946836e+02
2.608291439038500243e+02
3.581135863950686939e+02
3.573181989551731021e+02
3.573957985261221779e+02
3.636366599975054328e+02
3.614224474551339199e+02
3.353994377515523979e+02
3.567760733041916978e+02
3.585392824650999728e+02
3.442420968117962730e+02
3.529804142974720094e+02
3.610245600376450170e+02
3.654328163402794871e+02
3.523045558541921878e+02
3.517939775580372270e+02
3.198125515908704415e+02
3.530597698164763756e+02
3.482316542603704761e+02
3.521515969160845998e+02
3.392040523456926735e+02
3.677276222623670492e+02
2.426290080457074225e+02
2.310350189939407812e+02
2.465086533001951921e+02
2.542537915309525260e+02
2.493706153848160909e+02
2.446802176631697421e+02
2.378797197735057409e+02
2.278910637429628423e+02
2.288590725769261098e+02
2.277224030829858066e+02
2.366034340468304151e+02
2.321174528322248989e+02
2.314381578362490473e+02
2.292964252041861357e+02
2.364406024034081497e+02
2.379428912604552693e+02
2.323045482740147349e+02
2.111328547671255080e+02
2.400947999412778699e+02
2.411320161802217683e+02
2.292390044035505809e+02
2.343298484951229739e+02
2.296962474119242188e+02
2.186576083752691204e+02
2.191957951744113302e+02
2.487727383437263313e+02
2.199860929046408842e+02
2.284278800786529473e+02
2.293309948412789936e+02
2.455930467660859620e+02
2.441107680720650137e+02
2.422162584331094308e+02
2.294110034794003070e+02
2.346284759389665453e+02
2.377857819662358736e+02
2.348378121848896569e+02
2.229921344561242904e+02
2.435627281707028828e+02
2.401771347099868024e+02
2.305367151903181480e+02
3.533324072588750369e+02
2.691202998581497923e+02
3.207111042779091008e+02
3.310960837241983086e+02
3.145532205542148745e+02
3.180275444616708569e+02
2.746500602130954007e+02
3.463787464578392132e+02
2.910132658886687977e+02
3.126189916295743956e+02
3.035447166851150769e+02
3.236324408822933378e+02
3.358333174816667110e+02
3.214306414320091108e+02
2.987414133525604711e+02
3.388869556504131992e+02
3.195491276602087964e+02
3.214333927957789570e+02
3.522139055420282716e+02
3.396992501737649945e+02
3.047690563253163418e+02
3.091228189702440545e+02
3.010459765139735850e+02
2.850209771102700529e+02
2.873032661857255334e+02
2.881733986624903991e+02
2.967317197717391650e+02
3.045159448808557272e+02
2.870973489386913116e+02
3.198490654450257580e+02
3.013373637739500168e+02
2.979116710994657637e+02
2.878285447072252623e+02
3.031829746481705001e+02
2.772489766847535293e+02
3.040911951651485765e+02
2.886347816749594131e+02
2.895746530573784412e+02
2.871160662119908125e+02
3.065754193628717985e+02
2.484258721850182781e+02
2.413074831278380543e+02
2.354473052888345705e+02
2.435833848305082938e+02
2.379285610025413575e+02
2.416031889393476888e+02
2.054276565745523158e+02
2.413324894641750973e+02
2.305289606420320752e+02
2.101071495833800498e+02
2.139083635109376189e+02
2.273441823757921156e+02
2.605861038901687152e+02
2.358640300766444682e+02
2.464580888472752633e+02
2.375723653486262208e+02
2.370148426230451548e+02
2.289308083949084391e+02
2.210024875473139900e+02
2.054370658855897318e+02
2.227814264121259100e+02
2.167404458124456994e+02
2.114568041970123318e+02
2.237167995786149390e+02
2.140870996604648724e+02
2.162640190829226015e+02
2.110470507750500531e+02
2.014843458257927296e+02
1.951230001565147631e+02
2.072796512787944607e+02
2.156503194180352807e+02
2.129207048069938253e+02
2.110018012101152181e+02
2.000302866343072310e+02
2.021558841607961767e+02
2.293489417774434571e+02
2.060353770991264355e+02
2.210306666996808360e+02
2.083243539034025957e+02
2.185078764551300310e+02
5.195395621269647108e+02
4.803482974415633180e+02
4.924126753053527636e+02
4.870989150737620434e+02
5.113512914557646809e+02
5.018157628661650165e+02
5.020220531344466508e+02
5.310337848509284413e+02
5.188549398325142192e+02
5.029644814400875816e+02
5.013418552988671308e+02
5.012521063040708782e+02
4.797846700485223437e+02
5.136498763828531082e+02
4.991904730199375422e+02
4.980672076920986342e+02
4.757525149176831292e+02
5.175155462004828451e+02
4.829371638071283428e+02
5.349178959941074254e+02
2.547740727991646565e+02
2.547614599548765852e+02
2.338591154684132505e+02
2.415667135733272914e+02
2.504690770436059495e+02
2.484387222989806219e+02
2.528827274060977288e+02
2.604265038197897297e+02
2.390025516064137321e+02
2.327010821418216153e+02
2.509309693334762983e+02
2.461044975760304112e+02
2.447715461133890074e+02
2.392327178342699483e+02
2.354836154612888492e+02
2.321193880738381381e+02
2.272031173294475934e+02
2.321306237750520154e+02
2.454798303115877900e+02
2.515267017637293918e+02
1.785695667635673942e+02
1.850399772265733134e+02
1.823916507301470347e+02
1.912952397832997917e+02
1.967483774944652168e+02
1.898249381577044517e+02
1.972373332954124692e+02
1.912640436079306028e+02
1.896455776274807192e+02
1.876334302502132800e+02
1.825526826116864925e+02
1.869561213590370699e+02
1.744687426336407725e+02
1.963545038549736148e+02
1.963448586361961645e+02
1.895810969595556799e+02
1.793702758872970833e+02
1.736972648366027556e+02
1.935129563662311796e+02
1.841196260181974935e+02
2.057322256286785489e+02
1.979857565302614546e+02
2.176969289194226462e+02
2.055554641916574496e+02
2.065073914425806265e+02
2.112130649204052872e+02
1.897211359248788654e+02
2.117739785844332800e+02
2.032137254100266830e+02
2.024355077932602001e+02
2.116027738328342593e+02
2.071944556704864340e+02
2.089750411549610192e+02
2.184911466728620439e+02
2.086230769681188804e+02
2.056135223245647694e+02
2.109804320115403584e+02
2.216703016328260958e+02
2.152562243892324716e+02
2.302731490788442841e+02
2.077879548277076935e+02
2.008918370823747637e+02
1.997467707687047493e+02
1.922719035390159377e+02
2.021474410070488545e+02
1.941580303639152589e+02
2.028558441752585395e+02
1.966444246316354452e+02
2.005915624692462131e+02
1.950461970833262058e+02
1.977764614303587507e+02
1.928850936408644259e+02
1.963816679721976186e+02
1.884140498333226788e+02
1.807795374986174011e+02
1.919265766995079048e+02
2.056077335779863517e+02
2.147169465469108047e+02
1.927510953981235957e+02
2.030005128600879516e+02
2.042604959284277300e+02
2.057332376120111803e+02
2.031522793597220016e+02
2.123337862825439402e+02
1.999333175064213037e+02
2.074981963857853486e+02
2.138388138778505265e+02
2.103558282418546526e+02
1.996468052832602780e+02
1.996520046610299062e+02
2.112990707520640115e+02
2.162081056732969273e+02
2.102031827192114690e+02
2.062301508079669077e+02
2.001627109667744548e+02
2.144756107135141008e+02
2.053917045276039630e+02
2.205092423389402825e+02
2.144927890200265495e+02
2.065205695401321861e+02
2.836944740443779551e+02
2.866449147678815734e+02
2.817554168000937125e+02
2.794990636355292963e+02
2.660805636751997554e+02
2.614463701645125866e+02
2.577881451166435340e+02
2.706688741852648263e+02
2.781867386134877620e+02
2.701615416011536581e+02
2.774310971227554887e+02
2.714211796354641706e+02
2.985159240842820054e+02
2.632193220228587620e+02
2.854858538234883554e+02
2.900737589637482756e+02
2.888002235716432438e+02
2.732304746776923707e+02
2.883328035139863914e+02
2.975097146846885607e+02
2.002424764494076612e+02
2.091350568674525903e+02
1.969913867569532329e+02
2.030872851301082278e+02
2.151920552452377819e+02
1.971356112072557210e+02
2.048483279431395374e+02
2.139605429505857330e+02
2.148931510269892158e+02
1.970963926642791364e+02
2.038978773565637255e+02
1.885486429282887002e+02
2.017490415441092750e+02
2.029484352345475031e+02
2.027735121627659396e+02
2.019286850380238718e+02
1.997169687063120023e+02
2.076947118672696320e+02
1.887559469836868118e+02
1.988241401722850128e+02
2.268985685009305087e+02
2.242065623965455359e+02
2.311268379496543162e+02
2.296236714628405480e+02
2.179784885914835684e+02
2.260840707005132515e+02
2.359253247740805080e+02
2.286200114315064127e+02
2.401105913802462908e+02
2.039858738681282659e+02
2.139569642639030747e+02
2.310412017356944432e+02
2.183057224678162811e+02
2.204752143217061473e+02
2.371812004833354024e+02
2.426516450264177251e+02
2.253583249203905439e+02
2.214825048348493510e+02
2.505614055654317269e+02
2.259233036211542469e+02
2.120005972224188042e+02
2.282555367282137979e+02
2.180547024717350268e+02
2.136905790844154751e+02
2.100395532377810639e+02
2.142564614738764419e+02
2.262638852733518604e+02
2.191311351728451200e+02
2.092446720983275270e+02
2.238192090648218198e+02
2.100298927548369079e+02
2.159444402907291192e+02
2.170893965303736479e+02
2.039925642073615677e+02
2.108126052805957897e+02
2.120233855984661773e+02
2.084654970735364259e+02
1.990968939615290196e+02
2.278922030470254754e+02
2.173678983652183661e+02
1.826332391796122465e+02
1.758838865916617920e+02
1.890080262774671667e+02
1.887388483606517582e+02
2.092490283929355144e+02
1.924610125348914664e+02
1.831573601040671804e+02
1.939503591950867758e+02
1.915605323250815957e+02
1.908641006209606132e+02
1.885989260597282282e+02
1.878493612387954386e+02
1.933751636657626420e+02
1.822299433853560515e+02
1.904967072229829625e+02
1.948727004992747709e+02
1.831801798969637787e+02
1.815839004362147193e+02
1.886106541920051711e+02
1.893382984563206435e+02
1.903495364188228791e+02
2.207030563215844552e+02
2.086176523979704598e+02
1.975669656560729379e+02
2.159105998465404070e+02
2.159133817570304643e+02
2.108183399203722956e+02
1.954805337960719100e+02
2.178639685216790269e+02
2.136182457644277690e+02
2.036912464102429396e+02
1.960784323396912328e+02
2.000789397737742661e+02
2.059121046658750913e+02
2.214842115284780846e+02
2.143227244729460779e+02
2.182931066874570547e+02
1.957301711908073969e+02
2.083852488310454021e+02
2.139943489829612133e+02
2.700438006509519937e+02
2.631747236097936025e+02
2.637692532839069486e+02
2.443487152522438350e+02
2.412195787266151967e+02
2.501545841151407785e+02
2.574522758218280387e+02
2.586239026669267105e+02
2.609605978923198109e+02
2.547660235055920168e+02
2.720015473687607823e+02
2.574853553127087480e+02
2.252701052320539361e+02
2.480230471683408950e+02
2.124689802547450483e+02
2.532591474719121436e+02
1.919667553935375395e+02
2.555102918284662508e+02
2.365396922137009597e+02
2.498950589003225389e+02
2.390623251229686161e+02
2.670500910049431127e+02
2.714456367669330916e+02
2.372460864533525751e+02
2.781918268924473523e+02
2.534433544237711260e+02
2.569210486885257865e+02
2.628697383592099186e+02
2.580304382214444558e+02
2.509331659931001752e+02
2.246470492138585087e+02
2.681678797084324515e+02
2.658284529523184574e+02
2.663477826449508257e+02
2.581184833453376086e+02
2.637767713773575906e+02
2.732669148350075830e+02
2.687239506869192951e+02
2.786351475795584065e+02
2.729850903553071930e+02
2.655195068541768819e+02
2.759227333151425228e+02
2.550693219923284971e+02
2.583344036144567895e+02
2.639697984017548151e+02
2.687962831136169939e+02
2.576160183852582009e+02
2.607268041262084921e+02
2.509190433281119681e+02
2.753086612024156921e+02
2.657322442363018808e+02
2.535354632697526540e+02
2.483303732035628286e+02
2.432904863675795468e+02
2.635942466779124516e+02
2.701406734254383082e+02
2.635427406572671885e+02
2.440551668398549339e+02
2.846150021758315347e+02
2.641769117369547644e+02
2.318020579978881415e+02
2.400587248884191638e+02
2.408800929234192552e+02
2.445929753328386766e+02
2.700541916549706798e+02
2.281139000655910252e+02
2.481114688739461087e+02
2.518443570487836780e+02
2.395219843728550586e+02
2.430079251067036239e+02
2.355439095431016199e+02
2.626416832949708464e+02
2.468880989655651490e+02
2.516689685178173761e+02
2.247085307571688588e+02
2.520002563943529879e+02
2.628309838351689223e+02
2.429745882383806190e+02
2.160855270478785144e+02
2.625637715874146920e+02
2.439219797909544241e+02
2.371022256730443871e+02
2.238824110339917013e+02
2.468834925056118550e+02
2.301705673940985548e+02
2.349913071363799304e+02
2.479487658648096726e+02
2.389495991677732718e+02
2.445106966388929095e+02
2.444200207123668065e+02
2.456880220018030059e+02
2.492831043928381405e+02
2.252937567892733739e+02
2.645920403140275425e+02
2.441902093542578598e+02
2.564146364860729932e+02
2.564424826207914521e+02
2.525784731239043310e+02
2.386144117848062365e+02
2.488591606323316228e+02
3.214968970202762648e+02
2.974305162475520206e+02
3.031792211538046899e+02
3.020339711461621164e+02
2.985048502897211051e+02
2.621201265859013461e+02
2.595153492953342607e+02
2.601081641090863172e+02
2.610460747949010738e+02
2.981031658376047631e+02
2.891414147196127828e+02
2.910017580501112775e+02
2.591388965592296927e+02
2.787041450550863715e+02
2.402759945849367114e+02
2.713370151380564153e+02
2.349883328139950436e+02
2.889319219245570594e+02
2.687782762782312602e+02
2.963510310692141729e+02
2.275788151821355996e+02
2.269434171539105876e+02
2.389360458018309714e+02
2.230944417577929926e+02
2.289898740798623180e+02
2.366430249202907987e+02
2.227068064039812043e+02
2.352776322047227211e+02
2.165501546818701115e+02
2.219011827055431922e+02
2.176000573398738140e+02
2.220081014960378525e+02
2.080918562629430255e+02
2.296894899123670370e+02
2.183303370249347779e+02
2.320466831196817736e+02
2.325824459210840587e+02
2.334281212328095023e+02
2.231549864466164479e+02
2.435336918928632315e+02
1.968166091505495388e+02
2.096714974995282148e+02
1.960616710099933471e+02
2.032271580628067795e+02
1.979135430483290747e+02
1.874051592008030411e+02
1.877350320045758281e+02
2.045425206525854946e+02
2.079096451396081591e+02
1.985164515755621437e+02
1.903078142383414217e+02
1.934707282020215757e+02
1.947407400237163131e+02
1.909277128097199352e+02
1.940484776103380682e+02
2.046498221022826272e+02
1.972820961036227345e+02
2.031684832338175966e+02
1.935968808516046522e+02
2.053669905944113054e+02
2.037482912601414569e+02
1.989474158428964756e+02
2.036710713334354068e+02
2.127573435045673307e+02
2.090801898177263638e+02
1.943941367197101613e+02
1.986457982624942815e+02
2.172197536250997985e+02
1.978274552772420805e+02
1.973362692989718710e+02
2.081165424449678767e+02
2.176931137378446124e+02
1.942391153795215359e+02
2.085788890395529620e+02
2.162181445577387535e+02
2.092997001946084765e+02
2.140677668137885235e+02
1.985238921099241907e+02
2.147217097303039566e+02
2.149293963471024824e+02
3.096882790509610572e+02
2.976346037751113158e+02
3.316560198203490586e+02
3.008631941088798953e+02
3.230359829462288417e+02
3.004448886635457256e+02
2.955026523450958393e+02
3.078577619169591912e+02
3.162172848886896759e+02
3.044895332968561661e+02
3.016879355512330108e+02
3.200181477143298139e+02
3.018244825194219061e+02
3.323357122906596146e+02
3.144013785380459467e+02
3.219686896771207785e+02
3.102595013116617793e+02
3.142535655547742408e+02
3.352790631565468971e+02
3.237826304489713607e+02
2.260620061213533631e+02
2.400420695505450794e+02
2.525676299959703499e+02
2.470547984204944783e+02
2.435965438440898367e+02
2.432180322219627442e+02
2.402979727495482791e+02
2.735112502401184997e+02
2.371644528974889852e+02
2.376186494667019815e+02
2.291093173454300427e+02
2.403935681787760075e+02
2.305317794179990187e+02
2.516367265018912747e+02
2.565560449011263700e+02
2.286081377903960288e+02
2.517293370485753883e+02
2.588191811392146064e+02
2.485067801222064077e+02
2.412921326879798301e+02
2.555284262815926297e+02
2.456014055355668120e+02
2.446742482678643569e+02
2.466538141269801656e+02
2.469665292805051990e+02
2.441843453998272651e+02
2.372511276561129705e+02
2.273502801947841192e+02
2.325564440081466273e+02
2.489907009191025224e+02
2.569362773839463330e+02
2.512540252854350911e+02
2.405406009743269351e+02
2.309751825271902987e+02
2.236142706844034649e+02
2.507599906675538932e+02
2.321614276750064221e+02
2.236777770352934454e+02
2.481636093603254380e+02
2.428885217693465393e+02
2.177513721242416125e+02
2.129552390610300279e+02
2.141982522429241271e+02
2.199847065081443986e+02
2.190082626857117702e+02
2.059827926207519226e+02
2.215682314312570611e+02
2.169536903257600784e+02
2.277477544829093574e+02
2.186146789794522363e+02
2.230531604417244296e+02
2.138931424723385533e+02
2.212248209811170057e+02
2.201545713660922274e+02
2.155599622369613826e+02
2.120638285504354315e+02
2.192733400423858825e+02
2.089585409940410159e+02
2.234164967367496502e+02
2.173811916214573614e+02
2.102807374389429071e+02
2.157300539838060729e+02
2.100681112979108889e+02
2.120159247019845452e+02
1.932610155514590247e+02
2.084961856493550272e+02
2.186904227146563642e+02
2.147200932037098937e+02
1.982415562942830149e+02
2.237553785701936988e+02
2.090359441743358957e+02
2.141702499980250707e+02
2.178455494363217610e+02
2.132400768839900707e+02
2.171960213896715857e+02
2.014301878921744731e+02
2.025022463088209577e+02
2.021188652112537341e+02
2.093307757994861333e+02
1.911041454591642150e+02
2.630500436599376144e+02
2.785244315134507360e+02
2.895600201030897551e+02
2.782601030999455816e+02
2.954532991652865803e+02
2.819499865012605255e+02
2.862389256354118743e+02
2.935977440868348367e+02
2.778645233024930121e+02
2.976070169793099467e+02
2.814512454918296385e+02
2.854997312222870960e+02
2.932448682306300611e+02
2.539329501918510346e+02
3.136853299032615041e+02
2.851893371884096950e+02
3.030856696858207329e+02
2.801260398116822898e+02
2.964616518335168394e+02
3.064137562800953560e+02
2.419316478942103856e+02
2.549859977455452338e+02
2.342325445010131659e+02
2.367623963546829202e+02
2.494419177280291535e+02
2.286883191832890816e+02
2.176322273104577789e+02
2.285680125575248383e+02
2.364659473591354981e+02
2.462441702064494962e+02
2.366207697664842726e+02
2.192232285797500992e+02
2.396406155544095782e+02
2.456630401529690744e+02
2.501102449116677064e+02
2.453220768163949117e+02
2.389821626694310623e+02
2.407319385071086515e+02
2.682106580027511313e+02
2.350086959039321357e+02
2.620688625475556250e+02
2.814021812516699015e+02
3.223788342055659086e+02
2.587718970319941718e+02
2.929366264012495549e+02
2.660361604838464018e+02
2.692029808584855459e+02
2.638866943379841814e+02
2.627819889179136226e+02
2.688834570909555737e+02
2.513100086377811806e+02
2.229277249261057250e+02
2.820796750754429922e+02
2.866152461787139600e+02
2.626247424799890382e+02
2.712398696116529209e+02
2.487943858823016967e+02
2.898924911493622858e+02
2.690811739822733557e+02
2.797732882061257556e+02
2.398272841282580714e+02
2.519507103935846430e+02
2.380408711543183244e+02
2.582986249871943869e+02
2.537014331306116333e+02
2.518749137153932054e+02
2.441371269275814768e+02
2.502600208300204088e+02
2.465176450952282607e+02
2.426861222768894208e+02
2.325784732429590349e+02
2.525684694552151086e+02
2.577103456608537613e+02
2.476117456089044424e+02
2.450336392970330905e+02
2.413478193974917190e+02
2.482944721164266753e+02
2.435243546657943341e+02
2.473805352752669648e+02
2.449923085117214043e+02
3.395579675940499556e+02
3.468206199037234683e+02
2.980284410538131397e+02
3.300593909562207955e+02
3.524562979106767102e+02
3.330409292757464073e+02
3.250534815615337720e+02
3.176804425308472446e+02
3.327693661481349068e+02
3.462476038264674685e+02
3.489504917546273077e+02
3.154444532200812432e+02
3.137015140494151524e+02
3.258825469875282010e+02
3.337529029525187525e+02
3.203456644471406207e+02
3.446109296122421597e+02
2.941934001014350315e+02
3.521953178915904914e+02
3.530815820078674960e+02
1.930884656993054875e+02
1.938188643478483186e+02
2.003752649369365884e+02
1.937185658624374582e+02
1.974658379510213990e+02
2.028343259347481364e+02
2.076715535359129206e+02
2.058190130441222436e+02
2.114115564780301213e+02
1.878419927587244160e+02
2.051775222167590300e+02
2.000047837877723964e+02
2.002072032703405569e+02
1.972518893038015335e+02
1.970409424491396635e+02
2.143275416791524890e+02
2.040430790286282559e+02
1.962082232283536598e+02
2.071644925353708686e+02
2.098499805787224091e+02
2.415093986390404268e+02
2.308248253339018277e+02
2.195672672152913947e+02
2.326052988300127140e+02
2.494191718507965447e+02
2.207728590056313180e+02
2.278290708016094470e+02
2.355096344391808429e+02
2.287798843824116943e+02
2.570582257551817520e+02
2.449604436341706730e+02
2.169232494640051243e+02
2.396720816402272476e+02
2.588233517985064509e+02
2.372271692229438145e+02
2.232730157037370304e+02
2.329750150288180919e+02
2.387783606503499527e+02
2.456273021620320378e+02
2.436730676708180852e+02
3.252075072131396496e+02
3.193305595446904022e+02
3.410769534584795792e+02
3.326090404243298053e+02
3.438861077462427716e+02
3.184426296385760793e+02
3.411761858683368587e+02
3.049383630363190036e+02
3.270115807785305151e+02
3.516579566242452302e+02
3.279198141930808674e+02
3.016820161321121532e+02
3.074317834744454672e+02
3.296986479721196019e+02
3.180557489269847338e+02
3.197555258150004533e+02
3.511357274435242743e+02
3.151940961610496856e+02
3.442434934331713521e+02
3.248316602062291167e+02
2.274906742637502646e+02
2.353196776112063731e+02
2.375095247446378437e+02
2.322720394670575956e+02
2.187646610142746795e+02
2.382270468918043491e+02
2.234099601052161859e+02
2.355196097115446037e+02
2.415344913855547020e+02
2.225132066441116478e+02
2.249950414944685804e+02
2.335512139199776698e+02
2.184676210105519942e+02
2.224750165767450483e+02
2.074508321286708110e+02
2.259962174125663807e+02
2.302428974214274149e+02
2.274543881244355816e+02
2.267034609465326866e+02
2.136383722712361077e+02
2.693842201739578286e+02
2.641285881547897816e+02
2.646122391906270650e+02
2.501425182565463388e+02
2.641495904963958878e+02
2.589538633277584267e+02
2.579348737858219920e+02
2.719640116291353706e+02
2.735968380450872246e+02
2.658143690266319368e+02
2.784244628048353434e+02
2.743052652393513995e+02
2.432020780784486647e+02
2.711676316192358058e+02
2.547713937599174585e+02
2.743308077063838368e+02
2.761535942340976248e+02
2.565554206413651173e+02
2.511823771741194662e+02
2.595423312106363483e+02
2.219328266578317823e+02
2.258017388919980988e+02
2.304890956193390821e+02
2.241782622872845252e+02
2.376239618040728772e+02
2.319649795838118678e+02
2.144659365828668456e+02
2.242278515325467083e+02
2.464593246021035782e+02
2.174316391311197094e+02
2.416551808108625323e+02
2.413989415555675180e+02
2.284943583100899787e+02
2.039179957682015356e+02
2.368402863956561930e+02
2.407078097401090702e+02
2.103810354344185782e+02
2.074820301905942870e+02
2.333090916062593578e+02
2.375002771958442906e+02
2.026929531150376818e+02
2.013125331241791685e+02
1.996035336257321262e+02
1.927511712207926280e+02
1.934255582337888484e+02
1.872648523103935929e+02
2.009401095796944503e+02
1.980647549574480877e+02
1.993424169021336354e+02
2.057184380871454437e+02
2.030559510195768951e+02
1.919413034563189058e+02
1.910671761882805981e+02
1.985337972936195285e+02
2.011571702313386254e+02
1.969018935351514585e+02
1.944515486974107716e+02
1.929715439675489392e+02
2.037913991349502396e+02
1.980472708676847446e+02
3.502111602831460573e+02
3.124304697094594871e+02
3.062032199591708377e+02
3.259756138909827996e+02
3.211764844576383666e+02
3.410693525302072544e+02
3.161060324431082336e+02
3.275552908227390958e+02
3.345175562096484896e+02
3.409427100602187011e+02
3.210664332594254802e+02
3.209250119023479897e+02
3.167195313592895900e+02
3.231780715819458010e+02
3.296276734395274843e+02
3.447870095509437647e+02
3.192817219654450582e+02
3.095688769071122124e+02
3.496496889911835524e+02
3.259336463971129092e+02
2.498826082706029297e+02
2.390466668673451238e+02
2.623400990251136591e+02
2.513186597145901260e+02
2.587862082265810386e+02
2.465828465738449609e+02
2.555100380148131762e+02
2.300113203293886954e+02
2.238429066065016855e+02
2.502800185970963298e+02
2.375758657988388620e+02
2.529689134100458148e+02
2.359317363074875402e+02
2.406359542750664957e+02
2.327519690428992476e+02
2.415616492570888738e+02
2.506315088339705142e+02
2.215618488781882149e+02
2.375642167733163888e+02
2.453534941614808815e+02
4.204825269775491847e+02
4.473280567054825951e+02
4.108462502433262671e+02
2.853912114874371468e+02
3.649393887712187734e+02
4.054909783434947030e+02
4.173977804460926677e+02
4.182451105880865612e+02
3.879188406468783228e+02
4.006574806167582210e+02
4.066350046347664602e+02
3.986645909093643354e+02
4.128499094075945095e+02
4.067659229806760663e+02
3.962816332066569771e+02
4.191798934227317659e+02
4.059043166873021278e+02
3.824127287437311224e+02
4.115425300727997637e+02
4.348324222144800046e+02
2.118626594127918281e+02
2.217760158526964744e+02
2.213994694585620664e+02
2.202436584488357880e+02
2.413806322068412840e+02
2.189121110924182290e+02
2.326542114008306328e+02
2.175167363627953137e+02
2.272425405698775478e+02
2.391840021012924353e+02
2.252679678776782737e+02
2.197154807612295997e+02
2.073074022626622650e+02
2.176972806828782439e+02
2.236741357624281932e+02
2.199746371881438165e+02
2.138129569456056913e+02
2.152196355554097238e+02
2.118588155368230730e+02
2.217174146186251278e+02
2.954271464583773081e+02
2.925870184629415007e+02
2.749445720635505950e+02
2.990767463776596742e+02
2.946176356465026629e+02
2.730869840392753645e+02
2.970487777263858220e+02
2.893227712917491203e+02
2.929411650301332770e+02
2.839123594430147364e+02
2.812761967682190516e+02
2.874021651762321312e+02
2.814494171917398262e+02
2.768632267459909144e+02
2.932999811734358673e+02
2.900550853632753956e+02
2.804745224723584442e+02
2.526209726773170132e+02
3.026499089982588089e+02
2.754640613689080624e+02
2.682611274857366652e+02
2.706632410893552674e+02
2.873748024645597070e+02
2.574174419282057329e+02
3.047985792611144689e+02
2.638036137297302730e+02
2.906143266000955805e+02
2.641347494510770844e+02
2.593262179313685465e+02
2.701992398844963077e+02
2.815574056651565229e+02
2.847566514412400238e+02
2.838065910950778630e+02
2.810585689802974230e+02
2.918190722714327308e+02
2.912845908957582424e+02
2.850106334052455281e+02
2.718196776352814936e+02
2.879211488312961364e+02
2.939305251954250480e+02
2.324208634576653481e+02
2.223796008966473607e+02
2.495688668062759064e+02
2.409535228726217042e+02
2.475392381958518797e+02
2.169227139384269663e+02
2.314469090861687448e+02
2.340894512761850024e+02
2.317059079897445315e+02
2.275807837653223942e+02
2.442120070132922649e+02
2.404315646942868625e+02
2.434226507770110288e+02
2.274958894541986751e+02
2.448957831968698997e+02
2.346732204468082728e+02
2.236039749471716505e+02
2.250550835132373209e+02
2.313790173161688415e+02
2.306138619836360988e+02
2.657892362943659350e+02
2.719761501939307209e+02
2.721762004194774249e+02
2.563503219222231451e+02
2.420416435658283660e+02
2.520247435457284269e+02
2.311605163323009435e+02
2.498300236439289961e+02
2.509037179547837297e+02
2.673598642868246316e+02
2.880224135135914594e+02
2.646865195385843208e+02
2.679333877643983897e+02
2.751708357493004655e+02
2.652504763252897533e+02
2.905362931053840043e+02
2.069646713681647441e+02
2.790296676441932391e+02
2.632354481201340377e+02
2.710058685074170626e+02
2.294367695373230447e+02
2.330596637528848021e+02
2.312296362959132807e+02
2.233167468663739044e+02
1.946285857559483361e+02
2.433377828404904903e+02
2.437419666596472041e+02
2.233974334914251472e+02
2.237317192311849112e+02
2.311252428123248706e+02
2.282168186290023471e+02
2.252297874895966459e+02
2.175886204983259233e+02
2.298990350611528868e+02
2.256606204926157204e+02
2.304159617832104630e+02
2.351880858410747805e+02
2.254080374645414508e+02
2.153179724464590663e+02
2.020938027465607831e+02
3.409282103601613585e+02
3.250039097017243535e+02
3.546165883380376727e+02
3.513051639600781755e+02
3.389878759931218042e+02
3.427606629762773309e+02
3.322381376906478749e+02
3.332993591662153676e+02
3.284512365359040587e+02
3.419800175922678136e+02
3.290191917280633334e+02
3.209963006956655249e+02
2.962975636446591352e+02
3.357335878569391525e+02
3.509752681335107809e+02
3.419663545904403463e+02
3.133929702219762703e+02
3.296089707296832216e+02
3.055285361581557595e+02
3.461481475815803037e+02
2.200620224183879543e+02
2.243155292637159448e+02
2.158632371441879911e+02
2.246447997211124061e+02
2.090503709793570408e+02
2.265900170277723760e+02
2.178993100481907561e+02
2.173296413246011127e+02
2.385411404741025763e+02
2.261428764848421054e+02
2.238475798995881973e+02
2.248227114285301980e+02
2.268038080372111267e+02
2.128080701889725788e+02
2.154486339094970901e+02
2.193461476491950464e+02
2.094743621015990982e+02
2.251581523419842483e+02
2.225635106176326019e+02
2.277807977993393536e+02
2.548408456585978570e+02
2.413016858729446028e+02
2.410808143514593667e+02
2.388211421626343736e+02
2.400899617016889636e+02
2.414599213860758198e+02
2.419957095925341264e+02
2.422533897469270130e+02
2.130954991478457146e+02
2.230160114263379114e+02
2.287198045639134136e+02
2.379526092186419248e+02
2.256937408365607780e+02
2.195168036366238766e+02
2.448944967120775686e+02
2.513821960876991284e+02
2.349161765126383727e+02
2.514778171052771540e+02
2.507012629106912698e+02
2.278000245197030154e+02
4.418915306698908694e+02
4.320474045109157828e+02
4.730480463261455384e+02
4.139546828166188561e+02
4.471745421332379351e+02
4.005063802684377379e+02
4.523060409061991436e+02
4.344130727301097750e+02
4.553821648466061447e+02
4.345216357592178156e+02
4.470745488859791976e+02
4.122109665235307716e+02
4.298430539197076996e+02
4.307491722326761305e+02
4.540896055621739720e+02
4.169969951740435476e+02
4.255372926205047861e+02
4.323345973332541234e+02
4.514857643921803287e+02
4.631430776237975238e+02
2.284316866816012919e+02
2.281133674022101729e+02
2.451289834330514736e+02
2.328157884288110608e+02
2.310643361392523616e+02
2.103692926625315067e+02
2.157980914415890936e+02
2.193473718964595207e+02
2.313680892195139052e+02
2.301484273457057839e+02
2.249891576744149120e+02
2.286281421768408961e+02
2.261507856349961685e+02
2.076965843828600669e+02
2.167828965049688179e+02
2.262019824683932825e+02
2.264564112805439322e+02
2.242805527972155346e+02
2.196989503124149508e+02
2.266236155309970570e+02
1.806305304978568245e+02
1.975180194292088345e+02
1.998849290178056606e+02
2.009287353762953501e+02
2.011207433131394851e+02
1.975221073476232050e+02
2.003467309177693210e+02
2.110396394417977035e+02
1.907908381631277734e+02
1.967316914939360686e+02
1.922639068969423590e+02
1.862335429167069378e+02
1.985959967271503501e+02
2.077105607336842752e+02
1.980544096444533011e+02
1.957782035600075972e+02
2.002964138919122661e+02
2.039804502369161696e+02
1.909668281444034221e+02
2.082308376581636651e+02
4.441531273757778422e+02
4.294415067649459274e+02
3.912382307902021239e+02
3.947995784669247428e+02
4.443651177102972838e+02
3.059824293297057807e+02
4.434368657395031619e+02
4.284343636756435103e+02
4.134214125744895227e+02
4.559049865719434251e+02
3.509454482370535970e+02
4.213609802281271186e+02
3.465609663662103230e+02
3.611600984274093094e+02
4.453211196061297414e+02
4.259157338791420671e+02
3.747645100524981103e+02
4.122190197051451719e+02
4.318388097749800636e+02
4.369573784805201626e+02
2.660510546744770863e+02
2.686691529838564065e+02
2.781291620906849857e+02
2.469952572768176537e+02
2.415001565577371707e+02
2.664781395431329543e+02
2.717630477873350969e+02
2.562304057661089018e+02
2.487176991363994318e+02
2.547799564726277595e+02
2.562470705419881938e+02
2.624990622308164347e+02
2.676503340928391026e+02
2.554981517624512151e+02
2.648812309086559935e+02
2.601687692015082121e+02
2.615740574642213687e+02
2.772859451114807143e+02
2.805845895740746982e+02
2.823419059795747899e+02
2.304402833773119141e+02
2.209154997012291517e+02
2.326808426781778110e+02
2.201427363996648978e+02
2.425769388326166052e+02
2.260101695152838204e+02
2.351823371065597144e+02
2.318977953859248657e+02
2.421761426430517758e+02
2.093762815711472172e+02
2.167232921600757436e+02
2.192922053252059129e+02
2.054980733231070360e+02
2.288717552356038141e+02
2.419766067811905259e+02
2.179995364093024932e+02
2.233914878959001271e+02
2.158263421179013051e+02
2.441945833072412881e+02
2.257030048783144309e+02
2.917194600837291887e+02
2.770631141824414385e+02
2.706415326472101128e+02
2.900130876515660816e+02
2.602308744429282115e+02
2.686992602976952753e+02
2.777288861180718982e+02
2.497580505218668634e+02
2.897010638009249988e+02
2.707404600900912328e+02
2.857897215451060333e+02
2.630501846259454624e+02
2.608502442888095061e+02
2.731949208531871136e+02
2.562488167999539428e+02
2.586978245808230099e+02
2.604198912501777272e+02
2.401030301254240271e+02
2.755996532414108060e+02
2.774498364395543604e+02
2.935722240785336794e+02
2.745381455176054146e+02
2.510928442411123456e+02
2.950938461653129252e+02
3.007893917996366895e+02
2.606269780591182439e+02
2.610361228519952874e+02
2.733851452977289682e+02
2.765650496715001623e+02
2.883476546103755140e+02
2.800223134335228679e+02
2.771275311464632409e+02
2.976313518406304297e+02
2.838876222065377419e+02
2.796439257297201948e+02
2.970084758811430561e+02
2.893602795203585742e+02
2.762339408656270052e+02
2.870633091224790405e+02
2.789398498087809344e+02
3.492726728480112683e+02
3.589664192556948024e+02
3.302400266728441238e+02
3.140850069757934193e+02
3.463419850574611019e+02
3.391391811800212395e+02
3.522147123658259602e+02
3.335169239067850526e+02
3.159337537089446641e+02
3.248813039814681360e+02
3.259463108681106291e+02
3.233859086231469746e+02
3.229611262134421281e+02
3.199581762811373551e+02
3.066958843980013398e+02
3.565457934234520962e+02
3.317113440485111937e+02
3.281615882493529739e+02
3.532783184813565072e+02
3.524530619276237076e+02
3.857360891239482044e+02
3.550836717894907792e+02
4.114179633134623373e+02
3.550696407879040635e+02
4.000709871945335863e+02
3.782393054982384797e+02
3.778112359008794101e+02
3.709595381464317256e+02
3.819711055252121241e+02
3.674323261052956013e+02
4.085185384930105670e+02
3.599341127597919581e+02
3.744253114299837648e+02
3.861500924923757907e+02
3.764144223740078132e+02
3.914921774667961927e+02
3.747366050857790469e+02
4.000708011056505029e+02
4.026175568869588233e+02
4.029147040363106953e+02
2.360918266569750017e+02
2.130575026745624143e+02
2.274069827849722287e+02
2.236830312515106129e+02
2.347080995636039802e+02
2.109703073443163248e+02
2.125090425261332996e+02
2.196627917334233757e+02
2.105760635972654597e+02
2.181882543616232226e+02
2.256336813893954627e+02
2.223519560213771626e+02
2.456057179807398541e+02
2.046344879141999797e+02
2.348120032187699451e+02
2.380649703129491002e+02
2.309468291120369088e+02
2.319201623914530046e+02
2.376629606067436384e+02
2.339551558615999625e+02
2.511188597838347221e+02
2.443405758888403057e+02
2.369736799554150650e+02
2.415430994828915061e+02
2.527960803640646645e+02
2.520716041429605525e+02
2.583958506690631793e+02
2.518198103159983248e+02
2.319774700200848940e+02
2.542053370883174637e+02
2.555140402249310227e+02
2.441497900264699581e+02
2.582425291214419190e+02
2.487276593096603108e+02
2.569275901597315510e+02
2.517379805711779284e+02
2.488808661700774394e+02
2.589050728129863046e+02
2.472417589999915890e+02
2.714269229308121112e+02
2.162549881363082420e+02
2.300415793732697409e+02
2.189865877289567493e+02
2.435520398007091956e+02
2.252127412521849692e+02
2.309370441966908913e+02
2.166467970773866512e+02
2.333532477986517222e+02
2.318858150786362842e+02
2.176499275935945832e+02
2.186058981505409236e+02
2.210286983385374242e+02
2.264993898595771782e+02
2.421461092236964703e+02
2.177397612511925900e+02
2.328677770519817898e+02
2.288604307857804940e+02
2.489776585109680980e+02
2.550713087402609176e+02
2.529864993665418922e+02
2.880556597385664190e+02
2.723481753213183651e+02
2.640244436799839036e+02
2.797359033999817939e+02
2.826805954406254386e+02
2.851803063522609705e+02
2.831597567312965680e+02
2.787692082821799886e+02
2.816835967875896358e+02
3.003627263132844405e+02
2.978312632090937768e+02
2.949825895338013311e+02
2.906822702697320437e+02
2.765967884911414671e+02
2.728710468542352032e+02
2.578299685132705577e+02
2.872967231024950365e+02
2.898518212998256445e+02
3.044485225000919968e+02
2.792826264346952030e+02
3.048407798266377995e+02
3.357012211555746148e+02
3.410604762994987595e+02
3.558283742838052035e+02
3.241370593648572935e+02
3.064553032868644209e+02
3.156022015489648993e+02
3.224820601913957603e+02
3.131278522484878977e+02
3.192654085106397019e+02
3.367702285877989539e+02
3.275903172914364632e+02
3.151429553697434471e+02
3.200784648266591716e+02
3.070309583709462231e+02
2.940631353800052352e+02
3.351839744206717455e+02
3.088046638872960443e+02
3.269298478678891797e+02
3.329625245546978363e+02
3.580601912289594679e+02
3.358569958305113801e+02
3.556672295938018351e+02
3.312087472605609264e+02
3.263974765043391244e+02
3.365037273059450058e+02
3.349490176309355434e+02
3.873028734715092583e+02
3.445434939477736975e+02
3.506719369997655349e+02
3.568021368384307834e+02
3.540717468609395837e+02
3.437238038063762815e+02
3.348548614889914461e+02
3.317622948785348740e+02
3.404603288647505792e+02
3.515637362467637104e+02
3.430765232739366866e+02
3.387122949537044292e+02
3.512667736975433854e+02
2.394717290876428137e+02
2.426496244490489858e+02
2.248545000880738769e+02
2.300853966937623341e+02
2.377201240926800097e+02
2.317566418298000315e+02
2.183295045856808088e+02
2.401098243525222244e+02
2.220191466980135715e+02
2.238035818335383738e+02
2.274554074862633399e+02
2.199546337298633603e+02
2.132440694481782657e+02
2.240119687419963270e+02
2.432458451977699383e+02
2.313933241779461127e+02
2.227367186162912844e+02
2.299554718133636300e+02
2.308576777918662799e+02
2.464714130073109288e+02
2.567171531560856010e+02
2.401201834101578356e+02
2.662410275420082257e+02
2.474683182749862453e+02
2.615835194207620589e+02
2.585742675184620794e+02
2.565803450201305509e+02
2.555373770077561630e+02
2.499473477654853184e+02
2.463601961297359253e+02
2.615907641021510699e+02
2.343825644782212123e+02
2.404125621310370207e+02
2.310749309661666757e+02
2.553094762241082094e+02
2.481776035677062566e+02
2.499008134965565375e+02
2.362890897703151438e+02
2.471218396190204487e+02
2.374164791056929573e+02
2.254010228810856802e+02
2.337381572632235986e+02
2.408544240915946659e+02
2.767944319192977787e+02
2.466757750899055566e+02
2.078470104511727357e+02
2.332241634389207547e+02
2.364041536976371845e+02
2.386336483256692702e+02
2.422857853835831179e+02
2.406488781318285248e+02
2.369130004097157212e+02
2.328522134208159571e+02
2.080908585707540510e+02
2.002739111118240771e+02
2.479946493936735408e+02
2.009566141896295619e+02
2.190488815450936784e+02
2.444148878019099982e+02
2.496856937827673732e+02
2.208916322132126879e+02
2.173801113918429451e+02
2.200035267641745236e+02
2.110271886982798719e+02
2.238218566823596234e+02
2.199096737454706556e+02
2.252999056952678529e+02
2.187989847565229979e+02
2.272030867358774628e+02
2.227606023919089182e+02
2.189697553981335716e+02
2.112247720963097777e+02
1.986578378731767600e+02
2.098381283880626427e+02
2.185396252039392095e+02
2.214839168373263760e+02
2.177663037729990378e+02
2.244577461118203985e+02
2.170350140679372828e+02
2.120227024443156552e+02
2.357266330422090448e+02
2.348424197798832722e+02
2.286955611831282624e+02
2.155105198675271652e+02
2.172934797904264883e+02
2.182505210535382787e+02
2.475960119763597049e+02
2.325490221073442001e+02
2.312402598761952959e+02
2.142712939879517364e+02
2.205903175459051226e+02
2.150107758720097308e+02
2.124348248475584455e+02
2.248087916791022280e+02
2.290328308353846580e+02
2.209454497730392006e+02
2.103480300705157333e+02
2.229674482196452061e+02
2.166869128947944318e+02
2.170779996174803728e+02
2.950461115119622946e+02
2.940253428973063592e+02
2.284860905661597030e+02
3.412411274433013091e+02
3.150981439979563561e+02
3.178835552959232587e+02
3.018621412139020777e+02
2.769087653856856832e+02
2.807740445605413697e+02
2.830099534964743953e+02
2.873834653056022717e+02
3.071250850552476095e+02
2.852958856289366736e+02
2.767964807270795973e+02
3.262885513546842731e+02
2.011195059476831375e+02
3.113822119114617522e+02
2.899458432044910978e+02
3.225261837281547059e+02
2.818212869705299681e+02
2.161668741468709527e+02
2.253885510994789740e+02
2.248625925269813592e+02
2.207240479046269286e+02
2.137784635509019324e+02
2.258964971831873072e+02
2.220931952079565974e+02
2.120691676833655208e+02
2.139913680103794320e+02
2.180837614287333110e+02
2.252635910665892993e+02
2.250194137795755580e+02
2.147720477891220412e+02
2.125136448965077420e+02
2.148439999724837719e+02
2.223347128118272735e+02
2.260127123514563436e+02
2.349208242827140793e+02
2.376091722336531689e+02
2.372965538026099921e+02
2.970433103896663170e+02
2.670205019012526009e+02
2.839103563920771762e+02
2.869326109047194677e+02
2.643938460066820539e+02
2.534251268105554118e+02
2.765161138193274724e+02
2.857522741624339915e+02
2.816803750784009139e+02
2.715870351730367815e+02
2.637027647591792743e+02
2.911287128927187950e+02
2.854158155661718297e+02
3.018909832917184985e+02
2.668235186435464357e+02
2.941220571756801974e+02
2.666816480721204812e+02
2.640048634190959547e+02
2.510051231273910730e+02
2.703026108464699746e+02
