# Supplementary material for: An experimentally-informed polymer model reveals high resolution organization of genomic loci
Source: Nat Commun. 2026 Feb 4;17:2338. doi: 10.1038/s41467-026-68928-w (PMC12979793; doi:10.1038/s41467-026-68928-w)
Supplement: Supplementary file 4 — Source Data [file 41467_2026_68928_MOESM4_ESM.zip › Source_Data/Fig5D_SupplyFig10D/source_data_lin28a.txt]

3.072812406208976768e+02
3.155394862478646019e+02
2.952995837793779970e+02
2.876520509084798505e+02
2.854520261699667572e+02
3.025109243220421149e+02
3.004691190547213751e+02
3.003224316459342162e+02
3.189401311946583064e+02
2.967003626187703844e+02
2.866090374798247922e+02
2.901582476425848540e+02
3.133863633704092990e+02
2.950285567705770973e+02
2.961741481557858151e+02
3.026070201751217610e+02
2.901526684159073284e+02
2.854332629938048171e+02
3.073155337038299990e+02
2.955091022829329290e+02
2.488374653295539360e+02
2.538001990349168295e+02
2.459989786112830643e+02
2.392846944373676195e+02
2.480094329192638156e+02
2.310356955429557217e+02
2.623538241894630119e+02
2.624259016762208034e+02
2.320430741358946136e+02
2.393975843615270662e+02
2.454474759349064641e+02
2.450704194619809755e+02
2.385140431924615712e+02
2.528031280572129731e+02
2.475584191374259717e+02
2.437022031175354471e+02
2.435193261759302175e+02
2.593524605609740661e+02
2.630053808097631531e+02
2.461265702116804164e+02
3.064677404634692834e+02
2.938691028475643634e+02
3.023274066292956377e+02
2.931282064744676745e+02
3.024999843662317858e+02
2.794055244314533297e+02
3.032755361801321214e+02
2.971585940065641580e+02
2.710122575751937006e+02
2.986607073503505489e+02
2.884636147611458341e+02
2.767023458770053708e+02
2.832963426032053462e+02
2.999995411724942187e+02
3.208909036566496980e+02
2.746824388653270148e+02
2.662380249327637216e+02
2.976406589400766620e+02
2.694313726305529713e+02
2.992396287393125931e+02
2.676940784489216867e+02
2.795699670690595440e+02
2.774180705044565798e+02
2.775154949282839425e+02
2.640907027893128998e+02
2.735620041903624724e+02
2.776659754981039896e+02
2.806584339339933081e+02
2.646568644912609329e+02
2.774228864633897160e+02
2.882363722199975768e+02
2.713887289528086626e+02
2.781892476755978691e+02
2.889913700201523739e+02
2.605825954111108445e+02
2.746075763072195173e+02
2.591325411318110810e+02
2.594444962909839205e+02
2.799350110790313693e+02
2.643076057555417719e+02
2.863248844892759166e+02
2.878012871887670485e+02
2.884460755421864633e+02
2.880908911389134914e+02
2.811437201300873880e+02
2.840707576321449892e+02
2.796721548773711561e+02
2.813899327616196615e+02
2.663029347000576195e+02
2.672484481236423903e+02
2.707560628633831357e+02
2.785976158096639779e+02
2.773509996981906625e+02
2.850705469436568364e+02
2.703398597674195116e+02
2.839320570042699501e+02
2.618103757033296120e+02
2.618240726007392141e+02
2.672816660575905985e+02
2.662347735970049598e+02
2.324477832695978918e+02
2.496858290502541138e+02
2.420279901352595004e+02
2.537530286448827326e+02
2.576313102564571409e+02
2.395097237579786054e+02
2.382953913006674895e+02
2.427510847342218483e+02
2.508829900827238930e+02
2.513079592554753958e+02
2.667727181413283120e+02
2.669944202920441398e+02
2.529436716242441605e+02
2.614317572824089666e+02
2.498837162409278108e+02
2.483038664346239557e+02
2.474402129243258344e+02
2.339161515833143028e+02
2.278945250513902749e+02
2.716677878550296441e+02
3.290370282980628076e+02
3.591109408963322949e+02
3.013252849919847449e+02
3.528555730793048042e+02
3.147280983276598931e+02
3.108608036249482893e+02
2.722220720096208879e+02
3.361052094199753810e+02
3.440272146556883968e+02
3.055761430295432319e+02
3.107483380116290732e+02
3.109102188234325013e+02
3.595607738184494337e+02
3.174020667850642781e+02
3.307005864127088444e+02
2.757824956261834473e+02
3.073505000813944434e+02
3.405177676875963471e+02
3.209329382137883613e+02
3.340638251179806844e+02
2.907104491460358986e+02
2.809957366067994258e+02
2.893051283590341995e+02
3.018196935000422059e+02
2.790411259880230546e+02
2.983113642859737524e+02
2.776928528769296918e+02
2.727445147103399563e+02
2.844801671210031486e+02
2.973956712866822727e+02
2.934748443292409661e+02
2.869180330110361865e+02
2.827613904682087878e+02
2.982830893330621507e+02
2.628806326247087100e+02
2.939184851469992736e+02
2.974416757647105669e+02
2.678764028071491339e+02
2.934134792119437520e+02
2.817323876747763620e+02
3.080988035756400905e+02
3.144171508509656405e+02
3.037097279154760940e+02
2.991750173902449319e+02
2.882618501458520655e+02
2.821521897616822230e+02
2.939675461155885614e+02
3.063921834254027772e+02
2.770293340903380681e+02
2.891601966754416253e+02
2.914243133595251720e+02
2.742855962955669611e+02
2.764070531595056650e+02
2.830545904532641543e+02
2.738622221695570147e+02
2.821811316902770272e+02
2.855400396798931979e+02
2.834765912071491698e+02
2.866243473742795231e+02
2.928457522042250503e+02
5.003633595806390986e+02
5.217411465551831498e+02
4.890355988037479165e+02
4.882292274486192127e+02
4.772659565663885815e+02
5.272423609281249810e+02
5.042577079055157583e+02
5.091638160352990781e+02
5.040586904695836097e+02
4.894128431450218386e+02
4.798049398609938976e+02
4.661957974367040265e+02
4.699253400598164490e+02
4.574190723295666317e+02
5.024075367392123326e+02
4.267993206705226612e+02
4.643250820060951014e+02
4.859350826675462258e+02
4.813457343261874826e+02
4.822839209518201642e+02
3.247933730813444981e+02
2.900819534762133571e+02
3.106698368837888893e+02
3.040390493722130145e+02
2.883517707023171397e+02
3.258185601649061027e+02
3.183882343198822582e+02
3.207262527524428037e+02
2.939761129816208154e+02
2.820885891208764065e+02
3.146115353242915944e+02
3.118695722991784010e+02
2.678375092681617389e+02
3.030931162912709169e+02
2.964967021861193075e+02
2.773337217867883737e+02
2.717237148797734108e+02
2.624010182995850755e+02
2.895549072107688744e+02
3.129671904732760481e+02
2.551856306532177427e+02
2.440111650798984329e+02
2.415141568112352388e+02
2.368218772980952167e+02
2.397715188067691656e+02
2.439075066163399583e+02
2.273695891521287251e+02
2.501519926631071087e+02
2.510232516329468808e+02
2.538146798484391411e+02
2.567352097008469514e+02
2.375848140266094788e+02
2.297162527835367882e+02
2.399490454977741933e+02
2.316482264990407032e+02
2.515635036479227722e+02
2.439909455285026638e+02
2.504479053067109362e+02
2.308598233729240690e+02
2.388414045667087180e+02
2.715819826075286869e+02
2.512494271280706641e+02
2.664294458274283102e+02
2.431444897939544489e+02
2.531942530929612758e+02
2.407840962967120788e+02
2.426842329624933257e+02
2.474667114708595079e+02
2.499788522116883769e+02
2.450058394858606334e+02
2.460410274966441477e+02
2.441436057598994012e+02
2.383572433640917438e+02
2.475542666049891238e+02
2.464650772153518403e+02
2.562470306333407848e+02
2.595405883586577147e+02
2.531507849066978508e+02
2.458032102068658844e+02
2.437330859016406350e+02
2.502011914408347479e+02
2.478002916904218580e+02
2.462658799123553592e+02
2.279019677410644533e+02
2.370261678814120501e+02
2.414685142610956916e+02
2.287379489699378325e+02
2.289776383078070978e+02
2.539310775641551743e+02
2.223072404427424544e+02
2.446727887241526105e+02
2.413824302486498539e+02
2.439463109011241500e+02
2.423891955484510561e+02
2.445759335881140260e+02
2.489625075682118052e+02
2.406719246042670193e+02
2.344847204485139969e+02
2.685107326587861394e+02
2.594990113909595948e+02
2.960053867483109684e+02
2.847003548195665985e+02
2.843366184877207843e+02
2.907428128140219883e+02
2.864772766745933836e+02
2.994592803201670108e+02
3.038452314815428394e+02
2.897401357846775340e+02
2.888881403762009086e+02
2.851021993252420543e+02
2.878700080087984929e+02
2.733799112765611881e+02
3.022855382511893936e+02
2.496970864784709931e+02
2.670926469604281124e+02
2.778352143436384267e+02
2.288638463042662181e+02
2.584088040620508195e+02
2.798656246587641476e+02
2.556366849025599493e+02
3.518596432020580096e+02
3.815897847718831599e+02
3.494614695718837538e+02
3.793138836210014802e+02
3.418944618401737898e+02
3.842328887212266295e+02
3.407038426212836839e+02
3.644638471996054818e+02
3.565223763124818674e+02
3.474096436533371275e+02
3.491382342596246531e+02
3.725311676306909590e+02
3.456555622019088219e+02
3.588364765468340352e+02
3.586291410096048367e+02
3.410723822563874705e+02
3.373328641905806649e+02
3.516624519286415875e+02
3.098241070295088093e+02
3.372955446511541595e+02
3.551875773899736828e+02
3.791427960488334747e+02
3.278147963725718341e+02
3.631787426551300655e+02
3.475900139481673818e+02
3.585280464672392782e+02
3.704310931346218467e+02
3.889080075650700792e+02
3.706239429331096744e+02
3.101058846635559689e+02
3.763263674816917614e+02
3.824140535162612764e+02
3.718114685846458087e+02
4.061027096708365889e+02
3.409950301012026443e+02
3.836601644213801592e+02
3.704131888624049793e+02
3.835458510926047211e+02
3.633446734503654625e+02
3.805666241819523066e+02
2.578313862555143032e+02
2.508794009509160219e+02
2.607318554021331352e+02
2.638326658812513301e+02
2.597292156558888792e+02
2.582818990135620538e+02
2.653422728466542821e+02
2.548302385370119225e+02
2.635798506123562106e+02
2.430711553531683364e+02
2.596001992506896272e+02
2.639082681937873076e+02
2.526768830544015145e+02
2.674369259583455687e+02
2.424312593725105387e+02
2.477155427610703669e+02
2.530944716603073061e+02
2.577121512231020120e+02
2.495028776881222541e+02
2.551172866518670901e+02
3.470702234661004013e+02
3.142636260179511396e+02
3.128426158367568064e+02
3.145069040095124251e+02
3.067625557693579026e+02
3.226453652073730041e+02
3.073655053057406690e+02
3.253154053670355097e+02
3.166097355872806816e+02
3.247297510163782022e+02
3.174528879474642622e+02
3.197857307080112150e+02
3.365799482109374594e+02
3.244756950211370281e+02
2.869883387787490960e+02
3.399763381529342041e+02
3.248455369254756988e+02
3.283210311835511561e+02
3.459636159274209035e+02
3.100143819063463297e+02
2.746579918426418203e+02
2.557982533266669236e+02
2.732256913887913470e+02
2.373879284707812474e+02
2.674660060547886360e+02
2.668030914253322976e+02
2.631647957832166185e+02
2.498050513134293737e+02
2.656616605347895756e+02
2.600701983075451267e+02
2.636156588575688033e+02
2.750893899554607174e+02
2.693492400974500924e+02
2.486594848326210752e+02
2.651802059426600522e+02
2.780126368419682876e+02
2.768304198912109086e+02
2.628508414475066388e+02
2.608070470520817139e+02
2.759195460276766880e+02
4.640588286355602463e+02
4.183610860261336484e+02
4.483091765887443216e+02
4.107506408336895447e+02
4.042474763351578417e+02
4.324986412627187633e+02
4.558405343681297381e+02
4.523107824156278980e+02
4.851968494932376075e+02
4.053613782544494484e+02
4.440623130366918758e+02
4.297307776183550914e+02
4.112457051390257448e+02
4.476676727603046970e+02
3.999330673044255491e+02
4.137286346417338905e+02
3.868918570693347760e+02
4.026373371861311057e+02
4.310859270875785683e+02
4.296432675468282696e+02
3.913275154907113915e+02
3.895623912860073688e+02
3.981051133660174060e+02
3.808582139464294301e+02
3.908429032352311197e+02
3.913568055559902632e+02
3.878767039429118313e+02
4.034416903059271249e+02
3.882360530442239224e+02
3.872741121102379225e+02
3.882054715568331176e+02
3.755186464005493008e+02
4.036195118503625849e+02
3.777271383151788200e+02
3.701704250657032276e+02
4.033320582591917400e+02
3.806429769283428755e+02
3.694622855279519058e+02
3.754191286106164398e+02
3.961479893305912583e+02
2.956201984627721231e+02
2.980523565958177414e+02
3.065160912777848807e+02
3.075157688110327854e+02
2.675761486141700516e+02
2.843823360159373692e+02
2.608226820684716927e+02
3.153771882931318373e+02
2.981867028566769591e+02
2.944268373244679537e+02
2.747601499497189934e+02
2.985759409442289893e+02
3.096141336992332072e+02
3.111395549342657318e+02
2.940703356940720710e+02
2.907060888667904806e+02
2.768919692912592723e+02
2.985703325012269147e+02
2.740579443168447824e+02
2.872181173883132033e+02
2.854782545709220472e+02
2.902228169914845921e+02
3.090045735056133367e+02
2.782497115125115670e+02
2.902709738415287575e+02
2.866953919738229501e+02
2.817752398403577558e+02
2.934319002908498533e+02
3.050593499911378785e+02
2.782666453212020201e+02
3.038280592068967394e+02
2.806505353657183264e+02
2.754879263888631158e+02
3.216948493800026085e+02
2.889212181907024615e+02
2.861405976975579506e+02
2.673856657334658280e+02
3.039262080624194482e+02
3.308137205513040726e+02
3.057931643680840921e+02
3.738660535918112942e+02
3.734580671464892134e+02
3.165193190533654501e+02
3.606217147868686652e+02
3.478061127453365202e+02
3.659287286709967475e+02
3.929202237446742174e+02
3.449615857770663183e+02
3.696673194906142612e+02
3.582541701655242719e+02
3.618073312706031857e+02
3.621191553138705217e+02
3.590224097816948188e+02
3.801654444167459701e+02
3.228316614585425555e+02
3.601678410979864111e+02
3.321076464693760499e+02
3.347024245679497767e+02
3.517895291797627237e+02
3.508254421833257197e+02
2.695858204459955800e+02
2.877816544329154453e+02
2.568728269750008053e+02
2.438309384728833891e+02
2.651263317932293830e+02
2.518086467728769264e+02
2.645085322603169402e+02
2.491009330095287169e+02
2.383318195920895164e+02
2.319963421316041376e+02
2.462732940300151370e+02
2.566103770523755543e+02
2.520578453610596625e+02
2.471880730206232215e+02
2.493915184364213076e+02
2.544241497985150886e+02
2.601953717954670537e+02
2.551129181362569796e+02
2.548190293125082064e+02
2.574411800545241249e+02
2.394494849457306316e+02
2.357345006781021937e+02
2.261130087415644425e+02
2.462575990383075464e+02
2.352490697152570647e+02
2.477379979462058373e+02
2.341002632847684879e+02
2.494039787976354887e+02
2.382450257442164343e+02
2.451183545997512567e+02
2.433397979713409711e+02
2.549419602471463406e+02
2.417934381417949226e+02
2.491642371048077678e+02
2.440435448185096448e+02
2.504581521823992887e+02
2.530134883883840757e+02
2.592280705595991890e+02
2.566751167657578208e+02
2.680096202656424111e+02
3.580582428772355570e+02
4.376898313780473586e+02
3.975703078545243443e+02
3.950242769076477884e+02
3.482822803460365435e+02
3.884059653982050691e+02
2.803261807591990191e+02
4.027503539360536138e+02
3.768177039706980622e+02
3.562646527442134357e+02
4.062648596336000537e+02
3.760931166110990489e+02
3.547296322525950814e+02
3.924868543793630238e+02
3.686988486265798883e+02
3.525319658384169088e+02
3.759419143473508029e+02
3.812953267148496934e+02
3.863338311017146793e+02
3.962577709953278031e+02
3.336457715119849468e+02
3.867134320421532152e+02
3.212108842525120167e+02
3.380607021376630996e+02
3.205374172383420159e+02
3.193805424082218565e+02
3.017330003584669385e+02
3.379385185918519028e+02
3.525741485663174899e+02
3.236673510740569668e+02
3.446117775099597793e+02
3.227187776808355579e+02
2.666342999549182764e+02
3.388656705320229889e+02
3.348400069072075667e+02
3.401430271748801601e+02
3.153583577671525973e+02
3.298588495784841825e+02
3.437446686346766569e+02
3.379709708953747054e+02
3.477353645538923956e+02
3.486108818578592263e+02
3.609295145405926633e+02
3.611054097265114819e+02
3.464525510937539821e+02
3.584375817060792997e+02
3.594911961012236361e+02
3.535321953211240498e+02
3.346355973357351559e+02
3.579057514772762829e+02
3.552153324378705292e+02
3.511306805186358133e+02
3.481863299596025172e+02
3.477046620498541643e+02
3.123943350857074392e+02
3.472818514445101528e+02
3.375359064793809694e+02
3.406929533300613571e+02
3.393269227558776038e+02
3.506696266619518383e+02
5.969792795797885674e+02
5.966963092251389753e+02
5.528075728385884986e+02
6.214020693128916264e+02
6.062645506123124051e+02
5.957595320261540337e+02
5.701190107995614653e+02
6.141613854740606939e+02
6.114439933686894619e+02
5.696147985883669662e+02
6.018545500048969643e+02
6.444032836497286780e+02
5.525712910245948706e+02
6.156073952699997562e+02
6.153782578379797314e+02
5.352351389842547178e+02
5.917226720705670004e+02
6.057554075909663425e+02
5.934924936175035555e+02
5.766353292486074906e+02
4.564991824231865394e+02
4.560089014412940855e+02
5.044259205735351657e+02
4.446426889597502168e+02
4.453780915073933215e+02
4.475157506766368556e+02
4.687247307989991327e+02
4.956386612912733654e+02
4.710288747890615468e+02
4.538805046827571914e+02
4.527034986352106785e+02
4.817032490766918045e+02
4.639648082870771191e+02
4.434944446707895054e+02
4.290435415205651566e+02
4.668638487408532569e+02
4.364771403444781299e+02
4.377733678252120626e+02
4.307448755721026714e+02
3.981591590223653156e+02
4.431406166126357107e+02
4.638528788198457278e+02
4.518970539114930034e+02
4.392059414461101596e+02
4.290349768168440505e+02
4.226975307646242186e+02
3.998828685822123816e+02
4.695356018323960825e+02
4.602784342392153576e+02
3.801896916004083096e+02
4.574605555571569084e+02
4.286455041927545153e+02
4.249025371397798381e+02
4.072017899856315353e+02
4.234856438358104924e+02
3.721340697822624293e+02
3.907502765037900190e+02
4.629110435251130866e+02
4.077141623254834144e+02
4.544577631905648332e+02
4.109681592633083937e+02
3.648079222358820743e+02
3.672048250674550900e+02
3.943733036726509908e+02
3.800267759941542636e+02
3.727868830784120178e+02
3.632006659909318387e+02
4.112142320631716643e+02
3.849597248288250171e+02
3.751047213774394322e+02
3.931384610112696123e+02
3.774575041736830485e+02
3.610400429528095287e+02
4.039564864111648603e+02
3.808561090434080825e+02
4.032485214474245367e+02
3.458475952152006130e+02
4.021623053017258371e+02
3.812659155054967073e+02
3.545102262904423469e+02
2.820748716799637350e+02
2.967153975438745306e+02
3.126203175256539453e+02
2.926424060262719422e+02
3.090964113386949066e+02
3.102007808816931629e+02
2.975153810025811936e+02
2.859891228496392159e+02
2.905496850523566081e+02
3.087974317950603904e+02
3.000412267551413947e+02
3.127815763415621291e+02
2.800418238438022058e+02
2.922231905739660647e+02
2.829320566182580023e+02
3.128027202582215409e+02
3.012614269244365914e+02
2.911814675465390678e+02
3.173588086270723920e+02
3.089868627623451403e+02
2.513864089892520042e+02
2.456089527944481290e+02
2.517895334220273469e+02
2.526167243084410643e+02
2.484255353720584480e+02
2.416288472825255838e+02
2.358147516708750118e+02
2.461528874999804941e+02
2.291732475070138548e+02
2.488986929608244054e+02
2.717721135569419744e+02
2.401235034010368281e+02
2.338515971911270128e+02
2.421657804975291697e+02
2.478873075885459230e+02
2.532925053292300390e+02
2.535371314896299566e+02
2.487184798528773513e+02
2.583283459295960824e+02
2.493860704517571492e+02
2.116312109126048995e+02
2.077658976104446822e+02
2.094017202561810791e+02
2.103094045927786908e+02
2.162909123977713648e+02
2.212071089696985666e+02
2.110724440104131077e+02
2.145582769724792058e+02
2.121875125059533786e+02
2.068149224749771804e+02
2.176391746654852568e+02
2.107501848565444220e+02
2.056124104748866444e+02
2.158228286583060083e+02
2.047990346372508839e+02
2.059177040106032734e+02
2.103298592568181391e+02
1.941313203601633859e+02
2.052763056231002565e+02
2.083333293807833400e+02
2.021508817846266766e+02
2.166604464420487943e+02
2.128693995757246000e+02
2.144031135506134262e+02
2.112514895245387265e+02
2.136273134815263575e+02
2.007115573568140690e+02
2.208928873549841967e+02
2.183516000890794544e+02
2.135722744595246638e+02
2.224803868804922331e+02
2.032580895910064669e+02
2.052136895532160565e+02
2.160627933910211880e+02
2.068325350444112019e+02
2.156433536866825307e+02
2.023545256200665108e+02
2.042339863675055938e+02
2.111542697236806134e+02
2.144718299188936612e+02
4.731535291473360871e+02
4.914470590467233251e+02
5.118078036677455884e+02
4.921213468660337185e+02
4.613089504199563180e+02
4.656440367999015848e+02
4.313363403004819361e+02
4.667043842516042673e+02
4.696948238653622525e+02
4.985278055023597972e+02
4.638876056824931311e+02
4.948864972123204780e+02
4.599245878387889093e+02
5.096951759058596849e+02
4.790591999912587085e+02
4.979773070674354472e+02
4.925122841469618606e+02
4.943902303992292104e+02
4.741040036358946281e+02
4.648940943786261641e+02
5.169234838842185127e+02
5.065165287036926998e+02
5.258808723346517127e+02
5.121205232651931283e+02
5.559403705853828797e+02
5.316065116070508338e+02
4.826174383952761673e+02
4.934182727825215125e+02
4.883932216151799253e+02
5.008891937549649924e+02
4.329088379157031454e+02
4.847833545006237159e+02
4.378490490085601436e+02
5.077213063900013594e+02
4.423599140710854840e+02
4.913896417936360876e+02
5.167876209043115523e+02
5.544251081707703861e+02
5.100496655755759434e+02
4.882810376723600143e+02
2.827348186608762717e+02
2.886908366434314530e+02
2.625543996774059679e+02
2.760197548166527213e+02
2.572339945813653799e+02
2.690256070600320299e+02
2.417812545538469351e+02
2.555774696374729444e+02
2.538086555301329383e+02
2.638649718563926285e+02
2.479765525548043001e+02
2.614964609980654586e+02
2.294837446323866459e+02
2.490339327422853728e+02
2.604752552351671397e+02
2.477815147304008292e+02
2.643210495529210107e+02
2.639342717440501360e+02
2.226645619395407891e+02
2.417936508943504634e+02
3.304036874958499084e+02
3.092465311282388711e+02
3.235098713278176206e+02
3.345641337603943839e+02
3.288624030590041230e+02
3.378478985073662102e+02
3.088227514448187776e+02
3.289575420913553216e+02
2.764144785379561426e+02
3.259101835440598052e+02
3.323344862978887022e+02
3.191899507310496347e+02
3.278565662917076793e+02
3.438697262862168600e+02
2.727272196785378924e+02
3.114343219611680524e+02
3.136043311000338463e+02
3.291181236661097955e+02
3.142549548004341204e+02
3.097264911923076056e+02
3.456407703547794199e+02
3.473753075067820077e+02
3.552998590675311448e+02
3.582667111710653671e+02
3.272978269176880417e+02
3.824746337842354365e+02
3.293306318887387647e+02
3.528168400048733702e+02
3.210418829877839926e+02
3.151040612240676069e+02
3.141968464312275842e+02
3.337246436400033076e+02
3.598255482218199859e+02
3.530721114103079117e+02
3.109627734226687608e+02
3.337890629179343591e+02
3.166451531994569564e+02
3.374606279879826047e+02
3.300399273045700852e+02
3.614427408231111372e+02
2.455670908762481304e+02
2.572312219946615528e+02
2.635737782637326063e+02
2.526934518594233623e+02
2.553995016579467574e+02
2.587796938775519493e+02
2.735074610969184050e+02
2.748179213068829654e+02
2.765370064230524463e+02
2.574986793788033310e+02
2.639817756538666913e+02
2.594017803919935545e+02
2.741050146725382888e+02
2.667390348840913816e+02
2.777794115192740492e+02
2.620008074350225229e+02
2.605465140869323477e+02
2.692716532151348474e+02
2.662436093123758951e+02
2.721944411050344002e+02
4.209195417165844333e+02
4.367520556113495900e+02
4.627365151102135314e+02
4.255073541333991329e+02
4.436111318091331555e+02
4.332110895166761111e+02
4.158859688793709779e+02
4.437147841728120170e+02
4.355011715467799718e+02
4.272287585978255606e+02
4.468959083150517699e+02
4.180203868071014881e+02
4.496503049556332599e+02
4.285142014413315792e+02
4.024380288738408353e+02
4.419252215072411332e+02
4.384121389387029240e+02
4.291908938290590640e+02
4.286558637731469616e+02
4.261107508971944640e+02
3.397337023666955247e+02
3.386381799647516004e+02
3.294691184298683311e+02
3.267316590744562745e+02
3.413777849424448618e+02
3.545307030487403495e+02
3.541332096717571289e+02
3.266089082430638086e+02
3.365224623554946675e+02
3.043070589429781307e+02
3.218773362657671555e+02
3.267736050555623706e+02
2.908060061481322123e+02
3.255218461275134132e+02
3.425855487291929080e+02
3.321287940958613945e+02
3.193487424481022572e+02
3.267718863617254215e+02
3.308905705518563423e+02
3.315544232090061882e+02
3.847028617233601722e+02
3.487475619813729395e+02
3.273962327711582248e+02
3.747581098904506121e+02
3.476019404709325613e+02
3.834612918311316889e+02
3.462916155096578450e+02
3.815793008183882762e+02
3.198942193742915379e+02
3.456005039702985755e+02
3.535128921590513755e+02
4.023753491485622362e+02
3.630431084745014800e+02
3.778650687941199635e+02
3.645845058470191020e+02
3.916188286128907521e+02
3.695291100838052785e+02
3.575815912547862467e+02
3.461174734439996996e+02
3.222496213152822975e+02
6.339669605661241576e+02
6.518978047521005692e+02
5.654244466769832798e+02
6.086307793322181396e+02
6.385058249447429262e+02
5.662094618870587510e+02
5.749165020568981390e+02
4.735725696510562557e+02
5.700382138920192574e+02
5.915259296627359618e+02
5.662210135517175331e+02
5.673827570780782708e+02
5.672490366345650727e+02
6.263085182111337872e+02
5.666048970057264569e+02
5.682456673883109488e+02
6.271884011577084266e+02
5.642500530610268470e+02
5.719077384406821238e+02
6.174189287528139403e+02
3.058637262390462865e+02
3.206212270658226089e+02
3.315586836816556797e+02
3.153610038122566266e+02
3.146466148752702452e+02
3.111613357905220028e+02
3.220513117782328436e+02
3.177099084619738392e+02
3.019884088988914073e+02
3.156890654474477742e+02
3.196506541103427708e+02
2.999162605355453479e+02
3.336506377473296538e+02
3.289602553125514532e+02
3.314690768199304216e+02
3.151392991695567503e+02
3.092577196447974757e+02
3.126465678278252653e+02
3.164058700224251197e+02
3.006093690278029271e+02
2.938018963559729286e+02
2.934231044442025222e+02
3.019699074747002214e+02
3.089332962562851890e+02
2.954065051068530465e+02
3.134035241646274130e+02
2.754229979980139547e+02
2.568785626829011903e+02
2.692537587613330743e+02
2.911308257210226316e+02
2.946671799022092273e+02
2.763813051371433858e+02
2.733256436463217369e+02
2.674545160213500594e+02
2.383264398672017137e+02
2.659069963058429948e+02
2.837886913863679297e+02
2.975955976892483363e+02
2.845424951463623984e+02
2.290183763494756306e+02
3.802811907054742733e+02
3.937115207028811597e+02
3.782774162376915115e+02
3.732166133260409993e+02
3.713927511183039201e+02
3.600949452552122807e+02
3.691518854767497260e+02
3.817823869846201887e+02
3.813374940614291404e+02
3.708267868756823304e+02
3.890720225703228721e+02
3.399831291771884025e+02
3.717926500427821566e+02
3.812988011302247742e+02
3.749373448975343308e+02
3.867823202440226851e+02
3.608832032872962827e+02
3.580519113161441851e+02
3.914450434950311433e+02
3.746622342232175242e+02
2.986890496110517006e+02
2.784884084833715860e+02
3.089841273724184703e+02
2.921421113868620409e+02
3.233281107214207850e+02
3.195850832100251750e+02
2.958635923991474215e+02
3.115230132166306021e+02
2.776594348939208317e+02
3.031626462306762164e+02
3.109607423027506456e+02
2.578113973173211093e+02
2.917498855817210028e+02
3.058016098450606250e+02
2.824513735262806904e+02
2.719814767627461833e+02
3.228750287710183215e+02
3.241246539922722150e+02
3.109158497377905519e+02
2.786295587107508709e+02
2.761626464191003265e+02
2.670454335025591490e+02
2.609032937988794174e+02
2.849080466861743730e+02
2.966062846588741309e+02
2.637781167662296298e+02
2.892450129193093744e+02
2.797800631919415650e+02
2.866495700506717981e+02
2.831898112696515000e+02
2.875276893621628460e+02
2.794123091805047352e+02
2.646318060977905020e+02
2.851263473784526923e+02
2.723186769792862378e+02
2.911249007083545735e+02
2.763054800428762405e+02
2.846988357361049680e+02
2.814535711496324097e+02
2.649213197393934820e+02
3.496743622762146515e+02
3.383202003987630064e+02
3.521023214317362999e+02
3.563439989253578801e+02
3.678216152484013151e+02
3.643958182763036575e+02
3.370869543158975716e+02
3.562547095239387431e+02
3.242307565980919435e+02
3.430586083679654053e+02
3.583890567163649621e+02
3.631628461921953317e+02
3.586457867632079228e+02
3.207955984707307948e+02
3.389141659718184769e+02
3.304076369047973571e+02
3.959888381123572003e+02
3.535985075298145262e+02
3.504992831092783376e+02
3.145250926958341893e+02
5.931409338890990739e+02
5.557420111771215261e+02
5.273800601093182649e+02
6.022659269439684522e+02
5.768254171626289235e+02
5.317331434951139499e+02
5.706313790762329745e+02
5.616547235171237844e+02
5.719376907352278749e+02
5.259166132832486937e+02
5.401917921411663883e+02
5.399301461532254507e+02
5.946129232066851955e+02
5.225829923679717695e+02
5.443206651374122202e+02
5.353608256987416780e+02
6.063526854072514425e+02
5.192516051473197649e+02
5.582576638457268245e+02
5.988777242009593920e+02
2.637055620648405920e+02
2.786433076481659441e+02
3.020070488489689069e+02
2.880089771458535211e+02
2.916985664137595791e+02
2.781315088094711427e+02
2.901944533460087428e+02
2.873125337517341791e+02
2.973452681432544864e+02
2.910127489356759725e+02
3.035630667686729112e+02
3.086986155130049383e+02
3.020091247443199336e+02
2.917286387356114119e+02
2.747420950555942909e+02
2.915049268777675024e+02
2.945881758213850503e+02
2.907785309974459551e+02
2.857511181528132056e+02
2.865695416003025002e+02
2.691022601084754342e+02
2.770363240506169404e+02
2.900383474584193095e+02
2.842183414116374252e+02
2.984260612068662795e+02
2.601752388868948742e+02
2.831835295823194087e+02
3.060962571489532138e+02
2.856645704707888171e+02
2.837441847385750293e+02
2.825533922834705436e+02
2.926464848005331874e+02
2.602261864610782141e+02
2.904357166729841992e+02
2.735174327976783957e+02
2.770807664862262527e+02
2.942952021160999152e+02
3.062927414651226741e+02
2.781284589810986176e+02
2.757922060229911381e+02
3.356022879206643097e+02
3.348168347645045060e+02
3.413639688908828589e+02
3.365267347571631262e+02
2.992995430238063364e+02
3.233686942123604240e+02
3.153115529568431725e+02
3.488841163655948208e+02
3.129012979004027102e+02
3.281989092838063016e+02
3.344014436732081776e+02
3.238894397086908725e+02
3.080282834249786106e+02
3.440203734890732790e+02
2.981008810253841261e+02
3.309958211594148452e+02
3.404294286632511444e+02
3.386450431325063164e+02
3.492214429064136425e+02
3.272459279610735052e+02
3.498978497835213943e+02
3.602675684170419572e+02
3.781836633431527162e+02
3.567256874917429172e+02
3.429408422256100835e+02
3.911071410281560929e+02
3.740288553014601689e+02
4.160766119450865972e+02
3.512106505417152107e+02
3.227042633094785629e+02
3.761963106716063976e+02
3.289022153220544169e+02
3.309212463725572775e+02
3.541061236103400347e+02
3.104936854065733769e+02
3.602002273041322269e+02
3.153280028751079840e+02
3.640175414653448343e+02
3.535150362677578642e+02
2.932174233720093071e+02
2.767586882463201619e+02
2.832359423527933586e+02
2.836533378169050366e+02
2.874064857862474582e+02
2.860677741166684314e+02
2.832877791223423287e+02
2.601113473729096199e+02
2.652377916798983506e+02
2.767451087174567306e+02
2.689791341366903339e+02
2.916864988996211991e+02
2.613309873758684034e+02
2.750287067526215310e+02
2.729553807801227663e+02
2.730541718486223317e+02
2.755816224728047246e+02
2.661404907662709434e+02
2.743282433365734505e+02
2.691024404444453921e+02
2.843656164459322326e+02
3.196225108115347666e+02
3.371897864082869773e+02
3.381681078433708763e+02
3.279287625455875173e+02
3.517301584638588565e+02
3.553258621573614278e+02
3.465137768911741887e+02
3.460078055087461166e+02
3.306569289260889946e+02
3.195739309067785712e+02
3.630887415316034890e+02
3.711005070495796758e+02
3.477475133581357341e+02
3.402625588644417576e+02
3.297417008672103407e+02
3.440861527526544137e+02
3.519638749649762417e+02
3.156529497151813644e+02
3.568990076044992747e+02
3.037138781492793669e+02
3.443711945499188118e+02
3.582776557111870375e+02
3.188911280985284975e+02
3.815788725109570692e+02
3.248968188633916725e+02
3.578300078547589465e+02
3.161655116671175847e+02
3.297841914822583931e+02
3.081973193557551554e+02
3.374399253593851995e+02
3.374029630770688755e+02
3.888099104882992378e+02
3.266008644037845556e+02
3.570438911418870020e+02
3.043749254384182450e+02
3.234966783521828120e+02
3.262924735118713784e+02
3.338405837880915215e+02
3.269935224492825228e+02
3.008928609463057455e+02
2.811086533667471485e+02
2.921640285148059775e+02
3.182930956616486924e+02
2.975176914501108172e+02
3.113311214365365913e+02
3.024529529486242154e+02
2.576192992243878734e+02
2.873052737209110319e+02
3.025659202425659373e+02
3.037501775859906843e+02
3.096806467835815511e+02
2.797846766209367502e+02
2.880556409986264725e+02
2.783727464094581592e+02
2.848445690184960313e+02
2.890232034487044075e+02
2.882046515870362668e+02
2.571291943605108372e+02
2.746336459786440400e+02
3.081156599766212025e+02
2.845040644155974405e+02
2.903306515556802765e+02
2.615882488791294236e+02
2.685099972417021377e+02
2.725417353061073413e+02
2.802244154057635228e+02
2.697847716902096522e+02
2.635566338678830220e+02
2.713233402872401143e+02
2.617497964374158528e+02
2.629447365803721937e+02
2.681849666704194419e+02
2.712453517076817207e+02
2.704912380848161888e+02
2.756243685903429537e+02
2.629369287731822737e+02
2.819188673378964722e+02
2.739284022983551949e+02
2.874684134171729397e+02
2.787409415752128439e+02
2.986473932489358276e+02
2.935007050915504578e+02
3.069194534374792056e+02
2.947861500040182250e+02
2.974651953248074960e+02
3.131875574831224185e+02
3.083145149724553562e+02
2.694826103103158061e+02
3.005939261039190455e+02
3.214669093557503743e+02
3.102195477932471590e+02
2.771533637098590361e+02
2.926954957840518432e+02
2.818453435401935394e+02
2.823682468573101687e+02
2.771626221576246394e+02
3.277194528324172325e+02
3.032305670492865488e+02
3.181621086318746734e+02
3.004091862128758521e+02
5.359796992430374303e+02
5.542656769748349461e+02
5.485686951471998327e+02
5.324451384127394249e+02
5.570647604786333886e+02
5.347641561638275789e+02
5.372636777472796439e+02
5.429969527147882218e+02
5.562627522258975432e+02
5.485288733883462555e+02
5.475450849814693584e+02
5.312266363891093306e+02
5.453696036465328234e+02
5.406239603290518971e+02
5.357891723265418022e+02
5.540151868998411828e+02
5.640541914571605275e+02
5.495358670404561963e+02
5.338378968526299104e+02
5.625132775965133760e+02
2.721112735428191058e+02
2.768479957973605678e+02
2.666271263801448868e+02
2.627278439891142625e+02
2.709098632354291567e+02
2.587978172657192886e+02
2.606393686471719207e+02
2.557246589930128664e+02
2.591757802806394011e+02
2.516685780797566849e+02
2.747199045858166073e+02
2.724514239921207377e+02
2.630430818993663138e+02
2.596448794713309098e+02
2.661174883695135804e+02
2.783748781740559366e+02
2.714064659193380749e+02
2.668192006210570071e+02
2.741900372918851758e+02
2.668469823315607528e+02
2.633957280390921483e+02
2.575637847496427639e+02
2.586016531892391299e+02
2.624590970919831534e+02
2.510789443807847761e+02
2.587504028653077057e+02
2.585322427274731467e+02
2.739645368758403379e+02
2.493250257323801975e+02
2.529712738136548182e+02
2.434097116092492570e+02
2.633566016506107985e+02
2.788528480008383781e+02
2.526265288802672160e+02
2.612598160302942460e+02
2.599375439635552425e+02
2.644672198637885572e+02
2.518944138237486641e+02
2.570041071838857647e+02
2.535680919318548092e+02
2.081963708254188532e+02
2.273362726869887069e+02
2.275478475029833021e+02
2.133939496734272723e+02
2.322623188243566403e+02
2.344064874550249158e+02
2.158200059874922658e+02
2.286833282393580760e+02
2.248381925590361448e+02
2.149953608886867187e+02
2.374438116600714181e+02
2.228054319125906773e+02
2.185196128902301211e+02
2.290516632514851665e+02
2.266090998805842673e+02
2.303988511916366519e+02
2.272783035331608801e+02
2.306359675937922589e+02
2.319381841736445722e+02
2.356252521660235004e+02
2.446922983860392549e+02
2.407275847260517025e+02
2.364864581668785775e+02
2.550363550378036166e+02
2.335452792731503564e+02
2.276855144290905173e+02
2.193001269433403024e+02
2.263343484265735697e+02
2.422435457185040661e+02
2.329740051911498995e+02
2.234238069839165632e+02
2.352827207880793310e+02
2.341018803699382147e+02
2.391405900699969607e+02
2.198093687962011984e+02
2.161296645401600358e+02
2.307031155615350997e+02
2.354742837641976791e+02
2.459179774095563289e+02
2.210770126930231640e+02
4.150890248192934564e+02
4.117445496026113574e+02
4.281142891565445439e+02
4.191192557720639797e+02
4.251720764573361748e+02
4.541598163153038854e+02
4.118634898813769496e+02
3.770758269986840787e+02
3.802654437732166457e+02
4.193777026989394017e+02
4.077611756127017202e+02
4.101715450178028846e+02
3.824001728379212750e+02
4.075829363280095663e+02
3.908992156086424075e+02
4.126736367567737034e+02
4.597306316637640862e+02
4.213253427408056382e+02
4.266488685566664572e+02
3.317422425267322978e+02
2.951524316966627453e+02
2.970811269177185636e+02
3.049403044505865523e+02
3.060370417137084473e+02
3.214242778297651171e+02
3.020866223228291574e+02
3.046353716591100351e+02
3.011360355096708190e+02
2.910756281772701186e+02
2.982763930161862049e+02
2.861230981897888341e+02
2.980579913128060525e+02
3.032635203263626522e+02
3.178080351939144066e+02
3.031451134351775636e+02
2.897792515567103919e+02
2.946326489363516998e+02
2.819848898890250553e+02
2.948267192335851519e+02
2.478312849831231688e+02
2.191462718302323083e+02
2.155618041890000995e+02
2.196995731401281375e+02
2.317425094908168148e+02
2.263332603263174292e+02
2.233052760498727309e+02
2.295251836620297183e+02
2.373411274986864328e+02
2.185172187682613298e+02
2.304909192657644326e+02
2.275384590095382293e+02
2.407982867420986679e+02
2.199034221136778058e+02
2.289653227589088260e+02
2.361438967863165317e+02
2.254998176554063605e+02
2.118148463726492707e+02
2.336058934521448123e+02
2.477933605655074700e+02
2.397757096749510595e+02
3.198971946679918688e+02
2.936398744227948896e+02
2.859073937580686788e+02
3.011934842386847890e+02
2.671263053275628749e+02
2.803969928659481070e+02
2.975020855764210523e+02
2.913481324901738390e+02
2.990021058418095663e+02
2.917769810290519672e+02
2.713167677506653490e+02
2.874059642302570410e+02
2.801324030005799273e+02
2.763737743871302541e+02
2.583639133753734995e+02
2.789393063966986119e+02
2.791954079571005991e+02
2.601095351434810823e+02
2.747814922391910386e+02
2.920772805834221231e+02
3.661206063563253110e+02
3.649923859995419093e+02
3.988380521918297745e+02
3.962298242242815718e+02
3.824220895857133655e+02
3.862716041830054792e+02
3.833133226870574504e+02
3.693503328173235332e+02
3.891167100708095177e+02
3.928787901734690990e+02
3.996178293652521916e+02
3.919015055052195180e+02
3.805461714958326525e+02
3.991005637657694365e+02
4.099113664263458077e+02
3.970472470120039929e+02
3.613752856796279502e+02
4.050796470269696101e+02
3.841574617111909333e+02
3.793269528291057213e+02
5.339034117866754059e+02
4.657855312405400809e+02
5.141408633204257512e+02
5.276670232196316874e+02
4.953525664586475727e+02
5.282051596889607481e+02
5.146932244355108423e+02
4.826721760948825022e+02
4.501079838792665555e+02
4.488620625236032993e+02
4.806684757517361390e+02
4.733200439117701990e+02
5.273384585303712129e+02
4.353512558031728190e+02
4.833148787158403366e+02
4.514229746086500086e+02
5.265641557423068662e+02
5.057646721486530055e+02
4.432371466492591026e+02
4.271609815599534841e+02
2.389410735587294994e+02
2.775244894330859893e+02
2.720643987601245044e+02
2.707225736010761921e+02
2.734338673079034834e+02
2.607432615728114342e+02
2.558963697234715937e+02
2.538641869971756648e+02
2.510198895741690421e+02
2.510718032256432650e+02
2.734421080673872666e+02
2.419962887391130550e+02
2.724238713532820952e+02
2.553680699141821435e+02
2.510535154644206841e+02
2.486733668189319530e+02
2.505156538138434712e+02
2.434936507715015921e+02
2.541486270774705361e+02
2.362757611073897976e+02
5.866582510881223698e+02
5.637283781833109515e+02
5.728943377933383090e+02
5.868540153909239052e+02
6.420989361606501689e+02
6.008442375268340356e+02
5.863098207455379907e+02
5.968265311837112677e+02
6.518218542398757336e+02
6.107988608884753603e+02
5.869361105797097480e+02
6.269483085647397047e+02
5.567607391644802419e+02
5.831113065985261983e+02
6.080310626110999692e+02
6.425303489210847374e+02
5.269742857758232049e+02
5.186196969095954046e+02
5.655595591406965923e+02
6.056961105815165638e+02
2.848153634407439654e+02
3.000558135902672916e+02
2.846147180274163020e+02
2.918920930552077380e+02
2.882333974354345969e+02
2.818472784923322934e+02
2.950549607606354243e+02
3.048398474178374045e+02
3.096402105405427392e+02
3.085036756412102932e+02
3.086510466802834571e+02
2.971568633188295507e+02
2.874216641086413233e+02
3.001262596785992400e+02
2.825742847560446762e+02
2.909736902892911417e+02
2.482703748216175654e+02
2.813653223918215076e+02
2.805244534960421561e+02
2.972675106362466408e+02
2.902079816447626968e+02
2.820924292104376150e+02
2.617108889203424837e+02
2.799975861416763223e+02
2.758146053114062397e+02
3.053615201634333403e+02
2.824905757399011463e+02
2.861860887646195692e+02
2.968271911023174994e+02
3.099492146805661719e+02
2.981216244113798552e+02
2.942755302481434114e+02
2.847519832029049667e+02
3.056288685938239382e+02
2.885492143958942961e+02
3.221268415952512782e+02
2.985544669870035932e+02
2.758701943703031247e+02
2.834962959755651468e+02
2.880966329397355139e+02
2.468366515633192080e+02
2.396480607979507340e+02
2.553918446641878859e+02
2.553635511411659706e+02
2.514589380335532667e+02
2.648594870582069234e+02
2.616285376034418846e+02
2.505251064148372109e+02
2.627335317221397872e+02
2.525595906161391326e+02
2.530411929426252584e+02
2.636093075674390320e+02
2.682142048883203529e+02
2.380354463904633064e+02
2.502118994943012353e+02
2.652096637533627472e+02
2.584097273860198243e+02
2.594471336986046026e+02
2.522941932223999686e+02
2.573803077746516124e+02
2.664276936019708728e+02
2.832835218975764633e+02
2.744537873528375940e+02
2.699156004295193156e+02
2.611219611359415467e+02
2.458294910844133767e+02
2.668733780311916917e+02
2.664760009306016286e+02
2.617759856184558771e+02
2.656838143537012797e+02
2.616812166256348178e+02
2.645160921326320249e+02
2.705486991370648298e+02
2.532248316241044961e+02
2.605897155925029551e+02
2.657894669779121273e+02
2.679771826171786984e+02
2.726220750223787377e+02
2.819381192582779931e+02
2.742883824458832009e+02
3.497852031474344017e+02
3.212742839212133390e+02
3.377216663878633653e+02
3.358560496013989791e+02
3.128870353214077795e+02
3.427179308606586119e+02
2.992604748290172552e+02
3.207103695646466122e+02
3.173722198277482676e+02
3.013256968864981218e+02
3.372077835258037339e+02
3.342165270419039302e+02
3.553014608151443099e+02
3.166432667184324714e+02
2.984139283829844089e+02
3.316213992856006598e+02
3.166264311169027792e+02
3.322227140584395215e+02
3.301257755154723554e+02
3.079016182331796472e+02
7.904521886736453098e+02
7.608595936342840105e+02
7.619638953931681726e+02
7.206036480348045643e+02
7.474707269469557787e+02
8.187801269821437700e+02
7.132013799646658754e+02
7.899178719942921134e+02
7.908576334856275025e+02
7.557911714773923677e+02
7.402447293501753620e+02
8.021650164420000237e+02
8.150318268658496663e+02
7.849992481981983019e+02
7.760289513015848115e+02
7.784486692584214325e+02
7.625722745103602165e+02
7.297223075684020159e+02
7.906593545218670442e+02
8.008075720551938730e+02
2.394939102122315830e+02
2.461301037271905443e+02
2.317132508236613262e+02
2.458317872815399880e+02
2.497760902895485344e+02
2.373516636190175007e+02
2.413246229765820203e+02
2.309512272211901802e+02
2.461546292755314767e+02
2.235873339709180811e+02
2.302000237238410705e+02
2.269211831631570817e+02
2.323308925400828571e+02
2.389199643613450803e+02
2.468385558890244056e+02
2.377444935108794652e+02
2.414702982928281472e+02
2.302636189151621693e+02
2.423110461748259183e+02
2.392971140836785935e+02
4.937509025396603306e+02
5.581112785739981064e+02
5.246264782380427505e+02
4.609905872615760813e+02
5.249780387921317697e+02
4.579428593188795844e+02
5.451908408206106742e+02
5.403198423450193104e+02
5.301281705062467609e+02
4.879352294283511355e+02
5.043434709487851251e+02
4.902683543039916572e+02
4.927402925261264954e+02
5.107895036445777919e+02
4.279044825087266872e+02
5.127651647541355260e+02
5.098698447542041663e+02
4.885912974110657956e+02
5.941762283535914548e+02
5.250479263080100054e+02
3.992529621125679569e+02
4.181982242377972625e+02
3.917342830285377318e+02
3.838284293024354952e+02
3.878864815146231990e+02
3.818461371539112292e+02
4.006331082120454425e+02
3.955711814641056776e+02
4.108524216218162337e+02
3.716318137266738972e+02
4.141633524060921445e+02
3.988491262983004617e+02
4.025411001136945970e+02
3.944223408478649162e+02
4.040808766150036035e+02
3.609739282595979830e+02
3.915361325378556785e+02
3.650330484040551937e+02
3.836929528049244595e+02
4.089972720919595872e+02
3.379561281486264761e+02
3.321251005913593417e+02
2.519733430381580774e+02
2.956085911959486907e+02
3.200947397927743054e+02
2.826354251545856755e+02
2.763071770068981436e+02
2.807684837250830583e+02
2.726385716931248453e+02
2.997179216726632376e+02
3.382348192703643122e+02
3.150446909509706188e+02
3.109773476244001245e+02
2.574397601458861686e+02
2.758552405260061278e+02
2.476458349965751609e+02
3.023969169085501107e+02
2.807023695375598322e+02
3.285680118967491126e+02
3.087395732122948857e+02
4.055146359227653647e+02
3.995791468816336760e+02
4.125144832700561324e+02
3.811310334570312648e+02
3.781684461608077754e+02
3.982833737726058985e+02
3.989503438705298777e+02
3.902983308983782536e+02
4.117323576338780526e+02
3.854084380445745524e+02
4.119484970840364895e+02
4.091484534500064001e+02
3.723159922097593721e+02
4.340146379206483971e+02
4.137083430005923788e+02
3.711181926710701759e+02
3.803967249171304275e+02
3.952272861943609428e+02
3.993278740727303102e+02
4.011332715733624923e+02
3.635144543482583686e+02
3.732424024886495886e+02
3.195014392132490570e+02
3.717038610596488866e+02
3.544397618168489998e+02
3.803286960731882118e+02
3.534613479560315454e+02
3.597047404833904238e+02
2.993031898851153869e+02
3.508350571485864293e+02
4.014739037011270284e+02
3.671893985399038343e+02
3.832854139042813131e+02
3.555616191218267090e+02
3.627640085449049820e+02
3.414391350866732182e+02
3.972401112725731309e+02
3.143731553974572535e+02
3.742887941923199833e+02
3.076791357240693969e+02
3.827724383997374957e+02
3.962094190802472440e+02
3.822184825348664390e+02
3.693764716574012823e+02
3.581334219046054272e+02
3.741240366688105610e+02
3.614623315581997076e+02
3.640709322445307521e+02
3.612805437309589252e+02
3.621034674766756893e+02
4.011171840761599583e+02
3.621732258997626559e+02
3.542146144182896137e+02
3.505517661690510636e+02
3.949621916981254799e+02
3.832897675192243696e+02
3.794497341949616498e+02
3.591532284922639633e+02
3.348925218660982068e+02
3.525324315322077382e+02
2.881602397274230043e+02
2.779781815082569665e+02
2.551871124022423487e+02
2.695744151749436242e+02
2.680360102927120352e+02
2.764769285576522293e+02
2.683791063924642231e+02
2.867728602677057665e+02
2.844027957541258615e+02
2.845655045772978156e+02
2.850954838174445172e+02
2.801898370540452561e+02
2.742608243475300469e+02
2.731709760973208745e+02
2.916997950253992826e+02
2.838236374790067202e+02
2.683841347722583350e+02
2.842137255661161817e+02
2.802277027874833379e+02
2.602789853282895933e+02
4.396744382148751242e+02
4.265293779372918266e+02
4.502400941034262019e+02
4.293647307870892291e+02
4.566717173733308073e+02
4.449413385619570818e+02
4.186247614684798464e+02
4.396496966694488719e+02
4.538256930994730283e+02
4.059735946019091557e+02
4.362100929047405202e+02
4.184024044662752431e+02
4.336442462613134694e+02
4.203307733458968869e+02
3.890474195209279173e+02
4.061584256998402225e+02
4.323539506054465278e+02
4.303761431566076681e+02
4.243901469109930531e+02
4.484346971376195938e+02
4.173520459139355125e+02
4.272044418922453701e+02
4.392680614611776946e+02
4.277062735139713254e+02
4.185054968489264979e+02
3.827337367251967066e+02
3.997211976485195351e+02
4.116070492689845537e+02
4.174682672360867173e+02
4.005235152969132741e+02
4.086101319141071144e+02
3.779938056158856057e+02
3.931892346461074226e+02
3.691023704371045255e+02
3.964159246211245886e+02
3.870895444591686214e+02
4.179600018731433693e+02
4.040946388820743778e+02
4.164939081935108334e+02
4.068401725700742304e+02
3.057013769499256455e+02
3.306094445974954965e+02
3.169067736480920416e+02
2.893801336732723826e+02
3.279132007049825006e+02
3.287431858882401343e+02
3.098373374752202380e+02
2.783844557513586437e+02
3.119464085342252702e+02
2.883050451154236953e+02
3.091043919048631210e+02
3.074656069425981286e+02
3.313786784484696568e+02
3.172412194800069187e+02
3.265483759211702477e+02
3.300664718529795323e+02
3.276127759257575462e+02
3.206163401996669791e+02
3.141731423794025204e+02
2.977276563639020424e+02
2.359515205454196689e+02
2.162436616378326448e+02
2.296231344558933642e+02
2.315234611672539131e+02
2.416463518032889510e+02
2.306100345510824638e+02
2.127267666034381932e+02
2.231184907738723666e+02
2.305281136939518944e+02
2.184610836023242655e+02
2.249777307948855878e+02
2.437050291531220694e+02
2.200772606776374971e+02
2.297124788771310477e+02
2.118286333303975653e+02
2.194185126454231352e+02
2.303431666363421755e+02
2.304311536166790688e+02
2.319313972653138194e+02
2.238579546181106537e+02
4.024421987598109354e+02
3.749245307080994962e+02
4.281233204482144856e+02
3.464075223877861163e+02
3.604650561621543261e+02
3.414519196602990405e+02
3.319516298106846648e+02
3.946223379413023622e+02
3.590853922218910270e+02
3.890975614643443805e+02
3.733988849908093925e+02
3.882884939552949390e+02
3.719151810376399112e+02
3.758129371493806730e+02
3.809820612287382460e+02
3.678174221378713469e+02
3.993528719059388550e+02
3.571866527820915280e+02
3.806058830159418562e+02
3.663539781663678241e+02
3.005653631632740712e+02
2.915842403199721957e+02
3.136323520170159895e+02
2.814221526714691208e+02
2.923379416356309548e+02
2.863973812761508952e+02
2.925138009979629601e+02
2.466006904054431175e+02
3.047356982787906077e+02
2.653459611818470876e+02
2.912663563573289593e+02
2.939000661215978312e+02
2.961079047053285080e+02
2.824029570899280088e+02
2.728595116820475823e+02
2.884738971591440304e+02
2.817805827784042663e+02
3.056728641916541278e+02
3.001824078842338395e+02
3.131608248354288548e+02
3.055437788868968028e+02
3.377015391692419826e+02
3.125280776830148284e+02
3.204959719802155291e+02
3.461491560699541310e+02
3.365234262546202331e+02
3.346438350252867622e+02
3.296830744538500539e+02
3.264605780845670324e+02
3.063627847024040989e+02
3.304840584372201988e+02
3.022638328241004615e+02
3.286477865035723767e+02
3.251245972529460460e+02
3.017498261073883441e+02
3.265862737875690982e+02
3.214323467914887260e+02
3.266898109949539730e+02
3.193563997182482126e+02
3.073464310748749426e+02
4.192210062549170857e+02
4.538075446214990052e+02
4.961599093437487227e+02
4.470023249398165035e+02
4.722448453909892692e+02
4.701634263476983051e+02
4.850106347236281863e+02
4.662239986437032258e+02
4.913666567266381549e+02
4.366008126177345048e+02
5.423264708748570229e+02
4.389836544932131801e+02
4.735830433765480620e+02
4.155802479470024196e+02
4.520104885621669837e+02
4.442620877716595373e+02
4.411713502552225350e+02
4.823939672091410671e+02
5.215881390459339855e+02
4.369865644151832385e+02
