# Supplementary material for: An experimentally-informed polymer model reveals high resolution organization of genomic loci
Source: Nat Commun. 2026 Feb 4;17:2338. doi: 10.1038/s41467-026-68928-w (PMC12979793; doi:10.1038/s41467-026-68928-w)
Supplement: Supplementary file 4 — Source Data [file 41467_2026_68928_MOESM4_ESM.zip › Source_Data/Fig5D_SupplyFig10D/source_data_hoxb4.txt]

2.251756023766057240e+02
2.358716392152483365e+02
2.382232647721506567e+02
2.505496248728638875e+02
2.475789718645067978e+02
2.390193169861945819e+02
2.513597762787138663e+02
2.442278983533406063e+02
2.493268376665247104e+02
2.043476903152368038e+02
2.278829745355256193e+02
2.384993967886933603e+02
2.170838685151960590e+02
2.275117405682090350e+02
2.446180034663825893e+02
2.243365198902094448e+02
2.244769715220739386e+02
2.505500114402256315e+02
2.363800009652142649e+02
2.237259199891414596e+02
2.525744906985167972e+02
2.943006522991020688e+02
2.651546781973755742e+02
2.778317686684219439e+02
2.489747796883733315e+02
2.681350170446960419e+02
2.722519937493307793e+02
2.771644663006013616e+02
2.558048921172293433e+02
2.722459488032740751e+02
2.930080103192147476e+02
2.703476533984433559e+02
2.744121562160462418e+02
2.947531408432292892e+02
3.108255480674307023e+02
2.720527850553516487e+02
2.621395190641254658e+02
2.822812790153031415e+02
2.793313064718570331e+02
2.933635078361518822e+02
2.421598822779947966e+02
2.441436900221045505e+02
2.524965448466625446e+02
2.451495549300367429e+02
2.400564921287569291e+02
2.570529732806195966e+02
2.642485580446521567e+02
2.556880635480877970e+02
2.481491289135765044e+02
2.461649523788987608e+02
2.562802980838343956e+02
2.513222586128049159e+02
2.429470012199121811e+02
2.555350109687948930e+02
2.565956454241302822e+02
2.454805239063756517e+02
2.412335758635684897e+02
2.584832935514326095e+02
2.529069300889073588e+02
2.492323448131577948e+02
2.689386828101950186e+02
2.757686870608052345e+02
2.801860269599704338e+02
2.670050171198383282e+02
2.795139963911224754e+02
2.789290125765818971e+02
2.883618795604306229e+02
2.675008961860613113e+02
2.672565847740312392e+02
2.813993688346524209e+02
2.737912418572523165e+02
2.785478855094205528e+02
2.649690659326450373e+02
2.601040619265771738e+02
2.803851536367435529e+02
2.678098216115641321e+02
2.769751736519383485e+02
2.834782902445926993e+02
2.688356660250746586e+02
2.973017908184391445e+02
2.976249386491087421e+02
3.132864211279450046e+02
3.125076928275925638e+02
2.990382056740073722e+02
3.066494792360148836e+02
3.096826661998263717e+02
3.113092535611592098e+02
3.104885829717745196e+02
3.035706940298988457e+02
3.035863473069201177e+02
3.030885756523738337e+02
2.925757985808069748e+02
3.016831190580660405e+02
3.007420414957733783e+02
2.866943769960497548e+02
3.099159396055461002e+02
2.984725453580747399e+02
3.128726768062948054e+02
3.129680176409372621e+02
2.983717175355999416e+02
2.173968405700737776e+02
2.086760335058135070e+02
2.196030795959966326e+02
2.189838955534856666e+02
2.176975454950832045e+02
2.290054357056855849e+02
2.352086761766851168e+02
2.118282648429758126e+02
2.133699588519545216e+02
2.243886090580880364e+02
2.074486720344364130e+02
2.119332595636403482e+02
2.027170359964397903e+02
2.173563658187367480e+02
2.222259896281260865e+02
2.280953985985107408e+02
2.290062686392453770e+02
2.214253424605870180e+02
2.380175673300106496e+02
2.192360432073407708e+02
2.299557206034023125e+02
2.236358242170167898e+02
2.218105468358887435e+02
2.356739448585413470e+02
2.296295632843704766e+02
2.172028423294971446e+02
2.288523271468283440e+02
2.237636558905209938e+02
2.352238453013203809e+02
2.279483207924090209e+02
2.252397543980496266e+02
2.298677589078412211e+02
2.322053351249518585e+02
2.367371464911570911e+02
2.307674421823066950e+02
2.336225932194498967e+02
2.222411934717807753e+02
2.351558921655753807e+02
2.347960501689224486e+02
2.354073982157928526e+02
2.589777954467245991e+02
2.704632100505191943e+02
2.917558274305823147e+02
2.920049553277536916e+02
2.981269435779075820e+02
2.910583566396248330e+02
2.715607015104345123e+02
2.937749472534231927e+02
2.874856857725430359e+02
3.012784711791795189e+02
2.656991011670122589e+02
2.851778876388318622e+02
2.557681652657121276e+02
3.107587469562714091e+02
3.098121853994620665e+02
3.052205756313218785e+02
2.773069019064541862e+02
2.606671083641868449e+02
2.988302361235212743e+02
3.090583528174801131e+02
4.015536891982554266e+02
3.641485698432425693e+02
3.893814681765920795e+02
3.439583131362410313e+02
3.552669887404119322e+02
3.847838221352299684e+02
4.422304327088421587e+02
3.871694894612207918e+02
3.677359997172497970e+02
3.624558739500993170e+02
3.836740423225332961e+02
3.521744654023230510e+02
3.687954980186117950e+02
3.816946168893492768e+02
3.714268554923093575e+02
4.346271940581144122e+02
3.740573593512622210e+02
3.708039409569523741e+02
3.643171422389195868e+02
3.594709486850272810e+02
2.860477341357608339e+02
2.680479178513270426e+02
2.901248572023652059e+02
2.692963003846811603e+02
2.812867469083450374e+02
2.553084152994786677e+02
2.894740711823622519e+02
2.891670140169383671e+02
2.955939839769109767e+02
2.930381050438901980e+02
2.781320105615872080e+02
2.955439726751163789e+02
2.686099925321065029e+02
2.773159889279992285e+02
2.840829294781764247e+02
2.738469170625750166e+02
2.817811599276426477e+02
2.631216843156526579e+02
2.579029058220218076e+02
2.767357689984298190e+02
3.719647792781861995e+02
3.832996388194224551e+02
3.943265319347041213e+02
3.307707448793067329e+02
3.750803854557900650e+02
3.427080361285774188e+02
3.713933683599688038e+02
3.613117590750828754e+02
3.744057655568672089e+02
3.704407713411202394e+02
2.898580811218079134e+02
3.632500826444262430e+02
2.916898867491315741e+02
3.634049059270323028e+02
3.824018428028475682e+02
3.121584111412670381e+02
3.666943546674924619e+02
3.473312493916035919e+02
3.776043628223852124e+02
3.268492396023455058e+02
2.679916797222829814e+02
2.926062573911341929e+02
2.839657372352472180e+02
2.885775764161469965e+02
2.768166021116545608e+02
2.816540877942396719e+02
2.755081932834719964e+02
2.722525456866400191e+02
2.849608782449130331e+02
2.754653173359405400e+02
2.353122439838863897e+02
2.806768531947724910e+02
2.483489371591434178e+02
2.777623211535494647e+02
2.782590006406520615e+02
2.923020006781431448e+02
2.821521689492478799e+02
2.702173864780388612e+02
2.736167963345585576e+02
2.821970686025553618e+02
2.107383445959926291e+02
2.074149215338168517e+02
1.899306754312238752e+02
1.844588312754625861e+02
2.001149832889431934e+02
1.934072186353237726e+02
2.129898318140503193e+02
2.094449852331287047e+02
2.021685114461336639e+02
2.152521287090632995e+02
1.998399247149229154e+02
1.978930959505484850e+02
1.798563776883680703e+02
1.992103039259251602e+02
1.957383712213982960e+02
1.917312820722775086e+02
2.083986682568268805e+02
2.026650651499372486e+02
2.078088908472739149e+02
2.082384161568149068e+02
2.194038885762468851e+02
1.982041417335980213e+02
2.025482030945666168e+02
2.190682959833299890e+02
2.180487148869963221e+02
1.963508786025380743e+02
2.072528797928695781e+02
2.154737045508622089e+02
2.044386193975986714e+02
2.189968288153964124e+02
2.075150667957909150e+02
2.124815071755095062e+02
2.005509799273650344e+02
1.783668194969547187e+02
2.266116655924623160e+02
2.172320887428642777e+02
1.915445109413545026e+02
2.193802123668172328e+02
2.189408410391323798e+02
2.169923597591492239e+02
3.053865830726301738e+02
3.093632600640171404e+02
3.187990326155539265e+02
3.160718387182454308e+02
3.179707684016192388e+02
3.378392322842566955e+02
3.224665452762055793e+02
3.234251469151697620e+02
3.125594541097486285e+02
3.218197190825740108e+02
3.158347925342621920e+02
3.179002774254867631e+02
3.120660518964459698e+02
3.163095448036949620e+02
3.224554261167320988e+02
3.232560040990722428e+02
3.239255509870022820e+02
3.117850458916656180e+02
3.147118644331032442e+02
3.120461523430848843e+02
2.686559114568535733e+02
2.759811966450086516e+02
2.963240668349247926e+02
2.652324134052342970e+02
2.949670786259575266e+02
2.749517037116009988e+02
2.978700621099085879e+02
2.507452597760479875e+02
2.818026126062534331e+02
2.945838318080174076e+02
2.963057767430084937e+02
2.769381275519639303e+02
3.163793683939641141e+02
3.005805207195846265e+02
2.979944041343010213e+02
2.725039792612500378e+02
3.081826229966777646e+02
2.892205314702335386e+02
2.756140441781635104e+02
2.783366562915527993e+02
3.139049896807991900e+02
2.924858378573457571e+02
3.090593688939139270e+02
2.630042200816865261e+02
2.968427856429140093e+02
3.123187908295876696e+02
2.986190556942916032e+02
2.913551223582157945e+02
2.939616100323951855e+02
3.272077284804898341e+02
3.283728928247537624e+02
2.965386383739418079e+02
2.640738598166860243e+02
3.216601656759937100e+02
3.213092836466365725e+02
2.971834708477618960e+02
2.840814541192895035e+02
2.884751656554449823e+02
3.203338453947784501e+02
3.079313837216648153e+02
3.109133741075032162e+02
3.687148605192871287e+02
3.627570861002600395e+02
3.280113718564615510e+02
3.607620165597227242e+02
3.653906313717803300e+02
3.835842917575855040e+02
3.665300044853901795e+02
3.464619970163740277e+02
3.700080325966215469e+02
3.392975707276083313e+02
3.674641218895613406e+02
3.522953098671553676e+02
3.756741087259740652e+02
3.768784708772891463e+02
3.328744429968420491e+02
3.399128251845593809e+02
3.269248864053562897e+02
3.454785954498873934e+02
3.437297051422335130e+02
4.218234305303210476e+02
4.334530280520770020e+02
4.159022313540526739e+02
4.129474160974506844e+02
3.882959241937847423e+02
4.181009272903526153e+02
4.434258075301978010e+02
3.995849458199405717e+02
3.878844207606209125e+02
4.178458384118677031e+02
3.814181682847493562e+02
3.911139585850049230e+02
3.923302478651602883e+02
3.412245991005921155e+02
4.230450980723671250e+02
3.382756003900106521e+02
3.797288443569297556e+02
3.532564064771940480e+02
4.226555390283093061e+02
3.820827666521572041e+02
4.213851188403792776e+02
4.158402030068121462e+02
3.831010195961833915e+02
3.360752718353531918e+02
3.897434143617930999e+02
3.756894985047055116e+02
4.151812863184775892e+02
3.678041217101429083e+02
3.607220059139050363e+02
3.936885371958605901e+02
4.106225348662098327e+02
3.427271764941916672e+02
3.616225614144552196e+02
3.548633447968991277e+02
3.464482728031273950e+02
3.466746397259726677e+02
3.587028852040919560e+02
3.544315666015342572e+02
3.845102966806932159e+02
3.929485635792586891e+02
3.099058778347874750e+02
2.660541412042874185e+02
3.122301644563028162e+02
2.672066643202690557e+02
3.141011870937591652e+02
2.764293765805796852e+02
3.159912050134506103e+02
3.027894536103268592e+02
3.084856271449789915e+02
3.046546230752408064e+02
2.196986246180608759e+02
2.932543500035868078e+02
3.074974258487743555e+02
2.878765038566759813e+02
3.067715767988656239e+02
3.128494416342727504e+02
2.808596618787259445e+02
2.500510283898661896e+02
3.000870098046339649e+02
3.046784988790594753e+02
2.415945976292121600e+02
2.473297562960386813e+02
2.339832396744811831e+02
2.406594495710461388e+02
2.336573251067849810e+02
2.274683498165615276e+02
2.427772280249463392e+02
2.359928498658210287e+02
2.312902897648782243e+02
2.383722575808661190e+02
2.407743039241020426e+02
2.314074082864420063e+02
2.340030163850333338e+02
2.371096901629087199e+02
2.346154740238295631e+02
2.442073622449034929e+02
2.421210462494661044e+02
2.562616341405555431e+02
2.392484358521132890e+02
2.364947240627573990e+02
2.564506293860879964e+02
2.440622921794112585e+02
3.040449559515059832e+02
2.527956039379051845e+02
2.616650875813033394e+02
2.324307325133667348e+02
2.775918823244142004e+02
2.750948663470309725e+02
2.801540890702824527e+02
2.731222949395715887e+02
2.894676081715678606e+02
2.656118406571817445e+02
2.286387281041680808e+02
2.665690583174502422e+02
2.793809281105712330e+02
2.623755829008804312e+02
2.598213405019992024e+02
2.766973257148426342e+02
3.004273166310246097e+02
2.975285493206695833e+02
2.831463418914567001e+02
2.924796363333589397e+02
2.909857754399167789e+02
3.042592795280950781e+02
2.698771027686759112e+02
2.979821554582105136e+02
3.027741209033535483e+02
3.034178790063229485e+02
2.935657912020980689e+02
2.995148576073415825e+02
2.858887221850005744e+02
2.899720420335004292e+02
2.934433292172699339e+02
2.833053721924778756e+02
2.955626327422100417e+02
3.062961387711964107e+02
2.881434338283866055e+02
2.715267551524261762e+02
2.979266978294858745e+02
2.832249799750204602e+02
3.226303498458914873e+02
3.459892163386536481e+02
3.491569238160390114e+02
3.580222934843397411e+02
3.567467311772064704e+02
3.547964824650619562e+02
3.601707291230678152e+02
3.570042435454612360e+02
3.450684271480577650e+02
3.602262749438621086e+02
3.077193050441018158e+02
2.356354011169643741e+02
3.400882001765710925e+02
3.598504509991035434e+02
3.248188332882786540e+02
3.478985774086539209e+02
3.298400061879634677e+02
3.351047339613645590e+02
3.575981903988337649e+02
3.041930424634923611e+02
4.123248336430507948e+02
4.066465605038118838e+02
3.969290474483910316e+02
3.994761376986947994e+02
3.880925057876252708e+02
4.378278804366162262e+02
4.129096448355127222e+02
4.192434290658494547e+02
4.364923952523985804e+02
3.862509273956288780e+02
4.108032581722420105e+02
3.812214697654539464e+02
4.231379530723562539e+02
4.080121729984435319e+02
3.839335729423317503e+02
4.313744469640088255e+02
4.188994372291937225e+02
3.985960251233849476e+02
3.953174050960701038e+02
4.049245819473425740e+02
2.681431531985635957e+02
2.850407964910318128e+02
3.031016237812426652e+02
2.768925926908311226e+02
2.940785479873791814e+02
2.750497425257252644e+02
2.858908483722349843e+02
2.732392100870945910e+02
2.750195341202214081e+02
2.670640237252821407e+02
2.828318797497773858e+02
2.739705349116283628e+02
2.769895726745796196e+02
2.616999007944617688e+02
2.830117202430963061e+02
2.789027098379546032e+02
2.751499022745490493e+02
2.685177652484885584e+02
2.585754299011254034e+02
2.764962711716523245e+02
2.540876267734670364e+02
2.632399928470579198e+02
2.360533524359161390e+02
2.537743168567043881e+02
2.227666398767297551e+02
2.522727844733013569e+02
2.570009357407290622e+02
2.746604794154871456e+02
2.492035651733670250e+02
2.577959370061976756e+02
2.596134452647876287e+02
2.423911574545848282e+02
2.762161897475086789e+02
2.378556574631122658e+02
2.418789370848224110e+02
2.505740850880167443e+02
2.592972206551814907e+02
2.505516278151619076e+02
2.593776025483851981e+02
2.556428203759217297e+02
4.029943964049780902e+02
4.102324076072232515e+02
4.324837025636022076e+02
4.295860164156551377e+02
4.373644748620436644e+02
4.548652082695882086e+02
4.412187802749108982e+02
4.329290998104082746e+02
4.376138657527582154e+02
4.461346008706524913e+02
4.294187060410524737e+02
4.244463588245777714e+02
4.347747429530830345e+02
4.307754441568974357e+02
4.455113124634468136e+02
4.186779046465217675e+02
3.862181439541694203e+02
3.922723584105721102e+02
4.506909036223646012e+02
4.070885613157116723e+02
2.505510874511791144e+02
2.466388903786566686e+02
2.514618938150364897e+02
2.325850819962585092e+02
2.561761446845140995e+02
2.567198764776925373e+02
2.627981262824386590e+02
2.529458162492111910e+02
2.491552724077061782e+02
2.426602370315403903e+02
2.581704045011141488e+02
2.449823374677612549e+02
2.742427769320987068e+02
2.679843663396547981e+02
2.546928821010584727e+02
2.559723833111559088e+02
2.563880128519043069e+02
2.532912396434840048e+02
2.566240320293262016e+02
2.532284020342798385e+02
3.544882142237766516e+02
3.359826853579943418e+02
3.627426899395034070e+02
3.730864504381172537e+02
3.765577619505713187e+02
3.699904844921642848e+02
3.482246069902884642e+02
3.556797845856536924e+02
3.070588442831356701e+02
3.202295685574993058e+02
3.514502583345587823e+02
3.582696442762427296e+02
3.360413562424839711e+02
3.375077306883472943e+02
3.511939176239813492e+02
2.936035877088022517e+02
3.390243586127263029e+02
2.960342533927976092e+02
3.438064332087429875e+02
3.211561138099369828e+02
2.549218095365147292e+02
2.835831435289666729e+02
2.763876414690197407e+02
2.697247832372602261e+02
2.818214901661052068e+02
2.601146383819021253e+02
2.722518954083322456e+02
2.900388867885143327e+02
2.604424442313242594e+02
2.815529072296179152e+02
2.633352351771476947e+02
2.594374057572364336e+02
2.696178873113748864e+02
2.782718527965791395e+02
2.738981981424938112e+02
2.777320232349790672e+02
2.827065722960850849e+02
2.604276369292710456e+02
2.220397327187218934e+02
2.625760079801542020e+02
2.552982805174941632e+02
2.460015508473975387e+02
2.505753633742562840e+02
2.617309231501574800e+02
2.400964403749609914e+02
2.521148796169324555e+02
2.462759900098419905e+02
2.556206501338442081e+02
2.699373171281199006e+02
2.469179448980353015e+02
2.366094253101241520e+02
2.245910579935433873e+02
2.530642390410078235e+02
2.598051584194579959e+02
2.432173000068489443e+02
2.562418310668287518e+02
2.347119776357911007e+02
2.502431087952788573e+02
2.571544745884663143e+02
2.423488745827603168e+02
2.651798228044975758e+02
2.579470991052062914e+02
2.651607953342509063e+02
2.630338740455803190e+02
2.496069169802913166e+02
2.401763167341777319e+02
2.554817847394512853e+02
2.451860934658282645e+02
2.507427250639692318e+02
2.610694927972112396e+02
2.654421475826504206e+02
2.425469788179198929e+02
2.517234554188707989e+02
2.593330253575072675e+02
2.763977601646542439e+02
2.453805290074518837e+02
2.541275041365193772e+02
2.400366431152292819e+02
2.401246292157302378e+02
2.612286487750365040e+02
4.874031100181960596e+02
4.961416442744443884e+02
4.418628080813696783e+02
4.609318898933696005e+02
4.365643975715289002e+02
4.484690513851007836e+02
4.585246398975509692e+02
4.263170141650180085e+02
4.530101151935538155e+02
5.000629262345080406e+02
4.395482620763148702e+02
3.904771979383646681e+02
4.205854930804333094e+02
4.652367087872521552e+02
4.479934724329193614e+02
4.667230896682454500e+02
4.871542150399419029e+02
4.159217517039264180e+02
4.780795104476996471e+02
4.286241551696021475e+02
3.036296826327256326e+02
2.989343703730925768e+02
2.987954179366161043e+02
3.026739026927081113e+02
3.072959868181353613e+02
3.042297596338275980e+02
3.222278232092511985e+02
3.258337932408722963e+02
3.149929442354952585e+02
3.157265938164449040e+02
3.128219880492083576e+02
2.943789489237686894e+02
2.967752885819210178e+02
2.972871440291725662e+02
2.961592560244748711e+02
2.768189665561614561e+02
3.231640585074657679e+02
2.920633045382961086e+02
2.911897107980173587e+02
2.947549777765077010e+02
2.409451011862904579e+02
2.301121846688371591e+02
2.553517935009099062e+02
2.411250143475866423e+02
2.519693111784125392e+02
2.470669611798192022e+02
2.419410022808390863e+02
2.230813947412131029e+02
2.518693855695233026e+02
2.416873701561707151e+02
2.362779791801613953e+02
2.330724678045982046e+02
2.189197225931936259e+02
2.253354015017595486e+02
2.236863200931776703e+02
2.466354659960542506e+02
2.273756948257706938e+02
2.367967927206391323e+02
2.308182010860043363e+02
2.447923995298415036e+02
3.925083208360383651e+02
3.748113828725822145e+02
4.040769150923792949e+02
3.632159771586348711e+02
4.025476256647503419e+02
4.054304150952139025e+02
4.193604122537913668e+02
4.144262493357750827e+02
4.168348683486280493e+02
4.167468543061850710e+02
3.837168954796396179e+02
4.027179071338051699e+02
3.924165373857703116e+02
4.190699122078531218e+02
4.099993923671553944e+02
3.465225266635045500e+02
3.843045991551084626e+02
3.876805638807600758e+02
3.905991978901902826e+02
3.668393354380892788e+02
2.797929165172781723e+02
2.707932558654833883e+02
2.817107155254425948e+02
2.932429003977318303e+02
2.981051507712354010e+02
2.819922132997340327e+02
2.838653807123480988e+02
2.833414350689713501e+02
2.568847684952233408e+02
2.708827325380281650e+02
2.863345948579085416e+02
2.641449216177171593e+02
2.790270311963044492e+02
2.775002226323739478e+02
2.679076596981887519e+02
2.640285356703929551e+02
2.851034664063497530e+02
2.707551532893756985e+02
2.546007110147768913e+02
2.854558222211480256e+02
4.012099813752761861e+02
4.146901688361683114e+02
3.888177856591684645e+02
3.720052787744909324e+02
3.846135524577532010e+02
3.805480583106186145e+02
3.778666056710829366e+02
3.834449172270104214e+02
3.758544930591035040e+02
3.733994312122303540e+02
3.821958506542736700e+02
3.639966712048480417e+02
3.696616021183712064e+02
3.624148351542219757e+02
3.716420369115427320e+02
3.535458491289199969e+02
3.861710431290954375e+02
3.968008233753928380e+02
3.849480383322023158e+02
3.859328448076522591e+02
2.822327992766633429e+02
2.928165421350147994e+02
2.811446265545339998e+02
3.118739611343538627e+02
2.805454553527665666e+02
2.944738183607626070e+02
2.470845810554721709e+02
2.520639120144327592e+02
2.863664367069258674e+02
3.003059312410975963e+02
2.811182637142379690e+02
2.825812785837464389e+02
2.678397718216592693e+02
2.482745630385396396e+02
2.947607020405781100e+02
2.446118863628884981e+02
3.016447711462585630e+02
2.742165871619676523e+02
2.895227450691780859e+02
2.994354039690035734e+02
2.700333270595839394e+02
2.705074067166089549e+02
2.863428983099175866e+02
2.737295234547809173e+02
2.509157687522281037e+02
2.518770459261870656e+02
2.638269695601239846e+02
2.707046432027195806e+02
2.556966355681117022e+02
2.347561948691672455e+02
2.571228718330465881e+02
2.552709416164685763e+02
2.239240874952463400e+02
2.635468821631131959e+02
2.629532306115942220e+02
2.543218219464800143e+02
2.459491308130993446e+02
2.558653118404129714e+02
2.462159050323922713e+02
2.480449509391158074e+02
2.988378115175484027e+02
2.808495862434469927e+02
2.922746310066415276e+02
2.596074003077632142e+02
2.958050440950888742e+02
2.892720973117331482e+02
2.884069535245299107e+02
2.724375983577096463e+02
3.087073010839641825e+02
2.763080894649758079e+02
2.743776164149416559e+02
2.899433196222350375e+02
3.024557033694944721e+02
2.846878472570234635e+02
3.002290787573947455e+02
2.780912487894323704e+02
2.954207522183049264e+02
2.493523115269482560e+02
2.861644275755388662e+02
2.903562504478451842e+02
2.218368412582673841e+02
2.176965449662244225e+02
2.159214207011883389e+02
2.287954414176127216e+02
2.279647441071199694e+02
2.448153915770922140e+02
2.295231974228509841e+02
2.344206014212179809e+02
2.233984107150112663e+02
2.180653350242129704e+02
2.439345207642497542e+02
2.271654511163662278e+02
2.090517236289935283e+02
2.206401354438755504e+02
2.142392127964162682e+02
2.244951574533103269e+02
2.249658156505952036e+02
2.257697660847964016e+02
2.301344779259926838e+02
2.197246366104039623e+02
2.949564309921047993e+02
3.290344937787089066e+02
3.582545279954629223e+02
3.608452928555739732e+02
3.536615677539126636e+02
3.732178662083907739e+02
3.725332897433225980e+02
3.820336702827200384e+02
3.360567364332563898e+02
3.218641348784259435e+02
3.510726990615230534e+02
3.467119980718655938e+02
3.412044090504912219e+02
3.450130760322434753e+02
3.543589245766227123e+02
3.473804877424765323e+02
3.503259027118344875e+02
3.580775493365601392e+02
3.288003310930636189e+02
3.277540284432362228e+02
2.430153168559675976e+02
2.592923195302564068e+02
2.515647444672055997e+02
2.689900072550943833e+02
2.629886502187220572e+02
2.609722549937891927e+02
2.471179876579331847e+02
2.635355302230049119e+02
2.621252170628847011e+02
2.540045509023800321e+02
2.682598909797442843e+02
2.518591019618610005e+02
2.457512432741672512e+02
2.596431458485579356e+02
2.448106531844668154e+02
2.631458390325864798e+02
2.513517645015103881e+02
2.597009035274872417e+02
2.623863857777260478e+02
2.575228066233808590e+02
2.361839870932024326e+02
2.359577939045161372e+02
2.330336334771108113e+02
2.376014847981036553e+02
2.268439649227609891e+02
2.214571263907506875e+02
2.089258256928112303e+02
2.131246161191654664e+02
2.281903239994845478e+02
2.130254481629725092e+02
2.146891728608249821e+02
2.317380017033734987e+02
2.267235138384588709e+02
2.356294236281046324e+02
2.146268586085080301e+02
2.324529984152557631e+02
2.301166346993886691e+02
2.259800962937643760e+02
2.161115514555576738e+02
2.222404362693683311e+02
2.297206490950356681e+02
2.353202108818580882e+02
2.523584467216953726e+02
2.170585015208373818e+02
2.480639507692908126e+02
2.526866335221261295e+02
2.297636586098844020e+02
2.361673852134141498e+02
2.192795935608828017e+02
2.214595903913545385e+02
2.331645454305811711e+02
2.093151679166048496e+02
2.246683011907481387e+02
2.238619005791557584e+02
2.434821759091890385e+02
2.149271604025375382e+02
2.230032154877496851e+02
2.347786777399129505e+02
2.281559704035490199e+02
2.154274921547026622e+02
3.239783055648854884e+02
3.269632745878589049e+02
3.442155309635779759e+02
3.379414131123454581e+02
3.190375230303961303e+02
3.517677403068170747e+02
3.739615248961212615e+02
3.392713892286787996e+02
3.590064568497317055e+02
3.559115387978868057e+02
3.062733589790142901e+02
2.773528179540261931e+02
2.801311841357559729e+02
3.459989577570358392e+02
3.371610572542358568e+02
2.897417050634051066e+02
2.714248132656374537e+02
3.257955521044901275e+02
3.235893748196148181e+02
3.497375468341118108e+02
2.584988384115808913e+02
2.576270203554862519e+02
2.528119973659700577e+02
2.625203109299533253e+02
2.530816774331865133e+02
2.450016671858521136e+02
2.717990117221598894e+02
2.526026700516491132e+02
2.577322807633549360e+02
2.502583521315541759e+02
2.559994882260490385e+02
2.428828288759107465e+02
2.411358556171396970e+02
2.359614215801776709e+02
2.542319120628027918e+02
2.422167326810447037e+02
2.604889482157534530e+02
2.596359742372879396e+02
2.678164856262995954e+02
2.489494234921795339e+02
3.400628332421154596e+02
3.414024659126624215e+02
3.788125114851358717e+02
3.335944272699801445e+02
3.483262339054974746e+02
3.502084054907541599e+02
3.315304359265851986e+02
3.633132945880439593e+02
3.426786879994846231e+02
3.425452155552658837e+02
3.676736652461615904e+02
3.321482249304926881e+02
3.292156725971989317e+02
2.935218756991993700e+02
3.531496456159769650e+02
3.274467379725255682e+02
3.340773379258269529e+02
3.330960611604930364e+02
3.454823625169742058e+02
3.423268055493053339e+02
2.904684526633560608e+02
2.679638121684150178e+02
2.930129084783145004e+02
2.974909397003353888e+02
3.166519697194354990e+02
2.667281455012186484e+02
2.966277721908298304e+02
2.781348232023261744e+02
2.928595823927768720e+02
3.080176276750282227e+02
2.733974457983205752e+02
2.700981119547501521e+02
2.789459512366780132e+02
3.136154145583808486e+02
2.744866815909472848e+02
3.352745797551284568e+02
3.080970788585996729e+02
2.949995726778536209e+02
2.585027355062358083e+02
2.997872467304709971e+02
2.792534565206142929e+02
2.750360108736442726e+02
2.868459745940347716e+02
2.677957218544667626e+02
2.713621745250723052e+02
2.787439449287077764e+02
2.884461164941365041e+02
2.503079885257105275e+02
2.896953987321885506e+02
2.692018774650645128e+02
2.613753927656226210e+02
2.754639482492500520e+02
2.778065712498313360e+02
2.625783339666851361e+02
2.558247873854928969e+02
2.918306077331281472e+02
2.736741616405583386e+02
2.780830775997563933e+02
2.716530296556284725e+02
2.852787750155721369e+02
3.345218233303036186e+02
4.072006322203410491e+02
3.639431356895196359e+02
3.592477757573932990e+02
3.625467476880532445e+02
3.561303577963693101e+02
4.028174057316454650e+02
3.629644324375735778e+02
3.622485426166358593e+02
3.958829499154588234e+02
3.615137503221923794e+02
3.504573331744850861e+02
3.810812715120551957e+02
3.201553025842823672e+02
3.592711660297858316e+02
3.183222655915783434e+02
2.880162358280226158e+02
3.241136310784551711e+02
3.392040549228634632e+02
3.777383103569333684e+02
4.068449082467607809e+02
3.712301662197523342e+02
4.423109437865201699e+02
4.483392872298311431e+02
4.296364007180807789e+02
3.671279068436019202e+02
4.326065039231841638e+02
3.597458038098378097e+02
4.695067957409440282e+02
3.898562739338379970e+02
4.539857206856092375e+02
3.451970857874456442e+02
3.662758201396806612e+02
3.771418928089232168e+02
3.156813967963683467e+02
4.077755391660811028e+02
3.456893056361871004e+02
4.304002385718566757e+02
3.403546764288072950e+02
4.237864506331856660e+02
2.976038646379224133e+02
3.306575896499355167e+02
3.010571414345139374e+02
3.096643015888585069e+02
3.193607883038881710e+02
2.934677332270084094e+02
2.829204138270658859e+02
2.837013472589953835e+02
2.678337758301149165e+02
2.627965096232866244e+02
2.865466407048597830e+02
2.774849733828741023e+02
2.949803956003228791e+02
2.845224048220142663e+02
3.077914781328788649e+02
2.981089349818579990e+02
3.072427374686711232e+02
2.875093725870800654e+02
2.738618638487393468e+02
2.753201436367775159e+02
3.216260752810578651e+02
3.011618123242870979e+02
3.040078116697598034e+02
3.101015125525275380e+02
2.972076488976171049e+02
2.946212673340860420e+02
3.055731901747375332e+02
3.110846582948533410e+02
3.098240220373947409e+02
3.310656353291538494e+02
3.341197971895377918e+02
2.941517428064088904e+02
2.864649525022761622e+02
3.249070422636426088e+02
3.087808513676571351e+02
3.130821622271862452e+02
3.106709893714069040e+02
2.832358671207334737e+02
3.345808985382701621e+02
3.153798555876028900e+02
2.795991843043778999e+02
2.961691928350575722e+02
2.708446303172966623e+02
2.872480308000756395e+02
3.039563450365167228e+02
2.642055542784467548e+02
2.706864462507960525e+02
2.994879003355871419e+02
2.370643392677510235e+02
2.934189656854435384e+02
2.635281820592978193e+02
2.868925099053778354e+02
2.569044909877546274e+02
3.090904698251558784e+02
2.464873170272931588e+02
2.471696510166895848e+02
2.940491420487340406e+02
2.914362296349864323e+02
2.770808113231809671e+02
2.805912148614397097e+02
2.781530139688170493e+02
2.666969508136314175e+02
2.923291164608876898e+02
2.692268760839413062e+02
2.851687551143868973e+02
2.730815849119266545e+02
2.761832704889426964e+02
2.653656395588956229e+02
2.861100029448556938e+02
2.761203224813231145e+02
2.528436539430276468e+02
2.867908239361264009e+02
2.848340206420201071e+02
2.770566475645996434e+02
3.012613360491343997e+02
2.627785866574283204e+02
2.790797930339702475e+02
2.852781921190488674e+02
2.634103731041661831e+02
2.691597212759169224e+02
3.550407765464734098e+02
3.219088619025989715e+02
4.283095959272757796e+02
3.794278412093361226e+02
3.409633403957754467e+02
3.748740277590093228e+02
3.517022466197648214e+02
3.911886365196975817e+02
2.991746957043670818e+02
3.520132754498644658e+02
3.273873289005249489e+02
2.545644991812258127e+02
2.719010953699308857e+02
3.597697837957197180e+02
3.508045278465669412e+02
3.526346986596187776e+02
3.452371342409336989e+02
3.181973537820399542e+02
3.698748900759650269e+02
3.644441457657300134e+02
2.611065619971858496e+02
2.855860548718287077e+02
2.855408603994680448e+02
2.737721607439951299e+02
2.710500122087776163e+02
2.587853772824956309e+02
2.699687779271116028e+02
2.429210199960909620e+02
2.572385929595052971e+02
2.809522361597508961e+02
2.587233281992316165e+02
2.697469052920452555e+02
2.653613263309192689e+02
2.563156444873792452e+02
2.588242078155781201e+02
2.396921087949131106e+02
2.788957321970307817e+02
2.732950936062274536e+02
2.407716249711701266e+02
2.658124669893455803e+02
2.566425073557336418e+02
2.772134184931935010e+02
2.846690859488276715e+02
2.665142546342624996e+02
2.822636841430063441e+02
2.691746414098443552e+02
2.874737394168021751e+02
2.678232547857991221e+02
2.487085245648279965e+02
2.787759968444552783e+02
2.585554527140017171e+02
2.697128799484361252e+02
2.788112715116919276e+02
2.653240034784802788e+02
2.615535883544143303e+02
2.677100672926162019e+02
2.444786338271664192e+02
2.609907981708976195e+02
2.574178641818799065e+02
2.747578914994065826e+02
3.375915653897463926e+02
4.201148662336370307e+02
3.917858848548357287e+02
3.420026133365960845e+02
3.608930651510013945e+02
3.401286115408361752e+02
3.690209439299567862e+02
3.761893298523543763e+02
3.679094977879593102e+02
3.800022565617373971e+02
3.705699238917701450e+02
3.507878805296727478e+02
2.958811612492644372e+02
3.348519388339086618e+02
3.253758036780911311e+02
3.149505361333553424e+02
2.963679319159285228e+02
3.386613561535826875e+02
3.147681038918967147e+02
3.834628340401952187e+02
3.162331506725919894e+02
3.057208394624626067e+02
3.346788854844402294e+02
2.744519043711782160e+02
3.190163828106484516e+02
3.300430470737537689e+02
2.846273397501391855e+02
2.875659379736148367e+02
2.975144172580178292e+02
3.192198326085892290e+02
2.945716638076095251e+02
3.036688154540792652e+02
3.135422020207748233e+02
3.121370442858648744e+02
3.071877917036565009e+02
3.031884242269119909e+02
2.582431102509729612e+02
2.983203335524372051e+02
3.041502161191608593e+02
3.012304865362283977e+02
2.339478238173157365e+02
2.390447968692971301e+02
2.326865712486523989e+02
2.438483264778959096e+02
2.296396648416564688e+02
2.228179240261220002e+02
2.501061652145359915e+02
2.270806840854988877e+02
2.347357437948322740e+02
2.345726240484186746e+02
2.370405869529897700e+02
2.344521989963740793e+02
2.372067272305417589e+02
2.358904647690720537e+02
2.300177807517379449e+02
2.457620334916661307e+02
2.156922469818032084e+02
2.342885893066282108e+02
2.281447839437092568e+02
2.374433055140750639e+02
2.547798634106027009e+02
2.597378125306566403e+02
3.321569591630191098e+02
3.042310675044678874e+02
2.810077403884667433e+02
2.649749469839157427e+02
2.822304713562458005e+02
2.792750495895481322e+02
2.795385494883749402e+02
3.126356847916188713e+02
2.732370030585665859e+02
2.920259606928527774e+02
2.681348674269957542e+02
2.715903918495076255e+02
2.817323386452092109e+02
2.892502275776902820e+02
2.964528180764124272e+02
2.582587824887907573e+02
2.507538873508754023e+02
2.954874496891546869e+02
2.797966468410919560e+02
2.719623850880066698e+02
2.817383117769172713e+02
2.815073518968214330e+02
2.622398811932225158e+02
2.829766957239011163e+02
2.489503739621314935e+02
2.577308583059909211e+02
2.602974743048055757e+02
2.894059874748239736e+02
2.515817216177638613e+02
2.635942642368075326e+02
2.747589613485617406e+02
2.754528208323724243e+02
2.733831052478323613e+02
2.810945422806397573e+02
2.465005263353492637e+02
2.464467841837654873e+02
2.767043518555415744e+02
2.613936197444751315e+02
2.565355844018973244e+02
2.566086831367973105e+02
2.490136402958634676e+02
2.432217995073392558e+02
2.583219777146383080e+02
2.475376075546942900e+02
2.288301378564761137e+02
2.351346830704460160e+02
2.460089016672321236e+02
2.390903780398161587e+02
2.353078135817385430e+02
2.561195547567365338e+02
2.497137761164371170e+02
2.443785512476118527e+02
2.344776919881375079e+02
2.383238909429963712e+02
2.403000340405745021e+02
2.581132621305449106e+02
2.430198807812646464e+02
2.551069324906181350e+02
2.162179254227599756e+02
2.696577593877909749e+02
2.551399902202803389e+02
2.430627944689605613e+02
2.471492955102018243e+02
2.381693502894432868e+02
2.359879006457516368e+02
2.337656017863871227e+02
2.593930613121705733e+02
2.724941253355373760e+02
2.468526459713654901e+02
2.475592400526494998e+02
2.470008397072917319e+02
2.519275479970827973e+02
2.500191243390085845e+02
2.668762480864173199e+02
2.393321588297420703e+02
2.657699482915130034e+02
2.440723160129807923e+02
2.630610392511974283e+02
2.658707525171691373e+02
2.701215879366775994e+02
2.765218968461754230e+02
2.786268124264565245e+02
2.838007004037584124e+02
2.801103666730256805e+02
2.696654110519642131e+02
2.802082092556038901e+02
2.818350558331845264e+02
2.872657623656588726e+02
2.914311507522494935e+02
2.875628276212586911e+02
2.601372579559032943e+02
2.937702215432836965e+02
2.844511877611611794e+02
2.792010821739926882e+02
2.782872149817904415e+02
2.839679027740812103e+02
2.601675683749754171e+02
2.896136025744934841e+02
2.683187309543450283e+02
2.388527245714581397e+02
2.670335560258118335e+02
2.683289788256400357e+02
2.438205327336287382e+02
2.441147331935081866e+02
2.550109088861293571e+02
2.447114588406124085e+02
2.516945803611482972e+02
2.579093325920877078e+02
2.621056235705921154e+02
2.441166607941589177e+02
2.513983965188271554e+02
2.546985682491585408e+02
2.718273084306474630e+02
2.542556323559057887e+02
2.554346062223494016e+02
2.625111250733223756e+02
2.518430986084991616e+02
2.510328081089151340e+02
2.294106968395381898e+02
2.366122746415347535e+02
2.569961422277943370e+02
2.413232126032232259e+02
2.493968089446775025e+02
2.373652821317604378e+02
2.415770101012678595e+02
2.305022597736367231e+02
2.390718575496158564e+02
2.294879468167821983e+02
2.404763172614051427e+02
2.454134911050211088e+02
2.583919142677601712e+02
2.496172078018975355e+02
2.450984207882615067e+02
2.587690478773133123e+02
2.546529516301712306e+02
2.281720756257808205e+02
2.448521394196512517e+02
2.555648910780459744e+02
2.425663553414812554e+02
2.520635381384967104e+02
2.362943270111240963e+02
2.380955311773354310e+02
2.442059026960652375e+02
2.380818129829771124e+02
2.339917158673530082e+02
2.107997754400830104e+02
2.367804123117093411e+02
2.288305701897294000e+02
2.380618908219506693e+02
2.369724369699206648e+02
2.405061931909768020e+02
2.409235028962025922e+02
2.412158723034354750e+02
2.308858099553650050e+02
2.162962842689975673e+02
2.356367773430829402e+02
2.322608991329259425e+02
2.301042620084410828e+02
2.683294989345363319e+02
2.617235015411717995e+02
2.652329729350132652e+02
2.714457543617830879e+02
2.734768527349141323e+02
2.684204549513088978e+02
2.697753569125496256e+02
2.583641308567504780e+02
2.589743119893663561e+02
2.567103169217574532e+02
2.467221085704321979e+02
2.619949906892094873e+02
2.505058390480095341e+02
2.719368878467941499e+02
2.577136449882536340e+02
2.672519850846099416e+02
2.519206426220476658e+02
2.626726810541052259e+02
2.670276711397628446e+02
2.773785590175369293e+02
2.602468479085304693e+02
2.652791562737125446e+02
2.894019270745545782e+02
2.671338511195915544e+02
2.599003660080516624e+02
2.929252070738414204e+02
2.966856059787992308e+02
2.802070191457135593e+02
2.731313866498833818e+02
2.971170676518444793e+02
3.140499049832212108e+02
2.871836028286799660e+02
2.749939572320829484e+02
2.841735147011385152e+02
2.406204520594841370e+02
2.862040903164880206e+02
2.774318347912590639e+02
2.729215584612404655e+02
2.983304029043976016e+02
2.983077166641605800e+02
2.485795406074486209e+02
2.356989944942232853e+02
2.433648790683861307e+02
2.404729791442732107e+02
2.504913688736758388e+02
2.343313448026647450e+02
2.445863303391857642e+02
2.452600831892357576e+02
2.346883301631813197e+02
2.313433882282659226e+02
2.305631470596139820e+02
2.440728229355796657e+02
2.657978064003790450e+02
2.570222679172553057e+02
2.476416528489184827e+02
2.600715225274479394e+02
2.296749550952339973e+02
2.426502159249911870e+02
2.594924364851810310e+02
2.271863472941996065e+02
2.518397004382493094e+02
2.296390646679485883e+02
2.400168487965423196e+02
2.337882153270517449e+02
2.333558636740206111e+02
2.310110414723121721e+02
2.470405594549907846e+02
2.412698226928515624e+02
2.471979123250744692e+02
2.224960067544956246e+02
2.424142614414159596e+02
2.434050051403463613e+02
2.384539605181772970e+02
2.283015898849475036e+02
2.227514927361077923e+02
2.406083892261037533e+02
2.423423467483394234e+02
2.316339834797459218e+02
2.085030945424535105e+02
2.497599552237581975e+02
3.025370098023360583e+02
2.981478660761893025e+02
3.137550733866650035e+02
2.938135971165784781e+02
2.781320851890636732e+02
2.651159839179924234e+02
3.030823358701841244e+02
2.773293098958223482e+02
2.820261251827412252e+02
3.178911625685253171e+02
2.755951780672897371e+02
2.934346498930212306e+02
3.057197624308909099e+02
2.937387856466109497e+02
3.001935052484714106e+02
2.981725246502487607e+02
2.779954180004835393e+02
2.788733917584518736e+02
3.049735578408046877e+02
3.023157800835726334e+02
4.120102576597780057e+02
3.740942834502011465e+02
4.004382670108588513e+02
3.845060398325689448e+02
3.766965074651826058e+02
3.817103259684640193e+02
4.266216980918430295e+02
3.609685708937989261e+02
3.930519886749952434e+02
3.797371789122995551e+02
4.036338495988498494e+02
3.498794398618169907e+02
3.908437188435966050e+02
3.817816330856241507e+02
3.553164621071163083e+02
3.608388238845928981e+02
3.609671677936908623e+02
3.852756960339845023e+02
3.710856661089462705e+02
3.969434693685258253e+02
3.939094073460431105e+02
3.772738639548165338e+02
4.169783785677739161e+02
3.837296514515695662e+02
3.806738664132896588e+02
3.989635902703394663e+02
3.802796352386148442e+02
4.069986351710149961e+02
3.784038665139532895e+02
4.120947825082698728e+02
3.761478459107108279e+02
4.338246975778256456e+02
3.899180894981473671e+02
4.019856418396896629e+02
4.173297208793869686e+02
4.000282434720192555e+02
4.192950708063476668e+02
4.077827524615408947e+02
3.949196113929015723e+02
3.909884186200689555e+02
3.890577055208664206e+02
3.886705222068788430e+02
3.959695694215045592e+02
3.774961133695176727e+02
3.948471784586797639e+02
3.651739091776413488e+02
3.777947682953833350e+02
3.921594274946377254e+02
3.283411800391482416e+02
3.659481848026912871e+02
4.021104188033578453e+02
3.667661791938468809e+02
3.979151595940142556e+02
3.720390014679234696e+02
3.629209499648743531e+02
3.990169728773238944e+02
4.010522396174376354e+02
3.696976106041284993e+02
3.693264958897435122e+02
3.493717035532542354e+02
2.736209083657659562e+02
2.874654629258461114e+02
3.144181302237686282e+02
3.218248052145509632e+02
3.094204786153941882e+02
3.064588502502189726e+02
3.139109544891731503e+02
2.911723830901707970e+02
2.977093896167545495e+02
3.068837642037879050e+02
2.717600249879589001e+02
2.987883810187034896e+02
2.645735271355468399e+02
2.706689699643344511e+02
2.685161420610097593e+02
3.126302521594202517e+02
2.911276490875079617e+02
3.008585995862777054e+02
2.961846348009313488e+02
2.692387606701336722e+02
2.655832852560201900e+02
2.817177218053333263e+02
2.712769724828815470e+02
2.530833094493331714e+02
2.583448535129645620e+02
2.736778238501545957e+02
2.582260985497380261e+02
2.667182714403707564e+02
2.814284677574285070e+02
2.667470529069852887e+02
2.668298182296775281e+02
2.508377920321349279e+02
2.605845381515605368e+02
2.720154372464702988e+02
2.500207728770970448e+02
2.510567635352846310e+02
2.681567982029548602e+02
2.553950452546084477e+02
2.673176907739840544e+02
2.743820914633388952e+02
3.527144566637077787e+02
3.654806988688724800e+02
3.415101923729527016e+02
3.056810880829299322e+02
3.572329901565632326e+02
3.373272183305435306e+02
3.482103584249260848e+02
3.356024586895007928e+02
3.283177105414889638e+02
3.710141496804989174e+02
3.510654909354388451e+02
3.472790145062332385e+02
3.546336879892007232e+02
3.463909336124464744e+02
3.503302036675643194e+02
3.401568028766324119e+02
3.456390971467851614e+02
3.148904482225216839e+02
3.341584759442133645e+02
3.134662152927532475e+02
3.196331439631919125e+02
3.427854409692221793e+02
3.432044562259266627e+02
3.107140125246072557e+02
3.278262517365454869e+02
3.296635146946949249e+02
3.152176507956560272e+02
3.213760918218957841e+02
3.139916151384996397e+02
3.363586570090541841e+02
3.123838828049538847e+02
3.211342063720336455e+02
3.346938670274797687e+02
3.180617163834104986e+02
3.033467375746509447e+02
3.255024652609131408e+02
3.125159195730847159e+02
3.127228680567661740e+02
3.059339815526121242e+02
3.169619099075830491e+02
2.533767274143376653e+02
2.640775476863173026e+02
2.708099063259152217e+02
2.615827481694331027e+02
2.496672326998244387e+02
2.783484100091201299e+02
2.410805733466476966e+02
2.586407152329825294e+02
2.735597748485353691e+02
2.529899863661686936e+02
2.710738403198047308e+02
2.441137655309230752e+02
2.409144735082246029e+02
2.577752454013373153e+02
2.745554665499991529e+02
2.440904556591694643e+02
2.628639941716509156e+02
2.301612119066605260e+02
2.581826892430503904e+02
2.749563949865726045e+02
2.436630387413411540e+02
2.616911827657509093e+02
2.478063819750836103e+02
2.156009840741867549e+02
2.281046925594085337e+02
2.289813229461783521e+02
2.216647738218811696e+02
2.361418206469497250e+02
2.569669881461034606e+02
2.504004925957668206e+02
2.526450268301165636e+02
2.466534782973524216e+02
2.449124153403198818e+02
2.459279155412953060e+02
2.376843826482375448e+02
2.504040188010250176e+02
2.181834927991204154e+02
2.462793140640295348e+02
2.481531167084344531e+02
2.444155811907771749e+02
2.305904053186684166e+02
2.215977812919239227e+02
2.336311253874664260e+02
2.421157412354521057e+02
2.257981699689632080e+02
2.404524470958956215e+02
2.191211349065928573e+02
2.291175966500663606e+02
2.355770660276881756e+02
2.112179747622450066e+02
2.266666973914521748e+02
2.245141299307002498e+02
2.322159770012823685e+02
2.269889486284201610e+02
2.297066956208194028e+02
2.034919218512865484e+02
2.310077646941246599e+02
2.159465142120075996e+02
2.210989140881225126e+02
2.412200332911476437e+02
2.137007688136163210e+02
2.288338532237288518e+02
2.361179234785365679e+02
2.245918033083414684e+02
2.329040390079842666e+02
2.219598588441416780e+02
2.110435552177035561e+02
2.283919576451898763e+02
2.337058727450033473e+02
2.068406219260351975e+02
2.263681362059435571e+02
2.365821819239360764e+02
2.401298028508960272e+02
2.229826564121187289e+02
2.223513779496739744e+02
2.193978346612460939e+02
2.121324662776690673e+02
2.302257346818685164e+02
2.417957961887725276e+02
2.292934500244349181e+02
2.918104343967023055e+02
3.193228138306648702e+02
2.967692164668157488e+02
2.335133412934925445e+02
3.110646481531033487e+02
2.657746980868033120e+02
3.035777660335103292e+02
2.522117183316797480e+02
3.048667609544782522e+02
2.764829240057131301e+02
2.810252522902071064e+02
2.603374322477047826e+02
2.725347543523434410e+02
2.893744840569606254e+02
2.638782238419606756e+02
2.673589722328934499e+02
2.937750288932089688e+02
2.739180177982667033e+02
3.141473794098059216e+02
2.862694196346897115e+02
2.765389574328760887e+02
2.710362395448740358e+02
2.614412591742648715e+02
2.399885668252869664e+02
2.542913363201676589e+02
2.634050052056504683e+02
2.458108066390732063e+02
2.618856420329581169e+02
2.698719148357212134e+02
2.643858693743425192e+02
2.636296887453943327e+02
2.634104340011512591e+02
2.614602323594475592e+02
2.686154234072500344e+02
2.726329235763764700e+02
2.719050308949782675e+02
2.747828248611393178e+02
2.612539871021933209e+02
2.832803253270550954e+02
2.627494132249023551e+02
4.374307354864091053e+02
4.816707129337665378e+02
4.612405981895693117e+02
4.676813932740415680e+02
4.878039799625452133e+02
5.310563676393137484e+02
4.823338512188956315e+02
5.197281089925871811e+02
5.485927790226172647e+02
5.254161485005317900e+02
4.750717288007124921e+02
4.902572164450596119e+02
4.904507350079476851e+02
5.279448636376905597e+02
5.497112362413628261e+02
4.869045869057250115e+02
5.333654451989697236e+02
4.567993685713487366e+02
5.091695893039432121e+02
5.417129074617893139e+02
2.313625438603446867e+02
2.265475303943149754e+02
2.378876147306053213e+02
2.333284158284295700e+02
2.293113945428021907e+02
2.172842590644283689e+02
2.509566806893840294e+02
2.504595852530568720e+02
2.419343494877401781e+02
2.290137445446366087e+02
2.411857188895803574e+02
2.210344958917089286e+02
2.462237501106651223e+02
2.512552482712037261e+02
2.595094098976330770e+02
2.551921903594947025e+02
2.484089800655016802e+02
2.440337130275080142e+02
2.472051176715637837e+02
2.483721437989454444e+02
6.119806806424746810e+02
5.813025994240392720e+02
5.887766230426653919e+02
5.429491467666041444e+02
5.819646747091744601e+02
5.161875439499048071e+02
5.630698020326392452e+02
5.850958572125570072e+02
5.044131571276640784e+02
4.858164473534733361e+02
5.555728108798930407e+02
5.470856588323158576e+02
5.558394631187197774e+02
5.764870496762588346e+02
4.621440263459237485e+02
4.680485682528234292e+02
5.627698892000319120e+02
5.679707225611887225e+02
5.783275537760966927e+02
5.324330898474489686e+02
2.465494123278593861e+02
2.555425237753285330e+02
2.463533506960162072e+02
2.525820935508113507e+02
2.437502541125717528e+02
2.532944831505328409e+02
2.509702483099290760e+02
2.533192335927297165e+02
2.347892252378944988e+02
2.414920250255640610e+02
2.416579607254031998e+02
2.518008753292152733e+02
2.568533653679714348e+02
2.336925057676885444e+02
2.590265844054781041e+02
2.620805089789038789e+02
2.501673322878695558e+02
2.422610178986244591e+02
2.471206000073143514e+02
2.467014156394799897e+02
3.580609560530390354e+02
3.447466570941052737e+02
3.205239857275516329e+02
3.350219362330693116e+02
3.294748099559949424e+02
3.438745933629282945e+02
3.261817165902061788e+02
3.391275459699006092e+02
3.294588030668987244e+02
3.279106082651310885e+02
3.307372022085570507e+02
3.513329336798541931e+02
3.298335444722270609e+02
3.130277308360051620e+02
3.169495315855482431e+02
3.542331591912320050e+02
3.419825474067856703e+02
3.395589954493337359e+02
3.173107336610027573e+02
3.269503522090408865e+02
2.245993830881828899e+02
2.480490117180255538e+02
2.205290005257300834e+02
2.408787918701791000e+02
2.112612819548723451e+02
2.309902883823172317e+02
2.448699519505203170e+02
2.481816315107154196e+02
2.566148175464998076e+02
2.392160647836554404e+02
2.535190840297112516e+02
2.413312457156608275e+02
2.551519732528678617e+02
2.473287843084115423e+02
2.395830430598091141e+02
2.419088048665672943e+02
2.500449810423686472e+02
2.424054370975840129e+02
2.166549197006126235e+02
2.407250493374936866e+02
2.892953458521593006e+02
2.948311915049113168e+02
2.599479625531100169e+02
2.802471374776964694e+02
2.740445140700049365e+02
2.611396932921000484e+02
2.939903631324186222e+02
2.694024828688479261e+02
2.801940928342972938e+02
2.788267570362436345e+02
2.630698015977760065e+02
2.710484671433618473e+02
2.886391534163213350e+02
2.711661221383728275e+02
2.762076785104317196e+02
2.863581572511454851e+02
2.859173993407442822e+02
2.857774655510520461e+02
2.729578305389527486e+02
2.869102432659000215e+02
3.076264367486814422e+02
2.948713865304445676e+02
2.873216367927121837e+02
2.875094488329312981e+02
3.202512593049601719e+02
3.129868792936850923e+02
2.831857414093974512e+02
3.311928033584385389e+02
2.865197344629351619e+02
3.179657653666708939e+02
2.999450360639942232e+02
3.008572073412594818e+02
3.154496081573457786e+02
3.089031884169036175e+02
3.135382268742034739e+02
2.838550935257039782e+02
2.896798719903189294e+02
2.930616504910142339e+02
3.288125062715594709e+02
2.950566104852507010e+02
2.388409032012563387e+02
2.399391325367955403e+02
2.464500362773743518e+02
2.489378374806852321e+02
2.234776287804339177e+02
2.327498092327037398e+02
2.400113339013251164e+02
2.350394614572303738e+02
2.322631311784124364e+02
2.451831542151475105e+02
2.259538654793357750e+02
2.316076772627966420e+02
2.366343165956549797e+02
2.364996689500155469e+02
2.434456555763408687e+02
2.397252868240332191e+02
2.194293785451888823e+02
2.452698840814042285e+02
2.417914239765214859e+02
2.427368225442218090e+02
