# Supplementary material for: An experimentally-informed polymer model reveals high resolution organization of genomic loci
Source: Nat Commun. 2026 Feb 4;17:2338. doi: 10.1038/s41467-026-68928-w (PMC12979793; doi:10.1038/s41467-026-68928-w)
Supplement: Supplementary file 4 — Source Data [file 41467_2026_68928_MOESM4_ESM.zip › Source_Data/Fig3/source_data_fig_3a_sim.txt]

200 125988
400 58061
600 30803.5
800 18566
1000 12256.5
1200 8938.5
1400 6847
1600 5526
1800 4707.5
2000 3988.5
2200 3529
2400 3165
2600 2885
2800 2734
3000 2485.5
3200 2269
3400 2166
3600 2005.5
3800 1866.5
4000 1740.5
4200 1649
4400 1508.5
4600 1404.5
4800 1276.5
5000 1206.5
5200 1107.5
5400 1012.5
5600 955
5800 891.5
6000 840.5
6200 815
6400 749
6600 719.5
6800 693.5
7000 657.5
7200 645.5
7400 613
7600 581.5
7800 581
8000 579
8200 534.5
8400 531
8600 521.5
8800 501
9000 497.5
9200 502
9400 504
9600 504.5
9800 470.5
10000 465.5
10200 425
10400 425.5
10600 430
10800 437
11000 402.5
11200 397.5
11400 425
11600 417.5
11800 389
12000 406
12200 414
12400 389.5
12600 386.5
12800 342.5
13000 366
13200 355
13400 384
13600 355
13800 354
14000 325
14200 331
14400 315.5
14600 307
14800 305
15000 290.5
15200 314.5
15400 287.5
15600 293
15800 306.5
16000 293.5
16200 302.5
16400 255.5
16600 293
16800 275
17000 276.5
17200 275
17400 284.5
17600 294
17800 278
18000 294
18200 286
18400 303.5
18600 298
18800 284.5
19000 267
19200 271
19400 283.5
19600 256.5
19800 271.5
20000 265.5
20200 269
20400 279.5
20600 290.5
20800 278.5
21000 290
21200 271
21400 272
21600 297
21800 298.5
22000 302
22200 289
22400 260
22600 261.5
22800 283.5
23000 276
23200 273.5
23400 246
23600 283.5
23800 260
24000 256.5
24200 252
24400 241.5
24600 236.5
24800 211.5
25000 232
25200 207
25400 212
25600 199.5
25800 196
26000 196
26200 214
26400 218.5
26600 200
26800 220.5
27000 233
27200 223.5
27400 209
27600 224.5
27800 215.5
28000 224.5
28200 210.5
28400 225
28600 180.5
28800 193.5
29000 194
29200 199.5
29400 180
29600 201.5
29800 198
30000 197.5
30200 178
30400 201.5
30600 200
30800 212.5
31000 208.5
31200 198.5
31400 210
31600 184.5
31800 215
32000 198.5
32200 208
32400 200
32600 200.5
32800 181.5
33000 196.5
33200 182.5
33400 187.5
33600 188.5
33800 186
34000 197.5
34200 198
34400 205
34600 188.5
34800 208
35000 226
35200 189.5
35400 190.5
35600 199.5
35800 202
36000 196.5
36200 198
36400 179.5
36600 189.5
36800 200.5
37000 190
37200 186
37400 194
37600 214
37800 185
38000 202.5
38200 197
38400 203
38600 192.5
38800 191
39000 195
39200 167
39400 178.5
39600 181.5
39800 169
40000 163
40200 167
40400 173
40600 163
40800 160
41000 178.5
41200 176.5
41400 153.5
41600 163.5
41800 177
42000 162.5
42200 166.5
42400 144
42600 151.5
42800 149.5
43000 162
43200 147
43400 137.5
43600 137.5
43800 140
44000 169
44200 144.5
44400 165.5
44600 151.5
44800 151.5
45000 175
45200 166.5
45400 174.5
45600 167
45800 147
46000 145.5
46200 156
46400 142.5
46600 141
46800 146.5
47000 139.5
47200 140
47400 125.5
47600 144
47800 160
48000 128
48200 139.5
48400 139.5
48600 143.5
48800 143.5
49000 130
49200 131.5
49400 139.5
49600 132
49800 152.5
50000 138.5
50200 138
50400 136
50600 122
50800 134
51000 136
51200 122.5
51400 129
51600 114.5
51800 122
52000 135
52200 135.5
52400 147
52600 126.5
52800 145.5
53000 137.5
53200 122.5
53400 101
53600 111.5
53800 118
54000 116.5
54200 113
54400 131
54600 135
54800 123
55000 126
55200 125
55400 134
55600 148.5
55800 147.5
56000 137
56200 149
56400 147
56600 151
56800 159.5
57000 134.5
57200 154
57400 131
57600 114.5
57800 131
58000 118.5
58200 112
58400 123.5
58600 105
58800 119
59000 92.5
59200 98.5
59400 111.5
59600 104
59800 123
60000 108
60200 111.5
60400 110
60600 115
60800 126.5
61000 120.5
61200 123.5
61400 121
61600 132
61800 123.5
62000 109.5
62200 123.5
62400 109.5
62600 105
62800 106.5
63000 107
63200 99.5
63400 100.5
63600 105.5
63800 97.5
64000 99.5
64200 96
64400 92
64600 79.5
64800 84.5
65000 87.5
65200 92
65400 85
65600 78.5
65800 83
66000 91
66200 96.5
66400 95
66600 95.5
66800 96
67000 92.5
67200 104.5
67400 97
67600 101.5
67800 92
68000 92.5
68200 104
68400 77
68600 68.5
68800 89.5
69000 67
69200 63.5
69400 77
69600 71.5
69800 75
70000 60.5
70200 72
70400 57
70600 71.5
70800 67
71000 72.5
71200 68.5
71400 55.5
71600 54
71800 68.5
72000 69
72200 81.5
72400 81
72600 72.5
72800 77
73000 87.5
73200 74
73400 84.5
73600 73
73800 71
74000 71.5
74200 74
74400 75.5
74600 76.5
74800 79.5
75000 67.5
75200 77
75400 89
75600 75
75800 75
76000 75
76200 80.5
76400 72.5
76600 83
76800 80.5
77000 67.5
77200 72
77400 66.5
77600 58
77800 54.5
78000 54.5
78200 51
78400 45.5
78600 56.5
78800 47
79000 54
79200 54.5
79400 53
79600 54.5
79800 50
80000 52.5
80200 54.5
80400 64
80600 51
80800 50
81000 48
81200 50.5
81400 43.5
81600 36
81800 40
82000 37.5
82200 38
82400 41
82600 47.5
82800 49
83000 39
83200 53
83400 41
83600 49.5
83800 53.5
84000 49.5
84200 46.5
84400 44
84600 42.5
84800 39
85000 49
85200 49
85400 44.5
85600 37.5
85800 40
86000 45.5
86200 52
86400 51
86600 48.5
86800 51.5
87000 60.5
87200 53.5
87400 59.5
87600 59
87800 63.5
88000 65
88200 55
88400 62.5
88600 54
88800 57.5
89000 64.5
89200 53
89400 66
89600 57
89800 46.5
90000 55
90200 41.5
90400 46
90600 45.5
90800 46.5
91000 48
91200 39.5
91400 39
91600 42.5
91800 47.5
92000 42
92200 38.5
92400 41
92600 50.5
92800 43
93000 38
93200 40
93400 39.5
93600 49.5
93800 47.5
94000 44
94200 37
94400 38
94600 37.5
94800 44
95000 32
95200 36.5
95400 31.5
95600 40.5
95800 35.5
96000 41
96200 47
96400 38.5
96600 32.5
96800 33.5
97000 41.5
97200 38.5
97400 43.5
97600 55
97800 54.5
98000 46.5
98200 49
98400 38
98600 41
98800 33.5
99000 31.5
99200 41.5
99400 33.5
99600 38.5
99800 43
100000 35
100200 34.5
100400 30.5
100600 37
100800 29
101000 31
101200 26.5
101400 35
101600 29.5
101800 24
102000 25.5
102200 23
102400 22.5
102600 31
102800 26
103000 22
103200 20.5
103400 18.5
103600 25.5
103800 25.5
104000 29
104200 23
104400 23
104600 30.5
104800 27
105000 22
105200 33.5
105400 26
105600 25.5
105800 30
106000 32
106200 29
106400 35.5
106600 24.5
106800 28
107000 26
107200 30.5
107400 31
107600 23.5
107800 27
108000 28.5
108200 24
108400 26
108600 18
108800 25.5
109000 23
109200 23
109400 23.5
109600 20.5
109800 21
110000 21
110200 14.5
110400 20.5
110600 14.5
110800 18
111000 12.5
111200 10
111400 12
111600 14
111800 15
112000 16
112200 16.5
112400 15.5
112600 14.5
112800 16
113000 12
113200 14
113400 13
113600 9.5
113800 12
114000 15.5
114200 15
114400 14
114600 15
114800 17.5
115000 20
115200 11.5
115400 16
115600 18.5
115800 17.5
116000 14.5
116200 14
116400 19.5
116600 14.5
116800 22
117000 17.5
117200 13
117400 20
117600 18
117800 18.5
118000 12.5
118200 13
118400 11.5
118600 16
118800 12.5
119000 11.5
119200 17
119400 17.5
119600 15
119800 15.5
120000 13.5
120200 14.5
120400 16
120600 17
120800 14
121000 14
121200 16.5
121400 10.5
121600 15.5
121800 16.5
122000 12
122200 16
122400 16.5
122600 15
122800 14
123000 9.5
123200 9
123400 9.5
123600 11.5
123800 16
124000 9
124200 7
124400 11.5
124600 6.5
124800 13
125000 6
125200 7.5
125400 9.5
125600 11.5
125800 9.5
126000 15.5
126200 13.5
126400 12.5
126600 10
126800 13.5
127000 14.5
127200 9
127400 11.5
127600 14
127800 14.5
128000 9.5
128200 5
128400 9.5
128600 7.5
128800 4
129000 7.5
129200 6.5
129400 9
129600 5
129800 5
130000 8.5
130200 10.5
130400 9.5
130600 13.5
130800 14.5
131000 11.5
131200 14.5
131400 8
131600 10.5
131800 12
132000 11.5
132200 14
132400 10.5
132600 12.5
132800 13.5
133000 14.5
133200 12.5
133400 14
133600 8
133800 8.5
134000 9.5
134200 7
134400 7.5
134600 5
134800 5.5
135000 6.5
135200 5
135400 5
135600 7.5
135800 6
136000 6.5
136200 5.5
136400 4
136600 11.5
136800 7.5
137000 5.5
137200 9.5
137400 8
137600 14
137800 9.5
138000 7
138200 5
138400 10
138600 6
138800 10
139000 8
139200 9.5
139400 4.5
139600 5
139800 3
140000 5
140200 5.5
140400 3
140600 6
140800 4.5
141000 6.5
141200 8.5
141400 4
141600 6.5
141800 5.5
142000 8
142200 4
142400 5
142600 5.5
142800 8
143000 4.5
143200 3.5
143400 8.5
143600 8
143800 11
144000 9
144200 9
144400 11.5
144600 12
144800 9.5
145000 15.5
145200 16.5
145400 6.5
145600 6
145800 8.5
146000 13
146200 8
146400 11
146600 12
146800 7.5
147000 10.5
147200 5.5
147400 7.5
147600 7
147800 6.5
148000 6.5
148200 8
148400 7.5
148600 5
148800 4.5
149000 7.5
149200 4
149400 6
149600 6
149800 7.5
150000 3.5
150200 2.5
150400 4
150600 3.5
150800 4
151000 6
151200 4.5
151400 5.5
151600 2
151800 1.5
152000 4
152200 7.5
152400 7
152600 5.5
152800 5.5
153000 2.5
153200 2.5
153400 4.5
153600 4
153800 3.5
154000 2.5
154200 1.5
154400 8
154600 2.5
154800 4
155000 4.5
155200 4
155400 1.5
155600 7
155800 1.5
156000 3.5
156200 3
156400 4.5
156600 3.5
156800 2
157000 1.5
157200 1.5
157400 1
157600 1.5
157800 2
158000 4
158200 4
158400 1.5
158600 1
158800 0
159000 1.5
159200 0.5
159400 1
159600 0.5
159800 1
160000 1
160200 0.5
160400 0.5
160600 0.5
160800 1.5
161000 2.5
161200 1
161400 0.5
161600 0.5
161800 1.5
162000 2
162200 2
162400 2
162600 1
162800 1
163000 1
163200 2
163400 1
163600 0.5
163800 2
164000 0.5
164200 1.5
164400 1.5
164600 0
164800 0
165000 0.5
165200 0
165400 0
165600 0
165800 1
166000 1
166200 0
166400 1.5
166600 1
166800 0.5
167000 1.5
167200 0
167400 0
167600 0.5
167800 1
168000 1
168200 1
168400 0.5
168600 0
168800 0
169000 0
169200 0
169400 0
169600 0
169800 0
170000 0
170200 0
170400 0.5
170600 0
170800 0
171000 0.5
171200 0
171400 0
171600 0
171800 0
172000 0
172200 0
172400 0
172600 0
172800 0
173000 0
173200 0
173400 0
173600 0
173800 0
174000 0
174200 0
174400 0
174600 0
174800 0
175000 0
175200 0
175400 0
175600 0
175800 0
176000 0
176200 0
176400 0
176600 0
176800 0
177000 0
177200 0.5
177400 0
177600 0
177800 0
178000 0.5
178200 0.5
178400 0
178600 0
178800 0
179000 0
179200 0
179400 0
179600 0
179800 0.5
180000 0
180200 0.5
180400 0
180600 0
180800 0
181000 0
181200 0
181400 0
181600 0
181800 0
182000 0
182200 0
182400 0
182600 0
182800 0
183000 0
183200 0
183400 0
183600 0
183800 0
184000 0
184200 0
184400 0
184600 0
184800 0
185000 0
185200 0
185400 0
185600 0
185800 0
186000 0
186200 0
186400 0
186600 0
186800 0
187000 0
187200 1
187400 0.5
187600 0
187800 0
188000 0
188200 0
188400 0
188600 1
188800 0
189000 0
189200 0
189400 0
189600 0
189800 0
190000 0.5
190200 0
190400 0
190600 0.5
190800 1
191000 0
191200 0
191400 0
191600 0
191800 0
192000 0.5
192200 0
192400 0
192600 0.5
192800 0
193000 0
193200 0
193400 0.5
193600 0
193800 0
194000 0.5
194200 1
194400 1
194600 0.5
194800 0
195000 1
195200 0
195400 0
195600 0
195800 0
196000 0
196200 0
196400 0.5
196600 0.5
196800 0
197000 0
197200 0
197400 1
197600 0
197800 0
198000 0
198200 0
198400 0
198600 0
198800 0
199000 0
199200 0
199400 0
199600 0
199800 0
200000 
