# Supplementary material for: An experimentally-informed polymer model reveals high resolution organization of genomic loci
Source: Nat Commun. 2026 Feb 4;17:2338. doi: 10.1038/s41467-026-68928-w (PMC12979793; doi:10.1038/s41467-026-68928-w)
Supplement: Supplementary file 4 — Source Data [file 41467_2026_68928_MOESM4_ESM.zip › Source_Data/Fig3/source_data_fig_3a_exp.txt]

200 53346
400 44558
600 19891
800 14541
1000 10839
1200 8720
1400 7237
1600 6152
1800 5086
2000 4508
2200 4172
2400 3536
2600 3228
2800 2934
3000 2618
3200 2389
3400 2293
3600 2103
3800 1953
4000 1778
4200 1703
4400 1578
4600 1527
4800 1449
5000 1369
5200 1293
5400 1233
5600 1184
5800 1070
6000 1140
6200 1068
6400 986
6600 1041
6800 913
7000 899
7200 857
7400 840
7600 801
7800 772
8000 774
8200 737
8400 723
8600 686
8800 722
9000 675
9200 650
9400 657
9600 680
9800 597
10000 610
10200 606
10400 549
10600 576
10800 577
11000 533
11200 537
11400 540
11600 476
11800 517
12000 489
12200 484
12400 483
12600 461
12800 466
13000 449
13200 411
13400 475
13600 412
13800 410
14000 426
14200 413
14400 409
14600 416
14800 367
15000 357
15200 365
15400 358
15600 360
15800 360
16000 386
16200 370
16400 383
16600 353
16800 330
17000 331
17200 317
17400 332
17600 341
17800 318
18000 313
18200 314
18400 290
18600 312
18800 310
19000 312
19200 311
19400 288
19600 282
19800 303
20000 224
20200 282
20400 266
20600 281
20800 273
21000 310
21200 297
21400 271
21600 270
21800 286
22000 266
22200 234
22400 238
22600 244
22800 255
23000 235
23200 218
23400 253
23600 243
23800 245
24000 187
24200 228
24400 238
24600 233
24800 242
25000 239
25200 214
25400 217
25600 238
25800 228
26000 203
26200 228
26400 208
26600 221
26800 230
27000 228
27200 235
27400 187
27600 214
27800 226
28000 228
28200 233
28400 203
28600 170
28800 199
29000 231
29200 198
29400 173
29600 213
29800 194
30000 207
30200 185
30400 200
30600 166
30800 184
31000 189
31200 193
31400 174
31600 178
31800 176
32000 204
32200 191
32400 179
32600 205
32800 183
33000 193
33200 192
33400 181
33600 178
33800 203
34000 182
34200 183
34400 168
34600 172
34800 180
35000 193
35200 183
35400 164
35600 193
35800 168
36000 165
36200 154
36400 156
36600 181
36800 166
37000 160
37200 176
37400 158
37600 173
37800 174
38000 178
38200 170
38400 146
38600 154
38800 144
39000 192
39200 172
39400 140
39600 161
39800 161
40000 157
40200 133
40400 151
40600 164
40800 163
41000 155
41200 159
41400 156
41600 149
41800 116
42000 164
42200 140
42400 158
42600 130
42800 154
43000 142
43200 139
43400 163
43600 145
43800 175
44000 156
44200 144
44400 132
44600 146
44800 164
45000 138
45200 140
45400 128
45600 147
45800 138
46000 123
46200 140
46400 126
46600 137
46800 158
47000 137
47200 136
47400 138
47600 128
47800 141
48000 125
48200 120
48400 113
48600 146
48800 117
49000 112
49200 131
49400 117
49600 133
49800 123
50000 120
50200 142
50400 103
50600 129
50800 122
51000 133
51200 114
51400 119
51600 118
51800 119
52000 109
52200 114
52400 143
52600 109
52800 118
53000 124
53200 112
53400 124
53600 135
53800 115
54000 122
54200 114
54400 85
54600 115
54800 103
55000 107
55200 111
55400 116
55600 123
55800 109
56000 127
56200 109
56400 133
56600 118
56800 118
57000 90
57200 100
57400 97
57600 132
57800 114
58000 90
58200 103
58400 117
58600 105
58800 88
59000 102
59200 90
59400 112
59600 126
59800 109
60000 107
60200 99
60400 113
60600 99
60800 103
61000 110
61200 116
61400 94
61600 94
61800 104
62000 100
62200 107
62400 113
62600 96
62800 95
63000 106
63200 100
63400 79
63600 81
63800 90
64000 82
64200 82
64400 109
64600 96
64800 88
65000 83
65200 96
65400 88
65600 97
65800 82
66000 88
66200 89
66400 79
66600 88
66800 89
67000 80
67200 68
67400 59
67600 76
67800 76
68000 82
68200 78
68400 94
68600 84
68800 74
69000 63
69200 77
69400 64
69600 56
69800 68
70000 82
70200 73
70400 73
70600 67
70800 89
71000 75
71200 73
71400 77
71600 84
71800 58
72000 91
72200 61
72400 62
72600 65
72800 69
73000 68
73200 65
73400 66
73600 75
73800 69
74000 64
74200 75
74400 78
74600 63
74800 48
75000 68
75200 61
75400 72
75600 62
75800 69
76000 80
76200 73
76400 55
76600 47
76800 58
77000 54
77200 56
77400 64
77600 54
77800 53
78000 54
78200 60
78400 57
78600 60
78800 49
79000 48
79200 48
79400 70
79600 47
79800 52
80000 64
80200 54
80400 51
80600 34
80800 42
81000 68
81200 60
81400 50
81600 55
81800 48
82000 39
82200 54
82400 57
82600 45
82800 36
83000 43
83200 51
83400 37
83600 39
83800 46
84000 34
84200 65
84400 49
84600 54
84800 39
85000 47
85200 36
85400 52
85600 41
85800 34
86000 38
86200 28
86400 42
86600 43
86800 45
87000 47
87200 40
87400 32
87600 35
87800 41
88000 37
88200 36
88400 46
88600 40
88800 38
89000 46
89200 45
89400 34
89600 37
89800 44
90000 36
90200 34
90400 34
90600 36
90800 34
91000 34
91200 28
91400 42
91600 32
91800 43
92000 41
92200 32
92400 28
92600 40
92800 35
93000 32
93200 32
93400 29
93600 32
93800 27
94000 25
94200 25
94400 31
94600 37
94800 40
95000 33
95200 27
95400 21
95600 30
95800 20
96000 34
96200 36
96400 34
96600 26
96800 27
97000 24
97200 33
97400 24
97600 29
97800 32
98000 27
98200 21
98400 27
98600 28
98800 21
99000 31
99200 26
99400 21
99600 25
99800 24
100000 20
100200 23
100400 13
100600 23
100800 22
101000 29
101200 22
101400 19
101600 21
101800 18
102000 21
102200 17
102400 22
102600 15
102800 31
103000 25
103200 18
103400 34
103600 26
103800 26
104000 17
104200 29
104400 17
104600 19
104800 16
105000 22
105200 19
105400 21
105600 22
105800 26
106000 16
106200 26
106400 22
106600 16
106800 23
107000 14
107200 14
107400 14
107600 21
107800 18
108000 19
108200 21
108400 15
108600 21
108800 17
109000 16
109200 16
109400 18
109600 18
109800 18
110000 12
110200 23
110400 18
110600 13
110800 14
111000 12
111200 14
111400 17
111600 15
111800 16
112000 18
112200 8
112400 11
112600 17
112800 14
113000 10
113200 12
113400 20
113600 14
113800 18
114000 11
114200 12
114400 10
114600 20
114800 18
115000 13
115200 13
115400 8
115600 19
115800 16
116000 14
116200 15
116400 12
116600 14
116800 12
117000 17
117200 11
117400 12
117600 25
117800 16
118000 24
118200 14
118400 16
118600 9
118800 21
119000 21
119200 13
119400 19
119600 23
119800 8
120000 22
120200 11
120400 17
120600 17
120800 8
121000 21
121200 19
121400 14
121600 23
121800 10
122000 10
122200 15
122400 11
122600 13
122800 12
123000 12
123200 13
123400 15
123600 13
123800 12
124000 17
124200 18
124400 21
124600 17
124800 12
125000 9
125200 16
125400 15
125600 10
125800 12
126000 18
126200 17
126400 11
126600 14
126800 14
127000 11
127200 12
127400 12
127600 14
127800 11
128000 14
128200 10
128400 11
128600 18
128800 14
129000 6
129200 20
129400 16
129600 14
129800 5
130000 14
130200 15
130400 12
130600 8
130800 12
131000 10
131200 13
131400 10
131600 20
131800 12
132000 13
132200 8
132400 13
132600 17
132800 15
133000 19
133200 16
133400 15
133600 10
133800 13
134000 9
134200 19
134400 14
134600 13
134800 15
135000 17
135200 6
135400 15
135600 14
135800 13
136000 9
136200 15
136400 11
136600 12
136800 13
137000 10
137200 20
137400 9
137600 14
137800 8
138000 9
138200 13
138400 7
138600 17
138800 13
139000 12
139200 14
139400 10
139600 13
139800 6
140000 18
140200 14
140400 9
140600 14
140800 10
141000 15
141200 15
141400 6
141600 9
141800 7
142000 9
142200 12
142400 8
142600 6
142800 5
143000 15
143200 11
143400 12
143600 10
143800 9
144000 8
144200 11
144400 6
144600 5
144800 11
145000 12
145200 8
145400 6
145600 1
145800 8
146000 13
146200 15
146400 11
146600 7
146800 8
147000 8
147200 9
147400 6
147600 7
147800 7
148000 6
148200 13
148400 12
148600 9
148800 8
149000 11
149200 7
149400 9
149600 9
149800 13
150000 5
150200 12
150400 4
150600 17
150800 4
151000 11
151200 8
151400 13
151600 7
151800 9
152000 9
152200 5
152400 4
152600 7
152800 5
153000 5
153200 6
153400 7
153600 5
153800 1
154000 6
154200 4
154400 5
154600 7
154800 11
155000 6
155200 5
155400 4
155600 4
155800 4
156000 6
156200 9
156400 3
156600 7
156800 5
157000 4
157200 4
157400 8
157600 1
157800 4
158000 7
158200 5
158400 3
158600 10
158800 3
159000 8
159200 4
159400 3
159600 3
159800 5
160000 6
160200 1
160400 4
160600 5
160800 3
161000 6
161200 1
161400 3
161600 3
161800 3
162000 3
162200 1
162400 3
162600 1
162800 2
163000 4
163200 3
163400 3
163600 5
163800 1
164000 5
164200 0
164400 6
164600 3
164800 1
165000 3
165200 2
165400 4
165600 4
165800 1
166000 3
166200 5
166400 2
166600 3
166800 0
167000 0
167200 2
167400 0
167600 2
167800 1
168000 2
168200 1
168400 1
168600 1
168800 1
169000 6
169200 0
169400 0
169600 0
169800 1
170000 1
170200 1
170400 2
170600 2
170800 1
171000 1
171200 1
171400 2
171600 0
171800 1
172000 0
172200 1
172400 3
172600 0
172800 1
173000 1
173200 1
173400 1
173600 1
173800 1
174000 0
174200 1
174400 0
174600 2
174800 0
175000 1
175200 0
175400 1
175600 1
175800 1
176000 0
176200 2
176400 0
176600 0
176800 2
177000 1
177200 2
177400 3
177600 2
177800 0
178000 0
178200 0
178400 0
178600 2
178800 1
179000 0
179200 3
179400 0
179600 0
179800 1
180000 1
180200 0
180400 0
180600 1
180800 1
181000 0
181200 1
181400 0
181600 3
181800 2
182000 1
182200 0
182400 0
182600 0
182800 0
183000 0
183200 0
183400 1
183600 1
183800 2
184000 2
184200 1
184400 0
184600 0
184800 0
185000 0
185200 0
185400 1
185600 0
185800 0
186000 0
186200 1
186400 1
186600 1
186800 1
187000 0
187200 1
187400 1
187600 1
187800 0
188000 0
188200 0
188400 0
188600 1
188800 0
189000 1
189200 3
189400 0
189600 0
189800 0
190000 0
190200 0
190400 0
190600 0
190800 0
191000 0
191200 1
191400 0
191600 2
191800 0
192000 0
192200 0
192400 0
192600 0
192800 0
193000 0
193200 0
193400 0
193600 0
193800 0
194000 0
194200 0
194400 0
194600 0
194800 0
195000 0
195200 0
195400 1
195600 0
195800 0
196000 0
196200 0
196400 0
196600 0
196800 0
197000 0
197200 0
197400 0
197600 0
197800 1
198000 0
198200 0
198400 0
198600 0
198800 0
199000 0
199200 0
199400 0
199600 0
199800 0
200000 
