# Supplementary material for: An experimentally-informed polymer model reveals high resolution organization of genomic loci
Source: Nat Commun. 2026 Feb 4;17:2338. doi: 10.1038/s41467-026-68928-w (PMC12979793; doi:10.1038/s41467-026-68928-w)
Supplement: Supplementary file 4 — Source Data [file 41467_2026_68928_MOESM4_ESM.zip › Source_Data/Fig3/source_data_fig_3b_exp.txt]

200 25813
400 21726
600 9983
800 7464
1000 5975
1200 4802
1400 3851
1600 3215
1800 2698
2000 2399
2200 2020
2400 1777
2600 1588
2800 1471
3000 1282
3200 1167
3400 1119
3600 974
3800 927
4000 811
4200 778
4400 721
4600 696
4800 653
5000 637
5200 582
5400 571
5600 530
5800 507
6000 507
6200 479
6400 445
6600 407
6800 376
7000 364
7200 436
7400 338
7600 333
7800 351
8000 309
8200 327
8400 315
8600 304
8800 283
9000 266
9200 265
9400 263
9600 246
9800 219
10000 239
10200 235
10400 230
10600 245
10800 193
11000 212
11200 190
11400 179
11600 201
11800 195
12000 178
12200 187
12400 184
12600 195
12800 149
13000 172
13200 191
13400 173
13600 156
13800 171
14000 137
14200 144
14400 144
14600 139
14800 153
15000 138
15200 131
15400 152
15600 131
15800 125
16000 152
16200 123
16400 126
16600 121
16800 124
17000 124
17200 114
17400 111
17600 110
17800 123
18000 105
18200 118
18400 89
18600 104
18800 100
19000 99
19200 93
19400 95
19600 100
19800 88
20000 98
20200 89
20400 105
20600 96
20800 85
21000 94
21200 93
21400 88
21600 84
21800 112
22000 83
22200 89
22400 91
22600 82
22800 84
23000 95
23200 78
23400 88
23600 80
23800 78
24000 99
24200 75
24400 73
24600 97
24800 99
25000 85
25200 71
25400 70
25600 82
25800 74
26000 54
26200 87
26400 74
26600 83
26800 58
27000 72
27200 63
27400 84
27600 79
27800 63
28000 69
28200 78
28400 78
28600 78
28800 72
29000 62
29200 72
29400 60
29600 51
29800 62
30000 77
30200 67
30400 71
30600 74
30800 68
31000 71
31200 49
31400 54
31600 65
31800 61
32000 55
32200 57
32400 70
32600 61
32800 65
33000 50
33200 54
33400 54
33600 59
33800 50
34000 53
34200 62
34400 58
34600 65
34800 47
35000 47
35200 70
35400 58
35600 40
35800 52
36000 53
36200 66
36400 52
36600 47
36800 45
37000 53
37200 47
37400 54
37600 57
37800 43
38000 56
38200 46
38400 61
38600 39
38800 53
39000 49
39200 49
39400 53
39600 45
39800 35
40000 43
40200 55
40400 49
40600 51
40800 46
41000 60
41200 45
41400 59
41600 50
41800 55
42000 46
42200 42
42400 54
42600 36
42800 50
43000 45
43200 46
43400 38
43600 56
43800 45
44000 61
44200 42
44400 41
44600 49
44800 45
45000 46
45200 55
45400 38
45600 45
45800 55
46000 48
46200 42
46400 40
46600 49
46800 48
47000 47
47200 39
47400 49
47600 47
47800 40
48000 55
48200 43
48400 42
48600 53
48800 43
49000 48
49200 49
49400 56
49600 40
49800 31
50000 50
50200 47
50400 50
50600 39
50800 45
51000 46
51200 29
51400 40
51600 40
51800 37
52000 51
52200 43
52400 39
52600 40
52800 42
53000 41
53200 39
53400 44
53600 42
53800 30
54000 39
54200 38
54400 35
54600 46
54800 35
55000 50
55200 39
55400 36
55600 41
55800 49
56000 40
56200 37
56400 29
56600 44
56800 38
57000 34
57200 42
57400 43
57600 35
57800 45
58000 31
58200 37
58400 29
58600 31
58800 38
59000 29
59200 56
59400 32
59600 36
59800 32
60000 33
60200 24
60400 33
60600 33
60800 27
61000 31
61200 32
61400 29
61600 34
61800 29
62000 25
62200 46
62400 37
62600 28
62800 32
63000 40
63200 38
63400 40
63600 39
63800 31
64000 21
64200 28
64400 31
64600 32
64800 38
65000 29
65200 39
65400 34
65600 35
65800 31
66000 27
66200 31
66400 28
66600 34
66800 29
67000 28
67200 32
67400 28
67600 28
67800 23
68000 25
68200 27
68400 21
68600 31
68800 29
69000 38
69200 30
69400 25
69600 34
69800 23
70000 34
70200 25
70400 26
70600 37
70800 36
71000 28
71200 46
71400 28
71600 20
71800 27
72000 30
72200 30
72400 17
72600 27
72800 38
73000 31
73200 34
73400 26
73600 22
73800 36
74000 33
74200 29
74400 25
74600 26
74800 34
75000 25
75200 29
75400 30
75600 29
75800 28
76000 19
76200 20
76400 32
76600 26
76800 26
77000 26
77200 28
77400 23
77600 29
77800 19
78000 29
78200 23
78400 28
78600 30
78800 22
79000 22
79200 30
79400 25
79600 12
79800 22
80000 25
80200 17
80400 32
80600 28
80800 30
81000 12
81200 22
81400 18
81600 17
81800 16
82000 21
82200 26
82400 15
82600 17
82800 25
83000 22
83200 19
83400 18
83600 20
83800 24
84000 32
84200 32
84400 26
84600 26
84800 15
85000 24
85200 24
85400 15
85600 23
85800 16
86000 21
86200 23
86400 14
86600 23
86800 22
87000 27
87200 17
87400 16
87600 18
87800 23
88000 19
88200 24
88400 20
88600 18
88800 19
89000 18
89200 16
89400 19
89600 22
89800 18
90000 17
90200 18
90400 21
90600 18
90800 26
91000 11
91200 13
91400 22
91600 18
91800 17
92000 13
92200 15
92400 12
92600 24
92800 24
93000 18
93200 16
93400 26
93600 17
93800 16
94000 20
94200 14
94400 17
94600 19
94800 18
95000 18
95200 15
95400 12
95600 19
95800 22
96000 16
96200 8
96400 20
96600 15
96800 14
97000 22
97200 9
97400 10
97600 19
97800 14
98000 16
98200 12
98400 14
98600 32
98800 19
99000 23
99200 14
99400 23
99600 22
99800 14
100000 25
100200 21
100400 22
100600 21
100800 28
101000 25
101200 18
101400 31
101600 36
101800 36
102000 35
102200 27
102400 27
102600 57
102800 39
103000 26
103200 34
103400 28
103600 39
103800 34
104000 23
104200 21
104400 40
104600 29
104800 38
105000 19
105200 22
105400 18
105600 20
105800 41
106000 33
106200 24
106400 27
106600 34
106800 43
107000 27
107200 37
107400 38
107600 28
107800 20
108000 14
108200 25
108400 21
108600 14
108800 17
109000 15
109200 11
109400 8
109600 18
109800 17
110000 13
110200 8
110400 13
110600 11
110800 10
111000 16
111200 4
111400 11
111600 20
111800 22
112000 15
112200 8
112400 14
112600 13
112800 10
113000 6
113200 12
113400 19
113600 9
113800 9
114000 3
114200 9
114400 10
114600 9
114800 15
115000 6
115200 13
115400 7
115600 12
115800 12
116000 13
116200 13
116400 9
116600 11
116800 12
117000 9
117200 7
117400 9
117600 9
117800 12
118000 13
118200 9
118400 13
118600 9
118800 8
119000 14
119200 9
119400 9
119600 11
119800 8
120000 5
120200 8
120400 7
120600 5
120800 11
121000 9
121200 3
121400 12
121600 3
121800 4
122000 12
122200 5
122400 9
122600 11
122800 6
123000 8
123200 8
123400 9
123600 5
123800 12
124000 8
124200 5
124400 9
124600 10
124800 5
125000 11
125200 7
125400 12
125600 10
125800 9
126000 4
126200 7
126400 7
126600 4
126800 5
127000 11
127200 6
127400 3
127600 14
127800 5
128000 11
128200 3
128400 8
128600 9
128800 9
129000 9
129200 9
129400 9
129600 6
129800 5
130000 6
130200 8
130400 2
130600 5
130800 7
131000 5
131200 4
131400 7
131600 5
131800 5
132000 5
132200 6
132400 12
132600 5
132800 6
133000 6
133200 6
133400 4
133600 3
133800 4
134000 10
134200 2
134400 3
134600 5
134800 5
135000 6
135200 4
135400 6
135600 4
135800 9
136000 4
136200 7
136400 1
136600 4
136800 8
137000 4
137200 7
137400 4
137600 3
137800 5
138000 7
138200 8
138400 4
138600 9
138800 5
139000 5
139200 5
139400 2
139600 4
139800 4
140000 5
140200 7
140400 2
140600 6
140800 3
141000 5
141200 7
141400 3
141600 2
141800 3
142000 2
142200 5
142400 7
142600 3
142800 3
143000 3
143200 3
143400 5
143600 3
143800 4
144000 6
144200 5
144400 3
144600 8
144800 2
145000 3
145200 5
145400 8
145600 5
145800 5
146000 3
146200 6
146400 2
146600 5
146800 7
147000 3
147200 7
147400 3
147600 7
147800 4
148000 2
148200 2
148400 7
148600 3
148800 5
149000 2
149200 9
149400 6
149600 5
149800 3
150000 4
150200 6
150400 3
150600 3
150800 3
151000 2
151200 6
151400 5
151600 3
151800 3
152000 1
152200 3
152400 4
152600 2
152800 3
153000 1
153200 3
153400 2
153600 5
153800 5
154000 5
154200 7
154400 4
154600 8
154800 0
155000 1
155200 3
155400 0
155600 4
155800 3
156000 3
156200 5
156400 4
156600 5
156800 1
157000 1
157200 3
157400 3
157600 6
157800 3
158000 5
158200 4
158400 2
158600 1
158800 4
159000 3
159200 3
159400 1
159600 3
159800 1
160000 0
160200 3
160400 3
160600 5
160800 3
161000 5
161200 1
161400 3
161600 2
161800 1
162000 4
162200 3
162400 4
162600 1
162800 2
163000 3
163200 1
163400 3
163600 1
163800 3
164000 3
164200 4
164400 2
164600 2
164800 3
165000 6
165200 4
165400 1
165600 4
165800 3
166000 2
166200 2
166400 5
166600 1
166800 3
167000 3
167200 6
167400 1
167600 3
167800 0
168000 1
168200 1
168400 0
168600 1
168800 2
169000 0
169200 2
169400 1
169600 2
169800 2
170000 3
170200 5
170400 1
170600 1
170800 2
171000 2
171200 0
171400 2
171600 3
171800 1
172000 3
172200 1
172400 2
172600 2
172800 2
173000 2
173200 3
173400 1
173600 4
173800 2
174000 4
174200 5
174400 0
174600 0
174800 4
175000 4
175200 3
175400 2
175600 1
175800 1
176000 3
176200 4
176400 2
176600 2
176800 3
177000 4
177200 0
177400 1
177600 2
177800 0
178000 1
178200 2
178400 1
178600 1
178800 1
179000 6
179200 1
179400 2
179600 2
179800 1
180000 1
180200 1
180400 2
180600 1
180800 1
181000 0
181200 0
181400 1
181600 2
181800 1
182000 1
182200 1
182400 2
182600 1
182800 3
183000 1
183200 3
183400 1
183600 3
183800 1
184000 0
184200 0
184400 0
184600 1
184800 1
185000 2
185200 1
185400 1
185600 1
185800 1
186000 0
186200 0
186400 3
186600 0
186800 0
187000 2
187200 0
187400 1
187600 1
187800 0
188000 2
188200 2
188400 0
188600 0
188800 2
189000 0
189200 2
189400 0
189600 2
189800 1
190000 1
190200 0
190400 0
190600 0
190800 0
191000 0
191200 0
191400 1
191600 2
191800 2
192000 0
192200 0
192400 0
192600 0
192800 0
193000 1
193200 1
193400 0
193600 1
193800 0
194000 0
194200 2
194400 0
194600 0
194800 0
195000 1
195200 0
195400 2
195600 0
195800 1
196000 0
196200 0
196400 0
196600 0
196800 0
197000 0
197200 0
197400 0
197600 0
197800 0
198000 0
198200 0
198400 1
198600 1
198800 0
199000 0
199200 0
199400 0
199600 0
199800 0
200000 
