# Supplementary material for: An experimentally-informed polymer model reveals high resolution organization of genomic loci
Source: Nat Commun. 2026 Feb 4;17:2338. doi: 10.1038/s41467-026-68928-w (PMC12979793; doi:10.1038/s41467-026-68928-w)
Supplement: Supplementary file 4 — Source Data [file 41467_2026_68928_MOESM4_ESM.zip › Source_Data/Fig3/source_data_fig_3b_sim.txt]

200 70498.5
400 29289
600 14540
800 8591.5
1000 5607.5
1200 4027
1400 3130.5
1600 2589
1800 2199
2000 1918.5
2200 1611.5
2400 1500
2600 1403.5
2800 1282
3000 1210.5
3200 1148.5
3400 1049.5
3600 1008
3800 912.5
4000 822
4200 786
4400 754
4600 692
4800 654.5
5000 604
5200 571
5400 530
5600 479.5
5800 479.5
6000 445
6200 418.5
6400 393.5
6600 379
6800 372.5
7000 369
7200 338.5
7400 345
7600 344.5
7800 307
8000 318
8200 298.5
8400 283
8600 273
8800 299
9000 272.5
9200 243
9400 237.5
9600 235
9800 234
10000 247.5
10200 233.5
10400 234.5
10600 215.5
10800 241.5
11000 213.5
11200 217.5
11400 213.5
11600 211
11800 204.5
12000 199.5
12200 208.5
12400 220
12600 196.5
12800 184.5
13000 185.5
13200 178.5
13400 184.5
13600 178
13800 169
14000 158.5
14200 177.5
14400 155.5
14600 169
14800 160
15000 175
15200 171.5
15400 175
15600 173
15800 157.5
16000 151.5
16200 134.5
16400 145.5
16600 133
16800 150
17000 156
17200 163
17400 166.5
17600 164
17800 142
18000 158
18200 180
18400 165
18600 175.5
18800 141
19000 157
19200 138.5
19400 143.5
19600 138
19800 143.5
20000 124
20200 132
20400 122.5
20600 140
20800 134
21000 130
21200 141.5
21400 136
21600 128.5
21800 142
22000 133
22200 140.5
22400 141.5
22600 130
22800 143.5
23000 115
23200 134.5
23400 127.5
23600 126
23800 123
24000 126.5
24200 121
24400 116.5
24600 110.5
24800 96.5
25000 97
25200 99
25400 99
25600 106.5
25800 104
26000 102
26200 105.5
26400 99.5
26600 101
26800 109
27000 91.5
27200 116.5
27400 98
27600 112
27800 97.5
28000 110
28200 95
28400 81
28600 90.5
28800 80.5
29000 84
29200 92.5
29400 84.5
29600 80.5
29800 79
30000 88.5
30200 89
30400 81.5
30600 93.5
30800 83
31000 80
31200 80
31400 81
31600 86.5
31800 87
32000 91
32200 87.5
32400 99
32600 88
32800 85
33000 93.5
33200 85
33400 83.5
33600 100.5
33800 102
34000 94.5
34200 79.5
34400 100.5
34600 87.5
34800 85
35000 88
35200 70.5
35400 80.5
35600 80.5
35800 87
36000 86
36200 100.5
36400 92.5
36600 97
36800 90.5
37000 88
37200 82
37400 100.5
37600 78
37800 71
38000 69
38200 75.5
38400 95
38600 87.5
38800 88
39000 92.5
39200 95.5
39400 85.5
39600 77
39800 81
40000 79.5
40200 81.5
40400 73.5
40600 70
40800 74.5
41000 81
41200 78.5
41400 71
41600 69
41800 86
42000 68.5
42200 82
42400 89
42600 92
42800 82.5
43000 84.5
43200 85
43400 81.5
43600 81.5
43800 86.5
44000 81.5
44200 73.5
44400 67.5
44600 82.5
44800 68.5
45000 62.5
45200 62
45400 59.5
45600 59
45800 64.5
46000 78.5
46200 65.5
46400 71.5
46600 64.5
46800 79.5
47000 57.5
47200 76
47400 70
47600 82
47800 78
48000 71.5
48200 66.5
48400 66.5
48600 65.5
48800 61.5
49000 49
49200 68.5
49400 60.5
49600 59
49800 62
50000 65
50200 63.5
50400 57
50600 57
50800 61
51000 43.5
51200 50.5
51400 61.5
51600 54
51800 48.5
52000 69.5
52200 65.5
52400 62.5
52600 64.5
52800 59
53000 67.5
53200 64
53400 59
53600 66.5
53800 68.5
54000 65
54200 64
54400 61
54600 60
54800 62.5
55000 63.5
55200 44
55400 67.5
55600 69
55800 60
56000 52
56200 54
56400 57.5
56600 62.5
56800 76
57000 67.5
57200 62.5
57400 63.5
57600 70
57800 60.5
58000 64.5
58200 67
58400 56.5
58600 54
58800 63.5
59000 61.5
59200 59
59400 57
59600 57
59800 55.5
60000 52
60200 52.5
60400 58
60600 60.5
60800 59.5
61000 64
61200 57.5
61400 61
61600 57
61800 48
62000 60.5
62200 58
62400 62.5
62600 61.5
62800 68.5
63000 59
63200 53
63400 56
63600 58.5
63800 51.5
64000 38.5
64200 42.5
64400 41
64600 34.5
64800 39
65000 45
65200 42.5
65400 45
65600 45
65800 39
66000 54
66200 30.5
66400 39
66600 48.5
66800 35.5
67000 46
67200 36.5
67400 38
67600 39.5
67800 38.5
68000 39.5
68200 40
68400 34
68600 36
68800 30.5
69000 34.5
69200 30.5
69400 41
69600 25
69800 28
70000 29
70200 29.5
70400 35
70600 34.5
70800 34.5
71000 31.5
71200 37.5
71400 25
71600 31
71800 30
72000 31
72200 34
72400 31.5
72600 39
72800 26.5
73000 32
73200 35
73400 29.5
73600 27
73800 27
74000 34
74200 25.5
74400 31
74600 35.5
74800 36
75000 33
75200 39.5
75400 33
75600 39.5
75800 29
76000 29.5
76200 41.5
76400 32
76600 30.5
76800 39
77000 32
77200 42
77400 34.5
77600 40.5
77800 34
78000 37
78200 38
78400 29.5
78600 33
78800 36.5
79000 33
79200 28
79400 27.5
79600 25.5
79800 25
80000 23.5
80200 32.5
80400 23.5
80600 33.5
80800 29
81000 30
81200 27
81400 30.5
81600 32.5
81800 26.5
82000 34.5
82200 30.5
82400 25
82600 35
82800 28.5
83000 29
83200 30.5
83400 24
83600 30.5
83800 30
84000 31
84200 28
84400 27
84600 30.5
84800 33.5
85000 29
85200 28.5
85400 29
85600 30.5
85800 21.5
86000 31
86200 28
86400 24
86600 22.5
86800 22.5
87000 21.5
87200 22.5
87400 25
87600 27.5
87800 24.5
88000 26.5
88200 22
88400 21
88600 33
88800 27
89000 24.5
89200 25
89400 26.5
89600 24
89800 32
90000 21
90200 22
90400 16
90600 18.5
90800 25
91000 20
91200 18.5
91400 18
91600 23.5
91800 27
92000 20
92200 17
92400 25.5
92600 20.5
92800 20.5
93000 28.5
93200 28
93400 29.5
93600 26.5
93800 28
94000 21.5
94200 22
94400 23.5
94600 25.5
94800 17.5
95000 28.5
95200 16.5
95400 17
95600 18.5
95800 19
96000 24
96200 18.5
96400 26
96600 29.5
96800 24
97000 26.5
97200 28.5
97400 27
97600 20
97800 30
98000 23
98200 25.5
98400 23.5
98600 23
98800 16.5
99000 28.5
99200 21.5
99400 22.5
99600 19.5
99800 26.5
100000 21.5
100200 15
100400 14.5
100600 26
100800 29.5
101000 22
101200 21
101400 25
101600 26
101800 23
102000 23
102200 21
102400 26
102600 16
102800 20.5
103000 20.5
103200 16.5
103400 18.5
103600 14.5
103800 22.5
104000 23.5
104200 12
104400 19
104600 14
104800 15.5
105000 12
105200 14
105400 15.5
105600 10.5
105800 15.5
106000 17
106200 11
106400 15.5
106600 15
106800 16.5
107000 16
107200 20
107400 16
107600 19
107800 13
108000 15.5
108200 20.5
108400 19.5
108600 13.5
108800 17.5
109000 14
109200 16
109400 18.5
109600 14.5
109800 17.5
110000 20
110200 14.5
110400 11.5
110600 17
110800 8
111000 14.5
111200 13.5
111400 13.5
111600 14
111800 12.5
112000 17.5
112200 12.5
112400 23.5
112600 21
112800 16
113000 17
113200 17
113400 12.5
113600 17
113800 17
114000 16.5
114200 12
114400 13
114600 11.5
114800 10.5
115000 13
115200 15.5
115400 11
115600 14
115800 13.5
116000 11
116200 8.5
116400 9.5
116600 14.5
116800 17
117000 12.5
117200 13
117400 15
117600 9.5
117800 15
118000 13
118200 11
118400 13.5
118600 8.5
118800 9.5
119000 11.5
119200 11.5
119400 17
119600 14
119800 16
120000 16.5
120200 17.5
120400 16.5
120600 19.5
120800 19
121000 17
121200 13.5
121400 13.5
121600 14.5
121800 7.5
122000 20
122200 12.5
122400 11
122600 12.5
122800 10.5
123000 11
123200 11.5
123400 9.5
123600 9
123800 9.5
124000 10.5
124200 11.5
124400 7
124600 7.5
124800 6.5
125000 7.5
125200 7
125400 9.5
125600 8
125800 10
126000 8
126200 12.5
126400 8.5
126600 10
126800 12
127000 8
127200 11.5
127400 12
127600 12
127800 10
128000 10.5
128200 13.5
128400 8
128600 8.5
128800 4.5
129000 6.5
129200 8.5
129400 8.5
129600 8
129800 10.5
130000 5.5
130200 7.5
130400 5
130600 5.5
130800 9
131000 10
131200 7.5
131400 7
131600 8.5
131800 8.5
132000 8.5
132200 8.5
132400 6
132600 8
132800 7
133000 6.5
133200 7.5
133400 7.5
133600 5
133800 7
134000 7
134200 4.5
134400 9.5
134600 4.5
134800 6
135000 5.5
135200 2.5
135400 6.5
135600 4
135800 6.5
136000 4.5
136200 3.5
136400 5
136600 6
136800 8.5
137000 6
137200 8
137400 3
137600 2
137800 3
138000 3.5
138200 3.5
138400 2.5
138600 3
138800 4.5
139000 3.5
139200 3
139400 6.5
139600 4
139800 6.5
140000 5.5
140200 3
140400 5
140600 2.5
140800 2
141000 6.5
141200 8
141400 4
141600 5.5
141800 6
142000 7
142200 8
142400 4
142600 6
142800 3
143000 5
143200 6
143400 7.5
143600 2.5
143800 6
144000 3
144200 7.5
144400 4
144600 7
144800 7.5
145000 2
145200 5.5
145400 3
145600 4.5
145800 6
146000 8
146200 9.5
146400 3.5
146600 6
146800 6.5
147000 6
147200 11
147400 5.5
147600 6
147800 5
148000 5
148200 4.5
148400 6.5
148600 7.5
148800 7.5
149000 5.5
149200 4.5
149400 5.5
149600 3.5
149800 7
150000 5.5
150200 5.5
150400 9
150600 6
150800 5.5
151000 5.5
151200 2.5
151400 5.5
151600 3.5
151800 1.5
152000 4.5
152200 6
152400 1.5
152600 5
152800 4
153000 3
153200 4.5
153400 3
153600 3.5
153800 5
154000 5
154200 4
154400 5.5
154600 6.5
154800 5
155000 6
155200 6.5
155400 5
155600 5
155800 2
156000 5
156200 3
156400 5.5
156600 5
156800 3
157000 7.5
157200 4
157400 6.5
157600 5
157800 4.5
158000 4
158200 3.5
158400 3.5
158600 1
158800 4.5
159000 4.5
159200 4.5
159400 3.5
159600 4
159800 2.5
160000 4.5
160200 3
160400 2
160600 2
160800 4
161000 2
161200 2.5
161400 6
161600 3
161800 1
162000 2
162200 1
162400 3.5
162600 4.5
162800 6
163000 3
163200 4
163400 1.5
163600 5
163800 3.5
164000 4.5
164200 3.5
164400 2.5
164600 1
164800 2
165000 3
165200 0
165400 3
165600 0
165800 0.5
166000 0.5
166200 0.5
166400 1
166600 1.5
166800 1
167000 0
167200 1
167400 1.5
167600 0
167800 1
168000 1
168200 0.5
168400 1
168600 1
168800 0.5
169000 1
169200 0.5
169400 1.5
169600 2
169800 2
170000 0
170200 2.5
170400 0
170600 0.5
170800 1.5
171000 1
171200 1
171400 0
171600 1.5
171800 1
172000 0.5
172200 0
172400 0
172600 0
172800 1
173000 1
173200 0
173400 1
173600 0
173800 0.5
174000 1
174200 0
174400 0.5
174600 1.5
174800 0
175000 0
175200 0.5
175400 0
175600 0
175800 0.5
176000 0.5
176200 0
176400 0.5
176600 0.5
176800 2.5
177000 1.5
177200 2.5
177400 3
177600 3
177800 4
178000 3.5
178200 4
178400 2
178600 1.5
178800 0.5
179000 1
179200 1
179400 1
179600 0
179800 1.5
180000 1
180200 0.5
180400 0.5
180600 0.5
180800 1
181000 1
181200 0.5
181400 2
181600 0.5
181800 1.5
182000 0.5
182200 0
182400 2
182600 0
182800 0.5
183000 0.5
183200 1.5
183400 0.5
183600 1
183800 2.5
184000 1.5
184200 3
184400 2
184600 0.5
184800 2.5
185000 2
185200 1
185400 1
185600 2
185800 1.5
186000 3
186200 3
186400 0.5
186600 1
186800 0.5
187000 1
187200 0
187400 1
187600 1
187800 0.5
188000 1
188200 0.5
188400 0
188600 0
188800 0
189000 1
189200 0.5
189400 0
189600 0
189800 0.5
190000 0
190200 0
190400 0
190600 0.5
190800 1
191000 0.5
191200 0
191400 0
191600 1
191800 0
192000 0.5
192200 0.5
192400 0.5
192600 0
192800 0
193000 0
193200 0
193400 0
193600 0
193800 0
194000 0
194200 0
194400 0
194600 0
194800 0
195000 0
195200 0
195400 0
195600 0
195800 0.5
196000 0
196200 0
196400 0
196600 0.5
196800 0
197000 2
197200 2
197400 1
197600 2
197800 1
198000 0.5
198200 2
198400 1
198600 0
198800 0.5
199000 0
199200 1
199400 0.5
199600 0
199800 0
200000 
