# Supplementary material for: An experimentally-informed polymer model reveals high resolution organization of genomic loci
Source: Nat Commun. 2026 Feb 4;17:2338. doi: 10.1038/s41467-026-68928-w (PMC12979793; doi:10.1038/s41467-026-68928-w)
Supplement: Supplementary file 4 — Source Data [file 41467_2026_68928_MOESM4_ESM.zip › Source_Data/Fig3/source_data_fig_3c_sim.txt]

200 121852
400 57654.5
600 30975
800 18758
1000 12879
1200 9244.5
1400 7278.5
1600 5736.5
1800 4752
2000 4127.5
2200 3551.5
2400 3216
2600 2904
2800 2660.5
3000 2438
3200 2290.5
3400 2069
3600 1919.5
3800 1766
4000 1626.5
4200 1514
4400 1355.5
4600 1252.5
4800 1190.5
5000 1095
5200 1061.5
5400 939.5
5600 895.5
5800 815
6000 764
6200 711
6400 678.5
6600 662
6800 639
7000 626
7200 618.5
7400 601
7600 549
7800 525
8000 489.5
8200 469.5
8400 432
8600 426
8800 437
9000 417
9200 385.5
9400 406.5
9600 402
9800 412.5
10000 396
10200 364.5
10400 389
10600 371.5
10800 361
11000 352.5
11200 315.5
11400 289.5
11600 324.5
11800 339
12000 313.5
12200 305
12400 317.5
12600 324.5
12800 281
13000 285
13200 269.5
13400 285.5
13600 256.5
13800 266.5
14000 277.5
14200 262
14400 273.5
14600 268.5
14800 245.5
15000 237
15200 250.5
15400 237
15600 230.5
15800 251.5
16000 226
16200 226.5
16400 246.5
16600 224.5
16800 219.5
17000 227.5
17200 235.5
17400 238
17600 255.5
17800 269
18000 248
18200 231.5
18400 221
18600 209
18800 229
19000 223.5
19200 200.5
19400 208.5
19600 225
19800 202.5
20000 202.5
20200 191
20400 201
20600 194
20800 204.5
21000 200.5
21200 207
21400 204.5
21600 218.5
21800 209
22000 193
22200 210.5
22400 202
22600 190.5
22800 214
23000 201.5
23200 209
23400 209.5
23600 190
23800 215
24000 210
24200 200
24400 177.5
24600 179
24800 194.5
25000 182
25200 185
25400 177
25600 169.5
25800 174
26000 188.5
26200 179.5
26400 190.5
26600 170.5
26800 180.5
27000 180
27200 188
27400 192
27600 174.5
27800 181.5
28000 197
28200 175
28400 183
28600 177
28800 152
29000 173
29200 175.5
29400 167.5
29600 163.5
29800 153
30000 168.5
30200 173
30400 143
30600 150.5
30800 145.5
31000 141.5
31200 137
31400 146.5
31600 154.5
31800 158.5
32000 143.5
32200 151
32400 166.5
32600 170
32800 154.5
33000 180.5
33200 170
33400 170.5
33600 169
33800 159.5
34000 152
34200 152
34400 144
34600 133
34800 143
35000 134
35200 114.5
35400 121.5
35600 149
35800 141.5
36000 155
36200 152.5
36400 141.5
36600 141.5
36800 155
37000 139
37200 146.5
37400 151.5
37600 135.5
37800 132.5
38000 132.5
38200 135
38400 137.5
38600 150
38800 138
39000 145.5
39200 125.5
39400 132
39600 126.5
39800 128.5
40000 123.5
40200 133
40400 120
40600 122
40800 136
41000 126.5
41200 122.5
41400 143
41600 129.5
41800 123.5
42000 123
42200 133.5
42400 117.5
42600 145
42800 141
43000 137.5
43200 137.5
43400 127.5
43600 119.5
43800 124.5
44000 120.5
44200 109.5
44400 127
44600 127
44800 112.5
45000 124
45200 113.5
45400 119
45600 119.5
45800 121.5
46000 116.5
46200 97
46400 100
46600 105.5
46800 109
47000 97
47200 97.5
47400 109.5
47600 124.5
47800 118.5
48000 106.5
48200 107.5
48400 114
48600 96
48800 106.5
49000 113.5
49200 113.5
49400 110
49600 108.5
49800 112
50000 96.5
50200 86
50400 89.5
50600 85
50800 102
51000 90.5
51200 98
51400 98
51600 97.5
51800 91
52000 103.5
52200 95
52400 84
52600 108
52800 91
53000 105
53200 90.5
53400 101
53600 100
53800 106
54000 87
54200 95
54400 86
54600 87
54800 74.5
55000 73
55200 83.5
55400 81.5
55600 79
55800 85.5
56000 86.5
56200 85.5
56400 92.5
56600 83.5
56800 77
57000 84
57200 80.5
57400 85.5
57600 77
57800 87.5
58000 90
58200 91.5
58400 82.5
58600 78
58800 76.5
59000 73.5
59200 67.5
59400 73
59600 75.5
59800 69
60000 71
60200 60
60400 62
60600 70.5
60800 62
61000 62.5
61200 64
61400 59
61600 51
61800 62.5
62000 60
62200 51
62400 64.5
62600 58
62800 66
63000 60.5
63200 71
63400 48.5
63600 69
63800 69
64000 66.5
64200 52.5
64400 54.5
64600 50
64800 66.5
65000 56
65200 43.5
65400 47.5
65600 49.5
65800 52.5
66000 54
66200 60.5
66400 60.5
66600 64
66800 61.5
67000 59
67200 56
67400 61
67600 51
67800 54
68000 62.5
68200 61
68400 64
68600 54
68800 59
69000 60.5
69200 71
69400 67.5
69600 49
69800 55
70000 61.5
70200 53
70400 65.5
70600 48.5
70800 53
71000 45
71200 60
71400 58.5
71600 50.5
71800 58.5
72000 55
72200 45.5
72400 51.5
72600 44.5
72800 52
73000 54
73200 56.5
73400 47
73600 57.5
73800 46
74000 59.5
74200 49.5
74400 63.5
74600 60.5
74800 62.5
75000 62.5
75200 57
75400 66
75600 59
75800 60.5
76000 57.5
76200 48.5
76400 49.5
76600 46.5
76800 60
77000 52
77200 58
77400 49
77600 41.5
77800 49.5
78000 53
78200 53.5
78400 45.5
78600 45
78800 54
79000 46
79200 36.5
79400 28.5
79600 41
79800 43
80000 40
80200 37
80400 37.5
80600 38
80800 41.5
81000 37
81200 44
81400 50
81600 40
81800 43.5
82000 43.5
82200 42.5
82400 46
82600 45
82800 36
83000 38.5
83200 47
83400 47.5
83600 42.5
83800 49.5
84000 52
84200 39
84400 40
84600 43.5
84800 36.5
85000 36
85200 37
85400 27.5
85600 35.5
85800 33
86000 42
86200 25.5
86400 36.5
86600 39
86800 37.5
87000 40.5
87200 42.5
87400 44
87600 37
87800 38.5
88000 43.5
88200 51.5
88400 39.5
88600 42.5
88800 39
89000 41.5
89200 34.5
89400 31
89600 30.5
89800 32.5
90000 27.5
90200 30
90400 23.5
90600 22.5
90800 24.5
91000 25.5
91200 24.5
91400 32
91600 25.5
91800 20.5
92000 34.5
92200 38.5
92400 27
92600 29
92800 28.5
93000 36
93200 30
93400 36.5
93600 36.5
93800 37.5
94000 36.5
94200 39.5
94400 25.5
94600 23
94800 23
95000 23
95200 24
95400 23.5
95600 17
95800 27.5
96000 26.5
96200 23
96400 21.5
96600 30
96800 22
97000 21.5
97200 22
97400 32
97600 25
97800 23
98000 27.5
98200 27
98400 30.5
98600 25
98800 30.5
99000 20
99200 26
99400 23
99600 24
99800 23.5
100000 20
100200 22.5
100400 25.5
100600 32.5
100800 33
101000 34
101200 28.5
101400 24
101600 32
101800 27
102000 23
102200 18
102400 18.5
102600 22.5
102800 23
103000 24
103200 13
103400 16.5
103600 16.5
103800 17.5
104000 13.5
104200 16
104400 13
104600 20
104800 19.5
105000 21.5
105200 22.5
105400 13.5
105600 23
105800 22
106000 19
106200 28
106400 19.5
106600 16
106800 19
107000 20.5
107200 15
107400 18.5
107600 13
107800 15.5
108000 15.5
108200 11.5
108400 19.5
108600 14
108800 12
109000 15.5
109200 9.5
109400 13.5
109600 12.5
109800 10.5
110000 15.5
110200 11.5
110400 11.5
110600 15
110800 15.5
111000 14.5
111200 14
111400 14
111600 23
111800 15
112000 18
112200 16
112400 14.5
112600 19
112800 15.5
113000 15.5
113200 18
113400 15
113600 18.5
113800 13
114000 12.5
114200 12
114400 12.5
114600 7.5
114800 10.5
115000 13
115200 6.5
115400 8.5
115600 9.5
115800 13
116000 6.5
116200 13.5
116400 12
116600 11
116800 14
117000 18
117200 16
117400 17.5
117600 18
117800 19.5
118000 9.5
118200 21
118400 12.5
118600 7
118800 9.5
119000 10
119200 14.5
119400 8.5
119600 10.5
119800 14
120000 10
120200 8.5
120400 14
120600 9.5
120800 13.5
121000 6
121200 9
121400 10
121600 11.5
121800 7.5
122000 7.5
122200 10
122400 10
122600 11
122800 7
123000 4.5
123200 9
123400 4
123600 7.5
123800 7.5
124000 8
124200 7.5
124400 7
124600 7.5
124800 9
125000 12.5
125200 6
125400 3.5
125600 5
125800 4
126000 4.5
126200 2
126400 3.5
126600 5
126800 4
127000 3.5
127200 3.5
127400 5
127600 3
127800 4.5
128000 1.5
128200 4.5
128400 5
128600 5.5
128800 5.5
129000 4
129200 6.5
129400 7
129600 6.5
129800 9
130000 8.5
130200 7.5
130400 5.5
130600 8
130800 7
131000 5.5
131200 7
131400 7
131600 3.5
131800 6.5
132000 4
132200 5.5
132400 6.5
132600 6
132800 8.5
133000 5.5
133200 9
133400 5.5
133600 5.5
133800 9.5
134000 4
134200 4.5
134400 3.5
134600 5
134800 2.5
135000 2.5
135200 5.5
135400 2
135600 5
135800 7.5
136000 6
136200 7.5
136400 6
136600 6.5
136800 6.5
137000 5
137200 5.5
137400 4
137600 4.5
137800 4
138000 5
138200 3.5
138400 4
138600 2.5
138800 4
139000 1
139200 2.5
139400 2
139600 1.5
139800 3
140000 4
140200 2.5
140400 5.5
140600 3
140800 6
141000 2.5
141200 6
141400 4
141600 5
141800 4
142000 3.5
142200 3
142400 4
142600 4
142800 3
143000 3.5
143200 4
143400 2.5
143600 7
143800 2.5
144000 1.5
144200 6.5
144400 2.5
144600 2.5
144800 4.5
145000 2.5
145200 5
145400 6
145600 4
145800 3
146000 3
146200 5
146400 3.5
146600 4
146800 2
147000 6
147200 3
147400 5.5
147600 4
147800 6
148000 2
148200 2
148400 2
148600 1.5
148800 4
149000 1
149200 4
149400 2.5
149600 0.5
149800 2
150000 2
150200 2.5
150400 3
150600 2.5
150800 3.5
151000 1.5
151200 2
151400 3.5
151600 3
151800 4
152000 3
152200 2
152400 1
152600 2
152800 1
153000 1.5
153200 1
153400 1.5
153600 2
153800 1
154000 0.5
154200 0.5
154400 1
154600 0.5
154800 1
155000 0.5
155200 1
155400 0
155600 1
155800 0.5
156000 0.5
156200 0.5
156400 0.5
156600 0
156800 0
157000 0
157200 0
157400 0.5
157600 0.5
157800 0
158000 0
158200 0
158400 0
158600 0.5
158800 0
159000 0.5
159200 0.5
159400 0.5
159600 0.5
159800 0
160000 0
160200 1
160400 0.5
160600 0.5
160800 1
161000 2.5
161200 3
161400 1.5
161600 1.5
161800 2
162000 2
162200 0
162400 0
162600 0.5
162800 2
163000 1.5
163200 2.5
163400 1
163600 1.5
163800 1
164000 1.5
164200 2
164400 0.5
164600 0.5
164800 1.5
165000 1
165200 1
165400 1.5
165600 0.5
165800 1
166000 0.5
166200 1
166400 1
166600 0
166800 0
167000 1.5
167200 0.5
167400 0.5
167600 1.5
167800 0
168000 1.5
168200 0.5
168400 0
168600 0
168800 1
169000 0
169200 0
169400 0
169600 0
169800 0
170000 1
170200 0
170400 0.5
170600 1
170800 0
171000 1
171200 1
171400 2
171600 1.5
171800 0.5
172000 2
172200 1
172400 0
172600 1.5
172800 0
173000 0.5
173200 0.5
173400 0.5
173600 1
173800 1
174000 1
174200 2
174400 1.5
174600 1.5
174800 3
175000 1.5
175200 1
175400 1.5
175600 0.5
175800 2.5
176000 2.5
176200 2.5
176400 2.5
176600 1.5
176800 1
177000 1.5
177200 2
177400 3
177600 4.5
177800 2
178000 2
178200 4
178400 5
178600 1.5
178800 0.5
179000 0.5
179200 2
179400 1.5
179600 2
179800 2
180000 1
180200 2.5
180400 4
180600 3.5
180800 2
181000 1.5
181200 0.5
181400 0.5
181600 1
181800 0.5
182000 1
182200 0.5
182400 0.5
182600 1
182800 0.5
183000 2
183200 2
183400 1.5
183600 2
183800 0.5
184000 2
184200 2.5
184400 1
184600 1.5
184800 0
185000 1
185200 0
185400 0
185600 0.5
185800 0
186000 0.5
186200 0
186400 0
186600 0.5
186800 1
187000 0.5
187200 0.5
187400 1
187600 1
187800 0
188000 0
188200 1
188400 1
188600 0
188800 0.5
189000 1
189200 0
189400 0
189600 0
189800 0.5
190000 0.5
190200 0
190400 1
190600 1
190800 1
191000 0.5
191200 1.5
191400 0.5
191600 1
191800 0.5
192000 0.5
192200 0
192400 0.5
192600 0
192800 0
193000 1
193200 0
193400 1
193600 0.5
193800 0
194000 0
194200 0
194400 0
194600 0
194800 0
195000 0
195200 0
195400 0
195600 0
195800 0
196000 0
196200 0
196400 0
196600 0
196800 0
197000 0
197200 0
197400 0
197600 0
197800 0
198000 0
198200 0
198400 0
198600 0
198800 0
199000 0
199200 0
199400 0
199600 0
199800 0
200000 
