# Supplementary material for: An experimentally-informed polymer model reveals high resolution organization of genomic loci
Source: Nat Commun. 2026 Feb 4;17:2338. doi: 10.1038/s41467-026-68928-w (PMC12979793; doi:10.1038/s41467-026-68928-w)
Supplement: Supplementary file 4 — Source Data [file 41467_2026_68928_MOESM4_ESM.zip › Source_Data/Fig3/source_data_fig_3c_exp.txt]

200 51008
400 42790
600 19568
800 14400
1000 11279
1200 8934
1400 7226
1600 6218
1800 5394
2000 4593
2200 4089
2400 3626
2600 3188
2800 2830
3000 2627
3200 2357
3400 2209
3600 2087
3800 1918
4000 1718
4200 1689
4400 1562
4600 1508
4800 1435
5000 1309
5200 1334
5400 1209
5600 1157
5800 1133
6000 1092
6200 992
6400 986
6600 883
6800 902
7000 892
7200 844
7400 843
7600 800
7800 801
8000 764
8200 740
8400 673
8600 718
8800 647
9000 608
9200 619
9400 616
9600 600
9800 623
10000 599
10200 577
10400 539
10600 546
10800 521
11000 540
11200 543
11400 532
11600 535
11800 511
12000 478
12200 473
12400 472
12600 473
12800 492
13000 456
13200 420
13400 419
13600 451
13800 410
14000 439
14200 411
14400 418
14600 401
14800 408
15000 432
15200 393
15400 394
15600 378
15800 366
16000 375
16200 369
16400 407
16600 348
16800 363
17000 360
17200 339
17400 338
17600 325
17800 320
18000 290
18200 327
18400 323
18600 328
18800 295
19000 298
19200 295
19400 281
19600 305
19800 294
20000 266
20200 300
20400 313
20600 266
20800 291
21000 301
21200 243
21400 279
21600 270
21800 267
22000 282
22200 270
22400 241
22600 257
22800 245
23000 281
23200 275
23400 265
23600 265
23800 236
24000 244
24200 263
24400 266
24600 214
24800 245
25000 243
25200 229
25400 237
25600 237
25800 226
26000 230
26200 243
26400 229
26600 233
26800 219
27000 233
27200 223
27400 211
27600 181
27800 223
28000 202
28200 214
28400 205
28600 214
28800 205
29000 202
29200 195
29400 204
29600 196
29800 183
30000 217
30200 215
30400 196
30600 186
30800 200
31000 183
31200 187
31400 184
31600 177
31800 204
32000 182
32200 169
32400 148
32600 176
32800 193
33000 198
33200 172
33400 206
33600 172
33800 173
34000 209
34200 156
34400 160
34600 176
34800 158
35000 176
35200 149
35400 148
35600 146
35800 147
36000 194
36200 176
36400 155
36600 152
36800 152
37000 163
37200 144
37400 150
37600 162
37800 181
38000 154
38200 156
38400 140
38600 165
38800 133
39000 168
39200 147
39400 154
39600 140
39800 135
40000 136
40200 164
40400 147
40600 154
40800 138
41000 140
41200 133
41400 110
41600 135
41800 111
42000 151
42200 126
42400 143
42600 127
42800 150
43000 139
43200 124
43400 119
43600 135
43800 129
44000 143
44200 118
44400 113
44600 112
44800 128
45000 120
45200 111
45400 128
45600 127
45800 111
46000 94
46200 140
46400 109
46600 118
46800 131
47000 99
47200 118
47400 92
47600 93
47800 109
48000 109
48200 98
48400 105
48600 104
48800 112
49000 127
49200 104
49400 102
49600 93
49800 111
50000 91
50200 106
50400 124
50600 100
50800 102
51000 120
51200 116
51400 122
51600 118
51800 95
52000 99
52200 94
52400 92
52600 90
52800 86
53000 112
53200 91
53400 91
53600 87
53800 92
54000 83
54200 96
54400 88
54600 85
54800 91
55000 92
55200 86
55400 94
55600 88
55800 104
56000 93
56200 93
56400 75
56600 95
56800 120
57000 74
57200 87
57400 84
57600 93
57800 95
58000 89
58200 75
58400 98
58600 76
58800 72
59000 89
59200 72
59400 97
59600 96
59800 79
60000 79
60200 76
60400 87
60600 73
60800 87
61000 83
61200 79
61400 75
61600 69
61800 76
62000 76
62200 71
62400 85
62600 62
62800 79
63000 56
63200 73
63400 78
63600 57
63800 67
64000 58
64200 61
64400 64
64600 61
64800 64
65000 78
65200 65
65400 58
65600 82
65800 81
66000 66
66200 80
66400 71
66600 61
66800 73
67000 68
67200 63
67400 65
67600 58
67800 70
68000 70
68200 65
68400 60
68600 68
68800 63
69000 65
69200 73
69400 67
69600 60
69800 55
70000 51
70200 64
70400 61
70600 51
70800 56
71000 53
71200 58
71400 65
71600 57
71800 62
72000 63
72200 59
72400 38
72600 58
72800 71
73000 61
73200 58
73400 54
73600 53
73800 64
74000 62
74200 53
74400 52
74600 54
74800 51
75000 46
75200 59
75400 44
75600 50
75800 51
76000 50
76200 50
76400 48
76600 54
76800 43
77000 51
77200 53
77400 49
77600 48
77800 47
78000 55
78200 45
78400 68
78600 57
78800 53
79000 44
79200 62
79400 48
79600 48
79800 43
80000 41
80200 41
80400 43
80600 44
80800 43
81000 46
81200 42
81400 46
81600 41
81800 38
82000 52
82200 42
82400 54
82600 60
82800 48
83000 45
83200 45
83400 38
83600 46
83800 44
84000 37
84200 44
84400 45
84600 44
84800 36
85000 45
85200 30
85400 27
85600 34
85800 45
86000 35
86200 49
86400 35
86600 39
86800 32
87000 48
87200 29
87400 30
87600 37
87800 36
88000 29
88200 51
88400 26
88600 32
88800 25
89000 33
89200 36
89400 40
89600 32
89800 30
90000 32
90200 35
90400 21
90600 32
90800 26
91000 28
91200 47
91400 26
91600 29
91800 28
92000 30
92200 27
92400 24
92600 26
92800 34
93000 31
93200 21
93400 32
93600 24
93800 35
94000 33
94200 35
94400 27
94600 27
94800 22
95000 26
95200 24
95400 18
95600 28
95800 24
96000 32
96200 23
96400 25
96600 18
96800 28
97000 20
97200 24
97400 26
97600 17
97800 19
98000 29
98200 21
98400 27
98600 17
98800 26
99000 26
99200 20
99400 29
99600 20
99800 27
100000 19
100200 25
100400 23
100600 18
100800 20
101000 20
101200 24
101400 20
101600 7
101800 19
102000 20
102200 21
102400 16
102600 14
102800 26
103000 19
103200 18
103400 22
103600 17
103800 17
104000 24
104200 16
104400 19
104600 26
104800 18
105000 14
105200 16
105400 19
105600 15
105800 16
106000 21
106200 11
106400 14
106600 12
106800 9
107000 17
107200 13
107400 13
107600 14
107800 13
108000 12
108200 13
108400 8
108600 12
108800 22
109000 18
109200 17
109400 23
109600 15
109800 19
110000 11
110200 7
110400 18
110600 14
110800 14
111000 11
111200 15
111400 13
111600 6
111800 11
112000 8
112200 15
112400 14
112600 9
112800 13
113000 9
113200 10
113400 7
113600 12
113800 8
114000 9
114200 12
114400 12
114600 14
114800 8
115000 14
115200 14
115400 15
115600 15
115800 12
116000 13
116200 12
116400 14
116600 10
116800 8
117000 11
117200 10
117400 13
117600 12
117800 12
118000 11
118200 14
118400 10
118600 10
118800 14
119000 12
119200 14
119400 12
119600 12
119800 5
120000 14
120200 14
120400 10
120600 8
120800 13
121000 4
121200 10
121400 8
121600 9
121800 10
122000 12
122200 6
122400 8
122600 8
122800 5
123000 8
123200 10
123400 8
123600 6
123800 12
124000 5
124200 12
124400 6
124600 11
124800 4
125000 12
125200 7
125400 8
125600 6
125800 10
126000 8
126200 15
126400 7
126600 6
126800 9
127000 7
127200 5
127400 6
127600 9
127800 7
128000 6
128200 9
128400 8
128600 6
128800 8
129000 8
129200 1
129400 2
129600 7
129800 6
130000 6
130200 11
130400 3
130600 9
130800 9
131000 6
131200 7
131400 11
131600 5
131800 8
132000 6
132200 6
132400 7
132600 7
132800 7
133000 3
133200 11
133400 3
133600 4
133800 5
134000 1
134200 6
134400 7
134600 5
134800 5
135000 5
135200 2
135400 4
135600 8
135800 10
136000 9
136200 9
136400 8
136600 5
136800 5
137000 4
137200 7
137400 7
137600 7
137800 5
138000 5
138200 6
138400 8
138600 5
138800 4
139000 7
139200 3
139400 3
139600 1
139800 6
140000 3
140200 3
140400 3
140600 6
140800 5
141000 1
141200 2
141400 5
141600 3
141800 2
142000 2
142200 3
142400 5
142600 4
142800 3
143000 4
143200 6
143400 3
143600 2
143800 4
144000 6
144200 8
144400 4
144600 3
144800 1
145000 3
145200 4
145400 4
145600 5
145800 0
146000 0
146200 5
146400 3
146600 2
146800 4
147000 2
147200 3
147400 3
147600 3
147800 4
148000 2
148200 3
148400 3
148600 5
148800 5
149000 2
149200 2
149400 6
149600 1
149800 1
150000 2
150200 5
150400 0
150600 7
150800 6
151000 1
151200 1
151400 5
151600 1
151800 2
152000 2
152200 3
152400 6
152600 5
152800 3
153000 4
153200 2
153400 2
153600 2
153800 2
154000 3
154200 0
154400 4
154600 2
154800 1
155000 5
155200 1
155400 3
155600 4
155800 2
156000 2
156200 3
156400 2
156600 1
156800 2
157000 1
157200 5
157400 6
157600 1
157800 1
158000 2
158200 6
158400 3
158600 1
158800 1
159000 1
159200 1
159400 3
159600 2
159800 3
160000 2
160200 0
160400 3
160600 3
160800 0
161000 2
161200 4
161400 3
161600 1
161800 2
162000 4
162200 2
162400 4
162600 2
162800 3
163000 0
163200 1
163400 2
163600 0
163800 2
164000 1
164200 0
164400 1
164600 2
164800 1
165000 1
165200 0
165400 1
165600 1
165800 1
166000 1
166200 0
166400 1
166600 1
166800 1
167000 6
167200 2
167400 2
167600 5
167800 1
168000 1
168200 3
168400 0
168600 2
168800 1
169000 2
169200 1
169400 0
169600 3
169800 3
170000 3
170200 3
170400 0
170600 2
170800 4
171000 3
171200 1
171400 0
171600 0
171800 3
172000 1
172200 2
172400 1
172600 0
172800 1
173000 2
173200 2
173400 1
173600 2
173800 0
174000 0
174200 1
174400 2
174600 2
174800 1
175000 1
175200 0
175400 2
175600 2
175800 3
176000 0
176200 0
176400 3
176600 2
176800 0
177000 1
177200 0
177400 1
177600 1
177800 2
178000 0
178200 2
178400 0
178600 0
178800 0
179000 0
179200 1
179400 2
179600 1
179800 1
180000 1
180200 0
180400 1
180600 0
180800 0
181000 0
181200 1
181400 0
181600 0
181800 2
182000 2
182200 1
182400 1
182600 1
182800 0
183000 1
183200 2
183400 0
183600 1
183800 0
184000 1
184200 0
184400 2
184600 0
184800 2
185000 0
185200 1
185400 3
185600 1
185800 1
186000 2
186200 1
186400 3
186600 1
186800 0
187000 0
187200 0
187400 0
187600 1
187800 1
188000 0
188200 0
188400 2
188600 0
188800 0
189000 0
189200 0
189400 0
189600 0
189800 0
190000 1
190200 0
190400 0
190600 1
190800 0
191000 0
191200 0
191400 0
191600 1
191800 0
192000 0
192200 0
192400 0
192600 0
192800 0
193000 0
193200 0
193400 0
193600 0
193800 1
194000 0
194200 0
194400 0
194600 0
194800 0
195000 0
195200 0
195400 0
195600 1
195800 0
196000 0
196200 0
196400 0
196600 0
196800 0
197000 0
197200 0
197400 0
197600 0
197800 0
198000 0
198200 0
198400 1
198600 0
198800 0
199000 0
199200 0
199400 0
199600 0
199800 0
200000 
