# Supplementary material for: An experimentally-informed polymer model reveals high resolution organization of genomic loci
Source: Nat Commun. 2026 Feb 4;17:2338. doi: 10.1038/s41467-026-68928-w (PMC12979793; doi:10.1038/s41467-026-68928-w)
Supplement: Supplementary file 4 — Source Data [file 41467_2026_68928_MOESM4_ESM.zip › Source_Data/Fig4/source_data_fig_4d_redline.txt]

27080000	27140000	27080000	27140000
27140000	27155000	27140000	27155000
27155000	27165000	27155000	27165000
27165000	27185000	27165000	27185000
27185000	27195000	27185000	27195000
27195000	27205000	27195000	27205000
27205000	27245000	27205000	27245000
27245000	27255000	27245000	27255000
27255000	27275000	27255000	27275000
27080000	27180000	27080000	27180000
27180000	27185000	27180000	27185000
27185000	27275000	27185000	27275000
