# Supplementary material for: An experimentally-informed polymer model reveals high resolution organization of genomic loci
Source: Nat Commun. 2026 Feb 4;17:2338. doi: 10.1038/s41467-026-68928-w (PMC12979793; doi:10.1038/s41467-026-68928-w)
Supplement: Supplementary file 4 — Source Data [file 41467_2026_68928_MOESM4_ESM.zip › Source_Data/Fig4/source_data_fig_4d_blackline.txt]

27080000	27100000	27080000	27100000
27100000	27115000	27100000	27115000
27115000	27120000	27115000	27120000
27120000	27130000	27120000	27130000
27130000	27155000	27130000	27155000
27155000	27160000	27155000	27160000
27160000	27180000	27160000	27180000
27180000	27185000	27180000	27185000
27185000	27210000	27185000	27210000
27210000	27235000	27210000	27235000
27235000	27245000	27235000	27245000
27245000	27275000	27245000	27275000
27080000	27155000	27080000	27155000
27155000	27160000	27155000	27160000
27160000	27180000	27160000	27180000
27180000	27185000	27180000	27185000
27185000	27275000	27185000	27275000
