# Supplementary material for: An experimentally-informed polymer model reveals high resolution organization of genomic loci
Source: Nat Commun. 2026 Feb 4;17:2338. doi: 10.1038/s41467-026-68928-w (PMC12979793; doi:10.1038/s41467-026-68928-w)
Supplement: Supplementary file 4 — Source Data [file 41467_2026_68928_MOESM4_ESM.zip › Source_Data/Fig4/source_data_fig_4d_map.txt]

27080000	27080000	284.616486
27080000	27085000	67.012863
27085000	27085000	179.580887
27080000	27090000	30.441553
27085000	27090000	76.557457
27090000	27090000	200.973602
27080000	27095000	29.032930
27085000	27095000	34.025074
27090000	27095000	81.924133
27095000	27095000	224.082275
27080000	27100000	18.625256
27085000	27100000	27.596460
27090000	27100000	48.454166
27095000	27100000	66.953629
27100000	27100000	213.229889
27080000	27105000	21.020241
27085000	27105000	25.896118
27090000	27105000	33.970860
27095000	27105000	52.657829
27100000	27105000	68.518036
27105000	27105000	203.379501
27080000	27110000	15.911654
27085000	27110000	28.302664
27090000	27110000	31.839127
27095000	27110000	41.381237
27100000	27110000	46.209316
27105000	27110000	72.390564
27110000	27110000	196.602692
27080000	27115000	16.570881
27085000	27115000	24.336714
27090000	27115000	29.010571
27095000	27115000	35.188396
27100000	27115000	42.917889
27105000	27115000	50.389465
27110000	27115000	71.742172
27115000	27115000	202.509857
27080000	27120000	14.994011
27085000	27120000	23.677593
27090000	27120000	28.943110
27095000	27120000	38.101807
27100000	27120000	35.953880
27105000	27120000	49.288685
27110000	27120000	62.749332
27115000	27120000	74.609100
27120000	27120000	218.124023
27080000	27125000	14.472983
27085000	27125000	20.772568
27090000	27125000	33.236298
27095000	27125000	27.998732
27100000	27125000	36.264893
27105000	27125000	46.575089
27110000	27125000	50.765804
27115000	27125000	61.209419
27120000	27125000	88.029137
27125000	27125000	251.964127
27080000	27130000	17.002005
27085000	27130000	18.243986
27090000	27130000	27.628546
27095000	27130000	32.919582
27100000	27130000	39.097076
27105000	27130000	41.116009
27110000	27130000	42.850044
27115000	27130000	43.600079
27120000	27130000	53.843231
27125000	27130000	88.527672
27130000	27130000	211.903946
27080000	27135000	11.603467
27085000	27135000	24.271019
27090000	27135000	21.317307
27095000	27135000	37.238499
27100000	27135000	34.992630
27105000	27135000	32.470245
27110000	27135000	36.436741
27115000	27135000	36.112453
27120000	27135000	45.293495
27125000	27135000	49.184544
27130000	27135000	70.381111
27135000	27135000	205.718552
27080000	27140000	14.080542
27085000	27140000	21.674553
27090000	27140000	28.508574
27095000	27140000	31.822927
27100000	27140000	36.512089
27105000	27140000	36.234295
27110000	27140000	36.315636
27115000	27140000	36.177731
27120000	27140000	42.727024
27125000	27140000	38.034122
27130000	27140000	53.107105
27135000	27140000	75.060204
27140000	27140000	193.620117
27080000	27145000	9.391501
27085000	27145000	15.360125
27090000	27145000	20.247601
27095000	27145000	26.322971
27100000	27145000	27.405693
27105000	27145000	34.339790
27110000	27145000	31.624193
27115000	27145000	27.347313
27120000	27145000	28.869127
27125000	27145000	32.510281
27130000	27145000	35.160107
27135000	27145000	45.036724
27140000	27145000	58.473312
27145000	27145000	203.123184
27080000	27150000	9.435834
27085000	27150000	12.210435
27090000	27150000	19.766651
27095000	27150000	23.772791
27100000	27150000	28.841965
27105000	27150000	24.644207
27110000	27150000	32.588181
27115000	27150000	36.165527
27120000	27150000	29.749132
27125000	27150000	26.151506
27130000	27150000	38.730629
27135000	27150000	40.014542
27140000	27150000	45.602631
27145000	27150000	89.440201
27150000	27150000	229.696365
27080000	27155000	10.097296
27085000	27155000	12.868423
27090000	27155000	20.484629
27095000	27155000	28.908281
27100000	27155000	29.921242
27105000	27155000	29.668266
27110000	27155000	33.807644
27115000	27155000	32.075489
27120000	27155000	29.514345
27125000	27155000	28.857719
27130000	27155000	30.020777
27135000	27155000	30.501635
27140000	27155000	41.045872
27145000	27155000	47.424511
27150000	27155000	85.143303
27155000	27155000	174.472504
27080000	27160000	11.376265
27085000	27160000	18.606274
27090000	27160000	21.514603
27095000	27160000	21.496157
27100000	27160000	25.898764
27105000	27160000	26.617144
27110000	27160000	31.257875
27115000	27160000	23.311441
27120000	27160000	27.467026
27125000	27160000	27.459452
27130000	27160000	34.268383
27135000	27160000	30.785408
27140000	27160000	35.415417
27145000	27160000	49.283100
27150000	27160000	37.618797
27155000	27160000	56.495518
27160000	27160000	336.571198
27080000	27165000	8.922345
27085000	27165000	13.341991
27090000	27165000	19.236122
27095000	27165000	20.793165
27100000	27165000	28.806486
27105000	27165000	28.255001
27110000	27165000	25.662920
27115000	27165000	28.001925
27120000	27165000	34.993015
27125000	27165000	35.613697
27130000	27165000	32.635769
27135000	27165000	30.995232
27140000	27165000	33.583862
27145000	27165000	40.084053
27150000	27165000	42.043526
27155000	27165000	52.611275
27160000	27165000	93.642288
27165000	27165000	177.079620
27080000	27170000	13.059480
27085000	27170000	12.847657
27090000	27170000	17.158522
27095000	27170000	21.213299
27100000	27170000	30.299715
27105000	27170000	29.620390
27110000	27170000	31.342152
27115000	27170000	30.244633
27120000	27170000	28.657192
27125000	27170000	28.163710
27130000	27170000	24.845486
27135000	27170000	25.953762
27140000	27170000	32.290916
27145000	27170000	24.703295
27150000	27170000	38.184471
27155000	27170000	46.134731
27160000	27170000	45.420345
27165000	27170000	73.760445
27170000	27170000	237.619400
27080000	27175000	8.122761
27085000	27175000	14.736365
27090000	27175000	19.518309
27095000	27175000	24.376966
27100000	27175000	25.216314
27105000	27175000	26.206476
27110000	27175000	23.798868
27115000	27175000	25.044186
27120000	27175000	22.960062
27125000	27175000	22.616175
27130000	27175000	24.262341
27135000	27175000	24.176176
27140000	27175000	24.340374
27145000	27175000	25.452324
27150000	27175000	32.232216
27155000	27175000	30.871941
27160000	27175000	37.146164
27165000	27175000	57.684418
27170000	27175000	99.199356
27175000	27175000	209.997513
27080000	27180000	9.263412
27085000	27180000	8.245242
27090000	27180000	14.348742
27095000	27180000	19.726496
27100000	27180000	16.706654
27105000	27180000	20.449593
27110000	27180000	18.257736
27115000	27180000	21.122755
27120000	27180000	22.755373
27125000	27180000	21.814203
27130000	27180000	22.778698
27135000	27180000	19.654490
27140000	27180000	16.229124
27145000	27180000	20.100397
27150000	27180000	28.444059
27155000	27180000	27.670925
27160000	27180000	26.291632
27165000	27180000	42.764896
27170000	27180000	58.015171
27175000	27180000	78.354683
27180000	27180000	184.566330
27080000	27185000	6.248810
27085000	27185000	10.649562
27090000	27185000	18.630171
27095000	27185000	18.058550
27100000	27185000	18.257710
27105000	27185000	18.000486
27110000	27185000	17.534786
27115000	27185000	21.169252
27120000	27185000	20.000851
27125000	27185000	19.216297
27130000	27185000	15.501381
27135000	27185000	19.986601
27140000	27185000	18.308849
27145000	27185000	19.344469
27150000	27185000	16.409199
27155000	27185000	23.749670
27160000	27185000	25.242493
27165000	27185000	34.514984
27170000	27185000	45.235718
27175000	27185000	48.489094
27180000	27185000	72.466522
27185000	27185000	150.317917
27080000	27190000	4.457804
27085000	27190000	5.681214
27090000	27190000	10.729758
27095000	27190000	11.486313
27100000	27190000	14.342043
27105000	27190000	16.934906
27110000	27190000	13.646230
27115000	27190000	13.374130
27120000	27190000	15.177962
27125000	27190000	18.609350
27130000	27190000	12.556155
27135000	27190000	14.078102
27140000	27190000	11.239690
27145000	27190000	9.883401
27150000	27190000	16.483089
27155000	27190000	11.185435
27160000	27190000	18.903347
27165000	27190000	24.462566
27170000	27190000	28.552973
27175000	27190000	39.697559
27180000	27190000	40.313774
27185000	27190000	74.515610
27190000	27190000	235.462387
27080000	27195000	1.059724
27085000	27195000	5.942451
27090000	27195000	7.615703
27095000	27195000	12.014483
27100000	27195000	11.514330
27105000	27195000	14.184732
27110000	27195000	13.009899
27115000	27195000	13.714811
27120000	27195000	11.981800
27125000	27195000	11.604168
27130000	27195000	11.856649
27135000	27195000	12.804739
27140000	27195000	8.397514
27145000	27195000	9.181657
27150000	27195000	9.461537
27155000	27195000	11.633294
27160000	27195000	13.044406
27165000	27195000	20.353628
27170000	27195000	30.363678
27175000	27195000	26.989922
27180000	27195000	27.472769
27185000	27195000	35.137802
27190000	27195000	66.620270
27195000	27195000	211.813705
27080000	27200000	2.082594
27085000	27200000	8.953321
27090000	27200000	7.877135
27095000	27200000	9.706803
27100000	27200000	9.827118
27105000	27200000	15.501869
27110000	27200000	15.778713
27115000	27200000	15.902074
27120000	27200000	15.305493
27125000	27200000	12.947231
27130000	27200000	13.622103
27135000	27200000	10.380221
27140000	27200000	10.373308
27145000	27200000	10.158108
27150000	27200000	11.569622
27155000	27200000	15.415535
27160000	27200000	14.031883
27165000	27200000	24.126638
27170000	27200000	30.911747
27175000	27200000	23.392542
27180000	27200000	33.147430
27185000	27200000	43.524712
27190000	27200000	49.139648
27195000	27200000	67.265404
27200000	27200000	204.630142
27080000	27205000	3.753819
27085000	27205000	5.700964
27090000	27205000	8.873950
27095000	27205000	10.048519
27100000	27205000	11.362027
27105000	27205000	12.867884
27110000	27205000	13.166988
27115000	27205000	11.234458
27120000	27205000	15.252831
27125000	27205000	11.933707
27130000	27205000	10.499837
27135000	27205000	13.819933
27140000	27205000	9.030092
27145000	27205000	9.034396
27150000	27205000	8.378809
27155000	27205000	12.068106
27160000	27205000	15.199569
27165000	27205000	18.024466
27170000	27205000	19.836161
27175000	27205000	25.739902
27180000	27205000	26.592087
27185000	27205000	37.717354
27190000	27205000	35.605873
27195000	27205000	40.437332
27200000	27205000	90.019661
27205000	27205000	177.544876
27080000	27210000	3.903495
27085000	27210000	6.254009
27090000	27210000	4.640255
27095000	27210000	10.888227
27100000	27210000	9.348184
27105000	27210000	11.287346
27110000	27210000	6.650398
27115000	27210000	11.186247
27120000	27210000	8.669372
27125000	27210000	10.242796
27130000	27210000	5.279274
27135000	27210000	9.264805
27140000	27210000	7.575247
27145000	27210000	8.231481
27150000	27210000	9.957598
27155000	27210000	12.593023
27160000	27210000	15.173397
27165000	27210000	18.360643
27170000	27210000	18.335190
27175000	27210000	20.029152
27180000	27210000	22.525354
27185000	27210000	30.536552
27190000	27210000	33.666645
27195000	27210000	30.287895
27200000	27210000	51.744877
27205000	27210000	66.518333
27210000	27210000	211.655731
27080000	27215000	5.027998
27085000	27215000	5.873904
27090000	27215000	4.278990
27095000	27215000	6.333809
27100000	27215000	7.024017
27105000	27215000	9.028225
27110000	27215000	10.581800
27115000	27215000	6.100473
27120000	27215000	7.106152
27125000	27215000	11.544312
27130000	27215000	10.818351
27135000	27215000	9.018136
27140000	27215000	6.759098
27145000	27215000	6.453862
27150000	27215000	8.105410
27155000	27215000	9.067863
27160000	27215000	8.143538
27165000	27215000	16.478291
27170000	27215000	19.484125
27175000	27215000	18.880230
27180000	27215000	18.945951
27185000	27215000	21.786736
27190000	27215000	21.583139
27195000	27215000	30.495251
27200000	27215000	35.063511
27205000	27215000	41.919037
27210000	27215000	83.348831
27215000	27215000	233.229553
27080000	27220000	4.827645
27085000	27220000	3.947890
27090000	27220000	4.108483
27095000	27220000	7.981868
27100000	27220000	7.868149
27105000	27220000	7.486409
27110000	27220000	13.546857
27115000	27220000	8.590831
27120000	27220000	7.249426
27125000	27220000	8.952704
27130000	27220000	8.829177
27135000	27220000	8.203060
27140000	27220000	5.123498
27145000	27220000	5.809399
27150000	27220000	5.986485
27155000	27220000	7.570897
27160000	27220000	14.074269
27165000	27220000	15.453727
27170000	27220000	16.440128
27175000	27220000	19.310156
27180000	27220000	18.554823
27185000	27220000	23.343933
27190000	27220000	22.060081
27195000	27220000	24.472912
27200000	27220000	32.635715
27205000	27220000	42.570709
27210000	27220000	45.073009
27215000	27220000	95.898491
27220000	27220000	193.610931
27080000	27225000	4.663258
27085000	27225000	4.358240
27090000	27225000	7.055262
27095000	27225000	5.221639
27100000	27225000	7.720868
27105000	27225000	11.502717
27110000	27225000	9.087201
27115000	27225000	11.064404
27120000	27225000	8.421397
27125000	27225000	8.785122
27130000	27225000	6.243109
27135000	27225000	7.043321
27140000	27225000	7.038630
27145000	27225000	3.990458
27150000	27225000	6.168147
27155000	27225000	9.100744
27160000	27225000	10.741747
27165000	27225000	12.005192
27170000	27225000	11.682076
27175000	27225000	14.549890
27180000	27225000	19.367783
27185000	27225000	24.468803
27190000	27225000	22.098127
27195000	27225000	25.890968
27200000	27225000	27.431786
27205000	27225000	34.890652
27210000	27225000	39.490448
27215000	27225000	43.173115
27220000	27225000	58.546700
27225000	27225000	212.819504
27080000	27230000	5.234272
27085000	27230000	4.891904
27090000	27230000	5.090898
27095000	27230000	8.477555
27100000	27230000	7.428244
27105000	27230000	4.882394
27110000	27230000	7.868513
27115000	27230000	7.257994
27120000	27230000	7.397682
27125000	27230000	7.923902
27130000	27230000	7.722633
27135000	27230000	6.776376
27140000	27230000	6.771863
27145000	27230000	5.758827
27150000	27230000	5.192575
27155000	27230000	9.381239
27160000	27230000	9.688716
27165000	27230000	9.574500
27170000	27230000	15.454064
27175000	27230000	16.602804
27180000	27230000	18.934280
27185000	27230000	16.904747
27190000	27230000	19.465874
27195000	27230000	26.534235
27200000	27230000	28.946184
27205000	27230000	29.731907
27210000	27230000	30.774933
27215000	27230000	32.116108
27220000	27230000	51.805092
27225000	27230000	68.839561
27230000	27230000	246.836014
27080000	27235000	4.176575
27085000	27235000	5.638230
27090000	27235000	6.669987
27095000	27235000	9.061067
27100000	27235000	12.101381
27105000	27235000	12.423277
27110000	27235000	8.789915
27115000	27235000	6.306148
27120000	27235000	9.510100
27125000	27235000	9.835322
27130000	27235000	8.786711
27135000	27235000	5.957783
27140000	27235000	7.092045
27145000	27235000	9.232813
27150000	27235000	10.588442
27155000	27235000	11.353096
27160000	27235000	9.019386
27165000	27235000	9.054538
27170000	27235000	17.002163
27175000	27235000	21.213879
27180000	27235000	20.144270
27185000	27235000	26.344753
27190000	27235000	22.619251
27195000	27235000	26.885616
27200000	27235000	32.230106
27205000	27235000	24.404192
27210000	27235000	31.124725
27215000	27235000	37.072800
27220000	27235000	34.447300
27225000	27235000	41.079414
27230000	27235000	59.283733
27235000	27235000	195.439850
27080000	27240000	5.445818
27085000	27240000	3.701537
27090000	27240000	7.490211
27095000	27240000	12.784806
27100000	27240000	11.065749
27105000	27240000	8.727880
27110000	27240000	12.503054
27115000	27240000	16.017973
27120000	27240000	10.845298
27125000	27240000	10.842307
27130000	27240000	10.226042
27135000	27240000	8.973042
27140000	27240000	9.807729
27145000	27240000	9.532048
27150000	27240000	12.769393
27155000	27240000	11.180079
27160000	27240000	9.622095
27165000	27240000	17.508018
27170000	27240000	23.254246
27175000	27240000	16.165337
27180000	27240000	19.102564
27185000	27240000	23.379553
27190000	27240000	23.308115
27195000	27240000	26.531048
27200000	27240000	29.028984
27205000	27240000	26.034971
27210000	27240000	29.808672
27215000	27240000	27.217302
27220000	27240000	34.299252
27225000	27240000	31.203041
27230000	27240000	39.971024
27235000	27240000	60.917130
27240000	27240000	199.653366
27080000	27245000	3.796897
27085000	27245000	7.097092
27090000	27245000	8.616755
27095000	27245000	9.565962
27100000	27245000	8.082578
27105000	27245000	10.979107
27110000	27245000	14.840158
27115000	27245000	9.125806
27120000	27245000	9.965830
27125000	27245000	11.112668
27130000	27245000	13.071177
27135000	27245000	9.011799
27140000	27245000	7.368379
27145000	27245000	12.184097
27150000	27245000	15.604693
27155000	27245000	9.186847
27160000	27245000	8.433735
27165000	27245000	15.874884
27170000	27245000	13.758033
27175000	27245000	21.607519
27180000	27245000	25.507425
27185000	27245000	26.160131
27190000	27245000	28.841629
27195000	27245000	25.925489
27200000	27245000	31.187195
27205000	27245000	28.524460
27210000	27245000	23.564093
27215000	27245000	21.898951
27220000	27245000	24.157913
27225000	27245000	31.881983
27230000	27245000	26.608461
27235000	27245000	40.595703
27240000	27245000	49.547813
27245000	27245000	205.079010
27080000	27250000	1.862705
27085000	27250000	5.222601
27090000	27250000	7.515128
27095000	27250000	9.776933
27100000	27250000	7.324605
27105000	27250000	8.513665
27110000	27250000	7.404826
27115000	27250000	7.633847
27120000	27250000	11.407893
27125000	27250000	6.579662
27130000	27250000	11.756318
27135000	27250000	5.626807
27140000	27250000	4.217295
27145000	27250000	5.578858
27150000	27250000	4.311687
27155000	27250000	9.347725
27160000	27250000	12.067629
27165000	27250000	10.600328
27170000	27250000	13.415670
27175000	27250000	17.435543
27180000	27250000	23.957636
27185000	27250000	23.394939
27190000	27250000	16.163610
27195000	27250000	22.482521
27200000	27250000	31.811886
27205000	27250000	29.864609
27210000	27250000	26.500610
27215000	27250000	21.867607
27220000	27250000	30.214100
27225000	27250000	28.140978
27230000	27250000	20.305817
27235000	27250000	37.806046
27240000	27250000	33.610321
27245000	27250000	56.617168
27250000	27250000	213.397842
27080000	27255000	3.372194
27085000	27255000	3.151623
27090000	27255000	4.081560
27095000	27255000	2.548788
27100000	27255000	4.606204
27105000	27255000	3.082586
27110000	27255000	5.677629
27115000	27255000	3.054976
27120000	27255000	7.625563
27125000	27255000	6.194061
27130000	27255000	3.482729
27135000	27255000	5.093316
27140000	27255000	3.053954
27145000	27255000	5.627047
27150000	27255000	3.345331
27155000	27255000	2.538433
27160000	27255000	8.738774
27165000	27255000	6.990851
27170000	27255000	10.137348
27175000	27255000	9.689683
27180000	27255000	13.011693
27185000	27255000	9.826039
27190000	27255000	12.701040
27195000	27255000	19.536863
27200000	27255000	18.429264
27205000	27255000	16.868637
27210000	27255000	16.962959
27215000	27255000	19.697729
27220000	27255000	18.356565
27225000	27255000	16.716568
27230000	27255000	18.610331
27235000	27255000	23.527325
27240000	27255000	24.186800
27245000	27255000	32.999458
27250000	27255000	84.706467
27255000	27255000	217.591904
27080000	27260000	5.299532
27085000	27260000	0.825483
27090000	27260000	0.000000
27095000	27260000	2.225288
27100000	27260000	3.838771
27105000	27260000	2.883572
27110000	27260000	1.858877
27115000	27260000	2.286196
27120000	27260000	4.993277
27125000	27260000	3.743925
27130000	27260000	1.520345
27135000	27260000	4.002171
27140000	27260000	1.999753
27145000	27260000	3.968066
27150000	27260000	4.381096
27155000	27260000	4.986557
27160000	27260000	4.577773
27165000	27260000	5.924034
27170000	27260000	10.786771
27175000	27260000	6.344878
27180000	27260000	9.585176
27185000	27260000	10.649653
27190000	27260000	13.698156
27195000	27260000	10.873954
27200000	27260000	15.587346
27205000	27260000	17.559851
27210000	27260000	12.117246
27215000	27260000	10.622066
27220000	27260000	21.126093
27225000	27260000	16.262831
27230000	27260000	18.956291
27235000	27260000	15.685978
27240000	27260000	16.734175
27245000	27260000	26.191874
27250000	27260000	30.731405
27255000	27260000	63.505745
27260000	27260000	447.828186
27080000	27265000	2.261579
27085000	27265000	4.227304
27090000	27265000	1.710824
27095000	27265000	5.223037
27100000	27265000	6.552794
27105000	27265000	2.461133
27110000	27265000	3.173109
27115000	27265000	2.439089
27120000	27265000	5.327211
27125000	27265000	5.325742
27130000	27265000	4.541659
27135000	27265000	1.707929
27140000	27265000	3.413584
27145000	27265000	2.902929
27150000	27265000	5.982835
27155000	27265000	2.364463
27160000	27265000	3.907136
27165000	27265000	6.435128
27170000	27265000	7.790136
27175000	27265000	8.861503
27180000	27265000	6.362970
27185000	27265000	9.468224
27190000	27265000	11.273847
27195000	27265000	14.194371
27200000	27265000	7.295644
27205000	27265000	14.020432
27210000	27265000	14.938570
27215000	27265000	14.894059
27220000	27265000	15.544096
27225000	27265000	16.549646
27230000	27265000	16.179222
27235000	27265000	18.647579
27240000	27265000	18.363398
27245000	27265000	26.266893
27250000	27265000	26.229300
27255000	27265000	42.388935
27260000	27265000	70.984085
27265000	27265000	225.251999
27080000	27270000	2.719398
27085000	27270000	0.847175
27090000	27270000	0.685718
27095000	27270000	2.854707
27100000	27270000	0.562807
27105000	27270000	3.551219
27110000	27270000	3.815452
27115000	27270000	5.279116
27120000	27270000	5.124494
27125000	27270000	3.201925
27130000	27270000	2.340447
27135000	27270000	1.369114
27140000	27270000	2.565379
27145000	27270000	4.072341
27150000	27270000	3.596980
27155000	27270000	4.548975
27160000	27270000	2.349035
27165000	27270000	3.316205
27170000	27270000	7.664007
27175000	27270000	5.327683
27180000	27270000	4.918530
27185000	27270000	7.741737
27190000	27270000	6.526987
27195000	27270000	13.785520
27200000	27270000	9.804588
27205000	27270000	9.882648
27210000	27270000	11.744800
27215000	27270000	14.015829
27220000	27270000	11.214444
27225000	27270000	16.690195
27230000	27270000	16.675232
27235000	27270000	16.098185
27240000	27270000	21.467407
27245000	27270000	22.848137
27250000	27270000	25.385036
27255000	27270000	29.245008
27260000	27270000	43.771095
27265000	27270000	62.575813
27270000	27270000	253.805573
27080000	27275000	1.667411
27085000	27275000	1.558348
27090000	27275000	1.261352
27095000	27275000	3.150676
27100000	27275000	2.588157
27105000	27275000	2.721807
27110000	27275000	3.509192
27115000	27275000	3.236913
27120000	27275000	2.356579
27125000	27275000	2.944911
27130000	27275000	1.435055
27135000	27275000	2.518435
27140000	27275000	2.359460
27145000	27275000	2.675329
27150000	27275000	2.481192
27155000	27275000	4.183836
27160000	27275000	5.401205
27165000	27275000	4.066691
27170000	27275000	4.699220
27175000	27275000	4.900038
27180000	27275000	8.544819
27185000	27275000	8.376847
27190000	27275000	6.464851
27195000	27275000	10.867695
27200000	27275000	11.390639
27205000	27275000	10.158723
27210000	27275000	8.260401
27215000	27275000	12.174644
27220000	27275000	16.502846
27225000	27275000	12.398480
27230000	27275000	11.928573
27235000	27275000	13.219650
27240000	27275000	19.744251
27245000	27275000	16.069647
27250000	27275000	16.272444
27255000	27275000	24.592051
27260000	27275000	25.161036
27265000	27275000	41.231964
27270000	27275000	86.762703
27275000	27275000	193.796112
27080000	27080000	376.433
27085000	27080000	171.52
27085000	27085000	270.661
27090000	27080000	38.7945
27090000	27085000	81.2224
27090000	27090000	465.97
27095000	27080000	33.4092
27095000	27085000	39.726
27095000	27090000	125.093
27095000	27095000	388.006
27100000	27080000	30.6623
27100000	27085000	38.042
27100000	27090000	70.8028
27100000	27095000	149.382
27100000	27100000	436.764
27105000	27080000	26.4954
27105000	27085000	35.0408
27105000	27090000	52.5402
27105000	27095000	72.7249
27105000	27100000	134.867
27105000	27105000	361.885
27110000	27080000	23.1095
27110000	27085000	31.1502
27110000	27090000	49.0852
27110000	27095000	54.6386
27110000	27100000	69.1245
27110000	27105000	154.458
27110000	27110000	446.32
27115000	27080000	17.665
27115000	27085000	24.9754
27115000	27090000	42.3216
27115000	27095000	42.733
27115000	27100000	52.7801
27115000	27105000	76.5532
27115000	27110000	243.758
27115000	27115000	344.708
27120000	27080000	10.2677
27120000	27085000	13.5686
27120000	27090000	25.941
27120000	27095000	33.0972
27120000	27100000	36.004
27120000	27105000	40.0755
27120000	27110000	60.6014
27120000	27115000	77.3641
27120000	27120000	320.012
27125000	27080000	16.203
27125000	27085000	20.7292
27125000	27090000	29.4636
27125000	27095000	33.6683
27125000	27100000	34.5059
27125000	27105000	40.1258
27125000	27110000	49.9497
27125000	27115000	46.8059
27125000	27120000	132.139
27125000	27125000	278.453
27130000	27080000	18.4552
27130000	27085000	22.0887
27130000	27090000	30.512
27130000	27095000	35.5784
27130000	27100000	43.1489
27130000	27105000	41.1143
27130000	27110000	44.1847
27130000	27115000	43.5264
27130000	27120000	69.9833
27130000	27125000	151.366
27130000	27130000	341.969
27135000	27080000	14.9105
27135000	27085000	19.971
27135000	27090000	31.7502
27135000	27095000	36.3559
27135000	27100000	43.4503
27135000	27105000	40.4632
27135000	27110000	45.2588
27135000	27115000	38.1929
27135000	27120000	47.2405
27135000	27125000	61.9286
27135000	27130000	125.477
27135000	27135000	320.958
27140000	27080000	17.0199
27140000	27085000	20.952
27140000	27090000	39.0782
27140000	27095000	42.4665
27140000	27100000	46.8594
27140000	27105000	41.1524
27140000	27110000	42.6952
27140000	27115000	37.477
27140000	27120000	43.0725
27140000	27125000	48.8296
27140000	27130000	68.4335
27140000	27135000	162.146
27140000	27140000	428.147
27145000	27080000	11.9136
27145000	27085000	15.0859
27145000	27090000	23.4962
27145000	27095000	29.1943
27145000	27100000	35.0376
27145000	27105000	37.6247
27145000	27110000	44.9114
27145000	27115000	40.3406
27145000	27120000	44.3714
27145000	27125000	38.4534
27145000	27130000	57.1053
27145000	27135000	66.5647
27145000	27140000	150.636
27145000	27145000	394.107
27150000	27080000	10.0518
27150000	27085000	13.283
27150000	27090000	24.2555
27150000	27095000	34.1385
27150000	27100000	36.5911
27150000	27105000	34.1048
27150000	27110000	38.1627
27150000	27115000	35.4598
27150000	27120000	44.46
27150000	27125000	37.4947
27150000	27130000	49.1663
27150000	27135000	54.6627
27150000	27140000	74.5291
27150000	27145000	175.899
27150000	27150000	323.734
27155000	27080000	14.3153
27155000	27085000	15.7083
27155000	27090000	20.1846
27155000	27095000	31.7062
27155000	27100000	42.5214
27155000	27105000	33.0264
27155000	27110000	36.8404
27155000	27115000	32.4232
27155000	27120000	35.3875
27155000	27125000	37.444
27155000	27130000	47.6759
27155000	27135000	49.5955
27155000	27140000	61.7401
27155000	27145000	83.2042
27155000	27150000	176.401
27155000	27155000	400.877
27160000	27080000	7.21904
27160000	27085000	6.71733
27160000	27090000	14.9589
27160000	27095000	20.552
27160000	27100000	24.0478
27160000	27105000	20.5797
27160000	27110000	19.981
27160000	27115000	18.0123
27160000	27120000	22.7542
27160000	27125000	23.4932
27160000	27130000	25.371
27160000	27135000	28.3712
27160000	27140000	37.4895
27160000	27145000	37.0464
27160000	27150000	44.8642
27160000	27155000	70.4215
27160000	27160000	352.282
27165000	27080000	11.4091
27165000	27085000	11.5767
27165000	27090000	18.5983
27165000	27095000	21.3785
27165000	27100000	25.8563
27165000	27105000	20.5971
27165000	27110000	22.0427
27165000	27115000	22.3976
27165000	27120000	23.8245
27165000	27125000	21.3535
27165000	27130000	21.7937
27165000	27135000	28.9349
27165000	27140000	37.7138
27165000	27145000	36.7463
27165000	27150000	34.3827
27165000	27155000	42.347
27165000	27160000	108.981
27165000	27165000	342.022
27170000	27080000	15.7766
27170000	27085000	16.4058
27170000	27090000	18.8445
27170000	27095000	21.2581
27170000	27100000	29.3164
27170000	27105000	22.8656
27170000	27110000	27.7157
27170000	27115000	29.8685
27170000	27120000	23.4398
27170000	27125000	21.0517
27170000	27130000	27.7034
27170000	27135000	29.057
27170000	27140000	31.4037
27170000	27145000	37.3988
27170000	27150000	34.905
27170000	27155000	39.5584
27170000	27160000	48.8683
27170000	27165000	154.946
27170000	27170000	444.271
27175000	27080000	12.967
27175000	27085000	13.6008
27175000	27090000	14.2347
27175000	27095000	20.0856
27175000	27100000	19.0266
27175000	27105000	17.773
27175000	27110000	20.8233
27175000	27115000	23.8241
27175000	27120000	20.8622
27175000	27125000	20.9594
27175000	27130000	28.4442
27175000	27135000	29.5906
27175000	27140000	32.9141
27175000	27145000	39.2029
27175000	27150000	37.3473
27175000	27155000	37.8119
27175000	27160000	41.108
27175000	27165000	67.7241
27175000	27170000	216.873
27175000	27175000	444.462
27180000	27080000	10.7428
27180000	27085000	12.271
27180000	27090000	12.0828
27180000	27095000	16.8048
27180000	27100000	16.0708
27180000	27105000	16.6432
27180000	27110000	19.3599
27180000	27115000	19.321
27180000	27120000	20.0385
27180000	27125000	23.5776
27180000	27130000	27.5398
27180000	27135000	27.6043
27180000	27140000	30.775
27180000	27145000	32.0938
27180000	27150000	29.858
27180000	27155000	29.3254
27180000	27160000	31.9067
27180000	27165000	47.1208
27180000	27170000	80.8764
27180000	27175000	197.78
27180000	27180000	284.808
27185000	27080000	9.10783
27185000	27085000	13.6918
27185000	27090000	14.0064
27185000	27095000	18.2728
27185000	27100000	20.7899
27185000	27105000	13.8947
27185000	27110000	16.0954
27185000	27115000	13.1273
27185000	27120000	14.1042
27185000	27125000	25.3189
27185000	27130000	19.7814
27185000	27135000	19.2892
27185000	27140000	24.9719
27185000	27145000	19.0605
27185000	27150000	17.5913
27185000	27155000	16.7085
27185000	27160000	20.1378
27185000	27165000	34.9625
27185000	27170000	47.7537
27185000	27175000	60.4539
27185000	27180000	90.2623
27185000	27185000	337.862
27190000	27080000	5.99048
27190000	27085000	9.29181
27190000	27090000	22.9786
27190000	27095000	19.3215
27190000	27100000	16.3591
27190000	27105000	15.4941
27190000	27110000	17.9165
27190000	27115000	19.4582
27190000	27120000	12.2168
27190000	27125000	22.0417
27190000	27130000	22.4313
27190000	27135000	29.0907
27190000	27140000	31.994
27190000	27145000	25.317
27190000	27150000	25.7619
27190000	27155000	29.4124
27190000	27160000	26.1273
27190000	27165000	39.0397
27190000	27170000	54.1193
27190000	27175000	61.5358
27190000	27180000	60.6178
27190000	27185000	114.222
27190000	27190000	525.619
27195000	27080000	4.82129
27195000	27085000	7.65089
27195000	27090000	13.3335
27195000	27095000	16.2564
27195000	27100000	13.8364
27195000	27105000	11.9636
27195000	27110000	13.4758
27195000	27115000	16.9384
27195000	27120000	13.4842
27195000	27125000	18.0486
27195000	27130000	23.3455
27195000	27135000	25.9574
27195000	27140000	27.3889
27195000	27145000	22.0362
27195000	27150000	17.3556
27195000	27155000	19.3532
27195000	27160000	21.7434
27195000	27165000	28.9791
27195000	27170000	39.4431
27195000	27175000	46.9882
27195000	27180000	43.4039
27195000	27185000	55.6521
27195000	27190000	194.936
27195000	27195000	373.501
27200000	27080000	6.93585
27200000	27085000	9.02469
27200000	27090000	6.68136
27200000	27095000	15.5124
27200000	27100000	13.9383
27200000	27105000	10.73
27200000	27110000	13.0004
27200000	27115000	13.087
27200000	27120000	11.5388
27200000	27125000	17.0221
27200000	27130000	18.3559
27200000	27135000	22.5971
27200000	27140000	23.1567
27200000	27145000	17.9749
27200000	27150000	14.4831
27200000	27155000	20.1144
27200000	27160000	21.1546
27200000	27165000	31.8642
27200000	27170000	41.6666
27200000	27175000	52.7987
27200000	27180000	50.3324
27200000	27185000	53.3016
27200000	27190000	99.8873
27200000	27195000	175.861
27200000	27200000	501.946
27205000	27080000	1.80483
27205000	27085000	3.16632
27205000	27090000	5.96987
27205000	27095000	7.7678
27205000	27100000	10.3199
27205000	27105000	6.95667
27205000	27110000	10.2451
27205000	27115000	13.7934
27205000	27120000	13.5473
27205000	27125000	13.1045
27205000	27130000	15.6212
27205000	27135000	14.1698
27205000	27140000	16.0404
27205000	27145000	14.2572
27205000	27150000	12.9928
27205000	27155000	13.7986
27205000	27160000	10.5453
27205000	27165000	15.6425
27205000	27170000	20.0693
27205000	27175000	27.6111
27205000	27180000	27.0821
27205000	27185000	27.7932
27205000	27190000	41.2132
27205000	27195000	53.6658
27205000	27200000	105.097
27205000	27205000	338.283
27210000	27080000	1.45033
27210000	27085000	3.51945
27210000	27090000	3.09167
27210000	27095000	6.46491
27210000	27100000	8.80048
27210000	27105000	7.55683
27210000	27110000	9.51405
27210000	27115000	9.80122
27210000	27120000	8.54038
27210000	27125000	9.50764
27210000	27130000	15.576
27210000	27135000	15.6028
27210000	27140000	14.4838
27210000	27145000	14.6799
27210000	27150000	12.3295
27210000	27155000	16.8913
27210000	27160000	12.1242
27210000	27165000	15.4
27210000	27170000	21.6927
27210000	27175000	27.8799
27210000	27180000	22.2227
27210000	27185000	22.7965
27210000	27190000	32.2875
27210000	27195000	37.4131
27210000	27200000	57.1271
27210000	27205000	108.108
27210000	27210000	274.735
27215000	27080000	1.77791
27215000	27085000	2.67536
27215000	27090000	4.14064
27215000	27095000	6.7587
27215000	27100000	8.08963
27215000	27105000	9.50574
27215000	27110000	14.2412
27215000	27115000	10.631
27215000	27120000	8.83361
27215000	27125000	9.36775
27215000	27130000	15.3797
27215000	27135000	15.865
27215000	27140000	15.0097
27215000	27145000	13.287
27215000	27150000	10.1951
27215000	27155000	13.5391
27215000	27160000	13.4529
27215000	27165000	19.3113
27215000	27170000	25.5672
27215000	27175000	27.9243
27215000	27180000	24.887
27215000	27185000	26.006
27215000	27190000	32.2917
27215000	27195000	34.8717
27215000	27200000	51.065
27215000	27205000	44.4955
27215000	27210000	87.8633
27215000	27215000	270.877
27220000	27080000	1.95319
27220000	27085000	2.78858
27220000	27090000	3.95499
27220000	27095000	7.58262
27220000	27100000	12.587
27220000	27105000	14.5388
27220000	27110000	16.1169
27220000	27115000	11.5509
27220000	27120000	12.4902
27220000	27125000	11.6779
27220000	27130000	12.177
27220000	27135000	12.6514
27220000	27140000	12.0958
27220000	27145000	12.9932
27220000	27150000	9.14785
27220000	27155000	12.608
27220000	27160000	15.1521
27220000	27165000	19.0169
27220000	27170000	25.1555
27220000	27175000	28.8781
27220000	27180000	23.1082
27220000	27185000	27.233
27220000	27190000	32.4074
27220000	27195000	39
27220000	27200000	61.351
27220000	27205000	39.6443
27220000	27210000	58.1983
27220000	27215000	138.716
27220000	27220000	458.255
27225000	27080000	1.38696
27225000	27085000	2.32065
27225000	27090000	5.29565
27225000	27095000	5.97559
27225000	27100000	9.99132
27225000	27105000	8.20696
27225000	27110000	5.61127
27225000	27115000	5.42065
27225000	27120000	6.09013
27225000	27125000	6.34891
27225000	27130000	8.19094
27225000	27135000	8.46214
27225000	27140000	10.7794
27225000	27145000	7.92609
27225000	27150000	6.72922
27225000	27155000	8.67619
27225000	27160000	7.28487
27225000	27165000	10.7737
27225000	27170000	17.6085
27225000	27175000	23.7314
27225000	27180000	22.9241
27225000	27185000	27.8478
27225000	27190000	38.3004
27225000	27195000	33.0051
27225000	27200000	42.2824
27225000	27205000	27.4728
27225000	27210000	33.5429
27225000	27215000	51.6102
27225000	27220000	140.956
27225000	27225000	393.189
27230000	27080000	1.78643
27230000	27085000	2.87917
27230000	27090000	4.35719
27230000	27095000	5.801
27230000	27100000	7.11622
27230000	27105000	6.92278
27230000	27110000	7.40419
27230000	27115000	5.96703
27230000	27120000	4.89264
27230000	27125000	7.82808
27230000	27130000	11.4927
27230000	27135000	10.2634
27230000	27140000	14.9308
27230000	27145000	11.2138
27230000	27150000	9.77461
27230000	27155000	10.0456
27230000	27160000	9.65009
27230000	27165000	13.1045
27230000	27170000	22.9463
27230000	27175000	25.4562
27230000	27180000	22.1002
27230000	27185000	25.2011
27230000	27190000	33.7369
27230000	27195000	26.2334
27230000	27200000	34.9808
27230000	27205000	24.1417
27230000	27210000	28.4226
27230000	27215000	37.9382
27230000	27220000	57.5488
27230000	27225000	102.536
27230000	27230000	262.996
27235000	27080000	2.82015
27235000	27085000	5.19414
27235000	27090000	9.43048
27235000	27095000	6.98191
27235000	27100000	10.5937
27235000	27105000	11.5169
27235000	27110000	7.46515
27235000	27115000	6.8267
27235000	27120000	8.95113
27235000	27125000	15.6174
27235000	27130000	23.6818
27235000	27135000	12.7874
27235000	27140000	17.1875
27235000	27145000	12.8338
27235000	27150000	12.7516
27235000	27155000	10.2283
27235000	27160000	13.3258
27235000	27165000	16.2622
27235000	27170000	27.6675
27235000	27175000	29.8973
27235000	27180000	28.0901
27235000	27185000	29.7698
27235000	27190000	37.9577
27235000	27195000	34.8814
27235000	27200000	45.9323
27235000	27205000	35.283
27235000	27210000	33.9767
27235000	27215000	48.0994
27235000	27220000	66.5078
27235000	27225000	60.0828
27235000	27230000	126.835
27235000	27235000	487.66
27240000	27080000	2.47183
27240000	27085000	4.48455
27240000	27090000	7.87243
27240000	27095000	6.40898
27240000	27100000	10.1675
27240000	27105000	8.9255
27240000	27110000	5.94553
27240000	27115000	7.15243
27240000	27120000	7.63366
27240000	27125000	8.23455
27240000	27130000	9.84011
27240000	27135000	7.92778
27240000	27140000	14.0267
27240000	27145000	12.5592
27240000	27150000	12.1887
27240000	27155000	10.9696
27240000	27160000	13.9218
27240000	27165000	17.2855
27240000	27170000	21.3007
27240000	27175000	18.1106
27240000	27180000	16.1392
27240000	27185000	23.3266
27240000	27190000	28.5786
27240000	27195000	26.5408
27240000	27200000	26.9564
27240000	27205000	24.6752
27240000	27210000	22.804
27240000	27215000	27.4072
27240000	27220000	40.1656
27240000	27225000	43.0567
27240000	27230000	44.6388
27240000	27235000	100.586
27240000	27240000	299.06
27245000	27080000	3.37585
27245000	27085000	5.14792
27245000	27090000	7.50089
27245000	27095000	7.95103
27245000	27100000	11.3117
27245000	27105000	13.1738
27245000	27110000	10.3781
27245000	27115000	9.00176
27245000	27120000	8.64526
27245000	27125000	10.2357
27245000	27130000	15.6694
27245000	27135000	9.50463
27245000	27140000	11.9819
27245000	27145000	9.62106
27245000	27150000	9.95692
27245000	27155000	9.33813
27245000	27160000	12.5652
27245000	27165000	16.85
27245000	27170000	23.5393
27245000	27175000	21.0531
27245000	27180000	19.6781
27245000	27185000	29.7849
27245000	27190000	28.3651
27245000	27195000	35.6339
27245000	27200000	38.7576
27245000	27205000	28.2704
27245000	27210000	30.4397
27245000	27215000	35.6736
27245000	27220000	43.2989
27245000	27225000	46.6858
27245000	27230000	37.7162
27245000	27235000	66.9553
27245000	27240000	149.734
27245000	27245000	377.615
27250000	27080000	0.379077
27250000	27085000	0.814263
27250000	27090000	2.44467
27250000	27095000	2.71716
27250000	27100000	4.75577
27250000	27105000	6.91508
27250000	27110000	4.80727
27250000	27115000	5.24407
27250000	27120000	8.11715
27250000	27125000	7.43333
27250000	27130000	8.4992
27250000	27135000	4.97917
27250000	27140000	8.81652
27250000	27145000	6.99398
27250000	27150000	6.47108
27250000	27155000	6.82492
27250000	27160000	15.7791
27250000	27165000	13.9249
27250000	27170000	19.9787
27250000	27175000	23.7685
27250000	27180000	20.8076
27250000	27185000	28.8598
27250000	27190000	26.7682
27250000	27195000	28.2141
27250000	27200000	32.657
27250000	27205000	22.9572
27250000	27210000	27.7298
27250000	27215000	29.1669
27250000	27220000	40.8226
27250000	27225000	39.5774
27250000	27230000	33.654
27250000	27235000	45.8574
27250000	27240000	62.1375
27250000	27245000	136.312
27250000	27250000	464.903
27255000	27080000	0.282462
27255000	27085000	0.29407
27255000	27090000	1.44024
27255000	27095000	0.987723
27255000	27100000	2.56036
27255000	27105000	2.29108
27255000	27110000	1.62678
27255000	27115000	1.72885
27255000	27120000	2.87678
27255000	27125000	3.78878
27255000	27130000	3.03622
27255000	27135000	2.57821
27255000	27140000	5.69829
27255000	27145000	2.91923
27255000	27150000	2.84154
27255000	27155000	4.2015
27255000	27160000	9.63385
27255000	27165000	10.2302
27255000	27170000	16.7989
27255000	27175000	17.7826
27255000	27180000	15.4098
27255000	27185000	21.5468
27255000	27190000	28.9882
27255000	27195000	22.288
27255000	27200000	25.4185
27255000	27205000	15.4846
27255000	27210000	20.3426
27255000	27215000	21.7985
27255000	27220000	38.2588
27255000	27225000	36.9948
27255000	27230000	31.1268
27255000	27235000	32.6537
27255000	27240000	41.3827
27255000	27245000	58.6138
27255000	27250000	246.658
27255000	27255000	502.36
27260000	27080000	0.704143
27260000	27085000	0.376339
27260000	27090000	0.562088
27260000	27095000	0.801785
27260000	27100000	1.47596
27260000	27105000	2.56757
27260000	27110000	1.33651
27260000	27115000	0.858332
27260000	27120000	0.767994
27260000	27125000	2.86488
27260000	27130000	3.28289
27260000	27135000	1.94122
27260000	27140000	3.33347
27260000	27145000	2.75885
27260000	27150000	1.756
27260000	27155000	1.93525
27260000	27160000	3.86343
27260000	27165000	7.25057
27260000	27170000	15.4724
27260000	27175000	12.0098
27260000	27180000	12.5476
27260000	27185000	16.8985
27260000	27190000	27.5394
27260000	27195000	19.477
27260000	27200000	24.5333
27260000	27205000	16.9277
27260000	27210000	23.1744
27260000	27215000	21.3227
27260000	27220000	36.5902
27260000	27225000	43.2103
27260000	27230000	33.6342
27260000	27235000	31.6288
27260000	27240000	31.6424
27260000	27245000	39.6793
27260000	27250000	66.8537
27260000	27255000	182.836
27260000	27260000	519.072
27265000	27080000	0.166923
27265000	27085000	0.349038
27265000	27090000	0.495858
27265000	27095000	1.2963
27265000	27100000	3.30843
27265000	27105000	2.32862
27265000	27110000	1.00271
27265000	27115000	0.979006
27265000	27120000	1.00858
27265000	27125000	1.32772
27265000	27130000	1.52147
27265000	27135000	2.13702
27265000	27140000	3.72165
27265000	27145000	2.44197
27265000	27150000	2.07938
27265000	27155000	2.31789
27265000	27160000	3.76908
27265000	27165000	7.37738
27265000	27170000	12.2481
27265000	27175000	14.0781
27265000	27180000	10.0564
27265000	27185000	13.0038
27265000	27190000	17.9357
27265000	27195000	21.7724
27265000	27200000	28.7586
27265000	27205000	20.0819
27265000	27210000	23.0745
27265000	27215000	17.9003
27265000	27220000	21.899
27265000	27225000	28.6624
27265000	27230000	20.9216
27265000	27235000	19.6098
27265000	27240000	23.9768
27265000	27245000	28.4859
27265000	27250000	29.312
27265000	27255000	37.5394
27265000	27260000	92.2927
27265000	27265000	437.344
27270000	27080000	0.112833
27270000	27085000	0.298785
27270000	27090000	0.302564
27270000	27095000	0.83125
27270000	27100000	1.34503
27270000	27105000	1.05
27270000	27110000	0.4375
27270000	27115000	0.32743
27270000	27120000	0.591025
27270000	27125000	0.961284
27270000	27130000	0.942013
27270000	27135000	0.930207
27270000	27140000	1.4875
27270000	27145000	1.01594
27270000	27150000	1.48467
27270000	27155000	2.0096
27270000	27160000	2.973
27270000	27165000	3.38433
27270000	27170000	7.05772
27270000	27175000	8.196
27270000	27180000	6.9507
27270000	27185000	12.0566
27270000	27190000	13.3924
27270000	27195000	16.64
27270000	27200000	19.396
27270000	27205000	15.6611
27270000	27210000	16.7797
27270000	27215000	15.3605
27270000	27220000	20.0367
27270000	27225000	18.5966
27270000	27230000	16.1627
27270000	27235000	21.4609
27270000	27240000	23.6337
27270000	27245000	28.8832
27270000	27250000	27.1923
27270000	27255000	25.68
27270000	27260000	39.8101
27270000	27265000	263.885
27270000	27270000	426.166
27275000	27080000	0.34887
27275000	27085000	0.752899
27275000	27090000	0.603345
27275000	27095000	0.761203
27275000	27100000	0.827759
27275000	27105000	0.713391
27275000	27110000	0.763608
27275000	27115000	0.889674
27275000	27120000	0.682274
27275000	27125000	0.84674
27275000	27130000	0.657971
27275000	27135000	0.739675
27275000	27140000	0.83913
27275000	27145000	0.622684
27275000	27150000	0.549565
27275000	27155000	0.610586
27275000	27160000	1.22678
27275000	27165000	2.82939
27275000	27170000	4.88339
27275000	27175000	4.21401
27275000	27180000	4.90652
27275000	27185000	10.2937
27275000	27190000	7.76611
27275000	27195000	10.1419
27275000	27200000	10.9181
27275000	27205000	7.06195
27275000	27210000	7.88225
27275000	27215000	11.2134
27275000	27220000	15.7679
27275000	27225000	11.6714
27275000	27230000	10.5798
27275000	27235000	12.7172
27275000	27240000	13.0882
27275000	27245000	17.9043
27275000	27250000	22.2097
27275000	27255000	18.6483
27275000	27260000	22.3936
27275000	27265000	45.8413
27275000	27270000	71.9708
27275000	27275000	265.262
