# Supplementary material for: An experimentally-informed polymer model reveals high resolution organization of genomic loci
Source: Nat Commun. 2026 Feb 4;17:2338. doi: 10.1038/s41467-026-68928-w (PMC12979793; doi:10.1038/s41467-026-68928-w)
Supplement: Supplementary file 4 — Source Data [file 41467_2026_68928_MOESM4_ESM.zip › Source_Data/Fig4/source_data_fig_4e_map.txt]

7755000	7755000	397.571
7760000	7755000	218.915
7760000	7760000	555.907
7765000	7755000	55.2415
7765000	7760000	199.164
7765000	7765000	398.347
7770000	7755000	24.5718
7770000	7760000	52.9062
7770000	7765000	94.1416
7770000	7770000	327.23
7775000	7755000	39.7426
7775000	7760000	63.3725
7775000	7765000	67.505
7775000	7770000	170.828
7775000	7775000	470.088
7780000	7755000	28.304
7780000	7760000	45.4122
7780000	7765000	43.8523
7780000	7770000	45.0472
7780000	7775000	129.336
7780000	7780000	347.299
7785000	7755000	21.7579
7785000	7760000	30.2685
7785000	7765000	25.3865
7785000	7770000	26.7908
7785000	7775000	41.599
7785000	7780000	70.8544
7785000	7785000	409.73
7790000	7755000	21.1499
7790000	7760000	29.9715
7790000	7765000	24.2745
7790000	7770000	25.1862
7790000	7775000	32.5526
7790000	7780000	35.8906
7790000	7785000	239.332
7790000	7790000	421.554
7795000	7755000	23.6554
7795000	7760000	30.5721
7795000	7765000	23.5424
7795000	7770000	25.7818
7795000	7775000	35.3485
7795000	7780000	33.6264
7795000	7785000	57.521
7795000	7790000	137.125
7795000	7795000	432.865
7800000	7755000	15.6098
7800000	7760000	22.7381
7800000	7765000	18.3444
7800000	7770000	21.1465
7800000	7775000	25.3368
7800000	7780000	22.804
7800000	7785000	29.0558
7800000	7790000	39.7839
7800000	7795000	75.7128
7800000	7800000	243.613
7805000	7755000	18.6576
7805000	7760000	29.2646
7805000	7765000	24.6222
7805000	7770000	27.4317
7805000	7775000	29.3826
7805000	7780000	26.7979
7805000	7785000	32.6875
7805000	7790000	42.605
7805000	7795000	45.0557
7805000	7800000	114.774
7805000	7805000	360.157
7810000	7755000	21.9433
7810000	7760000	31.0417
7810000	7765000	25.1715
7810000	7770000	30.9731
7810000	7775000	26.22
7810000	7780000	26.9945
7810000	7785000	26.8182
7810000	7790000	38.5667
7810000	7795000	35.9501
7810000	7800000	49.895
7810000	7805000	122.664
7810000	7810000	530.059
7815000	7755000	13.2774
7815000	7760000	19.6248
7815000	7765000	18.1721
7815000	7770000	18.5077
7815000	7775000	17.5529
7815000	7780000	16.9791
7815000	7785000	25.2518
7815000	7790000	29.6853
7815000	7795000	28.7338
7815000	7800000	31.9921
7815000	7805000	45.4433
7815000	7810000	127.575
7815000	7815000	334.353
7820000	7755000	11.728
7820000	7760000	15.8776
7820000	7765000	14.4539
7820000	7770000	14.2977
7820000	7775000	17.5705
7820000	7780000	17.6024
7820000	7785000	24.4467
7820000	7790000	22.9721
7820000	7795000	22.6044
7820000	7800000	23.5018
7820000	7805000	25.1684
7820000	7810000	53.8719
7820000	7815000	118.156
7820000	7820000	352.378
7825000	7755000	9.92104
7825000	7760000	13.2204
7825000	7765000	12.7916
7825000	7770000	21.983
7825000	7775000	16.4938
7825000	7780000	14.0625
7825000	7785000	18.3184
7825000	7790000	23.6312
7825000	7795000	25.7613
7825000	7800000	27.118
7825000	7805000	40.0792
7825000	7810000	58.3675
7825000	7815000	52.5356
7825000	7820000	73.8909
7825000	7825000	516.128
7830000	7755000	8.47655
7830000	7760000	10.2611
7830000	7765000	7.29799
7830000	7770000	9.71212
7830000	7775000	9.52109
7830000	7780000	8.56091
7830000	7785000	11.7244
7830000	7790000	15.4541
7830000	7795000	15.6058
7830000	7800000	14.2643
7830000	7805000	26.4143
7830000	7810000	34.1502
7830000	7815000	24.5899
7830000	7820000	34.9535
7830000	7825000	116.778
7830000	7830000	263.54
7835000	7755000	7.73569
7835000	7760000	11.9969
7835000	7765000	7.60128
7835000	7770000	9.11539
7835000	7775000	9.37938
7835000	7780000	8.66477
7835000	7785000	13.8788
7835000	7790000	15.2944
7835000	7795000	15.7711
7835000	7800000	15.4023
7835000	7805000	22.9043
7835000	7810000	31.5318
7835000	7815000	24.8231
7835000	7820000	26.4867
7835000	7825000	62.9906
7835000	7830000	102.675
7835000	7835000	399.247
7840000	7755000	6.904
7840000	7760000	8.13602
7840000	7765000	5.87407
7840000	7770000	4.74224
7840000	7775000	6.11545
7840000	7780000	5.46
7840000	7785000	10.0791
7840000	7790000	11.9417
7840000	7795000	12.264
7840000	7800000	10.9589
7840000	7805000	15.4674
7840000	7810000	24.3258
7840000	7815000	17.7965
7840000	7820000	18.3816
7840000	7825000	31.5731
7840000	7830000	37.3122
7840000	7835000	100.632
7840000	7840000	285.256
7845000	7755000	8.93708
7845000	7760000	9.6433
7845000	7765000	5.64615
7845000	7770000	6.83878
7845000	7775000	7.63138
7845000	7780000	6.08954
7845000	7785000	16.9485
7845000	7790000	24.0114
7845000	7795000	15.506
7845000	7800000	9.97827
7845000	7805000	17.091
7845000	7810000	24.3927
7845000	7815000	17.629
7845000	7820000	18.0986
7845000	7825000	31.8337
7845000	7830000	27.3103
7845000	7835000	51.3875
7845000	7840000	100.719
7845000	7845000	377.037
7850000	7755000	17.135
7850000	7760000	17.2858
7850000	7765000	10.2037
7850000	7770000	8.8898
7850000	7775000	8.13586
7850000	7780000	4.72193
7850000	7785000	17.184
7850000	7790000	30.1048
7850000	7795000	21.7138
7850000	7800000	12.6448
7850000	7805000	20.7612
7850000	7810000	33.205
7850000	7815000	26.256
7850000	7820000	25.6876
7850000	7825000	39.6972
7850000	7830000	32.1238
7850000	7835000	45.5133
7850000	7840000	62.6589
7850000	7845000	217.536
7850000	7850000	644.105
7855000	7755000	10.5862
7855000	7760000	12.1181
7855000	7765000	6.47849
7855000	7770000	5.78045
7855000	7775000	5.14385
7855000	7780000	5.13569
7855000	7785000	10.5245
7855000	7790000	17.4162
7855000	7795000	16.7098
7855000	7800000	12.8844
7855000	7805000	19.9691
7855000	7810000	27.05
7855000	7815000	18.0405
7855000	7820000	17.8753
7855000	7825000	23.9741
7855000	7830000	21.696
7855000	7835000	30.0245
7855000	7840000	33.1857
7855000	7845000	68.8069
7855000	7850000	160.423
7855000	7855000	306.609
7860000	7755000	13.1593
7860000	7760000	16.6761
7860000	7765000	10.2401
7860000	7770000	7.29137
7860000	7775000	10.5077
7860000	7780000	8.59657
7860000	7785000	11.0136
7860000	7790000	17.9524
7860000	7795000	22.356
7860000	7800000	17.2175
7860000	7805000	23.4081
7860000	7810000	23.6964
7860000	7815000	21.3188
7860000	7820000	16.7602
7860000	7825000	19.6868
7860000	7830000	19.4039
7860000	7835000	28.9058
7860000	7840000	38.0701
7860000	7845000	53.1168
7860000	7850000	82.6041
7860000	7855000	185.034
7860000	7860000	490.75
7865000	7755000	11.9843
7865000	7760000	13.9034
7865000	7765000	8.84754
7865000	7770000	6.70538
7865000	7775000	8.11067
7865000	7780000	5.76617
7865000	7785000	7.64667
7865000	7790000	10.5728
7865000	7795000	13.1718
7865000	7800000	10.9175
7865000	7805000	17.9891
7865000	7810000	17.5557
7865000	7815000	15.1853
7865000	7820000	10.5415
7865000	7825000	16.3403
7865000	7830000	19.2684
7865000	7835000	26.7619
7865000	7840000	32.6369
7865000	7845000	43.0627
7865000	7850000	67.9372
7865000	7855000	67.1603
7865000	7860000	167.498
7865000	7865000	302.508
7870000	7755000	12.6483
7870000	7760000	11.5175
7870000	7765000	7.55868
7870000	7770000	5.75705
7870000	7775000	5.80738
7870000	7780000	5.57477
7870000	7785000	9.77108
7870000	7790000	13.3764
7870000	7795000	12.2405
7870000	7800000	8.94596
7870000	7805000	14.7697
7870000	7810000	20.0245
7870000	7815000	20.2376
7870000	7820000	10.1986
7870000	7825000	18.4566
7870000	7830000	20.2713
7870000	7835000	23.3703
7870000	7840000	26.2927
7870000	7845000	34.0814
7870000	7850000	55.6354
7870000	7855000	42.3695
7870000	7860000	63.4273
7870000	7865000	146.496
7870000	7870000	355.328
7875000	7755000	9.95808
7875000	7760000	10.7437
7875000	7765000	8.2117
7875000	7770000	7.26533
7875000	7775000	5.64944
7875000	7780000	5.87232
7875000	7785000	11.424
7875000	7790000	12.4283
7875000	7795000	13.4242
7875000	7800000	9.071
7875000	7805000	13.9066
7875000	7810000	22.0123
7875000	7815000	22.9863
7875000	7820000	12.9969
7875000	7825000	17.7209
7875000	7830000	18.3066
7875000	7835000	20.1159
7875000	7840000	23.0536
7875000	7845000	28.6474
7875000	7850000	42.0009
7875000	7855000	36.7269
7875000	7860000	55.8266
7875000	7865000	65.4094
7875000	7870000	182.954
7875000	7875000	423.236
7880000	7755000	4.772
7880000	7760000	9.09383
7880000	7765000	7.26955
7880000	7770000	3.76991
7880000	7775000	5.23881
7880000	7780000	6.33319
7880000	7785000	6.3043
7880000	7790000	8.50542
7880000	7795000	11.3939
7880000	7800000	6.53778
7880000	7805000	12.7343
7880000	7810000	18.252
7880000	7815000	18.3503
7880000	7820000	11.5003
7880000	7825000	13.9269
7880000	7830000	14.3244
7880000	7835000	19.8306
7880000	7840000	23.422
7880000	7845000	28.8316
7880000	7850000	37.8418
7880000	7855000	38.3063
7880000	7860000	43.6992
7880000	7865000	43.4449
7880000	7870000	62.237
7880000	7875000	77.9969
7880000	7880000	470.114
7885000	7755000	3.08748
7885000	7760000	6.49405
7885000	7765000	4.17101
7885000	7770000	2.38822
7885000	7775000	3.12209
7885000	7780000	4.39235
7885000	7785000	4.95843
7885000	7790000	6.05109
7885000	7795000	7.77304
7885000	7800000	4.0087
7885000	7805000	7.58563
7885000	7810000	15.5435
7885000	7815000	10.551
7885000	7820000	10.1634
7885000	7825000	16.3269
7885000	7830000	16.5528
7885000	7835000	17.3983
7885000	7840000	18.1332
7885000	7845000	20.6794
7885000	7850000	28.7643
7885000	7855000	33.1204
7885000	7860000	36.1985
7885000	7865000	31.3371
7885000	7870000	39.8254
7885000	7875000	47.787
7885000	7880000	192.921
7885000	7885000	337.294
7890000	7755000	3.01917
7890000	7760000	4.11374
7890000	7765000	2.58997
7890000	7770000	2.4467
7890000	7775000	3.24533
7890000	7780000	5.33467
7890000	7785000	6.818
7890000	7790000	8.99032
7890000	7795000	9.725
7890000	7800000	4.0575
7890000	7805000	6.03804
7890000	7810000	10.4525
7890000	7815000	7.83991
7890000	7820000	11.0193
7890000	7825000	13.4338
7890000	7830000	19.7699
7890000	7835000	25.333
7890000	7840000	20.0243
7890000	7845000	23.7915
7890000	7850000	33.1067
7890000	7855000	30.8013
7890000	7860000	35.6693
7890000	7865000	31.842
7890000	7870000	34.5389
7890000	7875000	39.4448
7890000	7880000	53.4278
7890000	7885000	100.33
7890000	7890000	270.6
7895000	7755000	3.29264
7895000	7760000	5.50281
7895000	7765000	3.16207
7895000	7770000	3.458
7895000	7775000	4.31184
7895000	7780000	3.37248
7895000	7785000	2.97424
7895000	7790000	5.20128
7895000	7795000	8.27632
7895000	7800000	4.5722
7895000	7805000	7.30174
7895000	7810000	13.447
7895000	7815000	10.1286
7895000	7820000	11.1822
7895000	7825000	14.3289
7895000	7830000	21.5982
7895000	7835000	22.1537
7895000	7840000	25.192
7895000	7845000	38.9892
7895000	7850000	36.0037
7895000	7855000	31.2778
7895000	7860000	32.5306
7895000	7865000	27.1578
7895000	7870000	27.6809
7895000	7875000	36.9562
7895000	7880000	47.1976
7895000	7885000	53.9732
7895000	7890000	86.9535
7895000	7895000	433.965
7900000	7755000	2.83478
7900000	7760000	4.63173
7900000	7765000	3.65813
7900000	7770000	3.33623
7900000	7775000	2.3273
7900000	7780000	3.0833
7900000	7785000	3.712
7900000	7790000	3.43044
7900000	7795000	5.5687
7900000	7800000	5.9413
7900000	7805000	8.27429
7900000	7810000	9.41111
7900000	7815000	11.0497
7900000	7820000	11.8083
7900000	7825000	15.5609
7900000	7830000	14.2941
7900000	7835000	18.5669
7900000	7840000	20.6958
7900000	7845000	24.4604
7900000	7850000	28.7776
7900000	7855000	26.251
7900000	7860000	34.7337
7900000	7865000	32.7118
7900000	7870000	33.4582
7900000	7875000	36.3397
7900000	7880000	44.656
7900000	7885000	42.2894
7900000	7890000	52.6438
7900000	7895000	116.569
7900000	7900000	233.955
7905000	7755000	4.32032
7905000	7760000	9.13244
7905000	7765000	6.55215
7905000	7770000	4.55767
7905000	7775000	4.07008
7905000	7780000	4.08224
7905000	7785000	5.12288
7905000	7790000	7.46886
7905000	7795000	10.8429
7905000	7800000	7.601
7905000	7805000	14.0791
7905000	7810000	15.0965
7905000	7815000	11.5518
7905000	7820000	16.428
7905000	7825000	22.9231
7905000	7830000	18.9384
7905000	7835000	20.9835
7905000	7840000	26.0845
7905000	7845000	30.1958
7905000	7850000	41.3887
7905000	7855000	37.984
7905000	7860000	46.9667
7905000	7865000	41.524
7905000	7870000	45.1114
7905000	7875000	45.7323
7905000	7880000	43.025
7905000	7885000	42.8511
7905000	7890000	47.7687
7905000	7895000	59.6459
7905000	7900000	132.44
7905000	7905000	363.617
7910000	7755000	6.63815
7910000	7760000	12.347
7910000	7765000	7.001
7910000	7770000	3.8625
7910000	7775000	4.95954
7910000	7780000	7.41754
7910000	7785000	5.48385
7910000	7790000	7.60206
7910000	7795000	8.61615
7910000	7800000	6.48731
7910000	7805000	12.8296
7910000	7810000	14.9254
7910000	7815000	11.9849
7910000	7820000	14.0084
7910000	7825000	22.2067
7910000	7830000	20.9491
7910000	7835000	23.8592
7910000	7840000	23.5213
7910000	7845000	26.6382
7910000	7850000	39.5089
7910000	7855000	34.8491
7910000	7860000	34.1466
7910000	7865000	34.7157
7910000	7870000	43.0221
7910000	7875000	44.6186
7910000	7880000	42.9662
7910000	7885000	44.658
7910000	7890000	47.5976
7910000	7895000	55.2794
7910000	7900000	70.4169
7910000	7905000	183.558
7910000	7910000	426.521
7915000	7755000	5.76736
7915000	7760000	6.26963
7915000	7765000	5.9677
7915000	7770000	5.69717
7915000	7775000	3.54112
7915000	7780000	2.84448
7915000	7785000	3.32544
7915000	7790000	5.46443
7915000	7795000	10.1789
7915000	7800000	4.4534
7915000	7805000	10.0981
7915000	7810000	7.78
7915000	7815000	8.25984
7915000	7820000	13.6315
7915000	7825000	14.6209
7915000	7830000	12.8675
7915000	7835000	18.7868
7915000	7840000	18.8458
7915000	7845000	24.0369
7915000	7850000	39.8509
7915000	7855000	29.1535
7915000	7860000	33.6987
7915000	7865000	26.0595
7915000	7870000	33.4885
7915000	7875000	35.4891
7915000	7880000	25.3652
7915000	7885000	27.776
7915000	7890000	30.3248
7915000	7895000	30.3262
7915000	7900000	39.6729
7915000	7905000	70.7366
7915000	7910000	106.671
7915000	7915000	317.199
7920000	7755000	3.87554
7920000	7760000	3.01467
7920000	7765000	2.65271
7920000	7770000	4.82099
7920000	7775000	2.78138
7920000	7780000	1.95338
7920000	7785000	3.10277
7920000	7790000	6.62115
7920000	7795000	11.5722
7920000	7800000	5.64288
7920000	7805000	12.6913
7920000	7810000	14.1477
7920000	7815000	10.3425
7920000	7820000	15.4128
7920000	7825000	19.6742
7920000	7830000	16.5743
7920000	7835000	20.1484
7920000	7840000	18.8906
7920000	7845000	26.4606
7920000	7850000	42.9365
7920000	7855000	27.8624
7920000	7860000	27.3334
7920000	7865000	25.7795
7920000	7870000	34.6218
7920000	7875000	33.8975
7920000	7880000	27.7248
7920000	7885000	27.245
7920000	7890000	29.3154
7920000	7895000	32.0557
7920000	7900000	36.3085
7920000	7905000	59.8566
7920000	7910000	69.3247
7920000	7915000	122.918
7920000	7920000	307.536
7925000	7755000	2.38748
7925000	7760000	3.43205
7925000	7765000	3.29308
7925000	7770000	5.05616
7925000	7775000	2.17113
7925000	7780000	2.24643
7925000	7785000	4.52417
7925000	7790000	6.80155
7925000	7795000	9.39148
7925000	7800000	6.62413
7925000	7805000	7.35029
7925000	7810000	11.9976
7925000	7815000	9.75384
7925000	7820000	14.4405
7925000	7825000	17.0525
7925000	7830000	15.8253
7925000	7835000	18.2896
7925000	7840000	18.7018
7925000	7845000	25.6169
7925000	7850000	42.7864
7925000	7855000	21.138
7925000	7860000	22.1685
7925000	7865000	23.5583
7925000	7870000	34.6162
7925000	7875000	37.6915
7925000	7880000	22.6514
7925000	7885000	19.9688
7925000	7890000	20.931
7925000	7895000	26.331
7925000	7900000	28.3697
7925000	7905000	50.3546
7925000	7910000	51.4052
7925000	7915000	53.3158
7925000	7920000	118.83
7925000	7925000	354.836
7930000	7755000	3.17309
7930000	7760000	2.90471
7930000	7765000	2.23013
7930000	7770000	2.13276
7930000	7775000	2.15745
7930000	7780000	3.486
7930000	7785000	2.93073
7930000	7790000	2.95584
7930000	7795000	3.92927
7930000	7800000	3.66909
7930000	7805000	5.10593
7930000	7810000	8.34781
7930000	7815000	5.79091
7930000	7820000	11.3793
7930000	7825000	17.0209
7930000	7830000	17.4692
7930000	7835000	19.8355
7930000	7840000	17.4946
7930000	7845000	18.5713
7930000	7850000	26.8718
7930000	7855000	20.5628
7930000	7860000	25.6951
7930000	7865000	22.9064
7930000	7870000	28.1152
7930000	7875000	28.1451
7930000	7880000	21.7217
7930000	7885000	23.4686
7930000	7890000	26.3885
7930000	7895000	20.5747
7930000	7900000	21.3164
7930000	7905000	33.2422
7930000	7910000	35.6839
7930000	7915000	30.0791
7930000	7920000	42.7407
7930000	7925000	54.964
7930000	7930000	229.636
7935000	7755000	2.35733
7935000	7760000	1.79105
7935000	7765000	1.27114
7935000	7770000	1.85764
7935000	7775000	1.37583
7935000	7780000	1.64167
7935000	7785000	1.84633
7935000	7790000	3.39464
7935000	7795000	5.89283
7935000	7800000	4.05229
7935000	7805000	5.76558
7935000	7810000	8.81112
7935000	7815000	8.54551
7935000	7820000	11.3347
7935000	7825000	13.8782
7935000	7830000	14.1422
7935000	7835000	17.2474
7935000	7840000	13.8974
7935000	7845000	18.7745
7935000	7850000	26.6568
7935000	7855000	22.9322
7935000	7860000	29.5362
7935000	7865000	23.5062
7935000	7870000	25.7853
7935000	7875000	31.442
7935000	7880000	21.1693
7935000	7885000	32.0889
7935000	7890000	32.2037
7935000	7895000	27.5713
7935000	7900000	27.1715
7935000	7905000	36.6563
7935000	7910000	35.9708
7935000	7915000	26.8497
7935000	7920000	36.1181
7935000	7925000	43.5953
7935000	7930000	101.171
7935000	7935000	302.983
7940000	7755000	1.11615
7940000	7760000	1.32051
7940000	7765000	2.27322
7940000	7770000	1.45561
7940000	7775000	1.26954
7940000	7780000	1.02108
7940000	7785000	4.33785
7940000	7790000	6.39464
7940000	7795000	5.98415
7940000	7800000	5.73519
7940000	7805000	7.39448
7940000	7810000	7.7332
7940000	7815000	7.15133
7940000	7820000	10.8019
7940000	7825000	10.6917
7940000	7830000	10.857
7940000	7835000	10.8277
7940000	7840000	11.849
7940000	7845000	18.0172
7940000	7850000	26.1314
7940000	7855000	25.3697
7940000	7860000	28.4093
7940000	7865000	24.7013
7940000	7870000	26.9311
7940000	7875000	25.6134
7940000	7880000	22.8387
7940000	7885000	30.3895
7940000	7890000	33.6942
7940000	7895000	27.6462
7940000	7900000	26.3487
7940000	7905000	37.6654
7940000	7910000	40.1811
7940000	7915000	35.8174
7940000	7920000	39.1743
7940000	7925000	41.1
7940000	7930000	47.8077
7940000	7935000	138.917
7940000	7940000	395.215
7945000	7755000	1.03296
7945000	7760000	1.97615
7945000	7765000	3.47096
7945000	7770000	1.92033
7945000	7775000	2.21984
7945000	7780000	1.67824
7945000	7785000	5.10304
7945000	7790000	6.15986
7945000	7795000	4.35888
7945000	7800000	6.9498
7945000	7805000	7.76991
7945000	7810000	7.20341
7945000	7815000	7.19446
7945000	7820000	7.87545
7945000	7825000	9.60237
7945000	7830000	8.23073
7945000	7835000	11.322
7945000	7840000	11.4938
7945000	7845000	16.4509
7945000	7850000	23.0552
7945000	7855000	20.4889
7945000	7860000	19.8233
7945000	7865000	17.6297
7945000	7870000	20.3401
7945000	7875000	18.479
7945000	7880000	25.2882
7945000	7885000	27.9843
7945000	7890000	28.788
7945000	7895000	25.6786
7945000	7900000	24.0348
7945000	7905000	31.6262
7945000	7910000	34.5515
7945000	7915000	26.7826
7945000	7920000	33.0809
7945000	7925000	33.2429
7945000	7930000	35.9309
7945000	7935000	52.0238
7945000	7940000	201.669
7945000	7945000	350.863
7950000	7755000	2.84067
7950000	7760000	4.51312
7950000	7765000	7.76991
7950000	7770000	4.27153
7950000	7775000	3.75833
7950000	7780000	1.32333
7950000	7785000	2.85033
7950000	7790000	4.41399
7950000	7795000	3.91167
7950000	7800000	4.82604
7950000	7805000	7.1587
7950000	7810000	9.42501
7950000	7815000	8.36458
7950000	7820000	10.5492
7950000	7825000	11.5639
7950000	7830000	7.3036
7950000	7835000	12.2428
7950000	7840000	11.4079
7950000	7845000	15.2338
7950000	7850000	21.4993
7950000	7855000	16.7824
7950000	7860000	19.6705
7950000	7865000	15.0972
7950000	7870000	19.6841
7950000	7875000	19.424
7950000	7880000	22.8373
7950000	7885000	21.7362
7950000	7890000	20.6252
7950000	7895000	16.0265
7950000	7900000	20.1027
7950000	7905000	26.7647
7950000	7910000	22.8282
7950000	7915000	20.4692
7950000	7920000	21.35
7950000	7925000	18.4511
7950000	7930000	25.5511
7950000	7935000	27.7318
7950000	7940000	44.9955
7950000	7945000	79.1325
7950000	7950000	244.035
7755000	7755000	296.371124
7755000	7760000	87.237419
7760000	7760000	379.869324
7755000	7765000	68.596970
7760000	7765000	102.893089
7765000	7765000	294.554901
7755000	7770000	58.366901
7760000	7770000	67.496590
7765000	7770000	79.059975
7770000	7770000	303.451569
7755000	7775000	48.210220
7760000	7775000	49.981506
7765000	7775000	76.505302
7770000	7775000	85.137863
7775000	7775000	328.144348
7755000	7780000	32.700317
7760000	7780000	38.904419
7765000	7780000	62.822392
7770000	7780000	58.238041
7775000	7780000	91.348602
7780000	7780000	275.740753
7755000	7785000	34.579891
7760000	7785000	23.146252
7765000	7785000	35.507477
7770000	7785000	49.984138
7775000	7785000	73.143364
7780000	7785000	130.478928
7785000	7785000	165.053345
7755000	7790000	35.533325
7760000	7790000	39.596687
7765000	7790000	28.378378
7770000	7790000	39.020500
7775000	7790000	32.053558
7780000	7790000	57.146061
7785000	7790000	63.306419
7790000	7790000	420.649261
7755000	7795000	17.418280
7760000	7795000	26.126820
7765000	7795000	24.389338
7770000	7795000	32.379139
7775000	7795000	37.138668
7780000	7795000	42.630306
7785000	7795000	46.635155
7790000	7795000	63.480499
7795000	7795000	282.813171
7755000	7800000	24.484615
7760000	7800000	26.734426
7765000	7800000	19.903608
7770000	7800000	16.688786
7775000	7800000	27.608557
7780000	7800000	28.351513
7785000	7800000	31.047264
7790000	7800000	54.163181
7795000	7800000	74.479469
7800000	7800000	328.183563
7755000	7805000	20.617359
7760000	7805000	11.585030
7765000	7805000	18.941944
7770000	7805000	22.188715
7775000	7805000	14.682874
7780000	7805000	20.732244
7785000	7805000	25.566439
7790000	7805000	25.865932
7795000	7805000	36.780640
7800000	7805000	71.090248
7805000	7805000	384.860443
7755000	7810000	19.720251
7760000	7810000	15.038418
7765000	7810000	15.910114
7770000	7810000	15.841629
7775000	7810000	11.435821
7780000	7810000	20.795893
7785000	7810000	22.125036
7790000	7810000	24.419144
7795000	7810000	20.199640
7800000	7810000	30.760527
7805000	7810000	113.255760
7810000	7810000	187.854080
7755000	7815000	22.281809
7760000	7815000	16.219473
7765000	7815000	12.869721
7770000	7815000	24.204834
7775000	7815000	20.099758
7780000	7815000	8.465892
7785000	7815000	23.241222
7790000	7815000	28.668839
7795000	7815000	25.417042
7800000	7815000	39.769062
7805000	7815000	51.009102
7810000	7815000	71.059395
7815000	7815000	277.820374
7755000	7820000	10.515417
7760000	7820000	17.860336
7765000	7820000	13.496860
7770000	7820000	14.782638
7775000	7820000	14.228469
7780000	7820000	11.415127
7785000	7820000	16.774881
7790000	7820000	19.938414
7795000	7820000	18.849321
7800000	7820000	24.288193
7805000	7820000	34.053982
7810000	7820000	53.351048
7815000	7820000	73.844307
7820000	7820000	136.552048
7755000	7825000	18.734266
7760000	7825000	18.182840
7765000	7825000	16.030668
7770000	7825000	18.089886
7775000	7825000	16.899626
7780000	7825000	14.462001
7785000	7825000	14.304471
7790000	7825000	24.809208
7795000	7825000	17.639004
7800000	7825000	18.357750
7805000	7825000	20.455976
7810000	7825000	43.451527
7815000	7825000	46.538586
7820000	7825000	90.104118
7825000	7825000	218.498459
7755000	7830000	14.820151
7760000	7830000	13.484938
7765000	7830000	7.608847
7770000	7830000	11.364141
7775000	7830000	8.355512
7780000	7830000	15.283769
7785000	7830000	10.911727
7790000	7830000	15.053932
7795000	7830000	19.320534
7800000	7830000	12.447686
7805000	7830000	19.859909
7810000	7830000	20.409136
7815000	7830000	43.541252
7820000	7830000	46.108498
7825000	7830000	92.861702
7830000	7830000	304.436371
7755000	7835000	11.056160
7760000	7835000	14.307643
7765000	7835000	12.614150
7770000	7835000	20.095762
7775000	7835000	11.081593
7780000	7835000	16.002848
7785000	7835000	10.853852
7790000	7835000	10.648240
7795000	7835000	8.007525
7800000	7835000	20.636106
7805000	7835000	20.852051
7810000	7835000	31.341721
7815000	7835000	26.760843
7820000	7835000	46.528633
7825000	7835000	55.789925
7830000	7835000	76.817863
7835000	7835000	238.549637
7755000	7840000	7.445666
7760000	7840000	12.044183
7765000	7840000	7.645391
7770000	7840000	10.149976
7775000	7840000	14.552447
7780000	7840000	11.854663
7785000	7840000	9.745898
7790000	7840000	9.411880
7795000	7840000	9.706665
7800000	7840000	15.634339
7805000	7840000	16.629414
7810000	7840000	17.269188
7815000	7840000	25.609978
7820000	7840000	26.857944
7825000	7840000	43.596767
7830000	7840000	47.316093
7835000	7840000	79.069427
7840000	7840000	276.385345
7755000	7845000	6.265603
7760000	7845000	3.648708
7765000	7845000	11.580612
7770000	7845000	8.968371
7775000	7845000	6.782417
7780000	7845000	9.794438
7785000	7845000	18.452860
7790000	7845000	10.861977
7795000	7845000	6.534605
7800000	7845000	18.945293
7805000	7845000	13.434065
7810000	7845000	20.345072
7815000	7845000	20.114317
7820000	7845000	27.121475
7825000	7845000	30.065538
7830000	7845000	38.224289
7835000	7845000	59.567097
7840000	7845000	83.217072
7845000	7845000	352.941132
7755000	7850000	10.982036
7760000	7850000	4.737240
7765000	7850000	12.529580
7770000	7850000	6.237823
7775000	7850000	5.503649
7780000	7850000	5.298520
7785000	7850000	9.583185
7790000	7850000	13.221063
7795000	7850000	15.907680
7800000	7850000	18.447981
7805000	7850000	6.540711
7810000	7850000	15.565798
7815000	7850000	13.990226
7820000	7850000	11.884292
7825000	7850000	15.683743
7830000	7850000	38.151428
7835000	7850000	49.364651
7840000	7850000	42.386299
7845000	7850000	104.487709
7850000	7850000	286.847107
7755000	7855000	5.502330
7760000	7855000	10.680748
7765000	7855000	4.519941
7770000	7855000	16.876820
7775000	7855000	5.956186
7780000	7855000	14.335475
7785000	7855000	6.481977
7790000	7855000	9.538776
7795000	7855000	8.607844
7800000	7855000	7.394394
7805000	7855000	17.696301
7810000	7855000	20.419024
7815000	7855000	17.664000
7820000	7855000	13.099652
7825000	7855000	19.802227
7830000	7855000	27.693457
7835000	7855000	28.937813
7840000	7855000	32.604748
7845000	7855000	51.090000
7850000	7855000	103.919907
7855000	7855000	286.146942
7755000	7860000	6.743870
7760000	7860000	6.545371
7765000	7860000	11.541285
7770000	7860000	8.044124
7775000	7860000	9.125168
7780000	7860000	8.785059
7785000	7860000	12.137527
7790000	7860000	9.742580
7795000	7860000	8.791758
7800000	7860000	14.160716
7805000	7860000	12.049599
7810000	7860000	5.213823
7815000	7860000	16.752735
7820000	7860000	19.461147
7825000	7860000	21.188429
7830000	7860000	27.428026
7835000	7860000	22.735458
7840000	7860000	26.411438
7845000	7860000	33.628132
7850000	7860000	42.907761
7855000	7860000	94.704689
7860000	7860000	287.064148
7755000	7865000	6.353661
7760000	7865000	6.166646
7765000	7865000	10.438550
7770000	7865000	14.291224
7775000	7865000	4.585159
7780000	7865000	6.621395
7785000	7865000	11.227320
7790000	7865000	1.376829
7795000	7865000	8.283054
7800000	7865000	2.134617
7805000	7865000	7.946674
7810000	7865000	8.841860
7815000	7865000	11.655433
7820000	7865000	17.876719
7825000	7865000	20.688343
7830000	7865000	18.411713
7835000	7865000	19.277956
7840000	7865000	28.561625
7845000	7865000	20.975908
7850000	7865000	31.914516
7855000	7865000	41.446423
7860000	7865000	95.246918
7865000	7865000	265.883820
7755000	7870000	7.923091
7760000	7870000	9.612352
7765000	7870000	7.457654
7770000	7870000	6.075452
7775000	7870000	8.933981
7780000	7870000	11.467998
7785000	7870000	4.537232
7790000	7870000	10.015381
7795000	7870000	8.607556
7800000	7870000	8.872977
7805000	7870000	12.976854
7810000	7870000	13.016693
7815000	7870000	15.140067
7820000	7870000	17.148064
7825000	7870000	19.235807
7830000	7870000	16.615519
7835000	7870000	21.368750
7840000	7870000	18.887638
7845000	7870000	27.928268
7850000	7870000	21.225487
7855000	7870000	36.489994
7860000	7870000	63.541672
7865000	7870000	113.283112
7870000	7870000	210.677826
7755000	7875000	11.912148
7760000	7875000	10.276911
7765000	7875000	4.077228
7770000	7875000	13.532258
7775000	7875000	5.969775
7780000	7875000	10.345090
7785000	7875000	12.993529
7790000	7875000	7.170403
7795000	7875000	12.078475
7800000	7875000	8.893517
7805000	7875000	9.459559
7810000	7875000	6.139682
7815000	7875000	18.210136
7820000	7875000	14.323133
7825000	7875000	14.743786
7830000	7875000	16.149317
7835000	7875000	17.402300
7840000	7875000	14.874640
7845000	7875000	17.751608
7850000	7875000	35.900921
7855000	7875000	31.178230
7860000	7875000	48.991356
7865000	7875000	58.157372
7870000	7875000	82.019997
7875000	7875000	235.091354
7755000	7880000	6.242084
7760000	7880000	11.106983
7765000	7880000	8.546033
7770000	7880000	12.763869
7775000	7880000	10.323132
7780000	7880000	9.034884
7785000	7880000	6.127865
7790000	7880000	7.890462
7795000	7880000	8.137596
7800000	7880000	6.990438
7805000	7880000	9.294194
7810000	7880000	16.890589
7815000	7880000	8.349506
7820000	7880000	21.390574
7825000	7880000	13.371735
7830000	7880000	16.660355
7835000	7880000	18.939417
7840000	7880000	18.068975
7845000	7880000	26.832748
7850000	7880000	27.173527
7855000	7880000	31.104475
7860000	7880000	38.507938
7865000	7880000	35.917015
7870000	7880000	67.862045
7875000	7880000	99.761398
7880000	7880000	254.845352
7755000	7885000	7.978943
7760000	7885000	6.453409
7765000	7885000	5.461982
7770000	7885000	6.798089
7775000	7885000	7.197568
7780000	7885000	6.929304
7785000	7885000	7.832943
7790000	7885000	10.085982
7795000	7885000	8.668234
7800000	7885000	7.818585
7805000	7885000	11.880302
7810000	7885000	12.337367
7815000	7885000	9.148076
7820000	7885000	11.512630
7825000	7885000	9.115956
7830000	7885000	13.183298
7835000	7885000	18.829462
7840000	7885000	25.813919
7845000	7885000	20.579374
7850000	7885000	22.711056
7855000	7885000	22.891712
7860000	7885000	35.686504
7865000	7885000	51.475880
7870000	7885000	52.769661
7875000	7885000	49.269089
7880000	7885000	144.653900
7885000	7885000	369.807648
7755000	7890000	7.263981
7760000	7890000	6.043005
7765000	7890000	12.786572
7770000	7890000	5.304805
7775000	7890000	6.552622
7780000	7890000	12.616792
7785000	7890000	20.374468
7790000	7890000	8.994824
7795000	7890000	10.822639
7800000	7890000	7.844318
7805000	7890000	7.416518
7810000	7890000	10.830726
7815000	7890000	8.328353
7820000	7890000	11.229674
7825000	7890000	10.670286
7830000	7890000	12.661445
7835000	7890000	19.940958
7840000	7890000	25.444513
7845000	7890000	25.694176
7850000	7890000	27.104681
7855000	7890000	31.965843
7860000	7890000	40.330898
7865000	7890000	41.254204
7870000	7890000	51.331673
7875000	7890000	56.539009
7880000	7890000	64.883141
7885000	7890000	98.842560
7890000	7890000	281.039001
7755000	7895000	5.083114
7760000	7895000	9.866995
7765000	7895000	8.699109
7770000	7895000	8.661664
7775000	7895000	6.113769
7780000	7895000	7.357374
7785000	7895000	6.653470
7790000	7895000	11.015035
7795000	7895000	17.671162
7800000	7895000	5.692520
7805000	7895000	12.109660
7810000	7895000	17.684364
7815000	7895000	7.770572
7820000	7895000	11.001460
7825000	7895000	11.614933
7830000	7895000	16.797264
7835000	7895000	13.709270
7840000	7895000	10.386425
7845000	7895000	33.213066
7850000	7895000	35.745564
7855000	7895000	30.702177
7860000	7895000	29.790247
7865000	7895000	24.816730
7870000	7895000	32.236210
7875000	7895000	53.543663
7880000	7895000	50.793594
7885000	7895000	31.535925
7890000	7895000	98.434685
7895000	7895000	337.992584
7755000	7900000	2.582763
7760000	7900000	5.013484
7765000	7900000	9.282156
7770000	7900000	6.601572
7775000	7900000	5.824585
7780000	7900000	7.850492
7785000	7900000	13.945269
7790000	7900000	4.197608
7795000	7900000	10.101186
7800000	7900000	10.846524
7805000	7900000	9.229496
7810000	7900000	8.985541
7815000	7900000	14.806044
7820000	7900000	15.372262
7825000	7900000	17.704868
7830000	7900000	11.817414
7835000	7900000	20.897308
7840000	7900000	17.151583
7845000	7900000	27.978258
7850000	7900000	31.135807
7855000	7900000	25.739960
7860000	7900000	35.849888
7865000	7900000	48.636806
7870000	7900000	41.416553
7875000	7900000	50.659233
7880000	7900000	61.940536
7885000	7900000	31.104652
7890000	7900000	72.816399
7895000	7900000	93.674309
7900000	7900000	282.833191
7755000	7905000	5.931119
7760000	7905000	8.059159
7765000	7905000	8.526306
7770000	7905000	7.276803
7775000	7905000	7.490402
7780000	7905000	10.301747
7785000	7905000	5.822591
7790000	7905000	7.711591
7795000	7905000	15.464404
7800000	7905000	11.955945
7805000	7905000	18.015610
7810000	7905000	12.380767
7815000	7905000	14.960420
7820000	7905000	6.418406
7825000	7905000	16.263155
7830000	7905000	19.901049
7835000	7905000	19.195631
7840000	7905000	21.814508
7845000	7905000	31.819019
7850000	7905000	23.833672
7855000	7905000	27.942842
7860000	7905000	42.809799
7865000	7905000	37.230244
7870000	7905000	37.399174
7875000	7905000	54.289703
7880000	7905000	43.688530
7885000	7905000	48.052551
7890000	7905000	48.645039
7895000	7905000	61.225304
7900000	7905000	80.715179
7905000	7905000	282.668304
7755000	7910000	7.845888
7760000	7910000	6.527102
7765000	7910000	3.452721
7770000	7910000	4.583812
7775000	7910000	5.055388
7780000	7910000	10.707325
7785000	7910000	12.103650
7790000	7910000	12.144234
7795000	7910000	11.689625
7800000	7910000	6.589889
7805000	7910000	12.015965
7810000	7910000	10.398541
7815000	7910000	15.420900
7820000	7910000	12.129267
7825000	7910000	13.445911
7830000	7910000	20.513601
7835000	7910000	23.805599
7840000	7910000	20.612127
7845000	7910000	31.221561
7850000	7910000	31.527996
7855000	7910000	31.480118
7860000	7910000	19.706505
7865000	7910000	36.350777
7870000	7910000	26.807980
7875000	7910000	39.083691
7880000	7910000	26.880320
7885000	7910000	34.359764
7890000	7910000	47.878960
7895000	7910000	45.342411
7900000	7910000	48.858089
7905000	7910000	103.989212
7910000	7910000	309.252533
7755000	7915000	9.498650
7760000	7915000	8.194725
7765000	7915000	9.753445
7770000	7915000	9.711461
7775000	7915000	3.808200
7780000	7915000	9.165656
7785000	7915000	6.216561
7790000	7915000	5.717621
7795000	7915000	11.007174
7800000	7915000	7.091618
7805000	7915000	10.371592
7810000	7915000	12.239332
7815000	7915000	12.100513
7820000	7915000	19.415955
7825000	7915000	13.565279
7830000	7915000	16.901499
7835000	7915000	18.146130
7840000	7915000	17.252243
7845000	7915000	16.332678
7850000	7915000	31.807890
7855000	7915000	32.510887
7860000	7915000	31.252247
7865000	7915000	36.436882
7870000	7915000	24.669205
7875000	7915000	39.102070
7880000	7915000	30.734814
7885000	7915000	39.286770
7890000	7915000	25.246897
7895000	7915000	22.083767
7900000	7915000	33.662716
7905000	7915000	71.119560
7910000	7915000	84.729881
7915000	7915000	387.911804
7755000	7920000	9.185448
7760000	7920000	4.457541
7765000	7920000	5.894901
7770000	7920000	12.912958
7775000	7920000	2.071480
7780000	7920000	5.982818
7785000	7920000	11.271713
7790000	7920000	6.220229
7795000	7920000	10.477916
7800000	7920000	7.715007
7805000	7920000	19.489347
7810000	7920000	49.266354
7815000	7920000	21.062733
7820000	7920000	22.365227
7825000	7920000	13.773887
7830000	7920000	23.640720
7835000	7920000	13.935011
7840000	7920000	17.595753
7845000	7920000	27.244883
7850000	7920000	33.450500
7855000	7920000	31.207729
7860000	7920000	23.374640
7865000	7920000	33.633831
7870000	7920000	29.334288
7875000	7920000	23.771984
7880000	7920000	22.618849
7885000	7920000	30.169607
7890000	7920000	29.428101
7895000	7920000	28.830050
7900000	7920000	25.635288
7905000	7920000	41.488972
7910000	7920000	50.856865
7915000	7920000	63.850399
7920000	7920000	316.925720
7755000	7925000	6.270996
7760000	7925000	5.072012
7765000	7925000	11.805222
7770000	7925000	4.274329
7775000	7925000	7.542506
7780000	7925000	7.261385
7785000	7925000	9.234372
7790000	7925000	14.721588
7795000	7925000	10.900383
7800000	7925000	11.412075
7805000	7925000	10.270967
7810000	7925000	18.180880
7815000	7925000	23.966227
7820000	7925000	16.965513
7825000	7925000	25.971760
7830000	7925000	24.707769
7835000	7925000	19.027140
7840000	7925000	23.491686
7845000	7925000	19.409061
7850000	7925000	24.149458
7855000	7925000	36.930096
7860000	7925000	38.686298
7865000	7925000	21.868711
7870000	7925000	31.247501
7875000	7925000	33.028187
7880000	7925000	24.170261
7885000	7925000	28.607067
7890000	7925000	28.573660
7895000	7925000	18.953575
7900000	7925000	20.001673
7905000	7925000	37.766575
7910000	7925000	43.400604
7915000	7925000	41.774994
7920000	7925000	87.930504
7925000	7925000	324.662170
7755000	7930000	6.779782
7760000	7930000	8.460290
7765000	7930000	11.934250
7770000	7930000	5.941439
7775000	7930000	10.484297
7780000	7930000	12.616914
7785000	7930000	10.458995
7790000	7930000	7.345845
7795000	7930000	6.313268
7800000	7930000	10.575405
7805000	7930000	12.979032
7810000	7930000	12.355170
7815000	7930000	4.441832
7820000	7930000	12.577357
7825000	7930000	18.258223
7830000	7930000	29.543657
7835000	7930000	29.386961
7840000	7930000	14.842777
7845000	7930000	15.987643
7850000	7930000	27.243944
7855000	7930000	31.590082
7860000	7930000	34.953785
7865000	7930000	28.371588
7870000	7930000	20.006384
7875000	7930000	24.274317
7880000	7930000	22.398233
7885000	7930000	32.872097
7890000	7930000	14.894324
7895000	7930000	20.266161
7900000	7930000	17.505526
7905000	7930000	29.322432
7910000	7930000	32.174973
7915000	7930000	47.969570
7920000	7930000	55.848537
7925000	7930000	72.506363
7930000	7930000	223.968689
7755000	7935000	8.735709
7760000	7935000	4.239291
7765000	7935000	3.363765
7770000	7935000	1.116428
7775000	7935000	2.955084
7780000	7935000	1.896629
7785000	7935000	4.287931
7790000	7935000	5.915674
7795000	7935000	9.964895
7800000	7935000	11.005897
7805000	7935000	10.730853
7810000	7935000	5.065316
7815000	7935000	6.259831
7820000	7935000	17.725151
7825000	7935000	14.035167
7830000	7935000	14.156103
7835000	7935000	14.357119
7840000	7935000	21.196690
7845000	7935000	13.518741
7850000	7935000	19.745811
7855000	7935000	19.786491
7860000	7935000	26.272020
7865000	7935000	13.708735
7870000	7935000	20.181547
7875000	7935000	14.278775
7880000	7935000	10.288054
7885000	7935000	28.692442
7890000	7935000	13.060713
7895000	7935000	13.709236
7900000	7935000	15.092463
7905000	7935000	18.129162
7910000	7935000	21.160480
7915000	7935000	28.464447
7920000	7935000	37.159939
7925000	7935000	48.859695
7930000	7935000	108.840324
7935000	7935000	375.983795
7755000	7940000	6.069191
7760000	7940000	3.534330
7765000	7940000	8.724791
7770000	7940000	3.723101
7775000	7940000	3.284902
7780000	7940000	6.324938
7785000	7940000	8.341390
7790000	7940000	9.206295
7795000	7940000	7.912201
7800000	7940000	13.253792
7805000	7940000	4.337646
7810000	7940000	9.853652
7815000	7940000	5.566794
7820000	7940000	6.567821
7825000	7940000	12.481310
7830000	7940000	16.661722
7835000	7940000	8.593589
7840000	7940000	17.361813
7845000	7940000	17.532167
7850000	7940000	19.510799
7855000	7940000	16.496151
7860000	7940000	19.095087
7865000	7940000	20.318363
7870000	7940000	20.454544
7875000	7940000	14.549731
7880000	7940000	12.475971
7885000	7940000	11.960556
7890000	7940000	12.444363
7895000	7940000	8.466294
7900000	7940000	12.905337
7905000	7940000	10.669005
7910000	7940000	13.441262
7915000	7940000	26.367811
7920000	7940000	20.653687
7925000	7940000	33.423351
7930000	7940000	37.748268
7935000	7940000	67.657295
7940000	7940000	343.290649
7755000	7945000	11.528440
7760000	7945000	5.085960
7765000	7945000	9.685378
7770000	7945000	10.715208
7775000	7945000	9.454058
7780000	7945000	3.640676
7785000	7945000	9.259765
7790000	7945000	1.135544
7795000	7945000	5.465179
7800000	7945000	9.682924
7805000	7945000	8.426626
7810000	7945000	9.723133
7815000	7945000	7.209639
7820000	7945000	7.939011
7825000	7945000	14.368650
7830000	7945000	16.783548
7835000	7945000	9.539731
7840000	7945000	14.990363
7845000	7945000	11.893709
7850000	7945000	16.845819
7855000	7945000	14.242942
7860000	7945000	15.517072
7865000	7945000	18.639521
7870000	7945000	14.242467
7875000	7945000	14.846454
7880000	7945000	14.362504
7885000	7945000	21.801157
7890000	7945000	11.639970
7895000	7945000	13.157789
7900000	7945000	12.256857
7905000	7945000	17.399927
7910000	7945000	22.243530
7915000	7945000	21.855583
7920000	7945000	22.786100
7925000	7945000	31.563498
7930000	7945000	31.756533
7935000	7945000	43.340893
7940000	7945000	106.829887
7945000	7945000	370.760559
7755000	7950000	9.937080
7760000	7950000	6.429728
7765000	7950000	11.904243
7770000	7950000	10.159715
7775000	7950000	4.481973
7780000	7950000	5.753230
7785000	7950000	1.625875
7790000	7950000	10.766755
7795000	7950000	15.113746
7800000	7950000	1.391053
7805000	7950000	7.397942
7810000	7950000	11.523839
7815000	7950000	18.988556
7820000	7950000	23.299219
7825000	7950000	12.772273
7830000	7950000	18.944599
7835000	7950000	31.825621
7840000	7950000	8.460261
7845000	7950000	20.503857
7850000	7950000	13.310422
7855000	7950000	22.507610
7860000	7950000	13.793103
7865000	7950000	12.128680
7870000	7950000	11.703567
7875000	7950000	14.437734
7880000	7950000	21.278015
7885000	7950000	12.692689
7890000	7950000	22.639048
7895000	7950000	6.930927
7900000	7950000	12.325772
7905000	7950000	14.556960
7910000	7950000	16.811182
7915000	7950000	17.268797
7920000	7950000	32.876919
7925000	7950000	14.251046
7930000	7950000	36.977470
7935000	7950000	52.112000
7940000	7950000	87.719910
7945000	7950000	108.605782
7950000	7950000	205.499344
