# Supplementary material for: An experimentally-informed polymer model reveals high resolution organization of genomic loci
Source: Nat Commun. 2026 Feb 4;17:2338. doi: 10.1038/s41467-026-68928-w (PMC12979793; doi:10.1038/s41467-026-68928-w)
Supplement: Supplementary file 4 — Source Data [file 41467_2026_68928_MOESM4_ESM.zip › Source_Data/Fig4/source_data_fig_4e_blackline.txt]

7755000	7780000	7755000	7780000
7780000	7795000	7780000	7795000
7795000	7800000	7795000	7800000
7800000	7820000	7800000	7820000
7820000	7835000	7820000	7835000
7835000	7875000	7835000	7875000
7875000	7890000	7875000	7890000
7890000	7925000	7890000	7925000
7925000	7930000	7925000	7930000
7930000	7950000	7930000	7950000
7755000	7805000	7755000	7805000
7805000	7820000	7805000	7820000
7820000	7830000	7820000	7830000
7830000	7950000	7830000	7950000
