# Supplementary material for: An experimentally-informed polymer model reveals high resolution organization of genomic loci
Source: Nat Commun. 2026 Feb 4;17:2338. doi: 10.1038/s41467-026-68928-w (PMC12979793; doi:10.1038/s41467-026-68928-w)
Supplement: Supplementary file 4 — Source Data [file 41467_2026_68928_MOESM4_ESM.zip › Source_Data/Fig4/source_data_fig_4e_redline.txt]

7755000	7800000	7755000	7800000
7800000	7810000	7800000	7810000
7810000	7815000	7810000	7815000
7815000	7830000	7815000	7830000
7830000	7835000	7830000	7835000
7835000	7855000	7835000	7855000
7855000	7870000	7855000	7870000
7870000	7890000	7870000	7890000
7890000	7900000	7890000	7900000
7900000	7915000	7900000	7915000
7915000	7950000	7915000	7950000
7755000	7800000	7755000	7800000
7800000	7805000	7800000	7805000
7805000	7950000	7805000	7950000
