# Supplementary material for: An experimentally-informed polymer model reveals high resolution organization of genomic loci
Source: Nat Commun. 2026 Feb 4;17:2338. doi: 10.1038/s41467-026-68928-w (PMC12979793; doi:10.1038/s41467-026-68928-w)
Supplement: Supplementary file 4 — Source Data [file 41467_2026_68928_MOESM4_ESM.zip › Source_Data/Fig4/source_data_fig_4f_redline.txt]

48505000	48520000	48505000	48520000
48520000	48525000	48520000	48525000
48525000	48540000	48525000	48540000
48540000	48545000	48540000	48545000
48545000	48590000	48545000	48590000
48590000	48620000	48590000	48620000
48620000	48640000	48620000	48640000
48640000	48650000	48640000	48650000
48650000	48665000	48650000	48665000
48665000	48670000	48665000	48670000
48670000	48700000	48670000	48700000
48505000	48640000	48505000	48640000
48640000	48645000	48640000	48645000
48645000	48700000	48645000	48700000
