# Supplementary material for: An experimentally-informed polymer model reveals high resolution organization of genomic loci
Source: Nat Commun. 2026 Feb 4;17:2338. doi: 10.1038/s41467-026-68928-w (PMC12979793; doi:10.1038/s41467-026-68928-w)
Supplement: Supplementary file 4 — Source Data [file 41467_2026_68928_MOESM4_ESM.zip › Source_Data/Fig4/source_data_fig_4f_blackline.txt]

48505000	48535000	48505000	48535000
48535000	48565000	48535000	48565000
48565000	48585000	48565000	48585000
48585000	48605000	48585000	48605000
48605000	48615000	48605000	48615000
48615000	48640000	48615000	48640000
48640000	48655000	48640000	48655000
48655000	48670000	48655000	48670000
48670000	48700000	48670000	48700000
48505000	48565000	48505000	48565000
48565000	48640000	48565000	48640000
48640000	48645000	48640000	48645000
48645000	48700000	48645000	48700000
