# Supplementary material for: An experimentally-informed polymer model reveals high resolution organization of genomic loci
Source: Nat Commun. 2026 Feb 4;17:2338. doi: 10.1038/s41467-026-68928-w (PMC12979793; doi:10.1038/s41467-026-68928-w)
Supplement: Supplementary file 4 — Source Data [file 41467_2026_68928_MOESM4_ESM.zip › Source_Data/SupplyFig14/rdf_snapshot_100.txt]

20.000000	0.000000	0.000000	0.000000
60.000000	26.159738	0.412306	0.877562
100.000000	55.755143	0.109871	0.252767
140.000000	11.484552	0.039460	0.191544
180.000000	14.544278	0.105279	0.240186
220.000000	64.716160	0.079633	0.188319
260.000000	35.818813	0.065593	0.194081
300.000000	78.768755	0.322772	0.646512
340.000000	15.129650	0.213924	0.263913
380.000000	66.812616	0.350323	0.893086
420.000000	124.574505	0.793279	1.691977
460.000000	145.244832	0.793097	1.773197
500.000000	56.882748	0.654457	1.323297
540.000000	166.622111	1.122374	2.373746
580.000000	10.832826	0.624145	2.508639
620.000000	0.000000	3.043553	6.704695
660.000000	0.000000	1.795950	3.806910
700.000000	0.000000	4.726703	12.763108
740.000000	0.000000	6.788745	11.823436
780.000000	0.000000	3.056038	7.319139
820.000000	0.000000	0.511484	2.832522
860.000000	0.000000	0.000000	0.000000
900.000000	0.000000	0.000000	0.000000
940.000000	0.000000	0.000000	0.000000
980.000000	0.000000	0.000000	0.000000
1020.000000	0.000000	0.000000	0.000000
1060.000000	0.000000	0.000000	0.000000
1100.000000	0.000000	0.000000	0.000000
1140.000000	0.000000	0.000000	0.000000
1180.000000	0.000000	0.000000	0.000000
1220.000000	0.000000	0.000000	0.000000
1260.000000	0.000000	0.000000	0.000000
1300.000000	0.000000	0.000000	0.000000
1340.000000	0.000000	0.000000	0.000000
1380.000000	0.000000	0.000000	0.000000
1420.000000	0.000000	0.000000	0.000000
1460.000000	0.000000	0.000000	0.000000
1500.000000	0.000000	0.000000	0.000000
1540.000000	0.000000	0.000000	0.000000
1580.000000	0.000000	0.000000	0.000000
1620.000000	0.000000	0.000000	0.000000
1660.000000	0.000000	0.000000	0.000000
1700.000000	0.000000	0.000000	0.000000
1740.000000	0.000000	0.000000	0.000000
1780.000000	0.000000	0.000000	0.000000
1820.000000	0.000000	0.000000	0.000000
1860.000000	0.000000	0.000000	0.000000
1900.000000	0.000000	0.000000	0.000000
1940.000000	0.000000	0.000000	0.000000
1980.000000	0.000000	0.000000	0.000000
