# Supplementary material for: An experimentally-informed polymer model reveals high resolution organization of genomic loci
Source: Nat Commun. 2026 Feb 4;17:2338. doi: 10.1038/s41467-026-68928-w (PMC12979793; doi:10.1038/s41467-026-68928-w)
Supplement: Supplementary file 4 — Source Data [file 41467_2026_68928_MOESM4_ESM.zip › Source_Data/SupplyFig14/rdf_snapshot_101.txt]

20.000000	0.000000	0.000000	0.000000
60.000000	69.028448	0.260943	0.845826
100.000000	11.133256	0.255244	0.383117
140.000000	5.883484	0.107432	0.138362
180.000000	14.260120	0.102835	0.234814
220.000000	7.181420	0.042106	0.097323
260.000000	4.309374	0.090170	0.219549
300.000000	97.344348	0.247743	0.448206
340.000000	115.779408	0.274376	0.539431
380.000000	49.240259	0.570899	1.124542
420.000000	19.645521	0.326109	0.660832
460.000000	40.999816	0.795624	1.351482
500.000000	233.876922	1.019016	1.691780
540.000000	22.068686	0.815389	1.880319
580.000000	0.000000	0.541052	1.304519
620.000000	0.000000	1.264770	3.731687
660.000000	0.000000	1.646250	4.403458
700.000000	0.000000	2.262241	5.241155
740.000000	0.000000	1.797142	5.291510
780.000000	0.000000	3.578789	6.223694
820.000000	0.000000	0.489258	1.386415
860.000000	0.000000	0.000000	0.000000
900.000000	0.000000	0.000000	0.000000
940.000000	0.000000	0.000000	0.000000
980.000000	0.000000	0.000000	0.000000
1020.000000	0.000000	0.000000	0.000000
1060.000000	0.000000	0.000000	0.000000
1100.000000	0.000000	0.000000	0.000000
1140.000000	0.000000	0.000000	0.000000
1180.000000	0.000000	0.000000	0.000000
1220.000000	0.000000	0.000000	0.000000
1260.000000	0.000000	0.000000	0.000000
1300.000000	0.000000	0.000000	0.000000
1340.000000	0.000000	0.000000	0.000000
1380.000000	0.000000	0.000000	0.000000
1420.000000	0.000000	0.000000	0.000000
1460.000000	0.000000	0.000000	0.000000
1500.000000	0.000000	0.000000	0.000000
1540.000000	0.000000	0.000000	0.000000
1580.000000	0.000000	0.000000	0.000000
1620.000000	0.000000	0.000000	0.000000
1660.000000	0.000000	0.000000	0.000000
1700.000000	0.000000	0.000000	0.000000
1740.000000	0.000000	0.000000	0.000000
1780.000000	0.000000	0.000000	0.000000
1820.000000	0.000000	0.000000	0.000000
1860.000000	0.000000	0.000000	0.000000
1900.000000	0.000000	0.000000	0.000000
1940.000000	0.000000	0.000000	0.000000
1980.000000	0.000000	0.000000	0.000000
