# Supplementary material for: An experimentally-informed polymer model reveals high resolution organization of genomic loci
Source: Nat Commun. 2026 Feb 4;17:2338. doi: 10.1038/s41467-026-68928-w (PMC12979793; doi:10.1038/s41467-026-68928-w)
Supplement: Supplementary file 4 — Source Data [file 41467_2026_68928_MOESM4_ESM.zip › Source_Data/SupplyFig14/rdf_snapshot_102.txt]

20.000000	0.000000	0.000000	0.000000
60.000000	87.013243	0.311088	0.773392
100.000000	17.848603	0.066479	0.139798
140.000000	6.211579	0.035080	0.140530
180.000000	1.268615	0.069046	0.176618
220.000000	63.605099	0.115222	0.262133
260.000000	9.457145	0.094397	0.137028
300.000000	85.973989	0.254585	0.410899
340.000000	26.784057	0.143317	0.426083
380.000000	15.667740	0.217164	0.628776
420.000000	159.153798	0.703093	1.221785
460.000000	78.632915	0.738966	1.329349
500.000000	57.451539	0.547079	1.286207
540.000000	43.331749	1.098647	2.329780
580.000000	2.842483	1.211376	1.966359
620.000000	0.000000	1.276066	3.745538
660.000000	0.000000	1.635647	3.895079
700.000000	0.000000	3.463923	6.294086
740.000000	0.000000	2.631013	4.713351
780.000000	0.000000	3.645453	8.095853
820.000000	0.000000	2.948735	4.560647
860.000000	0.000000	0.000000	0.000000
900.000000	0.000000	0.000000	0.000000
940.000000	0.000000	0.000000	0.000000
980.000000	0.000000	0.000000	0.000000
1020.000000	0.000000	0.000000	0.000000
1060.000000	0.000000	0.000000	0.000000
1100.000000	0.000000	0.000000	0.000000
1140.000000	0.000000	0.000000	0.000000
1180.000000	0.000000	0.000000	0.000000
1220.000000	0.000000	0.000000	0.000000
1260.000000	0.000000	0.000000	0.000000
1300.000000	0.000000	0.000000	0.000000
1340.000000	0.000000	0.000000	0.000000
1380.000000	0.000000	0.000000	0.000000
1420.000000	0.000000	0.000000	0.000000
1460.000000	0.000000	0.000000	0.000000
1500.000000	0.000000	0.000000	0.000000
1540.000000	0.000000	0.000000	0.000000
1580.000000	0.000000	0.000000	0.000000
1620.000000	0.000000	0.000000	0.000000
1660.000000	0.000000	0.000000	0.000000
1700.000000	0.000000	0.000000	0.000000
1740.000000	0.000000	0.000000	0.000000
1780.000000	0.000000	0.000000	0.000000
1820.000000	0.000000	0.000000	0.000000
1860.000000	0.000000	0.000000	0.000000
1900.000000	0.000000	0.000000	0.000000
1940.000000	0.000000	0.000000	0.000000
1980.000000	0.000000	0.000000	0.000000
