# Supplementary material for: An experimentally-informed polymer model reveals high resolution organization of genomic loci
Source: Nat Commun. 2026 Feb 4;17:2338. doi: 10.1038/s41467-026-68928-w (PMC12979793; doi:10.1038/s41467-026-68928-w)
Supplement: Supplementary file 4 — Source Data [file 41467_2026_68928_MOESM4_ESM.zip › Source_Data/SupplyFig14/rdf_snapshot_103.txt]

20.000000	168.010566	2.610296	4.305638
60.000000	58.113808	0.165445	0.469073
100.000000	69.554154	0.188412	0.400688
140.000000	8.621114	0.097748	0.151866
180.000000	34.044412	0.157085	0.307330
220.000000	9.727462	0.081359	0.205731
260.000000	6.977178	0.062546	0.119355
300.000000	13.043934	0.126901	0.329462
340.000000	113.479648	0.168825	0.386241
380.000000	25.847896	0.344016	0.854906
420.000000	40.972696	0.635390	1.040293
460.000000	351.224105	1.167975	2.174254
500.000000	15.121418	0.624123	1.158939
540.000000	64.968801	1.051033	2.529832
580.000000	0.000000	0.269116	0.863414
620.000000	5.429295	1.604381	3.629069
660.000000	0.000000	1.359283	2.937586
700.000000	0.000000	2.532857	6.069306
740.000000	0.000000	3.253986	6.509483
780.000000	0.000000	4.355773	10.522749
820.000000	0.000000	0.924996	1.563803
860.000000	0.000000	0.000000	0.000000
900.000000	0.000000	0.000000	0.000000
940.000000	0.000000	0.000000	0.000000
980.000000	0.000000	0.000000	0.000000
1020.000000	0.000000	0.000000	0.000000
1060.000000	0.000000	0.000000	0.000000
1100.000000	0.000000	0.000000	0.000000
1140.000000	0.000000	0.000000	0.000000
1180.000000	0.000000	0.000000	0.000000
1220.000000	0.000000	0.000000	0.000000
1260.000000	0.000000	0.000000	0.000000
1300.000000	0.000000	0.000000	0.000000
1340.000000	0.000000	0.000000	0.000000
1380.000000	0.000000	0.000000	0.000000
1420.000000	0.000000	0.000000	0.000000
1460.000000	0.000000	0.000000	0.000000
1500.000000	0.000000	0.000000	0.000000
1540.000000	0.000000	0.000000	0.000000
1580.000000	0.000000	0.000000	0.000000
1620.000000	0.000000	0.000000	0.000000
1660.000000	0.000000	0.000000	0.000000
1700.000000	0.000000	0.000000	0.000000
1740.000000	0.000000	0.000000	0.000000
1780.000000	0.000000	0.000000	0.000000
1820.000000	0.000000	0.000000	0.000000
1860.000000	0.000000	0.000000	0.000000
1900.000000	0.000000	0.000000	0.000000
1940.000000	0.000000	0.000000	0.000000
1980.000000	0.000000	0.000000	0.000000
