# Supplementary material for: An experimentally-informed polymer model reveals high resolution organization of genomic loci
Source: Nat Commun. 2026 Feb 4;17:2338. doi: 10.1038/s41467-026-68928-w (PMC12979793; doi:10.1038/s41467-026-68928-w)
Supplement: Supplementary file 4 — Source Data [file 41467_2026_68928_MOESM4_ESM.zip › Source_Data/SupplyFig14/rdf_snapshot_104.txt]

20.000000	136.345589	0.748098	4.438883
60.000000	25.353331	0.106666	0.399080
100.000000	26.379980	0.089852	0.285795
140.000000	5.190299	0.038106	0.176956
180.000000	77.693886	0.065736	0.185526
220.000000	25.109199	0.038590	0.145218
260.000000	2.179331	0.041054	0.086289
300.000000	53.096645	0.243970	0.484127
340.000000	43.018389	0.281565	0.386221
380.000000	112.391216	0.503404	0.963781
420.000000	60.678878	0.553653	1.042509
460.000000	45.898892	0.130660	0.911626
500.000000	270.619029	0.763187	2.031603
540.000000	121.651784	1.760071	3.012013
580.000000	19.241744	1.276642	2.413950
620.000000	0.000000	4.252716	4.387197
660.000000	0.000000	1.548598	5.573921
700.000000	0.000000	2.550223	6.088420
740.000000	0.000000	2.887704	6.561030
780.000000	0.000000	4.840776	11.044614
820.000000	0.000000	3.780138	10.128037
860.000000	0.000000	0.000000	0.000000
900.000000	0.000000	0.000000	0.000000
940.000000	0.000000	0.000000	0.000000
980.000000	0.000000	0.000000	0.000000
1020.000000	0.000000	0.000000	0.000000
1060.000000	0.000000	0.000000	0.000000
1100.000000	0.000000	0.000000	0.000000
1140.000000	0.000000	0.000000	0.000000
1180.000000	0.000000	0.000000	0.000000
1220.000000	0.000000	0.000000	0.000000
1260.000000	0.000000	0.000000	0.000000
1300.000000	0.000000	0.000000	0.000000
1340.000000	0.000000	0.000000	0.000000
1380.000000	0.000000	0.000000	0.000000
1420.000000	0.000000	0.000000	0.000000
1460.000000	0.000000	0.000000	0.000000
1500.000000	0.000000	0.000000	0.000000
1540.000000	0.000000	0.000000	0.000000
1580.000000	0.000000	0.000000	0.000000
1620.000000	0.000000	0.000000	0.000000
1660.000000	0.000000	0.000000	0.000000
1700.000000	0.000000	0.000000	0.000000
1740.000000	0.000000	0.000000	0.000000
1780.000000	0.000000	0.000000	0.000000
1820.000000	0.000000	0.000000	0.000000
1860.000000	0.000000	0.000000	0.000000
1900.000000	0.000000	0.000000	0.000000
1940.000000	0.000000	0.000000	0.000000
1980.000000	0.000000	0.000000	0.000000
