# Supplementary material for: An experimentally-informed polymer model reveals high resolution organization of genomic loci
Source: Nat Commun. 2026 Feb 4;17:2338. doi: 10.1038/s41467-026-68928-w (PMC12979793; doi:10.1038/s41467-026-68928-w)
Supplement: Supplementary file 4 — Source Data [file 41467_2026_68928_MOESM4_ESM.zip › Source_Data/SupplyFig14/rdf_snapshot_105.txt]

20.000000	66.937793	0.879801	1.619417
60.000000	87.197223	0.389893	0.775889
100.000000	63.965350	0.062181	0.264542
140.000000	18.382121	0.167883	0.218740
180.000000	49.291911	0.064782	0.160373
220.000000	19.465985	0.023447	0.085113
260.000000	1.939292	0.050347	0.098531
300.000000	24.496667	0.128451	0.400648
340.000000	17.280005	0.083421	0.313201
380.000000	41.197505	0.383719	0.969357
420.000000	229.486370	0.727208	1.180286
460.000000	42.460257	0.725015	1.736768
500.000000	90.312240	0.865745	2.242882
540.000000	471.485686	1.872795	3.631485
580.000000	0.000000	1.571067	2.297471
620.000000	0.000000	1.102417	3.556821
660.000000	0.000000	0.707327	2.004765
700.000000	0.000000	3.156802	5.256686
740.000000	0.000000	3.456042	6.989373
780.000000	0.000000	4.022375	8.258045
820.000000	0.000000	4.883143	7.788089
860.000000	0.000000	0.000000	0.000000
900.000000	0.000000	0.000000	0.000000
940.000000	0.000000	0.000000	0.000000
980.000000	0.000000	0.000000	0.000000
1020.000000	0.000000	0.000000	0.000000
1060.000000	0.000000	0.000000	0.000000
1100.000000	0.000000	0.000000	0.000000
1140.000000	0.000000	0.000000	0.000000
1180.000000	0.000000	0.000000	0.000000
1220.000000	0.000000	0.000000	0.000000
1260.000000	0.000000	0.000000	0.000000
1300.000000	0.000000	0.000000	0.000000
1340.000000	0.000000	0.000000	0.000000
1380.000000	0.000000	0.000000	0.000000
1420.000000	0.000000	0.000000	0.000000
1460.000000	0.000000	0.000000	0.000000
1500.000000	0.000000	0.000000	0.000000
1540.000000	0.000000	0.000000	0.000000
1580.000000	0.000000	0.000000	0.000000
1620.000000	0.000000	0.000000	0.000000
1660.000000	0.000000	0.000000	0.000000
1700.000000	0.000000	0.000000	0.000000
1740.000000	0.000000	0.000000	0.000000
1780.000000	0.000000	0.000000	0.000000
1820.000000	0.000000	0.000000	0.000000
1860.000000	0.000000	0.000000	0.000000
1900.000000	0.000000	0.000000	0.000000
1940.000000	0.000000	0.000000	0.000000
1980.000000	0.000000	0.000000	0.000000
