# Supplementary material for: An experimentally-informed polymer model reveals high resolution organization of genomic loci
Source: Nat Commun. 2026 Feb 4;17:2338. doi: 10.1038/s41467-026-68928-w (PMC12979793; doi:10.1038/s41467-026-68928-w)
Supplement: Supplementary file 4 — Source Data [file 41467_2026_68928_MOESM4_ESM.zip › Source_Data/SupplyFig14/rdf_snapshot_106.txt]

20.000000	0.000000	0.000000	0.000000
60.000000	37.781932	0.293866	0.954323
100.000000	26.138556	0.232555	0.459005
140.000000	12.057490	0.101017	0.158045
180.000000	49.992367	0.098266	0.220762
220.000000	42.025839	0.113511	0.213073
260.000000	40.744658	0.136183	0.235149
300.000000	93.233452	0.241840	0.426791
340.000000	59.807812	0.170877	0.347712
380.000000	56.438642	0.683877	1.171050
420.000000	39.378096	0.689877	1.153353
460.000000	73.309642	0.333396	0.776755
500.000000	53.658458	0.950354	1.324467
540.000000	41.731101	0.626727	1.980692
580.000000	158.506417	0.673104	1.664190
620.000000	0.000000	2.120147	3.255961
660.000000	0.000000	3.073336	5.231035
700.000000	0.000000	2.033892	3.978966
740.000000	0.000000	2.963526	5.464960
780.000000	0.000000	4.175783	8.003019
820.000000	0.000000	2.517987	3.714541
860.000000	0.000000	0.000000	0.000000
900.000000	0.000000	0.000000	0.000000
940.000000	0.000000	0.000000	0.000000
980.000000	0.000000	0.000000	0.000000
1020.000000	0.000000	0.000000	0.000000
1060.000000	0.000000	0.000000	0.000000
1100.000000	0.000000	0.000000	0.000000
1140.000000	0.000000	0.000000	0.000000
1180.000000	0.000000	0.000000	0.000000
1220.000000	0.000000	0.000000	0.000000
1260.000000	0.000000	0.000000	0.000000
1300.000000	0.000000	0.000000	0.000000
1340.000000	0.000000	0.000000	0.000000
1380.000000	0.000000	0.000000	0.000000
1420.000000	0.000000	0.000000	0.000000
1460.000000	0.000000	0.000000	0.000000
1500.000000	0.000000	0.000000	0.000000
1540.000000	0.000000	0.000000	0.000000
1580.000000	0.000000	0.000000	0.000000
1620.000000	0.000000	0.000000	0.000000
1660.000000	0.000000	0.000000	0.000000
1700.000000	0.000000	0.000000	0.000000
1740.000000	0.000000	0.000000	0.000000
1780.000000	0.000000	0.000000	0.000000
1820.000000	0.000000	0.000000	0.000000
1860.000000	0.000000	0.000000	0.000000
1900.000000	0.000000	0.000000	0.000000
1940.000000	0.000000	0.000000	0.000000
1980.000000	0.000000	0.000000	0.000000
