# Supplementary material for: An experimentally-informed polymer model reveals high resolution organization of genomic loci
Source: Nat Commun. 2026 Feb 4;17:2338. doi: 10.1038/s41467-026-68928-w (PMC12979793; doi:10.1038/s41467-026-68928-w)
Supplement: Supplementary file 4 — Source Data [file 41467_2026_68928_MOESM4_ESM.zip › Source_Data/SupplyFig14/rdf_snapshot_107.txt]

20.000000	0.000000	0.000000	0.000000
60.000000	107.488794	0.350013	1.088429
100.000000	16.480508	0.150283	0.411128
140.000000	7.600079	0.066625	0.153425
180.000000	11.549102	0.060355	0.182132
220.000000	69.478206	0.101322	0.233315
260.000000	49.068515	0.130507	0.289321
300.000000	24.899172	0.124354	0.420245
340.000000	63.943991	0.364724	0.602864
380.000000	32.249928	0.351580	0.826626
420.000000	82.367938	0.461212	0.778443
460.000000	378.243823	0.712149	1.577558
500.000000	211.223263	1.229521	2.884006
540.000000	189.800715	1.404985	2.302033
580.000000	16.630253	0.616291	1.111882
620.000000	11.314715	2.801733	5.103140
660.000000	0.000000	1.225806	3.199720
700.000000	0.000000	3.628135	5.636645
740.000000	0.000000	5.579856	9.800478
780.000000	0.000000	3.062344	7.302309
820.000000	0.000000	3.725527	6.205984
860.000000	0.000000	0.000000	0.000000
900.000000	0.000000	0.000000	0.000000
940.000000	0.000000	0.000000	0.000000
980.000000	0.000000	0.000000	0.000000
1020.000000	0.000000	0.000000	0.000000
1060.000000	0.000000	0.000000	0.000000
1100.000000	0.000000	0.000000	0.000000
1140.000000	0.000000	0.000000	0.000000
1180.000000	0.000000	0.000000	0.000000
1220.000000	0.000000	0.000000	0.000000
1260.000000	0.000000	0.000000	0.000000
1300.000000	0.000000	0.000000	0.000000
1340.000000	0.000000	0.000000	0.000000
1380.000000	0.000000	0.000000	0.000000
1420.000000	0.000000	0.000000	0.000000
1460.000000	0.000000	0.000000	0.000000
1500.000000	0.000000	0.000000	0.000000
1540.000000	0.000000	0.000000	0.000000
1580.000000	0.000000	0.000000	0.000000
1620.000000	0.000000	0.000000	0.000000
1660.000000	0.000000	0.000000	0.000000
1700.000000	0.000000	0.000000	0.000000
1740.000000	0.000000	0.000000	0.000000
1780.000000	0.000000	0.000000	0.000000
1820.000000	0.000000	0.000000	0.000000
1860.000000	0.000000	0.000000	0.000000
1900.000000	0.000000	0.000000	0.000000
1940.000000	0.000000	0.000000	0.000000
1980.000000	0.000000	0.000000	0.000000
