# Supplementary material for: An experimentally-informed polymer model reveals high resolution organization of genomic loci
Source: Nat Commun. 2026 Feb 4;17:2338. doi: 10.1038/s41467-026-68928-w (PMC12979793; doi:10.1038/s41467-026-68928-w)
Supplement: Supplementary file 4 — Source Data [file 41467_2026_68928_MOESM4_ESM.zip › Source_Data/SupplyFig14/rdf_snapshot_108.txt]

20.000000	64.841565	2.368575	4.978462
60.000000	33.061593	0.382223	0.712281
100.000000	14.877765	0.179205	0.404474
140.000000	5.730454	0.056162	0.167286
180.000000	12.337893	0.116158	0.185545
220.000000	47.564944	0.133952	0.239919
260.000000	11.518920	0.088496	0.144040
300.000000	131.921475	0.212643	0.637301
340.000000	16.946330	0.059298	0.237618
380.000000	54.616649	0.569067	1.343714
420.000000	46.401560	0.350473	0.773498
460.000000	181.376147	0.794478	1.455594
500.000000	229.994897	1.251722	1.934818
540.000000	165.003056	1.752161	2.194786
580.000000	0.000000	1.449301	2.187187
620.000000	0.000000	2.111387	4.517848
660.000000	0.000000	1.667570	3.136933
700.000000	0.000000	1.732921	5.477124
740.000000	0.000000	3.264385	6.301756
780.000000	0.000000	4.390132	8.247475
820.000000	0.000000	1.812309	3.419545
860.000000	0.000000	0.000000	0.000000
900.000000	0.000000	0.000000	0.000000
940.000000	0.000000	0.000000	0.000000
980.000000	0.000000	0.000000	0.000000
1020.000000	0.000000	0.000000	0.000000
1060.000000	0.000000	0.000000	0.000000
1100.000000	0.000000	0.000000	0.000000
1140.000000	0.000000	0.000000	0.000000
1180.000000	0.000000	0.000000	0.000000
1220.000000	0.000000	0.000000	0.000000
1260.000000	0.000000	0.000000	0.000000
1300.000000	0.000000	0.000000	0.000000
1340.000000	0.000000	0.000000	0.000000
1380.000000	0.000000	0.000000	0.000000
1420.000000	0.000000	0.000000	0.000000
1460.000000	0.000000	0.000000	0.000000
1500.000000	0.000000	0.000000	0.000000
1540.000000	0.000000	0.000000	0.000000
1580.000000	0.000000	0.000000	0.000000
1620.000000	0.000000	0.000000	0.000000
1660.000000	0.000000	0.000000	0.000000
1700.000000	0.000000	0.000000	0.000000
1740.000000	0.000000	0.000000	0.000000
1780.000000	0.000000	0.000000	0.000000
1820.000000	0.000000	0.000000	0.000000
1860.000000	0.000000	0.000000	0.000000
1900.000000	0.000000	0.000000	0.000000
1940.000000	0.000000	0.000000	0.000000
1980.000000	0.000000	0.000000	0.000000
