# Supplementary material for: An experimentally-informed polymer model reveals high resolution organization of genomic loci
Source: Nat Commun. 2026 Feb 4;17:2338. doi: 10.1038/s41467-026-68928-w (PMC12979793; doi:10.1038/s41467-026-68928-w)
Supplement: Supplementary file 4 — Source Data [file 41467_2026_68928_MOESM4_ESM.zip › Source_Data/SupplyFig14/rdf_snapshot_109.txt]

20.000000	0.000000	0.000000	0.000000
60.000000	58.717881	0.525037	1.687975
100.000000	40.131808	0.134272	0.294165
140.000000	13.081070	0.073467	0.268317
180.000000	87.527543	0.124322	0.199278
220.000000	32.126142	0.061214	0.241452
260.000000	55.549719	0.292302	0.569995
300.000000	15.950706	0.234300	0.305516
340.000000	229.983954	0.519748	1.073754
380.000000	59.982592	0.567486	1.235673
420.000000	27.243462	0.304480	0.441440
460.000000	384.205869	1.232928	2.573367
500.000000	14.284349	0.961142	1.919133
540.000000	0.000000	0.832842	1.725654
580.000000	0.000000	1.526228	2.426265
620.000000	0.000000	1.446765	4.317152
660.000000	0.000000	2.340947	5.551115
700.000000	0.000000	3.728628	8.732406
740.000000	0.000000	5.158921	10.217346
780.000000	0.000000	1.994109	1.794629
820.000000	0.000000	0.000000	0.000000
860.000000	0.000000	0.000000	0.000000
900.000000	0.000000	0.000000	0.000000
940.000000	0.000000	0.000000	0.000000
980.000000	0.000000	0.000000	0.000000
1020.000000	0.000000	0.000000	0.000000
1060.000000	0.000000	0.000000	0.000000
1100.000000	0.000000	0.000000	0.000000
1140.000000	0.000000	0.000000	0.000000
1180.000000	0.000000	0.000000	0.000000
1220.000000	0.000000	0.000000	0.000000
1260.000000	0.000000	0.000000	0.000000
1300.000000	0.000000	0.000000	0.000000
1340.000000	0.000000	0.000000	0.000000
1380.000000	0.000000	0.000000	0.000000
1420.000000	0.000000	0.000000	0.000000
1460.000000	0.000000	0.000000	0.000000
1500.000000	0.000000	0.000000	0.000000
1540.000000	0.000000	0.000000	0.000000
1580.000000	0.000000	0.000000	0.000000
1620.000000	0.000000	0.000000	0.000000
1660.000000	0.000000	0.000000	0.000000
1700.000000	0.000000	0.000000	0.000000
1740.000000	0.000000	0.000000	0.000000
1780.000000	0.000000	0.000000	0.000000
1820.000000	0.000000	0.000000	0.000000
1860.000000	0.000000	0.000000	0.000000
1900.000000	0.000000	0.000000	0.000000
1940.000000	0.000000	0.000000	0.000000
1980.000000	0.000000	0.000000	0.000000
