# Supplementary material for: An experimentally-informed polymer model reveals high resolution organization of genomic loci
Source: Nat Commun. 2026 Feb 4;17:2338. doi: 10.1038/s41467-026-68928-w (PMC12979793; doi:10.1038/s41467-026-68928-w)
Supplement: Supplementary file 4 — Source Data [file 41467_2026_68928_MOESM4_ESM.zip › Source_Data/SupplyFig14/rdf_snapshot_10.txt]

20.000000	189.193630	2.076031	3.945904
60.000000	0.000000	0.093035	0.199303
100.000000	19.467197	0.021100	0.113018
140.000000	5.926984	0.102010	0.296879
180.000000	118.376445	0.050839	0.233132
220.000000	18.103370	0.004714	0.077096
260.000000	3.098607	0.035965	0.069580
300.000000	13.982948	0.303159	0.422371
340.000000	84.300222	0.157312	0.402975
380.000000	299.225138	0.495940	1.189117
420.000000	65.506899	0.336603	0.513504
460.000000	32.366401	0.562341	0.951613
500.000000	19.302183	0.570544	1.378198
540.000000	137.056778	1.094441	2.805431
580.000000	31.380079	1.412449	2.247840
620.000000	88.488171	2.759695	6.118231
660.000000	35.212183	2.050209	3.001287
700.000000	0.000000	1.969273	5.198913
740.000000	0.000000	3.450374	7.123855
780.000000	0.000000	4.257282	5.386459
820.000000	0.000000	7.118519	11.549619
860.000000	0.000000	4.362518	15.161506
900.000000	0.000000	0.000000	0.000000
940.000000	0.000000	0.000000	0.000000
980.000000	0.000000	0.000000	0.000000
1020.000000	0.000000	0.000000	0.000000
1060.000000	0.000000	0.000000	0.000000
1100.000000	0.000000	0.000000	0.000000
1140.000000	0.000000	0.000000	0.000000
1180.000000	0.000000	0.000000	0.000000
1220.000000	0.000000	0.000000	0.000000
1260.000000	0.000000	0.000000	0.000000
1300.000000	0.000000	0.000000	0.000000
1340.000000	0.000000	0.000000	0.000000
1380.000000	0.000000	0.000000	0.000000
1420.000000	0.000000	0.000000	0.000000
1460.000000	0.000000	0.000000	0.000000
1500.000000	0.000000	0.000000	0.000000
1540.000000	0.000000	0.000000	0.000000
1580.000000	0.000000	0.000000	0.000000
1620.000000	0.000000	0.000000	0.000000
1660.000000	0.000000	0.000000	0.000000
1700.000000	0.000000	0.000000	0.000000
1740.000000	0.000000	0.000000	0.000000
1780.000000	0.000000	0.000000	0.000000
1820.000000	0.000000	0.000000	0.000000
1860.000000	0.000000	0.000000	0.000000
1900.000000	0.000000	0.000000	0.000000
1940.000000	0.000000	0.000000	0.000000
1980.000000	0.000000	0.000000	0.000000
