# Supplementary material for: An experimentally-informed polymer model reveals high resolution organization of genomic loci
Source: Nat Commun. 2026 Feb 4;17:2338. doi: 10.1038/s41467-026-68928-w (PMC12979793; doi:10.1038/s41467-026-68928-w)
Supplement: Supplementary file 4 — Source Data [file 41467_2026_68928_MOESM4_ESM.zip › Source_Data/SupplyFig14/rdf_snapshot_110.txt]

20.000000	0.000000	0.000000	0.000000
60.000000	2.597878	0.152887	0.375354
100.000000	13.018508	0.114541	0.204138
140.000000	5.398150	0.053084	0.113406
180.000000	7.833129	0.079407	0.173731
220.000000	36.174588	0.075210	0.204684
260.000000	17.267720	0.122005	0.278446
300.000000	16.419510	0.075973	0.194424
340.000000	53.018229	0.131613	0.478159
380.000000	30.752662	0.354082	0.656460
420.000000	102.874159	0.507164	1.238760
460.000000	133.940426	0.787683	1.503279
500.000000	147.341469	1.570832	2.315619
540.000000	293.399722	2.357489	2.759255
580.000000	1.850371	1.942653	2.981543
620.000000	0.000000	2.196477	2.604305
660.000000	0.000000	1.960528	5.180534
700.000000	0.000000	2.785883	7.886597
740.000000	0.000000	7.676599	11.775911
780.000000	0.000000	6.013315	13.320613
820.000000	0.000000	13.848529	22.369170
860.000000	0.000000	0.000000	0.000000
900.000000	0.000000	0.000000	0.000000
940.000000	0.000000	0.000000	0.000000
980.000000	0.000000	0.000000	0.000000
1020.000000	0.000000	0.000000	0.000000
1060.000000	0.000000	0.000000	0.000000
1100.000000	0.000000	0.000000	0.000000
1140.000000	0.000000	0.000000	0.000000
1180.000000	0.000000	0.000000	0.000000
1220.000000	0.000000	0.000000	0.000000
1260.000000	0.000000	0.000000	0.000000
1300.000000	0.000000	0.000000	0.000000
1340.000000	0.000000	0.000000	0.000000
1380.000000	0.000000	0.000000	0.000000
1420.000000	0.000000	0.000000	0.000000
1460.000000	0.000000	0.000000	0.000000
1500.000000	0.000000	0.000000	0.000000
1540.000000	0.000000	0.000000	0.000000
1580.000000	0.000000	0.000000	0.000000
1620.000000	0.000000	0.000000	0.000000
1660.000000	0.000000	0.000000	0.000000
1700.000000	0.000000	0.000000	0.000000
1740.000000	0.000000	0.000000	0.000000
1780.000000	0.000000	0.000000	0.000000
1820.000000	0.000000	0.000000	0.000000
1860.000000	0.000000	0.000000	0.000000
1900.000000	0.000000	0.000000	0.000000
1940.000000	0.000000	0.000000	0.000000
1980.000000	0.000000	0.000000	0.000000
