# Supplementary material for: An experimentally-informed polymer model reveals high resolution organization of genomic loci
Source: Nat Commun. 2026 Feb 4;17:2338. doi: 10.1038/s41467-026-68928-w (PMC12979793; doi:10.1038/s41467-026-68928-w)
Supplement: Supplementary file 4 — Source Data [file 41467_2026_68928_MOESM4_ESM.zip › Source_Data/SupplyFig14/rdf_snapshot_111.txt]

20.000000	0.000000	0.000000	0.000000
60.000000	9.184279	0.193168	0.501140
100.000000	8.549776	0.096125	0.123713
140.000000	51.188693	0.185878	0.317334
180.000000	58.271220	0.055685	0.133723
220.000000	38.296205	0.041523	0.159223
260.000000	21.806882	0.048600	0.195339
300.000000	79.490581	0.204692	0.383496
340.000000	12.585835	0.124693	0.318140
380.000000	44.172827	0.310667	0.714575
420.000000	87.538071	0.561688	1.328607
460.000000	72.113469	0.994856	1.704970
500.000000	115.732818	1.304805	1.925220
540.000000	25.212807	1.114001	1.896660
580.000000	7.254285	1.513630	2.469972
620.000000	0.000000	1.376121	3.751269
660.000000	0.000000	1.797536	4.283387
700.000000	0.000000	2.885826	4.217849
740.000000	0.000000	4.530256	7.254833
780.000000	0.000000	2.391483	6.056594
820.000000	0.000000	2.395113	2.995675
860.000000	0.000000	0.000000	0.000000
900.000000	0.000000	0.000000	0.000000
940.000000	0.000000	0.000000	0.000000
980.000000	0.000000	0.000000	0.000000
1020.000000	0.000000	0.000000	0.000000
1060.000000	0.000000	0.000000	0.000000
1100.000000	0.000000	0.000000	0.000000
1140.000000	0.000000	0.000000	0.000000
1180.000000	0.000000	0.000000	0.000000
1220.000000	0.000000	0.000000	0.000000
1260.000000	0.000000	0.000000	0.000000
1300.000000	0.000000	0.000000	0.000000
1340.000000	0.000000	0.000000	0.000000
1380.000000	0.000000	0.000000	0.000000
1420.000000	0.000000	0.000000	0.000000
1460.000000	0.000000	0.000000	0.000000
1500.000000	0.000000	0.000000	0.000000
1540.000000	0.000000	0.000000	0.000000
1580.000000	0.000000	0.000000	0.000000
1620.000000	0.000000	0.000000	0.000000
1660.000000	0.000000	0.000000	0.000000
1700.000000	0.000000	0.000000	0.000000
1740.000000	0.000000	0.000000	0.000000
1780.000000	0.000000	0.000000	0.000000
1820.000000	0.000000	0.000000	0.000000
1860.000000	0.000000	0.000000	0.000000
1900.000000	0.000000	0.000000	0.000000
1940.000000	0.000000	0.000000	0.000000
1980.000000	0.000000	0.000000	0.000000
