# Supplementary material for: An experimentally-informed polymer model reveals high resolution organization of genomic loci
Source: Nat Commun. 2026 Feb 4;17:2338. doi: 10.1038/s41467-026-68928-w (PMC12979793; doi:10.1038/s41467-026-68928-w)
Supplement: Supplementary file 4 — Source Data [file 41467_2026_68928_MOESM4_ESM.zip › Source_Data/SupplyFig14/rdf_snapshot_112.txt]

20.000000	0.000000	0.000000	0.000000
60.000000	29.538073	0.182651	0.396430
100.000000	6.728976	0.038271	0.214256
140.000000	21.417212	0.116012	0.250769
180.000000	26.849599	0.120738	0.266558
220.000000	16.122611	0.094080	0.178752
260.000000	1.675302	0.092680	0.149649
300.000000	14.561569	0.172786	0.443924
340.000000	108.064710	0.197160	0.314672
380.000000	126.912778	0.448515	1.096418
420.000000	116.573525	0.573293	1.195494
460.000000	112.221669	1.321795	1.928479
500.000000	128.490765	1.251664	2.795246
540.000000	34.203520	1.573227	1.390710
580.000000	0.000000	1.521524	2.842266
620.000000	0.000000	1.516581	3.340928
660.000000	0.000000	2.573527	6.240646
700.000000	0.000000	2.121328	5.478900
740.000000	0.000000	3.448027	9.215925
780.000000	0.000000	2.879983	4.511239
820.000000	0.000000	0.000000	0.000000
860.000000	0.000000	0.000000	0.000000
900.000000	0.000000	0.000000	0.000000
940.000000	0.000000	0.000000	0.000000
980.000000	0.000000	0.000000	0.000000
1020.000000	0.000000	0.000000	0.000000
1060.000000	0.000000	0.000000	0.000000
1100.000000	0.000000	0.000000	0.000000
1140.000000	0.000000	0.000000	0.000000
1180.000000	0.000000	0.000000	0.000000
1220.000000	0.000000	0.000000	0.000000
1260.000000	0.000000	0.000000	0.000000
1300.000000	0.000000	0.000000	0.000000
1340.000000	0.000000	0.000000	0.000000
1380.000000	0.000000	0.000000	0.000000
1420.000000	0.000000	0.000000	0.000000
1460.000000	0.000000	0.000000	0.000000
1500.000000	0.000000	0.000000	0.000000
1540.000000	0.000000	0.000000	0.000000
1580.000000	0.000000	0.000000	0.000000
1620.000000	0.000000	0.000000	0.000000
1660.000000	0.000000	0.000000	0.000000
1700.000000	0.000000	0.000000	0.000000
1740.000000	0.000000	0.000000	0.000000
1780.000000	0.000000	0.000000	0.000000
1820.000000	0.000000	0.000000	0.000000
1860.000000	0.000000	0.000000	0.000000
1900.000000	0.000000	0.000000	0.000000
1940.000000	0.000000	0.000000	0.000000
1980.000000	0.000000	0.000000	0.000000
