# Supplementary material for: An experimentally-informed polymer model reveals high resolution organization of genomic loci
Source: Nat Commun. 2026 Feb 4;17:2338. doi: 10.1038/s41467-026-68928-w (PMC12979793; doi:10.1038/s41467-026-68928-w)
Supplement: Supplementary file 4 — Source Data [file 41467_2026_68928_MOESM4_ESM.zip › Source_Data/SupplyFig14/rdf_snapshot_113.txt]

20.000000	0.000000	0.000000	0.000000
60.000000	5.690853	0.129286	0.546787
100.000000	4.247158	0.022226	0.133299
140.000000	10.989147	0.138625	0.433113
180.000000	83.378410	0.217429	0.413151
220.000000	119.789703	0.144402	0.299027
260.000000	0.571693	0.009028	0.063453
300.000000	34.785365	0.309237	0.583590
340.000000	44.801504	0.062460	0.246102
380.000000	42.313037	0.541020	1.457309
420.000000	22.595064	0.308060	0.528483
460.000000	269.480767	0.745991	1.803331
500.000000	138.345885	0.864092	2.406979
540.000000	34.968359	0.481505	1.362466
580.000000	47.721886	1.314694	2.190013
620.000000	10.264020	1.939197	3.858222
660.000000	9.636365	1.211192	2.558917
700.000000	0.000000	2.490551	6.371876
740.000000	0.000000	4.101848	9.396803
780.000000	0.000000	1.643190	3.911095
820.000000	0.000000	1.689450	4.950974
860.000000	0.000000	0.000000	0.000000
900.000000	0.000000	0.000000	0.000000
940.000000	0.000000	0.000000	0.000000
980.000000	0.000000	0.000000	0.000000
1020.000000	0.000000	0.000000	0.000000
1060.000000	0.000000	0.000000	0.000000
1100.000000	0.000000	0.000000	0.000000
1140.000000	0.000000	0.000000	0.000000
1180.000000	0.000000	0.000000	0.000000
1220.000000	0.000000	0.000000	0.000000
1260.000000	0.000000	0.000000	0.000000
1300.000000	0.000000	0.000000	0.000000
1340.000000	0.000000	0.000000	0.000000
1380.000000	0.000000	0.000000	0.000000
1420.000000	0.000000	0.000000	0.000000
1460.000000	0.000000	0.000000	0.000000
1500.000000	0.000000	0.000000	0.000000
1540.000000	0.000000	0.000000	0.000000
1580.000000	0.000000	0.000000	0.000000
1620.000000	0.000000	0.000000	0.000000
1660.000000	0.000000	0.000000	0.000000
1700.000000	0.000000	0.000000	0.000000
1740.000000	0.000000	0.000000	0.000000
1780.000000	0.000000	0.000000	0.000000
1820.000000	0.000000	0.000000	0.000000
1860.000000	0.000000	0.000000	0.000000
1900.000000	0.000000	0.000000	0.000000
1940.000000	0.000000	0.000000	0.000000
1980.000000	0.000000	0.000000	0.000000
