# Supplementary material for: An experimentally-informed polymer model reveals high resolution organization of genomic loci
Source: Nat Commun. 2026 Feb 4;17:2338. doi: 10.1038/s41467-026-68928-w (PMC12979793; doi:10.1038/s41467-026-68928-w)
Supplement: Supplementary file 4 — Source Data [file 41467_2026_68928_MOESM4_ESM.zip › Source_Data/SupplyFig14/rdf_snapshot_114.txt]

20.000000	0.000000	0.889199	4.813861
60.000000	0.000000	0.000000	0.000000
100.000000	2.198302	0.052946	0.322020
140.000000	34.872299	0.157952	0.309659
180.000000	27.802307	0.156109	0.360310
220.000000	39.051523	0.077641	0.190067
260.000000	13.647358	0.103602	0.252041
300.000000	97.172821	0.112758	0.571820
340.000000	144.699608	0.452995	0.739218
380.000000	80.018516	0.169664	0.592700
420.000000	211.141886	0.943523	1.107042
460.000000	106.272225	1.098429	1.918490
500.000000	354.884804	1.913215	4.077890
540.000000	160.622372	0.607668	1.251473
580.000000	97.458983	1.561646	3.317568
620.000000	0.000000	2.546545	6.924783
660.000000	0.000000	2.703881	8.444921
700.000000	0.000000	3.561483	9.322637
740.000000	0.000000	6.543618	14.770330
780.000000	0.000000	4.881403	13.014882
820.000000	0.000000	3.603830	5.222292
860.000000	0.000000	0.000000	0.000000
900.000000	0.000000	0.000000	0.000000
940.000000	0.000000	0.000000	0.000000
980.000000	0.000000	0.000000	0.000000
1020.000000	0.000000	0.000000	0.000000
1060.000000	0.000000	0.000000	0.000000
1100.000000	0.000000	0.000000	0.000000
1140.000000	0.000000	0.000000	0.000000
1180.000000	0.000000	0.000000	0.000000
1220.000000	0.000000	0.000000	0.000000
1260.000000	0.000000	0.000000	0.000000
1300.000000	0.000000	0.000000	0.000000
1340.000000	0.000000	0.000000	0.000000
1380.000000	0.000000	0.000000	0.000000
1420.000000	0.000000	0.000000	0.000000
1460.000000	0.000000	0.000000	0.000000
1500.000000	0.000000	0.000000	0.000000
1540.000000	0.000000	0.000000	0.000000
1580.000000	0.000000	0.000000	0.000000
1620.000000	0.000000	0.000000	0.000000
1660.000000	0.000000	0.000000	0.000000
1700.000000	0.000000	0.000000	0.000000
1740.000000	0.000000	0.000000	0.000000
1780.000000	0.000000	0.000000	0.000000
1820.000000	0.000000	0.000000	0.000000
1860.000000	0.000000	0.000000	0.000000
1900.000000	0.000000	0.000000	0.000000
1940.000000	0.000000	0.000000	0.000000
1980.000000	0.000000	0.000000	0.000000
