# Supplementary material for: An experimentally-informed polymer model reveals high resolution organization of genomic loci
Source: Nat Commun. 2026 Feb 4;17:2338. doi: 10.1038/s41467-026-68928-w (PMC12979793; doi:10.1038/s41467-026-68928-w)
Supplement: Supplementary file 4 — Source Data [file 41467_2026_68928_MOESM4_ESM.zip › Source_Data/SupplyFig14/rdf_snapshot_115.txt]

20.000000	0.000000	0.000000	0.000000
60.000000	6.515372	0.104423	0.616048
100.000000	18.312881	0.109401	0.263819
140.000000	11.153796	0.114931	0.207334
180.000000	6.430488	0.150687	0.230164
220.000000	19.594258	0.110246	0.229884
260.000000	30.615326	0.102288	0.255681
300.000000	77.281596	0.318485	0.487383
340.000000	20.503839	0.188829	0.305483
380.000000	154.728139	0.587491	1.290897
420.000000	128.847388	0.681918	1.247857
460.000000	71.193011	0.459937	1.056694
500.000000	177.481641	1.383299	2.354793
540.000000	194.827484	1.900981	2.432007
580.000000	0.000000	1.139395	2.112085
620.000000	0.000000	3.270565	4.506682
660.000000	0.000000	1.114871	3.870410
700.000000	0.000000	3.006612	5.473323
740.000000	0.000000	5.919584	11.177667
780.000000	0.000000	4.197233	8.839415
820.000000	0.000000	4.437609	4.875943
860.000000	0.000000	0.000000	0.000000
900.000000	0.000000	0.000000	0.000000
940.000000	0.000000	0.000000	0.000000
980.000000	0.000000	0.000000	0.000000
1020.000000	0.000000	0.000000	0.000000
1060.000000	0.000000	0.000000	0.000000
1100.000000	0.000000	0.000000	0.000000
1140.000000	0.000000	0.000000	0.000000
1180.000000	0.000000	0.000000	0.000000
1220.000000	0.000000	0.000000	0.000000
1260.000000	0.000000	0.000000	0.000000
1300.000000	0.000000	0.000000	0.000000
1340.000000	0.000000	0.000000	0.000000
1380.000000	0.000000	0.000000	0.000000
1420.000000	0.000000	0.000000	0.000000
1460.000000	0.000000	0.000000	0.000000
1500.000000	0.000000	0.000000	0.000000
1540.000000	0.000000	0.000000	0.000000
1580.000000	0.000000	0.000000	0.000000
1620.000000	0.000000	0.000000	0.000000
1660.000000	0.000000	0.000000	0.000000
1700.000000	0.000000	0.000000	0.000000
1740.000000	0.000000	0.000000	0.000000
1780.000000	0.000000	0.000000	0.000000
1820.000000	0.000000	0.000000	0.000000
1860.000000	0.000000	0.000000	0.000000
1900.000000	0.000000	0.000000	0.000000
1940.000000	0.000000	0.000000	0.000000
1980.000000	0.000000	0.000000	0.000000
