# Supplementary material for: An experimentally-informed polymer model reveals high resolution organization of genomic loci
Source: Nat Commun. 2026 Feb 4;17:2338. doi: 10.1038/s41467-026-68928-w (PMC12979793; doi:10.1038/s41467-026-68928-w)
Supplement: Supplementary file 4 — Source Data [file 41467_2026_68928_MOESM4_ESM.zip › Source_Data/SupplyFig14/rdf_snapshot_116.txt]

20.000000	416.076731	1.723120	2.702316
60.000000	0.000000	0.183816	0.273029
100.000000	9.157854	0.049382	0.107734
140.000000	78.201432	0.164772	0.473126
180.000000	104.208140	0.072089	0.243079
220.000000	5.122580	0.086182	0.198038
260.000000	10.956174	0.065428	0.192114
300.000000	45.701058	0.228488	0.397372
340.000000	67.546509	0.282822	0.840880
380.000000	233.772971	0.311780	0.820966
420.000000	290.548622	0.739399	2.086311
460.000000	31.230728	0.280885	0.864671
500.000000	211.849689	2.016293	3.557059
540.000000	493.452177	1.277620	4.113056
580.000000	166.443154	1.424381	3.840831
620.000000	0.000000	1.488444	4.765983
660.000000	0.000000	2.406379	4.403505
700.000000	0.000000	4.905285	8.019097
740.000000	0.000000	4.731697	9.064133
780.000000	0.000000	2.904253	9.304024
820.000000	0.000000	5.141125	14.823233
860.000000	0.000000	0.000000	0.000000
900.000000	0.000000	0.000000	0.000000
940.000000	0.000000	0.000000	0.000000
980.000000	0.000000	0.000000	0.000000
1020.000000	0.000000	0.000000	0.000000
1060.000000	0.000000	0.000000	0.000000
1100.000000	0.000000	0.000000	0.000000
1140.000000	0.000000	0.000000	0.000000
1180.000000	0.000000	0.000000	0.000000
1220.000000	0.000000	0.000000	0.000000
1260.000000	0.000000	0.000000	0.000000
1300.000000	0.000000	0.000000	0.000000
1340.000000	0.000000	0.000000	0.000000
1380.000000	0.000000	0.000000	0.000000
1420.000000	0.000000	0.000000	0.000000
1460.000000	0.000000	0.000000	0.000000
1500.000000	0.000000	0.000000	0.000000
1540.000000	0.000000	0.000000	0.000000
1580.000000	0.000000	0.000000	0.000000
1620.000000	0.000000	0.000000	0.000000
1660.000000	0.000000	0.000000	0.000000
1700.000000	0.000000	0.000000	0.000000
1740.000000	0.000000	0.000000	0.000000
1780.000000	0.000000	0.000000	0.000000
1820.000000	0.000000	0.000000	0.000000
1860.000000	0.000000	0.000000	0.000000
1900.000000	0.000000	0.000000	0.000000
1940.000000	0.000000	0.000000	0.000000
1980.000000	0.000000	0.000000	0.000000
