# Supplementary material for: An experimentally-informed polymer model reveals high resolution organization of genomic loci
Source: Nat Commun. 2026 Feb 4;17:2338. doi: 10.1038/s41467-026-68928-w (PMC12979793; doi:10.1038/s41467-026-68928-w)
Supplement: Supplementary file 4 — Source Data [file 41467_2026_68928_MOESM4_ESM.zip › Source_Data/SupplyFig14/rdf_snapshot_117.txt]

20.000000	67.931665	0.279808	1.613804
60.000000	1.901774	0.141026	0.376311
100.000000	0.000000	0.000000	0.000000
140.000000	56.270325	0.231657	0.360787
180.000000	12.237720	0.084563	0.133986
220.000000	0.000000	0.000000	0.000000
260.000000	19.780935	0.169560	0.303915
300.000000	181.297007	0.382674	0.489171
340.000000	38.039558	0.363410	0.748841
380.000000	17.014129	0.152456	0.195936
420.000000	187.800088	1.187995	2.066220
460.000000	105.429108	0.452463	0.689534
500.000000	48.159600	2.021564	3.089952
540.000000	670.080863	2.073028	3.900572
580.000000	133.036025	0.700430	2.529485
620.000000	0.000000	3.422614	6.691560
660.000000	0.000000	1.849139	2.572138
700.000000	0.000000	4.665404	8.501115
740.000000	0.000000	2.887072	7.231009
780.000000	0.000000	3.925300	7.834803
820.000000	0.000000	5.629869	10.912347
860.000000	0.000000	0.000000	0.000000
900.000000	0.000000	0.000000	0.000000
940.000000	0.000000	0.000000	0.000000
980.000000	0.000000	0.000000	0.000000
1020.000000	0.000000	0.000000	0.000000
1060.000000	0.000000	0.000000	0.000000
1100.000000	0.000000	0.000000	0.000000
1140.000000	0.000000	0.000000	0.000000
1180.000000	0.000000	0.000000	0.000000
1220.000000	0.000000	0.000000	0.000000
1260.000000	0.000000	0.000000	0.000000
1300.000000	0.000000	0.000000	0.000000
1340.000000	0.000000	0.000000	0.000000
1380.000000	0.000000	0.000000	0.000000
1420.000000	0.000000	0.000000	0.000000
1460.000000	0.000000	0.000000	0.000000
1500.000000	0.000000	0.000000	0.000000
1540.000000	0.000000	0.000000	0.000000
1580.000000	0.000000	0.000000	0.000000
1620.000000	0.000000	0.000000	0.000000
1660.000000	0.000000	0.000000	0.000000
1700.000000	0.000000	0.000000	0.000000
1740.000000	0.000000	0.000000	0.000000
1780.000000	0.000000	0.000000	0.000000
1820.000000	0.000000	0.000000	0.000000
1860.000000	0.000000	0.000000	0.000000
1900.000000	0.000000	0.000000	0.000000
1940.000000	0.000000	0.000000	0.000000
1980.000000	0.000000	0.000000	0.000000
