# Supplementary material for: An experimentally-informed polymer model reveals high resolution organization of genomic loci
Source: Nat Commun. 2026 Feb 4;17:2338. doi: 10.1038/s41467-026-68928-w (PMC12979793; doi:10.1038/s41467-026-68928-w)
Supplement: Supplementary file 4 — Source Data [file 41467_2026_68928_MOESM4_ESM.zip › Source_Data/SupplyFig14/rdf_snapshot_118.txt]

20.000000	0.000000	0.000000	0.000000
60.000000	2.243969	0.247508	0.529185
100.000000	9.333961	0.047354	0.151441
140.000000	0.000000	0.000000	0.000000
180.000000	66.549211	0.130196	0.296486
220.000000	0.000000	0.000000	0.000000
260.000000	11.356361	0.061010	0.228165
300.000000	128.321180	0.262646	0.409461
340.000000	412.923093	0.544675	1.218175
380.000000	29.001305	0.276672	0.587863
420.000000	78.438752	1.148916	1.648587
460.000000	38.418122	0.657061	1.086429
500.000000	47.564521	1.226203	1.817066
540.000000	242.698082	2.053794	2.896256
580.000000	95.188412	1.764263	4.833967
620.000000	0.000000	1.997863	5.404600
660.000000	0.000000	3.219837	9.066653
700.000000	0.000000	8.253980	8.899493
740.000000	0.000000	2.995522	7.009921
780.000000	0.000000	8.220407	12.269484
820.000000	0.000000	7.560702	13.125782
860.000000	0.000000	0.000000	0.000000
900.000000	0.000000	0.000000	0.000000
940.000000	0.000000	0.000000	0.000000
980.000000	0.000000	0.000000	0.000000
1020.000000	0.000000	0.000000	0.000000
1060.000000	0.000000	0.000000	0.000000
1100.000000	0.000000	0.000000	0.000000
1140.000000	0.000000	0.000000	0.000000
1180.000000	0.000000	0.000000	0.000000
1220.000000	0.000000	0.000000	0.000000
1260.000000	0.000000	0.000000	0.000000
1300.000000	0.000000	0.000000	0.000000
1340.000000	0.000000	0.000000	0.000000
1380.000000	0.000000	0.000000	0.000000
1420.000000	0.000000	0.000000	0.000000
1460.000000	0.000000	0.000000	0.000000
1500.000000	0.000000	0.000000	0.000000
1540.000000	0.000000	0.000000	0.000000
1580.000000	0.000000	0.000000	0.000000
1620.000000	0.000000	0.000000	0.000000
1660.000000	0.000000	0.000000	0.000000
1700.000000	0.000000	0.000000	0.000000
1740.000000	0.000000	0.000000	0.000000
1780.000000	0.000000	0.000000	0.000000
1820.000000	0.000000	0.000000	0.000000
1860.000000	0.000000	0.000000	0.000000
1900.000000	0.000000	0.000000	0.000000
1940.000000	0.000000	0.000000	0.000000
1980.000000	0.000000	0.000000	0.000000
