# Supplementary material for: An experimentally-informed polymer model reveals high resolution organization of genomic loci
Source: Nat Commun. 2026 Feb 4;17:2338. doi: 10.1038/s41467-026-68928-w (PMC12979793; doi:10.1038/s41467-026-68928-w)
Supplement: Supplementary file 4 — Source Data [file 41467_2026_68928_MOESM4_ESM.zip › Source_Data/SupplyFig14/rdf_snapshot_119.txt]

20.000000	0.000000	0.000000	0.000000
60.000000	2.817271	0.159419	0.350630
100.000000	6.746026	0.039813	0.099541
140.000000	45.793913	0.011615	0.100710
180.000000	6.254066	0.086363	0.142467
220.000000	5.564432	0.043750	0.174130
260.000000	5.911217	0.140693	0.157069
300.000000	43.380728	0.086648	0.262713
340.000000	76.150116	0.411951	0.745678
380.000000	57.438805	0.523114	0.873800
420.000000	199.835348	0.527396	1.210588
460.000000	44.585564	0.295269	0.639870
500.000000	346.317494	2.749579	3.978197
540.000000	280.111899	2.190133	2.848739
580.000000	125.121789	2.631403	4.243686
620.000000	0.000000	1.204240	5.751411
660.000000	0.000000	2.919903	4.367859
700.000000	0.000000	7.801545	17.038652
740.000000	0.000000	1.559464	3.100760
780.000000	0.000000	5.663941	10.199711
820.000000	0.000000	7.933827	16.815165
860.000000	0.000000	0.000000	0.000000
900.000000	0.000000	0.000000	0.000000
940.000000	0.000000	0.000000	0.000000
980.000000	0.000000	0.000000	0.000000
1020.000000	0.000000	0.000000	0.000000
1060.000000	0.000000	0.000000	0.000000
1100.000000	0.000000	0.000000	0.000000
1140.000000	0.000000	0.000000	0.000000
1180.000000	0.000000	0.000000	0.000000
1220.000000	0.000000	0.000000	0.000000
1260.000000	0.000000	0.000000	0.000000
1300.000000	0.000000	0.000000	0.000000
1340.000000	0.000000	0.000000	0.000000
1380.000000	0.000000	0.000000	0.000000
1420.000000	0.000000	0.000000	0.000000
1460.000000	0.000000	0.000000	0.000000
1500.000000	0.000000	0.000000	0.000000
1540.000000	0.000000	0.000000	0.000000
1580.000000	0.000000	0.000000	0.000000
1620.000000	0.000000	0.000000	0.000000
1660.000000	0.000000	0.000000	0.000000
1700.000000	0.000000	0.000000	0.000000
1740.000000	0.000000	0.000000	0.000000
1780.000000	0.000000	0.000000	0.000000
1820.000000	0.000000	0.000000	0.000000
1860.000000	0.000000	0.000000	0.000000
1900.000000	0.000000	0.000000	0.000000
1940.000000	0.000000	0.000000	0.000000
1980.000000	0.000000	0.000000	0.000000
