# Supplementary material for: An experimentally-informed polymer model reveals high resolution organization of genomic loci
Source: Nat Commun. 2026 Feb 4;17:2338. doi: 10.1038/s41467-026-68928-w (PMC12979793; doi:10.1038/s41467-026-68928-w)
Supplement: Supplementary file 4 — Source Data [file 41467_2026_68928_MOESM4_ESM.zip › Source_Data/SupplyFig14/rdf_snapshot_11.txt]

20.000000	47.195278	1.088124	1.652490
60.000000	0.000000	0.070957	0.260929
100.000000	8.946488	0.045748	0.078132
140.000000	18.000151	0.079210	0.158881
180.000000	7.962867	0.043168	0.127724
220.000000	56.372631	0.058921	0.171370
260.000000	4.464570	0.041770	0.083394
300.000000	2.986960	0.013830	0.086512
340.000000	24.654669	0.233731	0.359410
380.000000	41.725718	0.162744	0.604352
420.000000	72.482854	0.176692	0.720163
460.000000	218.737535	0.739055	1.765170
500.000000	276.211868	1.048235	1.327181
540.000000	306.501812	0.923847	1.857393
580.000000	133.763153	1.841266	3.721901
620.000000	177.833017	1.574869	3.030277
660.000000	225.786564	5.155304	7.469559
700.000000	15.277361	3.730368	7.137416
740.000000	0.000000	4.298661	8.439095
780.000000	0.000000	5.973655	11.448155
820.000000	0.000000	5.845007	14.362383
860.000000	0.000000	10.618670	21.511125
900.000000	0.000000	0.000000	0.000000
940.000000	0.000000	0.000000	0.000000
980.000000	0.000000	0.000000	0.000000
1020.000000	0.000000	0.000000	0.000000
1060.000000	0.000000	0.000000	0.000000
1100.000000	0.000000	0.000000	0.000000
1140.000000	0.000000	0.000000	0.000000
1180.000000	0.000000	0.000000	0.000000
1220.000000	0.000000	0.000000	0.000000
1260.000000	0.000000	0.000000	0.000000
1300.000000	0.000000	0.000000	0.000000
1340.000000	0.000000	0.000000	0.000000
1380.000000	0.000000	0.000000	0.000000
1420.000000	0.000000	0.000000	0.000000
1460.000000	0.000000	0.000000	0.000000
1500.000000	0.000000	0.000000	0.000000
1540.000000	0.000000	0.000000	0.000000
1580.000000	0.000000	0.000000	0.000000
1620.000000	0.000000	0.000000	0.000000
1660.000000	0.000000	0.000000	0.000000
1700.000000	0.000000	0.000000	0.000000
1740.000000	0.000000	0.000000	0.000000
1780.000000	0.000000	0.000000	0.000000
1820.000000	0.000000	0.000000	0.000000
1860.000000	0.000000	0.000000	0.000000
1900.000000	0.000000	0.000000	0.000000
1940.000000	0.000000	0.000000	0.000000
1980.000000	0.000000	0.000000	0.000000
