# Supplementary material for: An experimentally-informed polymer model reveals high resolution organization of genomic loci
Source: Nat Commun. 2026 Feb 4;17:2338. doi: 10.1038/s41467-026-68928-w (PMC12979793; doi:10.1038/s41467-026-68928-w)
Supplement: Supplementary file 4 — Source Data [file 41467_2026_68928_MOESM4_ESM.zip › Source_Data/SupplyFig14/rdf_snapshot_120.txt]

20.000000	0.000000	0.000000	0.000000
60.000000	1.631031	0.210860	0.330296
100.000000	5.601985	0.018488	0.092480
140.000000	34.860296	0.131485	0.241463
180.000000	19.655366	0.126188	0.212608
220.000000	14.308177	0.162389	0.184470
260.000000	54.997940	0.158955	0.200567
300.000000	19.910061	0.086531	0.370207
340.000000	85.763205	0.354007	0.845024
380.000000	21.751612	0.059882	0.209999
420.000000	177.109931	0.917513	1.468145
460.000000	67.856793	0.337083	0.786078
500.000000	89.719859	1.040666	1.791049
540.000000	206.926004	0.828354	2.096838
580.000000	32.307317	1.151558	2.456795
620.000000	12.499477	1.854320	3.372091
660.000000	0.000000	2.496395	5.244618
700.000000	0.000000	4.423057	7.323670
740.000000	0.000000	4.552255	7.842428
780.000000	0.000000	3.591834	7.432887
820.000000	0.000000	3.614044	7.589965
860.000000	0.000000	0.000000	0.000000
900.000000	0.000000	0.000000	0.000000
940.000000	0.000000	0.000000	0.000000
980.000000	0.000000	0.000000	0.000000
1020.000000	0.000000	0.000000	0.000000
1060.000000	0.000000	0.000000	0.000000
1100.000000	0.000000	0.000000	0.000000
1140.000000	0.000000	0.000000	0.000000
1180.000000	0.000000	0.000000	0.000000
1220.000000	0.000000	0.000000	0.000000
1260.000000	0.000000	0.000000	0.000000
1300.000000	0.000000	0.000000	0.000000
1340.000000	0.000000	0.000000	0.000000
1380.000000	0.000000	0.000000	0.000000
1420.000000	0.000000	0.000000	0.000000
1460.000000	0.000000	0.000000	0.000000
1500.000000	0.000000	0.000000	0.000000
1540.000000	0.000000	0.000000	0.000000
1580.000000	0.000000	0.000000	0.000000
1620.000000	0.000000	0.000000	0.000000
1660.000000	0.000000	0.000000	0.000000
1700.000000	0.000000	0.000000	0.000000
1740.000000	0.000000	0.000000	0.000000
1780.000000	0.000000	0.000000	0.000000
1820.000000	0.000000	0.000000	0.000000
1860.000000	0.000000	0.000000	0.000000
1900.000000	0.000000	0.000000	0.000000
1940.000000	0.000000	0.000000	0.000000
1980.000000	0.000000	0.000000	0.000000
