# Supplementary material for: An experimentally-informed polymer model reveals high resolution organization of genomic loci
Source: Nat Commun. 2026 Feb 4;17:2338. doi: 10.1038/s41467-026-68928-w (PMC12979793; doi:10.1038/s41467-026-68928-w)
Supplement: Supplementary file 4 — Source Data [file 41467_2026_68928_MOESM4_ESM.zip › Source_Data/SupplyFig14/rdf_snapshot_121.txt]

20.000000	0.000000	0.000000	0.000000
60.000000	0.000000	0.067424	0.136404
100.000000	1.876362	0.020365	0.234437
140.000000	33.730374	0.171407	0.449416
180.000000	5.345192	0.076972	0.108617
220.000000	31.032487	0.117443	0.272698
260.000000	17.021461	0.047222	0.097237
300.000000	23.849514	0.244586	0.483788
340.000000	180.722684	0.341891	0.882403
380.000000	144.720959	0.339498	0.580611
420.000000	111.808318	0.270090	1.034058
460.000000	61.268186	0.404777	1.156428
500.000000	110.644281	0.641380	1.455672
540.000000	29.322759	0.431226	1.441963
580.000000	21.234163	0.465155	1.350774
620.000000	0.000000	2.179409	4.889490
660.000000	36.382319	4.307193	7.542675
700.000000	0.000000	5.999549	10.253881
740.000000	0.000000	8.140709	16.151847
780.000000	0.000000	5.274890	11.640199
820.000000	0.000000	7.220686	13.815277
860.000000	0.000000	0.000000	0.000000
900.000000	0.000000	0.000000	0.000000
940.000000	0.000000	0.000000	0.000000
980.000000	0.000000	0.000000	0.000000
1020.000000	0.000000	0.000000	0.000000
1060.000000	0.000000	0.000000	0.000000
1100.000000	0.000000	0.000000	0.000000
1140.000000	0.000000	0.000000	0.000000
1180.000000	0.000000	0.000000	0.000000
1220.000000	0.000000	0.000000	0.000000
1260.000000	0.000000	0.000000	0.000000
1300.000000	0.000000	0.000000	0.000000
1340.000000	0.000000	0.000000	0.000000
1380.000000	0.000000	0.000000	0.000000
1420.000000	0.000000	0.000000	0.000000
1460.000000	0.000000	0.000000	0.000000
1500.000000	0.000000	0.000000	0.000000
1540.000000	0.000000	0.000000	0.000000
1580.000000	0.000000	0.000000	0.000000
1620.000000	0.000000	0.000000	0.000000
1660.000000	0.000000	0.000000	0.000000
1700.000000	0.000000	0.000000	0.000000
1740.000000	0.000000	0.000000	0.000000
1780.000000	0.000000	0.000000	0.000000
1820.000000	0.000000	0.000000	0.000000
1860.000000	0.000000	0.000000	0.000000
1900.000000	0.000000	0.000000	0.000000
1940.000000	0.000000	0.000000	0.000000
1980.000000	0.000000	0.000000	0.000000
