# Supplementary material for: An experimentally-informed polymer model reveals high resolution organization of genomic loci
Source: Nat Commun. 2026 Feb 4;17:2338. doi: 10.1038/s41467-026-68928-w (PMC12979793; doi:10.1038/s41467-026-68928-w)
Supplement: Supplementary file 4 — Source Data [file 41467_2026_68928_MOESM4_ESM.zip › Source_Data/SupplyFig14/rdf_snapshot_122.txt]

20.000000	0.000000	0.000000	0.000000
60.000000	2.416349	0.238186	0.400832
100.000000	4.564287	0.063671	0.128944
140.000000	38.131805	0.181636	0.343328
180.000000	26.639051	0.078373	0.247565
220.000000	86.613988	0.110533	0.194101
260.000000	1.328965	0.093304	0.163717
300.000000	31.618537	0.242017	0.653594
340.000000	69.688154	0.236079	0.616024
380.000000	18.135675	0.145527	0.381163
420.000000	73.762423	0.535589	1.114277
460.000000	341.722209	0.383785	1.220923
500.000000	41.110421	1.475758	2.146662
540.000000	109.434719	0.986063	1.223894
580.000000	26.965842	0.786495	1.991368
620.000000	0.000000	2.464650	5.076387
660.000000	0.000000	2.061375	4.705375
700.000000	0.000000	4.929786	8.749402
740.000000	0.000000	2.274384	4.367180
780.000000	0.000000	4.772401	7.637926
820.000000	0.000000	3.695908	5.606487
860.000000	0.000000	0.000000	0.000000
900.000000	0.000000	0.000000	0.000000
940.000000	0.000000	0.000000	0.000000
980.000000	0.000000	0.000000	0.000000
1020.000000	0.000000	0.000000	0.000000
1060.000000	0.000000	0.000000	0.000000
1100.000000	0.000000	0.000000	0.000000
1140.000000	0.000000	0.000000	0.000000
1180.000000	0.000000	0.000000	0.000000
1220.000000	0.000000	0.000000	0.000000
1260.000000	0.000000	0.000000	0.000000
1300.000000	0.000000	0.000000	0.000000
1340.000000	0.000000	0.000000	0.000000
1380.000000	0.000000	0.000000	0.000000
1420.000000	0.000000	0.000000	0.000000
1460.000000	0.000000	0.000000	0.000000
1500.000000	0.000000	0.000000	0.000000
1540.000000	0.000000	0.000000	0.000000
1580.000000	0.000000	0.000000	0.000000
1620.000000	0.000000	0.000000	0.000000
1660.000000	0.000000	0.000000	0.000000
1700.000000	0.000000	0.000000	0.000000
1740.000000	0.000000	0.000000	0.000000
1780.000000	0.000000	0.000000	0.000000
1820.000000	0.000000	0.000000	0.000000
1860.000000	0.000000	0.000000	0.000000
1900.000000	0.000000	0.000000	0.000000
1940.000000	0.000000	0.000000	0.000000
1980.000000	0.000000	0.000000	0.000000
