# Supplementary material for: An experimentally-informed polymer model reveals high resolution organization of genomic loci
Source: Nat Commun. 2026 Feb 4;17:2338. doi: 10.1038/s41467-026-68928-w (PMC12979793; doi:10.1038/s41467-026-68928-w)
Supplement: Supplementary file 4 — Source Data [file 41467_2026_68928_MOESM4_ESM.zip › Source_Data/SupplyFig14/rdf_snapshot_123.txt]

20.000000	45.191798	2.633463	2.863316
60.000000	0.000000	0.067438	0.189943
100.000000	69.497257	0.076737	0.227467
140.000000	14.181928	0.068316	0.203309
180.000000	10.522562	0.054825	0.173022
220.000000	13.187523	0.112494	0.163827
260.000000	23.138842	0.064030	0.290085
300.000000	263.975902	0.130778	0.422722
340.000000	105.981864	0.202833	0.893754
380.000000	49.274674	0.414589	0.648908
420.000000	68.598926	0.906495	1.137729
460.000000	166.194291	1.695111	2.961076
500.000000	80.647552	0.865341	2.072154
540.000000	175.255388	1.132805	2.647572
580.000000	5.700544	1.398249	2.503190
620.000000	0.000000	4.374312	6.705136
660.000000	0.000000	1.501308	6.296243
700.000000	0.000000	4.135234	7.331219
740.000000	0.000000	3.600011	7.569690
780.000000	0.000000	2.536925	8.536688
820.000000	0.000000	1.960361	7.182624
860.000000	0.000000	0.000000	0.000000
900.000000	0.000000	0.000000	0.000000
940.000000	0.000000	0.000000	0.000000
980.000000	0.000000	0.000000	0.000000
1020.000000	0.000000	0.000000	0.000000
1060.000000	0.000000	0.000000	0.000000
1100.000000	0.000000	0.000000	0.000000
1140.000000	0.000000	0.000000	0.000000
1180.000000	0.000000	0.000000	0.000000
1220.000000	0.000000	0.000000	0.000000
1260.000000	0.000000	0.000000	0.000000
1300.000000	0.000000	0.000000	0.000000
1340.000000	0.000000	0.000000	0.000000
1380.000000	0.000000	0.000000	0.000000
1420.000000	0.000000	0.000000	0.000000
1460.000000	0.000000	0.000000	0.000000
1500.000000	0.000000	0.000000	0.000000
1540.000000	0.000000	0.000000	0.000000
1580.000000	0.000000	0.000000	0.000000
1620.000000	0.000000	0.000000	0.000000
1660.000000	0.000000	0.000000	0.000000
1700.000000	0.000000	0.000000	0.000000
1740.000000	0.000000	0.000000	0.000000
1780.000000	0.000000	0.000000	0.000000
1820.000000	0.000000	0.000000	0.000000
1860.000000	0.000000	0.000000	0.000000
1900.000000	0.000000	0.000000	0.000000
1940.000000	0.000000	0.000000	0.000000
1980.000000	0.000000	0.000000	0.000000
