# Supplementary material for: An experimentally-informed polymer model reveals high resolution organization of genomic loci
Source: Nat Commun. 2026 Feb 4;17:2338. doi: 10.1038/s41467-026-68928-w (PMC12979793; doi:10.1038/s41467-026-68928-w)
Supplement: Supplementary file 4 — Source Data [file 41467_2026_68928_MOESM4_ESM.zip › Source_Data/SupplyFig14/rdf_snapshot_124.txt]

20.000000	0.000000	0.000000	0.000000
60.000000	1.444776	0.109895	0.337491
100.000000	66.886070	0.065764	0.203102
140.000000	20.753224	0.063295	0.140777
180.000000	5.181450	0.061831	0.207525
220.000000	12.633905	0.032568	0.101146
260.000000	13.083030	0.005516	0.063532
300.000000	153.812727	0.231036	0.443565
340.000000	98.894988	0.448849	0.891099
380.000000	39.021066	0.228260	0.661972
420.000000	64.750731	0.494679	1.137015
460.000000	110.207149	0.694161	1.454912
500.000000	116.476880	0.990973	2.257484
540.000000	126.793447	1.212408	2.369480
580.000000	44.338771	2.036816	3.020109
620.000000	0.000000	2.415027	4.771450
660.000000	16.997239	3.291288	6.664224
700.000000	0.000000	5.046685	8.697804
740.000000	0.000000	5.398891	7.142331
780.000000	0.000000	4.482327	8.798542
820.000000	0.000000	2.804662	3.699102
860.000000	0.000000	0.000000	0.000000
900.000000	0.000000	0.000000	0.000000
940.000000	0.000000	0.000000	0.000000
980.000000	0.000000	0.000000	0.000000
1020.000000	0.000000	0.000000	0.000000
1060.000000	0.000000	0.000000	0.000000
1100.000000	0.000000	0.000000	0.000000
1140.000000	0.000000	0.000000	0.000000
1180.000000	0.000000	0.000000	0.000000
1220.000000	0.000000	0.000000	0.000000
1260.000000	0.000000	0.000000	0.000000
1300.000000	0.000000	0.000000	0.000000
1340.000000	0.000000	0.000000	0.000000
1380.000000	0.000000	0.000000	0.000000
1420.000000	0.000000	0.000000	0.000000
1460.000000	0.000000	0.000000	0.000000
1500.000000	0.000000	0.000000	0.000000
1540.000000	0.000000	0.000000	0.000000
1580.000000	0.000000	0.000000	0.000000
1620.000000	0.000000	0.000000	0.000000
1660.000000	0.000000	0.000000	0.000000
1700.000000	0.000000	0.000000	0.000000
1740.000000	0.000000	0.000000	0.000000
1780.000000	0.000000	0.000000	0.000000
1820.000000	0.000000	0.000000	0.000000
1860.000000	0.000000	0.000000	0.000000
1900.000000	0.000000	0.000000	0.000000
1940.000000	0.000000	0.000000	0.000000
1980.000000	0.000000	0.000000	0.000000
