# Supplementary material for: An experimentally-informed polymer model reveals high resolution organization of genomic loci
Source: Nat Commun. 2026 Feb 4;17:2338. doi: 10.1038/s41467-026-68928-w (PMC12979793; doi:10.1038/s41467-026-68928-w)
Supplement: Supplementary file 4 — Source Data [file 41467_2026_68928_MOESM4_ESM.zip › Source_Data/SupplyFig14/rdf_snapshot_125.txt]

20.000000	0.000000	0.000000	0.000000
60.000000	109.977887	0.432642	0.748125
100.000000	32.676001	0.130149	0.207420
140.000000	19.518658	0.204434	0.250960
180.000000	7.115601	0.066654	0.114763
220.000000	23.689092	0.163384	0.282007
260.000000	39.317382	0.145550	0.201539
300.000000	182.865606	0.254075	0.557145
340.000000	79.179008	0.258868	0.482659
380.000000	76.891427	0.562786	0.834657
420.000000	56.209346	0.500368	0.949106
460.000000	41.127585	0.709815	1.768674
500.000000	19.668866	0.694481	1.338141
540.000000	7.591437	0.898136	1.718262
580.000000	50.125941	1.390050	2.431397
620.000000	15.259350	1.254788	1.479863
660.000000	0.000000	3.374799	7.036734
700.000000	0.000000	2.515468	3.596059
740.000000	0.000000	3.430857	6.958549
780.000000	0.000000	2.535851	5.159290
820.000000	0.000000	1.075819	1.374558
860.000000	0.000000	0.000000	0.000000
900.000000	0.000000	0.000000	0.000000
940.000000	0.000000	0.000000	0.000000
980.000000	0.000000	0.000000	0.000000
1020.000000	0.000000	0.000000	0.000000
1060.000000	0.000000	0.000000	0.000000
1100.000000	0.000000	0.000000	0.000000
1140.000000	0.000000	0.000000	0.000000
1180.000000	0.000000	0.000000	0.000000
1220.000000	0.000000	0.000000	0.000000
1260.000000	0.000000	0.000000	0.000000
1300.000000	0.000000	0.000000	0.000000
1340.000000	0.000000	0.000000	0.000000
1380.000000	0.000000	0.000000	0.000000
1420.000000	0.000000	0.000000	0.000000
1460.000000	0.000000	0.000000	0.000000
1500.000000	0.000000	0.000000	0.000000
1540.000000	0.000000	0.000000	0.000000
1580.000000	0.000000	0.000000	0.000000
1620.000000	0.000000	0.000000	0.000000
1660.000000	0.000000	0.000000	0.000000
1700.000000	0.000000	0.000000	0.000000
1740.000000	0.000000	0.000000	0.000000
1780.000000	0.000000	0.000000	0.000000
1820.000000	0.000000	0.000000	0.000000
1860.000000	0.000000	0.000000	0.000000
1900.000000	0.000000	0.000000	0.000000
1940.000000	0.000000	0.000000	0.000000
1980.000000	0.000000	0.000000	0.000000
