# Supplementary material for: An experimentally-informed polymer model reveals high resolution organization of genomic loci
Source: Nat Commun. 2026 Feb 4;17:2338. doi: 10.1038/s41467-026-68928-w (PMC12979793; doi:10.1038/s41467-026-68928-w)
Supplement: Supplementary file 4 — Source Data [file 41467_2026_68928_MOESM4_ESM.zip › Source_Data/SupplyFig14/rdf_snapshot_126.txt]

20.000000	0.000000	0.000000	0.000000
60.000000	128.815263	0.224205	0.788236
100.000000	18.848036	0.236473	0.242898
140.000000	29.453014	0.210863	0.314793
180.000000	7.066860	0.048989	0.150279
220.000000	29.855643	0.107272	0.231077
260.000000	15.902520	0.066554	0.192749
300.000000	172.727083	0.307475	0.555985
340.000000	33.225036	0.180399	0.486573
380.000000	111.050486	0.544663	1.105338
420.000000	46.707626	0.796394	1.127700
460.000000	48.872292	1.004802	2.291889
500.000000	195.729870	1.375510	2.294388
540.000000	43.226669	1.116020	2.460548
580.000000	3.216556	0.969043	2.027398
620.000000	29.943350	2.371761	4.409090
660.000000	21.591366	3.442158	4.971611
700.000000	0.000000	2.520679	3.657497
740.000000	11.778093	2.879032	6.683892
780.000000	140.960578	2.425782	5.392620
820.000000	0.000000	0.000000	0.000000
860.000000	0.000000	0.000000	0.000000
900.000000	0.000000	0.000000	0.000000
940.000000	0.000000	0.000000	0.000000
980.000000	0.000000	0.000000	0.000000
1020.000000	0.000000	0.000000	0.000000
1060.000000	0.000000	0.000000	0.000000
1100.000000	0.000000	0.000000	0.000000
1140.000000	0.000000	0.000000	0.000000
1180.000000	0.000000	0.000000	0.000000
1220.000000	0.000000	0.000000	0.000000
1260.000000	0.000000	0.000000	0.000000
1300.000000	0.000000	0.000000	0.000000
1340.000000	0.000000	0.000000	0.000000
1380.000000	0.000000	0.000000	0.000000
1420.000000	0.000000	0.000000	0.000000
1460.000000	0.000000	0.000000	0.000000
1500.000000	0.000000	0.000000	0.000000
1540.000000	0.000000	0.000000	0.000000
1580.000000	0.000000	0.000000	0.000000
1620.000000	0.000000	0.000000	0.000000
1660.000000	0.000000	0.000000	0.000000
1700.000000	0.000000	0.000000	0.000000
1740.000000	0.000000	0.000000	0.000000
1780.000000	0.000000	0.000000	0.000000
1820.000000	0.000000	0.000000	0.000000
1860.000000	0.000000	0.000000	0.000000
1900.000000	0.000000	0.000000	0.000000
1940.000000	0.000000	0.000000	0.000000
1980.000000	0.000000	0.000000	0.000000
