# Supplementary material for: An experimentally-informed polymer model reveals high resolution organization of genomic loci
Source: Nat Commun. 2026 Feb 4;17:2338. doi: 10.1038/s41467-026-68928-w (PMC12979793; doi:10.1038/s41467-026-68928-w)
Supplement: Supplementary file 4 — Source Data [file 41467_2026_68928_MOESM4_ESM.zip › Source_Data/SupplyFig14/rdf_snapshot_127.txt]

20.000000	150.007864	1.428829	1.345191
60.000000	85.896830	0.278330	0.371317
100.000000	17.592328	0.138574	0.319868
140.000000	109.259415	0.066808	0.193274
180.000000	0.742091	0.043602	0.044424
220.000000	10.877081	0.017222	0.095854
260.000000	19.890813	0.135151	0.246287
300.000000	62.691230	0.104547	0.299856
340.000000	13.431020	0.281700	0.694863
380.000000	132.865619	0.659582	1.244102
420.000000	50.233937	0.491803	0.857531
460.000000	337.494201	1.270266	2.566958
500.000000	121.029064	1.427910	2.196098
540.000000	144.919138	2.202937	2.680966
580.000000	18.428308	2.984761	4.619487
620.000000	29.011812	3.088347	5.523586
660.000000	0.000000	3.037776	5.357870
700.000000	0.000000	3.206497	5.713552
740.000000	0.000000	2.582524	7.834492
780.000000	0.000000	3.449293	5.494577
820.000000	0.000000	0.000000	0.000000
860.000000	0.000000	0.000000	0.000000
900.000000	0.000000	0.000000	0.000000
940.000000	0.000000	0.000000	0.000000
980.000000	0.000000	0.000000	0.000000
1020.000000	0.000000	0.000000	0.000000
1060.000000	0.000000	0.000000	0.000000
1100.000000	0.000000	0.000000	0.000000
1140.000000	0.000000	0.000000	0.000000
1180.000000	0.000000	0.000000	0.000000
1220.000000	0.000000	0.000000	0.000000
1260.000000	0.000000	0.000000	0.000000
1300.000000	0.000000	0.000000	0.000000
1340.000000	0.000000	0.000000	0.000000
1380.000000	0.000000	0.000000	0.000000
1420.000000	0.000000	0.000000	0.000000
1460.000000	0.000000	0.000000	0.000000
1500.000000	0.000000	0.000000	0.000000
1540.000000	0.000000	0.000000	0.000000
1580.000000	0.000000	0.000000	0.000000
1620.000000	0.000000	0.000000	0.000000
1660.000000	0.000000	0.000000	0.000000
1700.000000	0.000000	0.000000	0.000000
1740.000000	0.000000	0.000000	0.000000
1780.000000	0.000000	0.000000	0.000000
1820.000000	0.000000	0.000000	0.000000
1860.000000	0.000000	0.000000	0.000000
1900.000000	0.000000	0.000000	0.000000
1940.000000	0.000000	0.000000	0.000000
1980.000000	0.000000	0.000000	0.000000
