# Supplementary material for: An experimentally-informed polymer model reveals high resolution organization of genomic loci
Source: Nat Commun. 2026 Feb 4;17:2338. doi: 10.1038/s41467-026-68928-w (PMC12979793; doi:10.1038/s41467-026-68928-w)
Supplement: Supplementary file 4 — Source Data [file 41467_2026_68928_MOESM4_ESM.zip › Source_Data/SupplyFig14/rdf_snapshot_128.txt]

20.000000	0.000000	0.000000	0.000000
60.000000	3.125953	0.079156	0.590009
100.000000	34.272455	0.100915	0.101970
140.000000	20.883874	0.056201	0.286650
180.000000	1.481177	0.011443	0.038590
220.000000	31.776552	0.146748	0.198412
260.000000	12.677869	0.121600	0.239877
300.000000	93.816075	0.354804	0.498862
340.000000	201.718165	0.345156	0.847616
380.000000	59.420378	0.690475	0.937870
420.000000	75.061151	0.789875	1.122112
460.000000	94.331207	0.851921	2.184291
500.000000	60.493223	0.772988	2.211874
540.000000	157.372951	2.543090	3.987935
580.000000	33.620053	1.484313	3.830477
620.000000	5.860402	6.928716	10.419632
660.000000	135.745508	2.892007	6.735555
700.000000	67.439470	4.628940	13.142134
740.000000	820.757878	4.925568	10.631607
780.000000	358.938583	5.638568	7.547319
820.000000	0.000000	0.000000	0.000000
860.000000	0.000000	0.000000	0.000000
900.000000	0.000000	0.000000	0.000000
940.000000	0.000000	0.000000	0.000000
980.000000	0.000000	0.000000	0.000000
1020.000000	0.000000	0.000000	0.000000
1060.000000	0.000000	0.000000	0.000000
1100.000000	0.000000	0.000000	0.000000
1140.000000	0.000000	0.000000	0.000000
1180.000000	0.000000	0.000000	0.000000
1220.000000	0.000000	0.000000	0.000000
1260.000000	0.000000	0.000000	0.000000
1300.000000	0.000000	0.000000	0.000000
1340.000000	0.000000	0.000000	0.000000
1380.000000	0.000000	0.000000	0.000000
1420.000000	0.000000	0.000000	0.000000
1460.000000	0.000000	0.000000	0.000000
1500.000000	0.000000	0.000000	0.000000
1540.000000	0.000000	0.000000	0.000000
1580.000000	0.000000	0.000000	0.000000
1620.000000	0.000000	0.000000	0.000000
1660.000000	0.000000	0.000000	0.000000
1700.000000	0.000000	0.000000	0.000000
1740.000000	0.000000	0.000000	0.000000
1780.000000	0.000000	0.000000	0.000000
1820.000000	0.000000	0.000000	0.000000
1860.000000	0.000000	0.000000	0.000000
1900.000000	0.000000	0.000000	0.000000
1940.000000	0.000000	0.000000	0.000000
1980.000000	0.000000	0.000000	0.000000
