# Supplementary material for: An experimentally-informed polymer model reveals high resolution organization of genomic loci
Source: Nat Commun. 2026 Feb 4;17:2338. doi: 10.1038/s41467-026-68928-w (PMC12979793; doi:10.1038/s41467-026-68928-w)
Supplement: Supplementary file 4 — Source Data [file 41467_2026_68928_MOESM4_ESM.zip › Source_Data/SupplyFig14/rdf_snapshot_129.txt]

20.000000	0.000000	0.000000	0.000000
60.000000	2.129594	0.196901	0.595977
100.000000	114.327574	0.085995	0.369412
140.000000	1.454212	0.056150	0.081306
180.000000	0.506384	0.038846	0.062072
220.000000	61.503223	0.115935	0.165506
260.000000	18.025901	0.111819	0.229515
300.000000	63.625094	0.249046	0.564861
340.000000	58.193434	0.209163	0.410219
380.000000	260.981560	0.618921	1.222524
420.000000	93.704863	0.711780	1.327698
460.000000	181.553774	0.705773	2.327827
500.000000	203.349051	1.339589	2.592755
540.000000	23.925355	0.685338	2.353068
580.000000	168.541756	3.411844	5.969037
620.000000	73.104638	4.083015	8.259754
660.000000	0.000000	4.859273	12.396467
700.000000	155.724602	6.791829	16.513104
740.000000	37.581359	10.324029	22.648868
780.000000	25.147741	7.554432	12.171498
820.000000	0.000000	0.000000	0.000000
860.000000	0.000000	0.000000	0.000000
900.000000	0.000000	0.000000	0.000000
940.000000	0.000000	0.000000	0.000000
980.000000	0.000000	0.000000	0.000000
1020.000000	0.000000	0.000000	0.000000
1060.000000	0.000000	0.000000	0.000000
1100.000000	0.000000	0.000000	0.000000
1140.000000	0.000000	0.000000	0.000000
1180.000000	0.000000	0.000000	0.000000
1220.000000	0.000000	0.000000	0.000000
1260.000000	0.000000	0.000000	0.000000
1300.000000	0.000000	0.000000	0.000000
1340.000000	0.000000	0.000000	0.000000
1380.000000	0.000000	0.000000	0.000000
1420.000000	0.000000	0.000000	0.000000
1460.000000	0.000000	0.000000	0.000000
1500.000000	0.000000	0.000000	0.000000
1540.000000	0.000000	0.000000	0.000000
1580.000000	0.000000	0.000000	0.000000
1620.000000	0.000000	0.000000	0.000000
1660.000000	0.000000	0.000000	0.000000
1700.000000	0.000000	0.000000	0.000000
1740.000000	0.000000	0.000000	0.000000
1780.000000	0.000000	0.000000	0.000000
1820.000000	0.000000	0.000000	0.000000
1860.000000	0.000000	0.000000	0.000000
1900.000000	0.000000	0.000000	0.000000
1940.000000	0.000000	0.000000	0.000000
1980.000000	0.000000	0.000000	0.000000
