# Supplementary material for: An experimentally-informed polymer model reveals high resolution organization of genomic loci
Source: Nat Commun. 2026 Feb 4;17:2338. doi: 10.1038/s41467-026-68928-w (PMC12979793; doi:10.1038/s41467-026-68928-w)
Supplement: Supplementary file 4 — Source Data [file 41467_2026_68928_MOESM4_ESM.zip › Source_Data/SupplyFig14/rdf_snapshot_12.txt]

20.000000	0.000000	0.000000	0.000000
60.000000	0.000000	0.105738	0.134580
100.000000	16.183221	0.040007	0.309752
140.000000	29.653509	0.177295	0.282008
180.000000	18.856831	0.047379	0.117172
220.000000	2.024526	0.010859	0.077771
260.000000	4.937678	0.013776	0.059215
300.000000	28.476659	0.086662	0.170873
340.000000	43.406705	0.384183	0.513826
380.000000	27.752837	0.206604	0.748043
420.000000	29.194226	0.408940	0.758459
460.000000	289.503543	0.743646	1.553541
500.000000	105.499778	0.488685	1.527040
540.000000	415.394544	0.734101	1.579936
580.000000	214.892519	2.154636	4.231609
620.000000	96.250002	2.759097	4.893297
660.000000	332.342076	3.000886	5.920454
700.000000	19.690618	2.223956	7.483937
740.000000	0.000000	1.843170	4.261567
780.000000	141.909141	4.517748	9.064736
820.000000	38.236443	9.572760	21.007701
860.000000	0.000000	16.620034	43.798380
900.000000	0.000000	0.000000	0.000000
940.000000	0.000000	0.000000	0.000000
980.000000	0.000000	0.000000	0.000000
1020.000000	0.000000	0.000000	0.000000
1060.000000	0.000000	0.000000	0.000000
1100.000000	0.000000	0.000000	0.000000
1140.000000	0.000000	0.000000	0.000000
1180.000000	0.000000	0.000000	0.000000
1220.000000	0.000000	0.000000	0.000000
1260.000000	0.000000	0.000000	0.000000
1300.000000	0.000000	0.000000	0.000000
1340.000000	0.000000	0.000000	0.000000
1380.000000	0.000000	0.000000	0.000000
1420.000000	0.000000	0.000000	0.000000
1460.000000	0.000000	0.000000	0.000000
1500.000000	0.000000	0.000000	0.000000
1540.000000	0.000000	0.000000	0.000000
1580.000000	0.000000	0.000000	0.000000
1620.000000	0.000000	0.000000	0.000000
1660.000000	0.000000	0.000000	0.000000
1700.000000	0.000000	0.000000	0.000000
1740.000000	0.000000	0.000000	0.000000
1780.000000	0.000000	0.000000	0.000000
1820.000000	0.000000	0.000000	0.000000
1860.000000	0.000000	0.000000	0.000000
1900.000000	0.000000	0.000000	0.000000
1940.000000	0.000000	0.000000	0.000000
1980.000000	0.000000	0.000000	0.000000
