# Supplementary material for: An experimentally-informed polymer model reveals high resolution organization of genomic loci
Source: Nat Commun. 2026 Feb 4;17:2338. doi: 10.1038/s41467-026-68928-w (PMC12979793; doi:10.1038/s41467-026-68928-w)
Supplement: Supplementary file 4 — Source Data [file 41467_2026_68928_MOESM4_ESM.zip › Source_Data/SupplyFig14/rdf_snapshot_130.txt]

20.000000	21.948510	0.414521	1.458414
60.000000	53.656862	0.240424	0.656416
100.000000	10.132544	0.111507	0.168040
140.000000	54.734706	0.274192	0.328734
180.000000	18.239149	0.046624	0.118376
220.000000	22.873992	0.025748	0.044166
260.000000	5.697841	0.096421	0.203735
300.000000	103.436646	0.401885	0.566712
340.000000	97.546020	0.540075	0.842830
380.000000	149.481833	0.580548	0.976268
420.000000	41.277346	0.831769	1.463182
460.000000	40.056709	1.160816	1.975111
500.000000	552.065487	2.025931	4.009373
540.000000	18.228577	1.739223	3.149659
580.000000	13.389198	3.701624	5.198227
620.000000	0.000000	3.962042	8.466360
660.000000	0.000000	1.351642	2.761566
700.000000	0.000000	4.961604	9.498025
740.000000	0.000000	1.510009	6.727035
780.000000	0.000000	2.537304	1.462881
820.000000	0.000000	0.000000	0.000000
860.000000	0.000000	0.000000	0.000000
900.000000	0.000000	0.000000	0.000000
940.000000	0.000000	0.000000	0.000000
980.000000	0.000000	0.000000	0.000000
1020.000000	0.000000	0.000000	0.000000
1060.000000	0.000000	0.000000	0.000000
1100.000000	0.000000	0.000000	0.000000
1140.000000	0.000000	0.000000	0.000000
1180.000000	0.000000	0.000000	0.000000
1220.000000	0.000000	0.000000	0.000000
1260.000000	0.000000	0.000000	0.000000
1300.000000	0.000000	0.000000	0.000000
1340.000000	0.000000	0.000000	0.000000
1380.000000	0.000000	0.000000	0.000000
1420.000000	0.000000	0.000000	0.000000
1460.000000	0.000000	0.000000	0.000000
1500.000000	0.000000	0.000000	0.000000
1540.000000	0.000000	0.000000	0.000000
1580.000000	0.000000	0.000000	0.000000
1620.000000	0.000000	0.000000	0.000000
1660.000000	0.000000	0.000000	0.000000
1700.000000	0.000000	0.000000	0.000000
1740.000000	0.000000	0.000000	0.000000
1780.000000	0.000000	0.000000	0.000000
1820.000000	0.000000	0.000000	0.000000
1860.000000	0.000000	0.000000	0.000000
1900.000000	0.000000	0.000000	0.000000
1940.000000	0.000000	0.000000	0.000000
1980.000000	0.000000	0.000000	0.000000
