# Supplementary material for: An experimentally-informed polymer model reveals high resolution organization of genomic loci
Source: Nat Commun. 2026 Feb 4;17:2338. doi: 10.1038/s41467-026-68928-w (PMC12979793; doi:10.1038/s41467-026-68928-w)
Supplement: Supplementary file 4 — Source Data [file 41467_2026_68928_MOESM4_ESM.zip › Source_Data/SupplyFig14/rdf_snapshot_13.txt]

20.000000	0.000000	0.000000	0.000000
60.000000	13.007836	0.105413	0.444358
100.000000	27.196309	0.188632	0.250924
140.000000	23.800494	0.060491	0.114061
180.000000	0.000000	0.000000	0.000000
220.000000	114.779923	0.147820	0.183962
260.000000	1.086068	0.064513	0.088186
300.000000	0.865182	0.028858	0.054694
340.000000	56.307123	0.155255	0.527863
380.000000	16.476498	0.106333	0.237558
420.000000	44.904194	0.231831	1.043508
460.000000	255.728664	0.505397	1.536876
500.000000	144.118455	1.247625	2.154527
540.000000	186.436100	1.248779	1.987595
580.000000	195.211744	1.709864	3.600400
620.000000	165.729824	1.974997	4.277230
660.000000	90.504682	1.971808	4.440816
700.000000	0.000000	2.566318	6.070777
740.000000	0.000000	3.709631	10.587166
780.000000	0.000000	4.109640	11.702352
820.000000	0.000000	4.132911	13.066919
860.000000	0.000000	20.527671	39.996581
900.000000	0.000000	16.007619	48.065862
940.000000	0.000000	0.000000	0.000000
980.000000	0.000000	0.000000	0.000000
1020.000000	0.000000	0.000000	0.000000
1060.000000	0.000000	0.000000	0.000000
1100.000000	0.000000	0.000000	0.000000
1140.000000	0.000000	0.000000	0.000000
1180.000000	0.000000	0.000000	0.000000
1220.000000	0.000000	0.000000	0.000000
1260.000000	0.000000	0.000000	0.000000
1300.000000	0.000000	0.000000	0.000000
1340.000000	0.000000	0.000000	0.000000
1380.000000	0.000000	0.000000	0.000000
1420.000000	0.000000	0.000000	0.000000
1460.000000	0.000000	0.000000	0.000000
1500.000000	0.000000	0.000000	0.000000
1540.000000	0.000000	0.000000	0.000000
1580.000000	0.000000	0.000000	0.000000
1620.000000	0.000000	0.000000	0.000000
1660.000000	0.000000	0.000000	0.000000
1700.000000	0.000000	0.000000	0.000000
1740.000000	0.000000	0.000000	0.000000
1780.000000	0.000000	0.000000	0.000000
1820.000000	0.000000	0.000000	0.000000
1860.000000	0.000000	0.000000	0.000000
1900.000000	0.000000	0.000000	0.000000
1940.000000	0.000000	0.000000	0.000000
1980.000000	0.000000	0.000000	0.000000
