# Supplementary material for: An experimentally-informed polymer model reveals high resolution organization of genomic loci
Source: Nat Commun. 2026 Feb 4;17:2338. doi: 10.1038/s41467-026-68928-w (PMC12979793; doi:10.1038/s41467-026-68928-w)
Supplement: Supplementary file 4 — Source Data [file 41467_2026_68928_MOESM4_ESM.zip › Source_Data/SupplyFig14/rdf_snapshot_14.txt]

20.000000	0.000000	0.000000	0.000000
60.000000	8.289437	0.310876	0.547052
100.000000	4.317984	0.053805	0.148586
140.000000	28.317086	0.091596	0.155251
180.000000	0.000000	0.000000	0.000000
220.000000	3.930371	0.111630	0.118972
260.000000	0.000000	0.000000	0.000000
300.000000	89.462885	0.075610	0.284901
340.000000	151.226299	0.095137	0.220867
380.000000	39.187863	0.123629	0.556657
420.000000	132.851685	0.583661	1.571047
460.000000	372.471091	0.676445	2.176445
500.000000	164.952181	0.918799	2.587626
540.000000	45.783583	1.352786	1.846209
580.000000	460.073274	2.873550	6.244127
620.000000	456.654020	3.827436	7.355797
660.000000	378.086131	4.854565	6.995045
700.000000	117.534916	4.893320	8.279917
740.000000	260.655354	4.678539	10.430941
780.000000	376.621626	8.038775	14.641552
820.000000	0.000000	6.534321	11.136497
860.000000	801.261127	16.448714	35.092770
900.000000	0.000000	17.522901	46.696165
940.000000	0.000000	0.000000	0.000000
980.000000	0.000000	0.000000	0.000000
1020.000000	0.000000	0.000000	0.000000
1060.000000	0.000000	0.000000	0.000000
1100.000000	0.000000	0.000000	0.000000
1140.000000	0.000000	0.000000	0.000000
1180.000000	0.000000	0.000000	0.000000
1220.000000	0.000000	0.000000	0.000000
1260.000000	0.000000	0.000000	0.000000
1300.000000	0.000000	0.000000	0.000000
1340.000000	0.000000	0.000000	0.000000
1380.000000	0.000000	0.000000	0.000000
1420.000000	0.000000	0.000000	0.000000
1460.000000	0.000000	0.000000	0.000000
1500.000000	0.000000	0.000000	0.000000
1540.000000	0.000000	0.000000	0.000000
1580.000000	0.000000	0.000000	0.000000
1620.000000	0.000000	0.000000	0.000000
1660.000000	0.000000	0.000000	0.000000
1700.000000	0.000000	0.000000	0.000000
1740.000000	0.000000	0.000000	0.000000
1780.000000	0.000000	0.000000	0.000000
1820.000000	0.000000	0.000000	0.000000
1860.000000	0.000000	0.000000	0.000000
1900.000000	0.000000	0.000000	0.000000
1940.000000	0.000000	0.000000	0.000000
1980.000000	0.000000	0.000000	0.000000
