# Supplementary material for: An experimentally-informed polymer model reveals high resolution organization of genomic loci
Source: Nat Commun. 2026 Feb 4;17:2338. doi: 10.1038/s41467-026-68928-w (PMC12979793; doi:10.1038/s41467-026-68928-w)
Supplement: Supplementary file 4 — Source Data [file 41467_2026_68928_MOESM4_ESM.zip › Source_Data/SupplyFig14/rdf_snapshot_15.txt]

20.000000	1837.808328	1.681296	2.579185
60.000000	0.000000	0.000000	0.000000
100.000000	4.194777	0.121700	0.230666
140.000000	0.899480	0.043810	0.139701
180.000000	42.656691	0.201062	0.196347
220.000000	23.695491	0.057073	0.123664
260.000000	1.376657	0.114539	0.051365
300.000000	15.850087	0.024566	0.123375
340.000000	38.957582	0.290491	0.473968
380.000000	131.308520	0.416120	0.816041
420.000000	232.658177	0.338849	1.039118
460.000000	208.195768	0.897571	1.338808
500.000000	186.062422	0.709278	1.799285
540.000000	105.927990	1.354514	3.367843
580.000000	442.454600	2.179839	3.677681
620.000000	240.968711	3.885680	7.178647
660.000000	254.645602	3.598651	5.679255
700.000000	0.000000	4.417436	9.367986
740.000000	0.000000	5.765635	15.298956
780.000000	0.000000	13.251147	26.559749
820.000000	0.000000	6.286496	15.156573
860.000000	0.000000	22.957713	51.892692
900.000000	0.000000	11.010877	22.581101
940.000000	0.000000	0.000000	0.000000
980.000000	0.000000	0.000000	0.000000
1020.000000	0.000000	0.000000	0.000000
1060.000000	0.000000	0.000000	0.000000
1100.000000	0.000000	0.000000	0.000000
1140.000000	0.000000	0.000000	0.000000
1180.000000	0.000000	0.000000	0.000000
1220.000000	0.000000	0.000000	0.000000
1260.000000	0.000000	0.000000	0.000000
1300.000000	0.000000	0.000000	0.000000
1340.000000	0.000000	0.000000	0.000000
1380.000000	0.000000	0.000000	0.000000
1420.000000	0.000000	0.000000	0.000000
1460.000000	0.000000	0.000000	0.000000
1500.000000	0.000000	0.000000	0.000000
1540.000000	0.000000	0.000000	0.000000
1580.000000	0.000000	0.000000	0.000000
1620.000000	0.000000	0.000000	0.000000
1660.000000	0.000000	0.000000	0.000000
1700.000000	0.000000	0.000000	0.000000
1740.000000	0.000000	0.000000	0.000000
1780.000000	0.000000	0.000000	0.000000
1820.000000	0.000000	0.000000	0.000000
1860.000000	0.000000	0.000000	0.000000
1900.000000	0.000000	0.000000	0.000000
1940.000000	0.000000	0.000000	0.000000
1980.000000	0.000000	0.000000	0.000000
