# Supplementary material for: An experimentally-informed polymer model reveals high resolution organization of genomic loci
Source: Nat Commun. 2026 Feb 4;17:2338. doi: 10.1038/s41467-026-68928-w (PMC12979793; doi:10.1038/s41467-026-68928-w)
Supplement: Supplementary file 4 — Source Data [file 41467_2026_68928_MOESM4_ESM.zip › Source_Data/SupplyFig14/rdf_snapshot_16.txt]

20.000000	0.000000	0.000000	0.000000
60.000000	52.735789	0.308795	0.352323
100.000000	29.959824	0.049386	0.171206
140.000000	40.816869	0.198486	0.503190
180.000000	4.343967	0.042845	0.092829
220.000000	86.005554	0.117469	0.156920
260.000000	10.910384	0.025458	0.069084
300.000000	98.656643	0.295689	0.485203
340.000000	65.146617	0.200506	0.361708
380.000000	151.383206	0.369950	1.077163
420.000000	51.721811	0.306517	0.616891
460.000000	113.036311	0.544315	0.744791
500.000000	240.866469	1.226345	1.632792
540.000000	109.497625	1.257986	2.509029
580.000000	52.629046	1.611864	4.050351
620.000000	0.000000	1.577383	3.787169
660.000000	0.000000	2.744773	5.274455
700.000000	0.000000	4.258083	7.097636
740.000000	0.000000	2.314165	6.472046
780.000000	0.000000	13.659289	35.189583
820.000000	0.000000	3.038857	11.837515
860.000000	0.000000	15.054064	71.630595
900.000000	0.000000	0.000000	0.000000
940.000000	0.000000	0.000000	0.000000
980.000000	0.000000	0.000000	0.000000
1020.000000	0.000000	0.000000	0.000000
1060.000000	0.000000	0.000000	0.000000
1100.000000	0.000000	0.000000	0.000000
1140.000000	0.000000	0.000000	0.000000
1180.000000	0.000000	0.000000	0.000000
1220.000000	0.000000	0.000000	0.000000
1260.000000	0.000000	0.000000	0.000000
1300.000000	0.000000	0.000000	0.000000
1340.000000	0.000000	0.000000	0.000000
1380.000000	0.000000	0.000000	0.000000
1420.000000	0.000000	0.000000	0.000000
1460.000000	0.000000	0.000000	0.000000
1500.000000	0.000000	0.000000	0.000000
1540.000000	0.000000	0.000000	0.000000
1580.000000	0.000000	0.000000	0.000000
1620.000000	0.000000	0.000000	0.000000
1660.000000	0.000000	0.000000	0.000000
1700.000000	0.000000	0.000000	0.000000
1740.000000	0.000000	0.000000	0.000000
1780.000000	0.000000	0.000000	0.000000
1820.000000	0.000000	0.000000	0.000000
1860.000000	0.000000	0.000000	0.000000
1900.000000	0.000000	0.000000	0.000000
1940.000000	0.000000	0.000000	0.000000
1980.000000	0.000000	0.000000	0.000000
