# Supplementary material for: An experimentally-informed polymer model reveals high resolution organization of genomic loci
Source: Nat Commun. 2026 Feb 4;17:2338. doi: 10.1038/s41467-026-68928-w (PMC12979793; doi:10.1038/s41467-026-68928-w)
Supplement: Supplementary file 4 — Source Data [file 41467_2026_68928_MOESM4_ESM.zip › Source_Data/SupplyFig14/rdf_snapshot_17.txt]

20.000000	1710.039884	0.689260	4.303593
60.000000	12.297652	0.317172	0.443211
100.000000	0.000000	0.000000	0.000000
140.000000	4.260163	0.058693	0.077570
180.000000	2.497100	0.049802	0.241132
220.000000	10.454665	0.015895	0.080757
260.000000	16.612236	0.017231	0.075014
300.000000	38.447000	0.131528	0.306480
340.000000	76.924562	0.293604	0.562937
380.000000	274.050395	0.279472	0.799348
420.000000	117.180927	0.215263	0.718371
460.000000	37.298305	0.883535	1.035844
500.000000	152.358896	1.334570	2.330521
540.000000	594.463828	2.105905	3.047994
580.000000	107.797076	1.303542	2.702058
620.000000	398.031236	5.393684	9.783466
660.000000	181.428074	2.890822	9.892389
700.000000	690.843772	5.269010	10.402682
740.000000	50.637172	3.517786	14.041628
780.000000	0.000000	4.832541	11.954638
820.000000	0.000000	8.582753	13.227219
860.000000	0.000000	12.328976	26.266947
900.000000	0.000000	17.623634	22.030618
940.000000	0.000000	0.000000	0.000000
980.000000	0.000000	0.000000	0.000000
1020.000000	0.000000	0.000000	0.000000
1060.000000	0.000000	0.000000	0.000000
1100.000000	0.000000	0.000000	0.000000
1140.000000	0.000000	0.000000	0.000000
1180.000000	0.000000	0.000000	0.000000
1220.000000	0.000000	0.000000	0.000000
1260.000000	0.000000	0.000000	0.000000
1300.000000	0.000000	0.000000	0.000000
1340.000000	0.000000	0.000000	0.000000
1380.000000	0.000000	0.000000	0.000000
1420.000000	0.000000	0.000000	0.000000
1460.000000	0.000000	0.000000	0.000000
1500.000000	0.000000	0.000000	0.000000
1540.000000	0.000000	0.000000	0.000000
1580.000000	0.000000	0.000000	0.000000
1620.000000	0.000000	0.000000	0.000000
1660.000000	0.000000	0.000000	0.000000
1700.000000	0.000000	0.000000	0.000000
1740.000000	0.000000	0.000000	0.000000
1780.000000	0.000000	0.000000	0.000000
1820.000000	0.000000	0.000000	0.000000
1860.000000	0.000000	0.000000	0.000000
1900.000000	0.000000	0.000000	0.000000
1940.000000	0.000000	0.000000	0.000000
1980.000000	0.000000	0.000000	0.000000
