# Supplementary material for: An experimentally-informed polymer model reveals high resolution organization of genomic loci
Source: Nat Commun. 2026 Feb 4;17:2338. doi: 10.1038/s41467-026-68928-w (PMC12979793; doi:10.1038/s41467-026-68928-w)
Supplement: Supplementary file 4 — Source Data [file 41467_2026_68928_MOESM4_ESM.zip › Source_Data/SupplyFig14/rdf_snapshot_18.txt]

20.000000	0.000000	0.000000	0.000000
60.000000	17.170138	0.244557	0.388749
100.000000	4.818155	0.022644	0.121110
140.000000	18.601286	0.102143	0.113856
180.000000	1.730326	0.022119	0.099287
220.000000	6.606858	0.076351	0.205083
260.000000	22.385848	0.043645	0.099308
300.000000	7.203245	0.110362	0.233783
340.000000	284.820921	0.231954	0.582604
380.000000	185.746892	0.123332	0.266028
420.000000	219.442462	0.788082	1.228923
460.000000	15.858492	0.591738	1.222939
500.000000	78.074858	0.895744	1.106212
540.000000	30.791676	0.495908	1.298858
580.000000	110.653974	1.117092	3.495657
620.000000	197.036606	2.908503	6.196685
660.000000	74.579155	3.488942	7.230934
700.000000	0.000000	6.910319	6.886499
740.000000	35.363514	6.964613	11.861972
780.000000	0.000000	10.174755	16.036381
820.000000	0.000000	8.773939	16.222077
860.000000	0.000000	8.235167	30.255783
900.000000	0.000000	12.760249	45.996266
940.000000	0.000000	0.000000	0.000000
980.000000	0.000000	0.000000	0.000000
1020.000000	0.000000	0.000000	0.000000
1060.000000	0.000000	0.000000	0.000000
1100.000000	0.000000	0.000000	0.000000
1140.000000	0.000000	0.000000	0.000000
1180.000000	0.000000	0.000000	0.000000
1220.000000	0.000000	0.000000	0.000000
1260.000000	0.000000	0.000000	0.000000
1300.000000	0.000000	0.000000	0.000000
1340.000000	0.000000	0.000000	0.000000
1380.000000	0.000000	0.000000	0.000000
1420.000000	0.000000	0.000000	0.000000
1460.000000	0.000000	0.000000	0.000000
1500.000000	0.000000	0.000000	0.000000
1540.000000	0.000000	0.000000	0.000000
1580.000000	0.000000	0.000000	0.000000
1620.000000	0.000000	0.000000	0.000000
1660.000000	0.000000	0.000000	0.000000
1700.000000	0.000000	0.000000	0.000000
1740.000000	0.000000	0.000000	0.000000
1780.000000	0.000000	0.000000	0.000000
1820.000000	0.000000	0.000000	0.000000
1860.000000	0.000000	0.000000	0.000000
1900.000000	0.000000	0.000000	0.000000
1940.000000	0.000000	0.000000	0.000000
1980.000000	0.000000	0.000000	0.000000
