# Supplementary material for: An experimentally-informed polymer model reveals high resolution organization of genomic loci
Source: Nat Commun. 2026 Feb 4;17:2338. doi: 10.1038/s41467-026-68928-w (PMC12979793; doi:10.1038/s41467-026-68928-w)
Supplement: Supplementary file 4 — Source Data [file 41467_2026_68928_MOESM4_ESM.zip › Source_Data/SupplyFig14/rdf_snapshot_19.txt]

20.000000	85.340571	2.508017	4.308585
60.000000	9.741736	0.101220	0.205799
100.000000	21.544890	0.108412	0.161841
140.000000	22.729123	0.129707	0.235136
180.000000	40.545841	0.062927	0.037369
220.000000	2.028749	0.041428	0.114670
260.000000	0.000000	0.000000	0.000000
300.000000	149.923174	0.141069	0.287839
340.000000	126.802154	0.178133	0.572617
380.000000	12.057033	0.126023	0.717303
420.000000	9.971635	0.310596	0.638202
460.000000	624.945987	0.880184	2.194980
500.000000	286.157156	0.429748	1.826404
540.000000	159.074094	1.681945	2.107779
580.000000	182.544035	2.805178	4.730358
620.000000	117.204765	2.520659	5.050970
660.000000	186.937299	2.969042	6.720319
700.000000	14.674545	3.757434	6.659517
740.000000	424.492828	3.421280	7.346154
780.000000	78.223612	5.717842	6.570677
820.000000	232.055860	4.816090	13.763634
860.000000	232.853772	5.752005	9.995145
900.000000	0.000000	0.000000	0.000000
940.000000	0.000000	0.000000	0.000000
980.000000	0.000000	0.000000	0.000000
1020.000000	0.000000	0.000000	0.000000
1060.000000	0.000000	0.000000	0.000000
1100.000000	0.000000	0.000000	0.000000
1140.000000	0.000000	0.000000	0.000000
1180.000000	0.000000	0.000000	0.000000
1220.000000	0.000000	0.000000	0.000000
1260.000000	0.000000	0.000000	0.000000
1300.000000	0.000000	0.000000	0.000000
1340.000000	0.000000	0.000000	0.000000
1380.000000	0.000000	0.000000	0.000000
1420.000000	0.000000	0.000000	0.000000
1460.000000	0.000000	0.000000	0.000000
1500.000000	0.000000	0.000000	0.000000
1540.000000	0.000000	0.000000	0.000000
1580.000000	0.000000	0.000000	0.000000
1620.000000	0.000000	0.000000	0.000000
1660.000000	0.000000	0.000000	0.000000
1700.000000	0.000000	0.000000	0.000000
1740.000000	0.000000	0.000000	0.000000
1780.000000	0.000000	0.000000	0.000000
1820.000000	0.000000	0.000000	0.000000
1860.000000	0.000000	0.000000	0.000000
1900.000000	0.000000	0.000000	0.000000
1940.000000	0.000000	0.000000	0.000000
1980.000000	0.000000	0.000000	0.000000
