# Supplementary material for: An experimentally-informed polymer model reveals high resolution organization of genomic loci
Source: Nat Commun. 2026 Feb 4;17:2338. doi: 10.1038/s41467-026-68928-w (PMC12979793; doi:10.1038/s41467-026-68928-w)
Supplement: Supplementary file 4 — Source Data [file 41467_2026_68928_MOESM4_ESM.zip › Source_Data/SupplyFig14/rdf_snapshot_1.txt]

20.000000	0.000000	0.000000	0.000000
60.000000	22.536879	0.000000	0.562218
100.000000	81.480380	0.000000	0.327894
140.000000	2.717353	0.000000	0.143234
180.000000	0.000000	0.000000	0.000000
220.000000	16.572466	0.000000	0.124144
260.000000	120.599570	0.000000	0.266144
300.000000	47.818178	0.000000	0.107582
340.000000	6.996075	0.000000	0.476197
380.000000	45.073281	0.000000	0.752223
420.000000	184.811308	0.000000	1.066739
460.000000	66.487835	0.000000	1.096508
500.000000	430.948431	0.000000	3.057404
540.000000	197.511792	0.000000	2.832171
580.000000	363.044671	0.000000	3.411218
620.000000	558.215335	0.000000	5.321232
660.000000	651.208568	0.000000	5.774948
700.000000	95.944763	0.000000	8.664484
740.000000	0.000000	0.000000	12.336233
780.000000	0.000000	0.000000	12.625308
820.000000	0.000000	0.000000	9.179811
860.000000	0.000000	0.000000	13.107264
900.000000	0.000000	0.000000	19.229123
940.000000	0.000000	0.000000	21.154187
980.000000	0.000000	0.000000	0.000000
1020.000000	0.000000	0.000000	0.000000
1060.000000	0.000000	0.000000	0.000000
1100.000000	0.000000	0.000000	0.000000
1140.000000	0.000000	0.000000	0.000000
1180.000000	0.000000	0.000000	0.000000
1220.000000	0.000000	0.000000	0.000000
1260.000000	0.000000	0.000000	0.000000
1300.000000	0.000000	0.000000	0.000000
1340.000000	0.000000	0.000000	0.000000
1380.000000	0.000000	0.000000	0.000000
1420.000000	0.000000	0.000000	0.000000
1460.000000	0.000000	0.000000	0.000000
1500.000000	0.000000	0.000000	0.000000
1540.000000	0.000000	0.000000	0.000000
1580.000000	0.000000	0.000000	0.000000
1620.000000	0.000000	0.000000	0.000000
1660.000000	0.000000	0.000000	0.000000
1700.000000	0.000000	0.000000	0.000000
1740.000000	0.000000	0.000000	0.000000
1780.000000	0.000000	0.000000	0.000000
1820.000000	0.000000	0.000000	0.000000
1860.000000	0.000000	0.000000	0.000000
1900.000000	0.000000	0.000000	0.000000
1940.000000	0.000000	0.000000	0.000000
1980.000000	0.000000	0.000000	0.000000
