# Supplementary material for: An experimentally-informed polymer model reveals high resolution organization of genomic loci
Source: Nat Commun. 2026 Feb 4;17:2338. doi: 10.1038/s41467-026-68928-w (PMC12979793; doi:10.1038/s41467-026-68928-w)
Supplement: Supplementary file 4 — Source Data [file 41467_2026_68928_MOESM4_ESM.zip › Source_Data/SupplyFig14/rdf_snapshot_20.txt]

20.000000	0.000000	0.329731	2.336780
60.000000	22.636595	0.122074	0.453132
100.000000	31.537946	0.038986	0.100286
140.000000	1.662246	0.018606	0.085623
180.000000	0.000000	0.000000	0.000000
220.000000	18.104642	0.057540	0.208038
260.000000	20.541649	0.188429	0.244139
300.000000	6.466402	0.103140	0.159618
340.000000	296.571987	0.413624	0.686159
380.000000	160.797036	0.343671	0.734413
420.000000	167.285883	0.823163	0.792305
460.000000	174.451572	1.326039	1.509010
500.000000	207.529016	0.703189	2.048431
540.000000	46.224397	0.705008	1.686291
580.000000	420.698539	2.961147	5.396782
620.000000	297.939700	4.015519	6.775361
660.000000	109.833181	2.648180	8.412984
700.000000	0.000000	3.400195	9.110713
740.000000	0.000000	4.753112	11.509560
780.000000	0.000000	5.475051	11.109742
820.000000	0.000000	6.677287	14.725069
860.000000	0.000000	9.370304	21.129580
900.000000	0.000000	0.000000	0.000000
940.000000	0.000000	0.000000	0.000000
980.000000	0.000000	0.000000	0.000000
1020.000000	0.000000	0.000000	0.000000
1060.000000	0.000000	0.000000	0.000000
1100.000000	0.000000	0.000000	0.000000
1140.000000	0.000000	0.000000	0.000000
1180.000000	0.000000	0.000000	0.000000
1220.000000	0.000000	0.000000	0.000000
1260.000000	0.000000	0.000000	0.000000
1300.000000	0.000000	0.000000	0.000000
1340.000000	0.000000	0.000000	0.000000
1380.000000	0.000000	0.000000	0.000000
1420.000000	0.000000	0.000000	0.000000
1460.000000	0.000000	0.000000	0.000000
1500.000000	0.000000	0.000000	0.000000
1540.000000	0.000000	0.000000	0.000000
1580.000000	0.000000	0.000000	0.000000
1620.000000	0.000000	0.000000	0.000000
1660.000000	0.000000	0.000000	0.000000
1700.000000	0.000000	0.000000	0.000000
1740.000000	0.000000	0.000000	0.000000
1780.000000	0.000000	0.000000	0.000000
1820.000000	0.000000	0.000000	0.000000
1860.000000	0.000000	0.000000	0.000000
1900.000000	0.000000	0.000000	0.000000
1940.000000	0.000000	0.000000	0.000000
1980.000000	0.000000	0.000000	0.000000
