# Supplementary material for: An experimentally-informed polymer model reveals high resolution organization of genomic loci
Source: Nat Commun. 2026 Feb 4;17:2338. doi: 10.1038/s41467-026-68928-w (PMC12979793; doi:10.1038/s41467-026-68928-w)
Supplement: Supplementary file 4 — Source Data [file 41467_2026_68928_MOESM4_ESM.zip › Source_Data/SupplyFig14/rdf_snapshot_21.txt]

20.000000	109.000545	2.034743	2.477322
60.000000	10.200306	0.299291	0.464451
100.000000	39.062944	0.070200	0.224984
140.000000	0.000000	0.000000	0.000000
180.000000	23.774637	0.074951	0.270776
220.000000	0.000000	0.000000	0.000000
260.000000	8.804510	0.072893	0.105911
300.000000	21.932926	0.168426	0.391875
340.000000	355.476548	0.438704	0.837914
380.000000	51.325393	0.354423	0.677875
420.000000	19.717937	0.501271	0.465045
460.000000	116.796281	1.214374	2.210866
500.000000	186.022896	0.944166	1.249524
540.000000	140.497076	1.527479	2.857265
580.000000	219.479610	1.639215	4.573031
620.000000	94.007921	4.020746	6.178527
660.000000	28.133282	2.233698	7.727477
700.000000	108.395214	2.292290	8.041560
740.000000	10.466096	4.033082	8.903667
780.000000	34.947000	6.933517	9.824643
820.000000	0.000000	6.320097	12.441699
860.000000	0.000000	1.766287	8.461629
900.000000	0.000000	0.000000	0.000000
940.000000	0.000000	0.000000	0.000000
980.000000	0.000000	0.000000	0.000000
1020.000000	0.000000	0.000000	0.000000
1060.000000	0.000000	0.000000	0.000000
1100.000000	0.000000	0.000000	0.000000
1140.000000	0.000000	0.000000	0.000000
1180.000000	0.000000	0.000000	0.000000
1220.000000	0.000000	0.000000	0.000000
1260.000000	0.000000	0.000000	0.000000
1300.000000	0.000000	0.000000	0.000000
1340.000000	0.000000	0.000000	0.000000
1380.000000	0.000000	0.000000	0.000000
1420.000000	0.000000	0.000000	0.000000
1460.000000	0.000000	0.000000	0.000000
1500.000000	0.000000	0.000000	0.000000
1540.000000	0.000000	0.000000	0.000000
1580.000000	0.000000	0.000000	0.000000
1620.000000	0.000000	0.000000	0.000000
1660.000000	0.000000	0.000000	0.000000
1700.000000	0.000000	0.000000	0.000000
1740.000000	0.000000	0.000000	0.000000
1780.000000	0.000000	0.000000	0.000000
1820.000000	0.000000	0.000000	0.000000
1860.000000	0.000000	0.000000	0.000000
1900.000000	0.000000	0.000000	0.000000
1940.000000	0.000000	0.000000	0.000000
1980.000000	0.000000	0.000000	0.000000
