# Supplementary material for: An experimentally-informed polymer model reveals high resolution organization of genomic loci
Source: Nat Commun. 2026 Feb 4;17:2338. doi: 10.1038/s41467-026-68928-w (PMC12979793; doi:10.1038/s41467-026-68928-w)
Supplement: Supplementary file 4 — Source Data [file 41467_2026_68928_MOESM4_ESM.zip › Source_Data/SupplyFig14/rdf_snapshot_22.txt]

20.000000	0.000000	0.000000	0.000000
60.000000	49.049465	0.228446	0.840539
100.000000	21.332353	0.097556	0.164734
140.000000	1.748021	0.072821	0.093733
180.000000	14.677867	0.015184	0.087554
220.000000	37.439494	0.055623	0.122684
260.000000	0.487533	0.005148	0.077410
300.000000	169.878474	0.202790	0.352997
340.000000	31.915300	0.137402	0.724969
380.000000	42.237129	0.107779	0.339612
420.000000	41.452326	0.357887	0.514785
460.000000	214.939137	1.342698	2.929096
500.000000	113.574518	0.837594	1.565433
540.000000	351.143776	2.695469	4.429303
580.000000	217.706161	2.565823	6.071527
620.000000	157.915496	4.762661	7.995478
660.000000	164.985522	6.061362	10.362974
700.000000	8.428888	3.719032	12.241333
740.000000	49.826396	7.713631	11.107443
780.000000	186.378718	8.349147	17.123183
820.000000	123.947075	17.263993	31.570569
860.000000	0.000000	0.000000	0.000000
900.000000	0.000000	0.000000	0.000000
940.000000	0.000000	0.000000	0.000000
980.000000	0.000000	0.000000	0.000000
1020.000000	0.000000	0.000000	0.000000
1060.000000	0.000000	0.000000	0.000000
1100.000000	0.000000	0.000000	0.000000
1140.000000	0.000000	0.000000	0.000000
1180.000000	0.000000	0.000000	0.000000
1220.000000	0.000000	0.000000	0.000000
1260.000000	0.000000	0.000000	0.000000
1300.000000	0.000000	0.000000	0.000000
1340.000000	0.000000	0.000000	0.000000
1380.000000	0.000000	0.000000	0.000000
1420.000000	0.000000	0.000000	0.000000
1460.000000	0.000000	0.000000	0.000000
1500.000000	0.000000	0.000000	0.000000
1540.000000	0.000000	0.000000	0.000000
1580.000000	0.000000	0.000000	0.000000
1620.000000	0.000000	0.000000	0.000000
1660.000000	0.000000	0.000000	0.000000
1700.000000	0.000000	0.000000	0.000000
1740.000000	0.000000	0.000000	0.000000
1780.000000	0.000000	0.000000	0.000000
1820.000000	0.000000	0.000000	0.000000
1860.000000	0.000000	0.000000	0.000000
1900.000000	0.000000	0.000000	0.000000
1940.000000	0.000000	0.000000	0.000000
1980.000000	0.000000	0.000000	0.000000
