# Supplementary material for: An experimentally-informed polymer model reveals high resolution organization of genomic loci
Source: Nat Commun. 2026 Feb 4;17:2338. doi: 10.1038/s41467-026-68928-w (PMC12979793; doi:10.1038/s41467-026-68928-w)
Supplement: Supplementary file 4 — Source Data [file 41467_2026_68928_MOESM4_ESM.zip › Source_Data/SupplyFig14/rdf_snapshot_23.txt]

20.000000	0.000000	0.000000	0.000000
60.000000	39.332235	0.501530	0.498680
100.000000	33.581055	0.152076	0.296373
140.000000	3.474935	0.020511	0.112924
180.000000	5.433838	0.064857	0.165437
220.000000	89.695128	0.147894	0.172225
260.000000	2.501228	0.079060	0.097350
300.000000	4.025910	0.154190	0.193327
340.000000	97.927351	0.575714	0.946151
380.000000	58.575419	0.222804	0.386544
420.000000	31.395758	0.442325	1.196129
460.000000	330.216008	1.010294	1.242849
500.000000	100.572046	0.718172	2.045095
540.000000	288.006645	1.003639	2.452590
580.000000	332.676548	2.978407	6.214532
620.000000	60.833296	2.068236	4.601682
660.000000	34.736551	2.434813	7.849710
700.000000	19.961568	3.665226	10.712936
740.000000	0.000000	6.368435	12.353772
780.000000	0.000000	5.902584	11.679717
820.000000	0.000000	9.664604	24.518072
860.000000	0.000000	1.942641	4.229820
900.000000	0.000000	0.000000	0.000000
940.000000	0.000000	0.000000	0.000000
980.000000	0.000000	0.000000	0.000000
1020.000000	0.000000	0.000000	0.000000
1060.000000	0.000000	0.000000	0.000000
1100.000000	0.000000	0.000000	0.000000
1140.000000	0.000000	0.000000	0.000000
1180.000000	0.000000	0.000000	0.000000
1220.000000	0.000000	0.000000	0.000000
1260.000000	0.000000	0.000000	0.000000
1300.000000	0.000000	0.000000	0.000000
1340.000000	0.000000	0.000000	0.000000
1380.000000	0.000000	0.000000	0.000000
1420.000000	0.000000	0.000000	0.000000
1460.000000	0.000000	0.000000	0.000000
1500.000000	0.000000	0.000000	0.000000
1540.000000	0.000000	0.000000	0.000000
1580.000000	0.000000	0.000000	0.000000
1620.000000	0.000000	0.000000	0.000000
1660.000000	0.000000	0.000000	0.000000
1700.000000	0.000000	0.000000	0.000000
1740.000000	0.000000	0.000000	0.000000
1780.000000	0.000000	0.000000	0.000000
1820.000000	0.000000	0.000000	0.000000
1860.000000	0.000000	0.000000	0.000000
1900.000000	0.000000	0.000000	0.000000
1940.000000	0.000000	0.000000	0.000000
1980.000000	0.000000	0.000000	0.000000
