# Supplementary material for: An experimentally-informed polymer model reveals high resolution organization of genomic loci
Source: Nat Commun. 2026 Feb 4;17:2338. doi: 10.1038/s41467-026-68928-w (PMC12979793; doi:10.1038/s41467-026-68928-w)
Supplement: Supplementary file 4 — Source Data [file 41467_2026_68928_MOESM4_ESM.zip › Source_Data/SupplyFig14/rdf_snapshot_24.txt]

20.000000	234.477945	0.815444	2.184771
60.000000	0.000000	0.000000	0.000000
100.000000	45.211046	0.098094	0.212171
140.000000	0.000000	0.000000	0.000000
180.000000	4.894059	0.028030	0.107654
220.000000	11.423414	0.074855	0.138145
260.000000	29.387848	0.025199	0.064031
300.000000	1.608944	0.018688	0.089093
340.000000	130.567911	0.345057	0.657259
380.000000	81.445373	0.243805	1.008912
420.000000	327.638881	0.749872	1.285936
460.000000	184.493540	1.209463	2.025405
500.000000	77.605611	0.536193	1.432658
540.000000	144.387431	1.178554	3.321591
580.000000	666.220396	3.847298	7.597255
620.000000	562.663538	5.350078	10.175712
660.000000	0.000000	4.222403	8.530822
700.000000	301.082573	7.313348	13.985390
740.000000	38.736897	6.397512	18.861533
780.000000	27.949268	2.132281	13.345962
820.000000	287.516588	13.172163	36.080981
860.000000	372.660472	9.770774	26.347549
900.000000	0.000000	0.000000	0.000000
940.000000	0.000000	0.000000	0.000000
980.000000	0.000000	0.000000	0.000000
1020.000000	0.000000	0.000000	0.000000
1060.000000	0.000000	0.000000	0.000000
1100.000000	0.000000	0.000000	0.000000
1140.000000	0.000000	0.000000	0.000000
1180.000000	0.000000	0.000000	0.000000
1220.000000	0.000000	0.000000	0.000000
1260.000000	0.000000	0.000000	0.000000
1300.000000	0.000000	0.000000	0.000000
1340.000000	0.000000	0.000000	0.000000
1380.000000	0.000000	0.000000	0.000000
1420.000000	0.000000	0.000000	0.000000
1460.000000	0.000000	0.000000	0.000000
1500.000000	0.000000	0.000000	0.000000
1540.000000	0.000000	0.000000	0.000000
1580.000000	0.000000	0.000000	0.000000
1620.000000	0.000000	0.000000	0.000000
1660.000000	0.000000	0.000000	0.000000
1700.000000	0.000000	0.000000	0.000000
1740.000000	0.000000	0.000000	0.000000
1780.000000	0.000000	0.000000	0.000000
1820.000000	0.000000	0.000000	0.000000
1860.000000	0.000000	0.000000	0.000000
1900.000000	0.000000	0.000000	0.000000
1940.000000	0.000000	0.000000	0.000000
1980.000000	0.000000	0.000000	0.000000
