# Supplementary material for: An experimentally-informed polymer model reveals high resolution organization of genomic loci
Source: Nat Commun. 2026 Feb 4;17:2338. doi: 10.1038/s41467-026-68928-w (PMC12979793; doi:10.1038/s41467-026-68928-w)
Supplement: Supplementary file 4 — Source Data [file 41467_2026_68928_MOESM4_ESM.zip › Source_Data/SupplyFig14/rdf_snapshot_25.txt]

20.000000	52.775925	0.672515	1.459871
60.000000	0.000000	0.071801	0.223306
100.000000	13.589300	0.206311	0.214716
140.000000	15.245407	0.075891	0.060202
180.000000	9.650266	0.038201	0.100571
220.000000	4.776879	0.030404	0.149765
260.000000	1.604535	0.018177	0.068492
300.000000	36.373714	0.156496	0.224841
340.000000	69.039817	0.151057	0.180370
380.000000	404.493503	0.459360	0.847971
420.000000	38.062778	0.394011	0.969761
460.000000	126.463872	0.380584	0.609193
500.000000	85.622767	1.560942	2.485417
540.000000	178.062382	2.274325	2.662073
580.000000	569.620845	3.450904	6.001033
620.000000	398.548926	3.157294	6.596929
660.000000	44.920085	3.284253	7.268922
700.000000	64.798700	2.420924	5.854848
740.000000	26.955907	5.252970	13.221905
780.000000	0.000000	4.107227	7.029631
820.000000	0.000000	8.426502	13.509871
860.000000	0.000000	14.253271	36.099614
900.000000	0.000000	0.000000	0.000000
940.000000	0.000000	0.000000	0.000000
980.000000	0.000000	0.000000	0.000000
1020.000000	0.000000	0.000000	0.000000
1060.000000	0.000000	0.000000	0.000000
1100.000000	0.000000	0.000000	0.000000
1140.000000	0.000000	0.000000	0.000000
1180.000000	0.000000	0.000000	0.000000
1220.000000	0.000000	0.000000	0.000000
1260.000000	0.000000	0.000000	0.000000
1300.000000	0.000000	0.000000	0.000000
1340.000000	0.000000	0.000000	0.000000
1380.000000	0.000000	0.000000	0.000000
1420.000000	0.000000	0.000000	0.000000
1460.000000	0.000000	0.000000	0.000000
1500.000000	0.000000	0.000000	0.000000
1540.000000	0.000000	0.000000	0.000000
1580.000000	0.000000	0.000000	0.000000
1620.000000	0.000000	0.000000	0.000000
1660.000000	0.000000	0.000000	0.000000
1700.000000	0.000000	0.000000	0.000000
1740.000000	0.000000	0.000000	0.000000
1780.000000	0.000000	0.000000	0.000000
1820.000000	0.000000	0.000000	0.000000
1860.000000	0.000000	0.000000	0.000000
1900.000000	0.000000	0.000000	0.000000
1940.000000	0.000000	0.000000	0.000000
1980.000000	0.000000	0.000000	0.000000
