# Supplementary material for: An experimentally-informed polymer model reveals high resolution organization of genomic loci
Source: Nat Commun. 2026 Feb 4;17:2338. doi: 10.1038/s41467-026-68928-w (PMC12979793; doi:10.1038/s41467-026-68928-w)
Supplement: Supplementary file 4 — Source Data [file 41467_2026_68928_MOESM4_ESM.zip › Source_Data/SupplyFig14/rdf_snapshot_26.txt]

20.000000	0.000000	0.861865	2.474001
60.000000	72.586682	0.318058	0.530709
100.000000	34.850063	0.106150	0.186548
140.000000	18.179000	0.008585	0.112655
180.000000	0.369131	0.059988	0.071920
220.000000	2.633702	0.013848	0.087532
260.000000	1.214777	0.029885	0.100000
300.000000	135.818503	0.284112	0.528572
340.000000	162.681975	0.477041	0.802906
380.000000	91.754831	0.366200	0.589767
420.000000	38.916074	0.190545	0.771958
460.000000	139.556477	1.259786	1.431572
500.000000	27.993011	0.605183	1.258575
540.000000	85.825386	1.290519	1.649963
580.000000	94.512309	2.101498	5.551132
620.000000	7.868759	1.385769	4.080081
660.000000	43.273640	3.488362	6.633618
700.000000	0.000000	2.623639	5.751440
740.000000	0.000000	3.940580	7.622894
780.000000	0.000000	2.048278	6.034312
820.000000	0.000000	2.459458	6.142012
860.000000	0.000000	2.586723	5.691386
900.000000	0.000000	0.000000	0.000000
940.000000	0.000000	0.000000	0.000000
980.000000	0.000000	0.000000	0.000000
1020.000000	0.000000	0.000000	0.000000
1060.000000	0.000000	0.000000	0.000000
1100.000000	0.000000	0.000000	0.000000
1140.000000	0.000000	0.000000	0.000000
1180.000000	0.000000	0.000000	0.000000
1220.000000	0.000000	0.000000	0.000000
1260.000000	0.000000	0.000000	0.000000
1300.000000	0.000000	0.000000	0.000000
1340.000000	0.000000	0.000000	0.000000
1380.000000	0.000000	0.000000	0.000000
1420.000000	0.000000	0.000000	0.000000
1460.000000	0.000000	0.000000	0.000000
1500.000000	0.000000	0.000000	0.000000
1540.000000	0.000000	0.000000	0.000000
1580.000000	0.000000	0.000000	0.000000
1620.000000	0.000000	0.000000	0.000000
1660.000000	0.000000	0.000000	0.000000
1700.000000	0.000000	0.000000	0.000000
1740.000000	0.000000	0.000000	0.000000
1780.000000	0.000000	0.000000	0.000000
1820.000000	0.000000	0.000000	0.000000
1860.000000	0.000000	0.000000	0.000000
1900.000000	0.000000	0.000000	0.000000
1940.000000	0.000000	0.000000	0.000000
1980.000000	0.000000	0.000000	0.000000
