# Supplementary material for: An experimentally-informed polymer model reveals high resolution organization of genomic loci
Source: Nat Commun. 2026 Feb 4;17:2338. doi: 10.1038/s41467-026-68928-w (PMC12979793; doi:10.1038/s41467-026-68928-w)
Supplement: Supplementary file 4 — Source Data [file 41467_2026_68928_MOESM4_ESM.zip › Source_Data/SupplyFig14/rdf_snapshot_27.txt]

20.000000	0.000000	0.000000	0.000000
60.000000	10.668596	0.175162	0.709814
100.000000	0.000000	0.000000	0.000000
140.000000	44.733092	0.016472	0.074231
180.000000	7.656351	0.033739	0.119187
220.000000	14.831616	0.054681	0.043132
260.000000	1.125457	0.016253	0.048544
300.000000	34.913620	0.228913	0.278715
340.000000	71.932263	0.100869	0.345436
380.000000	184.854634	0.807272	1.411399
420.000000	37.012680	0.220427	0.529844
460.000000	258.544182	1.868050	2.902737
500.000000	483.448979	0.932141	1.924460
540.000000	219.423037	3.886062	6.844356
580.000000	238.027768	4.412266	6.245463
620.000000	0.000000	4.745763	8.491019
660.000000	0.000000	3.285577	7.509765
700.000000	0.000000	5.738502	14.919746
740.000000	0.000000	4.675205	11.425907
780.000000	0.000000	4.912529	16.903266
820.000000	0.000000	8.921954	17.034851
860.000000	0.000000	1.776171	2.681554
900.000000	0.000000	0.000000	0.000000
940.000000	0.000000	0.000000	0.000000
980.000000	0.000000	0.000000	0.000000
1020.000000	0.000000	0.000000	0.000000
1060.000000	0.000000	0.000000	0.000000
1100.000000	0.000000	0.000000	0.000000
1140.000000	0.000000	0.000000	0.000000
1180.000000	0.000000	0.000000	0.000000
1220.000000	0.000000	0.000000	0.000000
1260.000000	0.000000	0.000000	0.000000
1300.000000	0.000000	0.000000	0.000000
1340.000000	0.000000	0.000000	0.000000
1380.000000	0.000000	0.000000	0.000000
1420.000000	0.000000	0.000000	0.000000
1460.000000	0.000000	0.000000	0.000000
1500.000000	0.000000	0.000000	0.000000
1540.000000	0.000000	0.000000	0.000000
1580.000000	0.000000	0.000000	0.000000
1620.000000	0.000000	0.000000	0.000000
1660.000000	0.000000	0.000000	0.000000
1700.000000	0.000000	0.000000	0.000000
1740.000000	0.000000	0.000000	0.000000
1780.000000	0.000000	0.000000	0.000000
1820.000000	0.000000	0.000000	0.000000
1860.000000	0.000000	0.000000	0.000000
1900.000000	0.000000	0.000000	0.000000
1940.000000	0.000000	0.000000	0.000000
1980.000000	0.000000	0.000000	0.000000
