# Supplementary material for: An experimentally-informed polymer model reveals high resolution organization of genomic loci
Source: Nat Commun. 2026 Feb 4;17:2338. doi: 10.1038/s41467-026-68928-w (PMC12979793; doi:10.1038/s41467-026-68928-w)
Supplement: Supplementary file 4 — Source Data [file 41467_2026_68928_MOESM4_ESM.zip › Source_Data/SupplyFig14/rdf_snapshot_28.txt]

20.000000	0.000000	0.000000	0.000000
60.000000	15.189883	0.401693	0.708886
100.000000	3.444555	0.100817	0.216447
140.000000	16.336079	0.149757	0.149979
180.000000	10.801199	0.053511	0.070071
220.000000	6.783677	0.082029	0.129068
260.000000	0.000000	0.000000	0.000000
300.000000	93.902401	0.363417	0.610062
340.000000	164.602298	0.256305	0.521377
380.000000	78.603894	0.377425	0.857947
420.000000	62.652387	0.094582	0.464582
460.000000	138.194950	0.430398	1.320672
500.000000	153.141785	0.719126	1.954845
540.000000	126.665682	1.362281	3.224940
580.000000	141.389472	3.074990	4.723646
620.000000	152.252657	1.907104	3.697088
660.000000	62.641985	4.080633	6.599767
700.000000	0.000000	3.932321	7.499939
740.000000	69.147514	3.322544	8.253768
780.000000	488.368375	7.961530	11.486775
820.000000	131.854923	6.435910	14.313969
860.000000	0.000000	0.000000	0.000000
900.000000	0.000000	0.000000	0.000000
940.000000	0.000000	0.000000	0.000000
980.000000	0.000000	0.000000	0.000000
1020.000000	0.000000	0.000000	0.000000
1060.000000	0.000000	0.000000	0.000000
1100.000000	0.000000	0.000000	0.000000
1140.000000	0.000000	0.000000	0.000000
1180.000000	0.000000	0.000000	0.000000
1220.000000	0.000000	0.000000	0.000000
1260.000000	0.000000	0.000000	0.000000
1300.000000	0.000000	0.000000	0.000000
1340.000000	0.000000	0.000000	0.000000
1380.000000	0.000000	0.000000	0.000000
1420.000000	0.000000	0.000000	0.000000
1460.000000	0.000000	0.000000	0.000000
1500.000000	0.000000	0.000000	0.000000
1540.000000	0.000000	0.000000	0.000000
1580.000000	0.000000	0.000000	0.000000
1620.000000	0.000000	0.000000	0.000000
1660.000000	0.000000	0.000000	0.000000
1700.000000	0.000000	0.000000	0.000000
1740.000000	0.000000	0.000000	0.000000
1780.000000	0.000000	0.000000	0.000000
1820.000000	0.000000	0.000000	0.000000
1860.000000	0.000000	0.000000	0.000000
1900.000000	0.000000	0.000000	0.000000
1940.000000	0.000000	0.000000	0.000000
1980.000000	0.000000	0.000000	0.000000
