# Supplementary material for: An experimentally-informed polymer model reveals high resolution organization of genomic loci
Source: Nat Commun. 2026 Feb 4;17:2338. doi: 10.1038/s41467-026-68928-w (PMC12979793; doi:10.1038/s41467-026-68928-w)
Supplement: Supplementary file 4 — Source Data [file 41467_2026_68928_MOESM4_ESM.zip › Source_Data/SupplyFig14/rdf_snapshot_29.txt]

20.000000	0.000000	1.768390	2.555591
60.000000	82.985541	0.286221	0.457692
100.000000	14.346689	0.048877	0.100396
140.000000	13.987332	0.105568	0.218660
180.000000	23.195171	0.033369	0.041262
220.000000	1.582862	0.039330	0.080277
260.000000	11.675700	0.112592	0.145477
300.000000	97.997710	0.089834	0.201551
340.000000	107.849211	0.155777	0.441959
380.000000	24.086887	0.441856	0.664201
420.000000	123.817374	0.843467	1.225221
460.000000	140.830140	0.891961	1.569765
500.000000	127.832757	0.587454	1.236574
540.000000	254.050016	2.441397	3.916127
580.000000	130.654749	1.997406	4.115725
620.000000	137.061363	1.717608	3.502381
660.000000	0.000000	3.558394	7.087383
700.000000	0.000000	4.092579	6.985398
740.000000	0.000000	2.844826	6.785165
780.000000	0.000000	1.479480	4.226849
820.000000	0.000000	6.258468	15.163449
860.000000	0.000000	3.666450	7.561962
900.000000	0.000000	0.000000	0.000000
940.000000	0.000000	0.000000	0.000000
980.000000	0.000000	0.000000	0.000000
1020.000000	0.000000	0.000000	0.000000
1060.000000	0.000000	0.000000	0.000000
1100.000000	0.000000	0.000000	0.000000
1140.000000	0.000000	0.000000	0.000000
1180.000000	0.000000	0.000000	0.000000
1220.000000	0.000000	0.000000	0.000000
1260.000000	0.000000	0.000000	0.000000
1300.000000	0.000000	0.000000	0.000000
1340.000000	0.000000	0.000000	0.000000
1380.000000	0.000000	0.000000	0.000000
1420.000000	0.000000	0.000000	0.000000
1460.000000	0.000000	0.000000	0.000000
1500.000000	0.000000	0.000000	0.000000
1540.000000	0.000000	0.000000	0.000000
1580.000000	0.000000	0.000000	0.000000
1620.000000	0.000000	0.000000	0.000000
1660.000000	0.000000	0.000000	0.000000
1700.000000	0.000000	0.000000	0.000000
1740.000000	0.000000	0.000000	0.000000
1780.000000	0.000000	0.000000	0.000000
1820.000000	0.000000	0.000000	0.000000
1860.000000	0.000000	0.000000	0.000000
1900.000000	0.000000	0.000000	0.000000
1940.000000	0.000000	0.000000	0.000000
1980.000000	0.000000	0.000000	0.000000
