# Supplementary material for: An experimentally-informed polymer model reveals high resolution organization of genomic loci
Source: Nat Commun. 2026 Feb 4;17:2338. doi: 10.1038/s41467-026-68928-w (PMC12979793; doi:10.1038/s41467-026-68928-w)
Supplement: Supplementary file 4 — Source Data [file 41467_2026_68928_MOESM4_ESM.zip › Source_Data/SupplyFig14/rdf_snapshot_2.txt]

20.000000	0.000000	0.000000	0.000000
60.000000	19.397179	0.389785	0.895155
100.000000	60.875751	0.052475	0.124133
140.000000	2.607034	0.024751	0.127240
180.000000	55.734140	0.136981	0.231461
220.000000	58.788094	0.012727	0.062917
260.000000	84.327476	0.053691	0.053830
300.000000	6.173183	0.226303	0.304311
340.000000	57.098274	0.290263	0.557766
380.000000	9.856823	0.255050	0.617575
420.000000	20.730760	0.203869	0.541149
460.000000	60.801583	0.364307	1.358165
500.000000	179.958663	1.140739	2.555730
540.000000	967.026407	1.808405	3.422590
580.000000	128.295942	2.383562	2.619144
620.000000	454.228361	2.936514	7.710127
660.000000	93.135493	5.006037	6.548316
700.000000	0.000000	2.220915	7.627240
740.000000	0.000000	8.297891	11.705579
780.000000	0.000000	6.322035	13.726494
820.000000	0.000000	5.804655	13.948567
860.000000	0.000000	5.038874	17.170790
900.000000	0.000000	3.422776	12.766490
940.000000	0.000000	0.000000	0.000000
980.000000	0.000000	0.000000	0.000000
1020.000000	0.000000	0.000000	0.000000
1060.000000	0.000000	0.000000	0.000000
1100.000000	0.000000	0.000000	0.000000
1140.000000	0.000000	0.000000	0.000000
1180.000000	0.000000	0.000000	0.000000
1220.000000	0.000000	0.000000	0.000000
1260.000000	0.000000	0.000000	0.000000
1300.000000	0.000000	0.000000	0.000000
1340.000000	0.000000	0.000000	0.000000
1380.000000	0.000000	0.000000	0.000000
1420.000000	0.000000	0.000000	0.000000
1460.000000	0.000000	0.000000	0.000000
1500.000000	0.000000	0.000000	0.000000
1540.000000	0.000000	0.000000	0.000000
1580.000000	0.000000	0.000000	0.000000
1620.000000	0.000000	0.000000	0.000000
1660.000000	0.000000	0.000000	0.000000
1700.000000	0.000000	0.000000	0.000000
1740.000000	0.000000	0.000000	0.000000
1780.000000	0.000000	0.000000	0.000000
1820.000000	0.000000	0.000000	0.000000
1860.000000	0.000000	0.000000	0.000000
1900.000000	0.000000	0.000000	0.000000
1940.000000	0.000000	0.000000	0.000000
1980.000000	0.000000	0.000000	0.000000
