# Supplementary material for: An experimentally-informed polymer model reveals high resolution organization of genomic loci
Source: Nat Commun. 2026 Feb 4;17:2338. doi: 10.1038/s41467-026-68928-w (PMC12979793; doi:10.1038/s41467-026-68928-w)
Supplement: Supplementary file 4 — Source Data [file 41467_2026_68928_MOESM4_ESM.zip › Source_Data/SupplyFig14/rdf_snapshot_30.txt]

20.000000	0.000000	0.000000	0.000000
60.000000	21.015871	0.099171	0.299954
100.000000	4.049434	0.139806	0.266072
140.000000	34.291034	0.104814	0.192658
180.000000	1.050793	0.014991	0.079216
220.000000	3.918488	0.047390	0.090948
260.000000	54.177957	0.166155	0.215267
300.000000	34.293046	0.092409	0.157445
340.000000	8.452440	0.210454	0.450623
380.000000	473.466092	0.445883	0.922884
420.000000	31.434630	0.847209	1.238060
460.000000	14.229404	0.493019	0.604836
500.000000	201.962606	1.835291	1.849734
540.000000	195.211040	1.711574	3.234561
580.000000	332.434856	2.133243	4.504043
620.000000	168.097165	2.617791	5.258252
660.000000	533.331381	4.742437	8.338003
700.000000	0.000000	5.144404	8.465936
740.000000	0.000000	4.186236	10.011258
780.000000	0.000000	5.420811	17.117123
820.000000	0.000000	9.447800	18.355712
860.000000	0.000000	11.049331	32.129593
900.000000	0.000000	0.000000	0.000000
940.000000	0.000000	0.000000	0.000000
980.000000	0.000000	0.000000	0.000000
1020.000000	0.000000	0.000000	0.000000
1060.000000	0.000000	0.000000	0.000000
1100.000000	0.000000	0.000000	0.000000
1140.000000	0.000000	0.000000	0.000000
1180.000000	0.000000	0.000000	0.000000
1220.000000	0.000000	0.000000	0.000000
1260.000000	0.000000	0.000000	0.000000
1300.000000	0.000000	0.000000	0.000000
1340.000000	0.000000	0.000000	0.000000
1380.000000	0.000000	0.000000	0.000000
1420.000000	0.000000	0.000000	0.000000
1460.000000	0.000000	0.000000	0.000000
1500.000000	0.000000	0.000000	0.000000
1540.000000	0.000000	0.000000	0.000000
1580.000000	0.000000	0.000000	0.000000
1620.000000	0.000000	0.000000	0.000000
1660.000000	0.000000	0.000000	0.000000
1700.000000	0.000000	0.000000	0.000000
1740.000000	0.000000	0.000000	0.000000
1780.000000	0.000000	0.000000	0.000000
1820.000000	0.000000	0.000000	0.000000
1860.000000	0.000000	0.000000	0.000000
1900.000000	0.000000	0.000000	0.000000
1940.000000	0.000000	0.000000	0.000000
1980.000000	0.000000	0.000000	0.000000
