# Supplementary material for: An experimentally-informed polymer model reveals high resolution organization of genomic loci
Source: Nat Commun. 2026 Feb 4;17:2338. doi: 10.1038/s41467-026-68928-w (PMC12979793; doi:10.1038/s41467-026-68928-w)
Supplement: Supplementary file 4 — Source Data [file 41467_2026_68928_MOESM4_ESM.zip › Source_Data/SupplyFig14/rdf_snapshot_31.txt]

20.000000	0.000000	0.000000	0.000000
60.000000	7.817522	0.224465	0.807419
100.000000	56.138240	0.079944	0.143129
140.000000	15.429405	0.030657	0.140984
180.000000	1.812108	0.014579	0.108037
220.000000	7.956153	0.070007	0.186359
260.000000	24.864196	0.030160	0.124551
300.000000	19.091180	0.109427	0.237345
340.000000	118.419755	0.319549	0.639016
380.000000	509.205524	0.543839	1.084137
420.000000	146.311845	0.432615	1.012172
460.000000	60.212980	1.477839	1.794404
500.000000	125.925239	0.699416	1.332719
540.000000	377.688260	3.900984	4.012599
580.000000	64.896449	1.578003	3.656384
620.000000	11.283212	0.917886	2.328688
660.000000	0.000000	4.994085	11.335297
700.000000	0.000000	2.575290	8.324999
740.000000	0.000000	6.823212	11.816587
780.000000	0.000000	6.184595	13.543282
820.000000	0.000000	6.428048	18.116913
860.000000	0.000000	6.029575	13.378432
900.000000	0.000000	0.000000	0.000000
940.000000	0.000000	0.000000	0.000000
980.000000	0.000000	0.000000	0.000000
1020.000000	0.000000	0.000000	0.000000
1060.000000	0.000000	0.000000	0.000000
1100.000000	0.000000	0.000000	0.000000
1140.000000	0.000000	0.000000	0.000000
1180.000000	0.000000	0.000000	0.000000
1220.000000	0.000000	0.000000	0.000000
1260.000000	0.000000	0.000000	0.000000
1300.000000	0.000000	0.000000	0.000000
1340.000000	0.000000	0.000000	0.000000
1380.000000	0.000000	0.000000	0.000000
1420.000000	0.000000	0.000000	0.000000
1460.000000	0.000000	0.000000	0.000000
1500.000000	0.000000	0.000000	0.000000
1540.000000	0.000000	0.000000	0.000000
1580.000000	0.000000	0.000000	0.000000
1620.000000	0.000000	0.000000	0.000000
1660.000000	0.000000	0.000000	0.000000
1700.000000	0.000000	0.000000	0.000000
1740.000000	0.000000	0.000000	0.000000
1780.000000	0.000000	0.000000	0.000000
1820.000000	0.000000	0.000000	0.000000
1860.000000	0.000000	0.000000	0.000000
1900.000000	0.000000	0.000000	0.000000
1940.000000	0.000000	0.000000	0.000000
1980.000000	0.000000	0.000000	0.000000
