# Supplementary material for: An experimentally-informed polymer model reveals high resolution organization of genomic loci
Source: Nat Commun. 2026 Feb 4;17:2338. doi: 10.1038/s41467-026-68928-w (PMC12979793; doi:10.1038/s41467-026-68928-w)
Supplement: Supplementary file 4 — Source Data [file 41467_2026_68928_MOESM4_ESM.zip › Source_Data/SupplyFig14/rdf_snapshot_32.txt]

20.000000	0.000000	0.000000	0.000000
60.000000	0.000000	0.229755	0.257024
100.000000	78.244716	0.188976	0.416760
140.000000	2.957069	0.223764	0.200872
180.000000	0.930822	0.065063	0.126114
220.000000	0.749055	0.041334	0.061277
260.000000	28.210275	0.056194	0.160678
300.000000	99.308034	0.116699	0.362242
340.000000	64.652798	0.426832	0.938246
380.000000	323.480781	1.259294	1.679367
420.000000	75.710702	0.544848	1.199885
460.000000	336.349578	1.105715	2.314119
500.000000	109.033497	0.489701	1.355539
540.000000	297.436019	1.766745	2.936243
580.000000	564.817301	6.593321	8.509399
620.000000	448.145827	4.208602	9.796235
660.000000	0.000000	2.663959	6.950505
700.000000	0.000000	6.938835	14.442381
740.000000	0.000000	6.243278	11.970702
780.000000	0.000000	3.752954	10.079679
820.000000	0.000000	13.179551	37.284542
860.000000	0.000000	13.474102	55.106128
900.000000	0.000000	0.000000	0.000000
940.000000	0.000000	0.000000	0.000000
980.000000	0.000000	0.000000	0.000000
1020.000000	0.000000	0.000000	0.000000
1060.000000	0.000000	0.000000	0.000000
1100.000000	0.000000	0.000000	0.000000
1140.000000	0.000000	0.000000	0.000000
1180.000000	0.000000	0.000000	0.000000
1220.000000	0.000000	0.000000	0.000000
1260.000000	0.000000	0.000000	0.000000
1300.000000	0.000000	0.000000	0.000000
1340.000000	0.000000	0.000000	0.000000
1380.000000	0.000000	0.000000	0.000000
1420.000000	0.000000	0.000000	0.000000
1460.000000	0.000000	0.000000	0.000000
1500.000000	0.000000	0.000000	0.000000
1540.000000	0.000000	0.000000	0.000000
1580.000000	0.000000	0.000000	0.000000
1620.000000	0.000000	0.000000	0.000000
1660.000000	0.000000	0.000000	0.000000
1700.000000	0.000000	0.000000	0.000000
1740.000000	0.000000	0.000000	0.000000
1780.000000	0.000000	0.000000	0.000000
1820.000000	0.000000	0.000000	0.000000
1860.000000	0.000000	0.000000	0.000000
1900.000000	0.000000	0.000000	0.000000
1940.000000	0.000000	0.000000	0.000000
1980.000000	0.000000	0.000000	0.000000
