# Supplementary material for: An experimentally-informed polymer model reveals high resolution organization of genomic loci
Source: Nat Commun. 2026 Feb 4;17:2338. doi: 10.1038/s41467-026-68928-w (PMC12979793; doi:10.1038/s41467-026-68928-w)
Supplement: Supplementary file 4 — Source Data [file 41467_2026_68928_MOESM4_ESM.zip › Source_Data/SupplyFig14/rdf_snapshot_33.txt]

20.000000	0.000000	0.000000	0.000000
60.000000	6.171578	0.124974	0.213498
100.000000	0.000000	0.000000	0.000000
140.000000	61.046744	0.111922	0.244337
180.000000	6.440703	0.053414	0.054822
220.000000	0.468009	0.026206	0.048272
260.000000	18.109160	0.128293	0.215967
300.000000	64.692635	0.233868	0.603643
340.000000	85.103881	0.165218	0.540245
380.000000	461.667591	0.862327	1.150247
420.000000	22.259098	0.454846	0.662700
460.000000	39.772007	1.185564	1.612194
500.000000	24.983785	1.060059	1.472751
540.000000	492.362831	2.038596	3.949933
580.000000	52.273822	2.459525	5.682788
620.000000	0.000000	1.889791	4.653573
660.000000	0.000000	6.447780	12.750511
700.000000	0.000000	3.583796	6.544059
740.000000	0.000000	11.926953	21.250987
780.000000	0.000000	11.160275	24.845999
820.000000	0.000000	14.074935	22.202644
860.000000	0.000000	4.611374	5.939792
900.000000	0.000000	0.000000	0.000000
940.000000	0.000000	0.000000	0.000000
980.000000	0.000000	0.000000	0.000000
1020.000000	0.000000	0.000000	0.000000
1060.000000	0.000000	0.000000	0.000000
1100.000000	0.000000	0.000000	0.000000
1140.000000	0.000000	0.000000	0.000000
1180.000000	0.000000	0.000000	0.000000
1220.000000	0.000000	0.000000	0.000000
1260.000000	0.000000	0.000000	0.000000
1300.000000	0.000000	0.000000	0.000000
1340.000000	0.000000	0.000000	0.000000
1380.000000	0.000000	0.000000	0.000000
1420.000000	0.000000	0.000000	0.000000
1460.000000	0.000000	0.000000	0.000000
1500.000000	0.000000	0.000000	0.000000
1540.000000	0.000000	0.000000	0.000000
1580.000000	0.000000	0.000000	0.000000
1620.000000	0.000000	0.000000	0.000000
1660.000000	0.000000	0.000000	0.000000
1700.000000	0.000000	0.000000	0.000000
1740.000000	0.000000	0.000000	0.000000
1780.000000	0.000000	0.000000	0.000000
1820.000000	0.000000	0.000000	0.000000
1860.000000	0.000000	0.000000	0.000000
1900.000000	0.000000	0.000000	0.000000
1940.000000	0.000000	0.000000	0.000000
1980.000000	0.000000	0.000000	0.000000
