# Supplementary material for: An experimentally-informed polymer model reveals high resolution organization of genomic loci
Source: Nat Commun. 2026 Feb 4;17:2338. doi: 10.1038/s41467-026-68928-w (PMC12979793; doi:10.1038/s41467-026-68928-w)
Supplement: Supplementary file 4 — Source Data [file 41467_2026_68928_MOESM4_ESM.zip › Source_Data/SupplyFig14/rdf_snapshot_34.txt]

20.000000	553.478899	1.810554	3.649131
60.000000	11.280561	0.268421	0.380808
100.000000	40.749860	0.432951	0.276248
140.000000	18.393604	0.320449	0.274188
180.000000	52.917429	0.077236	0.095801
220.000000	12.481892	0.052791	0.111266
260.000000	33.037092	0.090270	0.220168
300.000000	170.725628	0.203794	0.513268
340.000000	53.560859	0.173788	0.473341
380.000000	59.004565	0.211880	0.692084
420.000000	9.019033	0.162695	0.323941
460.000000	41.300501	0.638568	1.198859
500.000000	63.073471	1.074921	1.530272
540.000000	136.348430	0.774732	2.359342
580.000000	190.275559	1.504378	2.691698
620.000000	32.224669	2.453693	3.096997
660.000000	0.000000	1.776664	3.436032
700.000000	0.000000	1.251004	3.415990
740.000000	0.000000	3.446967	6.058913
780.000000	0.000000	2.678253	5.414301
820.000000	0.000000	5.075610	10.009452
860.000000	0.000000	2.498281	7.771059
900.000000	0.000000	0.000000	0.000000
940.000000	0.000000	0.000000	0.000000
980.000000	0.000000	0.000000	0.000000
1020.000000	0.000000	0.000000	0.000000
1060.000000	0.000000	0.000000	0.000000
1100.000000	0.000000	0.000000	0.000000
1140.000000	0.000000	0.000000	0.000000
1180.000000	0.000000	0.000000	0.000000
1220.000000	0.000000	0.000000	0.000000
1260.000000	0.000000	0.000000	0.000000
1300.000000	0.000000	0.000000	0.000000
1340.000000	0.000000	0.000000	0.000000
1380.000000	0.000000	0.000000	0.000000
1420.000000	0.000000	0.000000	0.000000
1460.000000	0.000000	0.000000	0.000000
1500.000000	0.000000	0.000000	0.000000
1540.000000	0.000000	0.000000	0.000000
1580.000000	0.000000	0.000000	0.000000
1620.000000	0.000000	0.000000	0.000000
1660.000000	0.000000	0.000000	0.000000
1700.000000	0.000000	0.000000	0.000000
1740.000000	0.000000	0.000000	0.000000
1780.000000	0.000000	0.000000	0.000000
1820.000000	0.000000	0.000000	0.000000
1860.000000	0.000000	0.000000	0.000000
1900.000000	0.000000	0.000000	0.000000
1940.000000	0.000000	0.000000	0.000000
1980.000000	0.000000	0.000000	0.000000
