# Supplementary material for: An experimentally-informed polymer model reveals high resolution organization of genomic loci
Source: Nat Commun. 2026 Feb 4;17:2338. doi: 10.1038/s41467-026-68928-w (PMC12979793; doi:10.1038/s41467-026-68928-w)
Supplement: Supplementary file 4 — Source Data [file 41467_2026_68928_MOESM4_ESM.zip › Source_Data/SupplyFig14/rdf_snapshot_35.txt]

20.000000	232.390508	1.186757	1.557150
60.000000	0.000000	0.000000	0.000000
100.000000	3.032708	0.093535	0.160336
140.000000	40.180992	0.042219	0.155083
180.000000	0.499475	0.019967	0.062626
220.000000	2.182406	0.018334	0.058955
260.000000	59.765915	0.134773	0.196916
300.000000	36.935813	0.105592	0.276534
340.000000	8.079535	0.087047	0.143564
380.000000	117.985786	0.413101	1.128165
420.000000	22.500537	0.192686	0.296258
460.000000	254.892003	0.964747	1.769844
500.000000	24.410260	0.622739	1.064726
540.000000	217.287375	1.841062	2.595747
580.000000	153.747085	2.685146	5.396218
620.000000	257.462488	2.306088	4.129001
660.000000	64.676605	3.817425	7.998855
700.000000	0.000000	4.277458	7.935472
740.000000	0.000000	5.312611	11.265859
780.000000	0.000000	7.267125	11.352184
820.000000	0.000000	7.541160	15.846285
860.000000	0.000000	9.855627	18.570093
900.000000	0.000000	5.333468	12.967270
940.000000	0.000000	0.000000	0.000000
980.000000	0.000000	0.000000	0.000000
1020.000000	0.000000	0.000000	0.000000
1060.000000	0.000000	0.000000	0.000000
1100.000000	0.000000	0.000000	0.000000
1140.000000	0.000000	0.000000	0.000000
1180.000000	0.000000	0.000000	0.000000
1220.000000	0.000000	0.000000	0.000000
1260.000000	0.000000	0.000000	0.000000
1300.000000	0.000000	0.000000	0.000000
1340.000000	0.000000	0.000000	0.000000
1380.000000	0.000000	0.000000	0.000000
1420.000000	0.000000	0.000000	0.000000
1460.000000	0.000000	0.000000	0.000000
1500.000000	0.000000	0.000000	0.000000
1540.000000	0.000000	0.000000	0.000000
1580.000000	0.000000	0.000000	0.000000
1620.000000	0.000000	0.000000	0.000000
1660.000000	0.000000	0.000000	0.000000
1700.000000	0.000000	0.000000	0.000000
1740.000000	0.000000	0.000000	0.000000
1780.000000	0.000000	0.000000	0.000000
1820.000000	0.000000	0.000000	0.000000
1860.000000	0.000000	0.000000	0.000000
1900.000000	0.000000	0.000000	0.000000
1940.000000	0.000000	0.000000	0.000000
1980.000000	0.000000	0.000000	0.000000
