# Supplementary material for: An experimentally-informed polymer model reveals high resolution organization of genomic loci
Source: Nat Commun. 2026 Feb 4;17:2338. doi: 10.1038/s41467-026-68928-w (PMC12979793; doi:10.1038/s41467-026-68928-w)
Supplement: Supplementary file 4 — Source Data [file 41467_2026_68928_MOESM4_ESM.zip › Source_Data/SupplyFig14/rdf_snapshot_36.txt]

20.000000	0.000000	0.887038	2.820375
60.000000	17.681653	0.329833	0.549668
100.000000	41.777277	0.023297	0.173524
140.000000	8.177833	0.115310	0.148157
180.000000	2.544829	0.044691	0.055669
220.000000	0.846619	0.013460	0.063045
260.000000	26.228669	0.088187	0.276188
300.000000	166.235139	0.195174	0.301747
340.000000	125.039059	0.333561	0.649274
380.000000	103.247998	0.265956	0.583019
420.000000	118.515746	0.410121	0.761767
460.000000	79.789208	1.061371	1.958949
500.000000	157.618608	1.083520	1.996521
540.000000	30.045635	1.737675	3.402853
580.000000	144.069187	1.846843	2.673930
620.000000	19.723460	1.703345	4.120328
660.000000	0.000000	3.246802	7.367255
700.000000	0.000000	2.802296	6.790836
740.000000	0.000000	5.258807	10.722390
780.000000	0.000000	2.553956	7.261709
820.000000	0.000000	11.197038	17.684935
860.000000	0.000000	0.217070	2.511196
900.000000	0.000000	0.000000	0.000000
940.000000	0.000000	0.000000	0.000000
980.000000	0.000000	0.000000	0.000000
1020.000000	0.000000	0.000000	0.000000
1060.000000	0.000000	0.000000	0.000000
1100.000000	0.000000	0.000000	0.000000
1140.000000	0.000000	0.000000	0.000000
1180.000000	0.000000	0.000000	0.000000
1220.000000	0.000000	0.000000	0.000000
1260.000000	0.000000	0.000000	0.000000
1300.000000	0.000000	0.000000	0.000000
1340.000000	0.000000	0.000000	0.000000
1380.000000	0.000000	0.000000	0.000000
1420.000000	0.000000	0.000000	0.000000
1460.000000	0.000000	0.000000	0.000000
1500.000000	0.000000	0.000000	0.000000
1540.000000	0.000000	0.000000	0.000000
1580.000000	0.000000	0.000000	0.000000
1620.000000	0.000000	0.000000	0.000000
1660.000000	0.000000	0.000000	0.000000
1700.000000	0.000000	0.000000	0.000000
1740.000000	0.000000	0.000000	0.000000
1780.000000	0.000000	0.000000	0.000000
1820.000000	0.000000	0.000000	0.000000
1860.000000	0.000000	0.000000	0.000000
1900.000000	0.000000	0.000000	0.000000
1940.000000	0.000000	0.000000	0.000000
1980.000000	0.000000	0.000000	0.000000
