# Supplementary material for: An experimentally-informed polymer model reveals high resolution organization of genomic loci
Source: Nat Commun. 2026 Feb 4;17:2338. doi: 10.1038/s41467-026-68928-w (PMC12979793; doi:10.1038/s41467-026-68928-w)
Supplement: Supplementary file 4 — Source Data [file 41467_2026_68928_MOESM4_ESM.zip › Source_Data/SupplyFig14/rdf_snapshot_37.txt]

20.000000	0.000000	0.000000	0.000000
60.000000	41.342777	0.158916	0.531494
100.000000	0.000000	0.039354	0.163041
140.000000	3.539321	0.024647	0.158183
180.000000	32.546868	0.023590	0.191447
220.000000	4.961124	0.005936	0.063016
260.000000	39.441251	0.105305	0.377487
300.000000	96.663213	0.257236	0.395231
340.000000	306.501993	0.160418	0.251667
380.000000	126.205044	0.413759	1.383307
420.000000	161.907878	0.393650	0.509585
460.000000	130.637685	1.328215	2.822934
500.000000	20.968755	0.157016	0.597391
540.000000	239.593088	2.569730	4.797459
580.000000	23.696188	0.962447	2.548831
620.000000	499.297202	4.850536	11.932447
660.000000	26.939046	3.635347	6.895965
700.000000	0.000000	5.076467	10.682928
740.000000	396.509674	16.332113	22.927256
780.000000	0.000000	7.521744	23.152143
820.000000	336.008167	10.411982	30.363124
860.000000	324.703123	11.542551	43.587826
900.000000	0.000000	0.000000	0.000000
940.000000	0.000000	0.000000	0.000000
980.000000	0.000000	0.000000	0.000000
1020.000000	0.000000	0.000000	0.000000
1060.000000	0.000000	0.000000	0.000000
1100.000000	0.000000	0.000000	0.000000
1140.000000	0.000000	0.000000	0.000000
1180.000000	0.000000	0.000000	0.000000
1220.000000	0.000000	0.000000	0.000000
1260.000000	0.000000	0.000000	0.000000
1300.000000	0.000000	0.000000	0.000000
1340.000000	0.000000	0.000000	0.000000
1380.000000	0.000000	0.000000	0.000000
1420.000000	0.000000	0.000000	0.000000
1460.000000	0.000000	0.000000	0.000000
1500.000000	0.000000	0.000000	0.000000
1540.000000	0.000000	0.000000	0.000000
1580.000000	0.000000	0.000000	0.000000
1620.000000	0.000000	0.000000	0.000000
1660.000000	0.000000	0.000000	0.000000
1700.000000	0.000000	0.000000	0.000000
1740.000000	0.000000	0.000000	0.000000
1780.000000	0.000000	0.000000	0.000000
1820.000000	0.000000	0.000000	0.000000
1860.000000	0.000000	0.000000	0.000000
1900.000000	0.000000	0.000000	0.000000
1940.000000	0.000000	0.000000	0.000000
1980.000000	0.000000	0.000000	0.000000
