# Supplementary material for: An experimentally-informed polymer model reveals high resolution organization of genomic loci
Source: Nat Commun. 2026 Feb 4;17:2338. doi: 10.1038/s41467-026-68928-w (PMC12979793; doi:10.1038/s41467-026-68928-w)
Supplement: Supplementary file 4 — Source Data [file 41467_2026_68928_MOESM4_ESM.zip › Source_Data/SupplyFig14/rdf_snapshot_38.txt]

20.000000	99.249378	1.597407	2.537778
60.000000	7.411512	0.346296	0.574760
100.000000	74.228899	0.180382	0.298566
140.000000	17.653736	0.157135	0.103954
180.000000	43.418653	0.050783	0.217630
220.000000	0.450732	0.015656	0.082032
260.000000	1.747829	0.044419	0.081396
300.000000	84.714621	0.187650	0.738722
340.000000	163.315436	0.200084	0.714176
380.000000	138.184124	0.196789	0.460661
420.000000	2.903370	0.103893	0.418780
460.000000	252.573146	0.901760	2.096678
500.000000	463.879098	0.820767	1.840650
540.000000	224.844781	1.396321	3.773524
580.000000	178.476208	2.012788	3.456617
620.000000	54.345780	1.984923	4.026562
660.000000	10.104053	3.045927	6.267493
700.000000	0.000000	2.286598	5.800514
740.000000	0.000000	3.343078	7.953655
780.000000	0.000000	5.131995	12.564341
820.000000	0.000000	5.286266	13.729023
860.000000	0.000000	9.603045	16.371423
900.000000	0.000000	0.000000	0.000000
940.000000	0.000000	0.000000	0.000000
980.000000	0.000000	0.000000	0.000000
1020.000000	0.000000	0.000000	0.000000
1060.000000	0.000000	0.000000	0.000000
1100.000000	0.000000	0.000000	0.000000
1140.000000	0.000000	0.000000	0.000000
1180.000000	0.000000	0.000000	0.000000
1220.000000	0.000000	0.000000	0.000000
1260.000000	0.000000	0.000000	0.000000
1300.000000	0.000000	0.000000	0.000000
1340.000000	0.000000	0.000000	0.000000
1380.000000	0.000000	0.000000	0.000000
1420.000000	0.000000	0.000000	0.000000
1460.000000	0.000000	0.000000	0.000000
1500.000000	0.000000	0.000000	0.000000
1540.000000	0.000000	0.000000	0.000000
1580.000000	0.000000	0.000000	0.000000
1620.000000	0.000000	0.000000	0.000000
1660.000000	0.000000	0.000000	0.000000
1700.000000	0.000000	0.000000	0.000000
1740.000000	0.000000	0.000000	0.000000
1780.000000	0.000000	0.000000	0.000000
1820.000000	0.000000	0.000000	0.000000
1860.000000	0.000000	0.000000	0.000000
1900.000000	0.000000	0.000000	0.000000
1940.000000	0.000000	0.000000	0.000000
1980.000000	0.000000	0.000000	0.000000
