# Supplementary material for: An experimentally-informed polymer model reveals high resolution organization of genomic loci
Source: Nat Commun. 2026 Feb 4;17:2338. doi: 10.1038/s41467-026-68928-w (PMC12979793; doi:10.1038/s41467-026-68928-w)
Supplement: Supplementary file 4 — Source Data [file 41467_2026_68928_MOESM4_ESM.zip › Source_Data/SupplyFig14/rdf_snapshot_39.txt]

20.000000	0.000000	0.000000	0.000000
60.000000	15.052422	0.063090	0.187722
100.000000	3.912993	0.039841	0.186659
140.000000	0.345091	0.016683	0.100750
180.000000	41.621206	0.083024	0.195051
220.000000	2.567785	0.141469	0.177090
260.000000	8.275956	0.134810	0.202189
300.000000	263.896133	0.357776	0.408639
340.000000	30.513640	0.168698	0.410797
380.000000	39.759274	0.467488	0.654349
420.000000	15.729947	0.241021	0.555180
460.000000	102.087336	0.565371	1.066764
500.000000	21.194803	0.468119	0.473530
540.000000	43.302545	1.015748	1.531579
580.000000	179.421275	1.730699	2.418436
620.000000	35.301392	2.332977	4.319055
660.000000	0.000000	0.904119	2.542279
700.000000	0.000000	5.371806	8.612033
740.000000	0.000000	4.322305	11.088312
780.000000	0.000000	7.063722	10.826017
820.000000	0.000000	8.781891	15.285854
860.000000	0.000000	18.201440	29.584108
900.000000	0.000000	28.473410	43.404818
940.000000	0.000000	0.000000	0.000000
980.000000	0.000000	0.000000	0.000000
1020.000000	0.000000	0.000000	0.000000
1060.000000	0.000000	0.000000	0.000000
1100.000000	0.000000	0.000000	0.000000
1140.000000	0.000000	0.000000	0.000000
1180.000000	0.000000	0.000000	0.000000
1220.000000	0.000000	0.000000	0.000000
1260.000000	0.000000	0.000000	0.000000
1300.000000	0.000000	0.000000	0.000000
1340.000000	0.000000	0.000000	0.000000
1380.000000	0.000000	0.000000	0.000000
1420.000000	0.000000	0.000000	0.000000
1460.000000	0.000000	0.000000	0.000000
1500.000000	0.000000	0.000000	0.000000
1540.000000	0.000000	0.000000	0.000000
1580.000000	0.000000	0.000000	0.000000
1620.000000	0.000000	0.000000	0.000000
1660.000000	0.000000	0.000000	0.000000
1700.000000	0.000000	0.000000	0.000000
1740.000000	0.000000	0.000000	0.000000
1780.000000	0.000000	0.000000	0.000000
1820.000000	0.000000	0.000000	0.000000
1860.000000	0.000000	0.000000	0.000000
1900.000000	0.000000	0.000000	0.000000
1940.000000	0.000000	0.000000	0.000000
1980.000000	0.000000	0.000000	0.000000
