# Supplementary material for: An experimentally-informed polymer model reveals high resolution organization of genomic loci
Source: Nat Commun. 2026 Feb 4;17:2338. doi: 10.1038/s41467-026-68928-w (PMC12979793; doi:10.1038/s41467-026-68928-w)
Supplement: Supplementary file 4 — Source Data [file 41467_2026_68928_MOESM4_ESM.zip › Source_Data/SupplyFig14/rdf_snapshot_3.txt]

20.000000	253.240591	3.787194	5.865490
60.000000	71.074602	0.238937	0.398653
100.000000	2.644838	0.063284	0.106643
140.000000	14.359075	0.119246	0.279466
180.000000	19.833134	0.074442	0.109493
220.000000	42.853225	0.010221	0.111305
260.000000	1.276728	0.088187	0.131363
300.000000	111.899888	0.226333	0.273952
340.000000	47.851576	0.305427	0.646219
380.000000	142.423901	0.304402	0.382615
420.000000	44.203076	0.360101	0.616711
460.000000	90.599934	0.673470	1.405985
500.000000	399.964728	1.475946	2.500416
540.000000	75.409879	2.242468	3.186306
580.000000	285.892496	1.408208	3.371277
620.000000	115.841187	2.075712	4.657351
660.000000	0.000000	2.350555	5.789084
700.000000	0.000000	2.903037	4.841954
740.000000	0.000000	1.810973	8.175111
780.000000	0.000000	2.270277	7.525998
820.000000	0.000000	3.112481	8.983786
860.000000	0.000000	5.447636	9.717821
900.000000	0.000000	5.021666	16.912934
940.000000	0.000000	0.000000	0.000000
980.000000	0.000000	0.000000	0.000000
1020.000000	0.000000	0.000000	0.000000
1060.000000	0.000000	0.000000	0.000000
1100.000000	0.000000	0.000000	0.000000
1140.000000	0.000000	0.000000	0.000000
1180.000000	0.000000	0.000000	0.000000
1220.000000	0.000000	0.000000	0.000000
1260.000000	0.000000	0.000000	0.000000
1300.000000	0.000000	0.000000	0.000000
1340.000000	0.000000	0.000000	0.000000
1380.000000	0.000000	0.000000	0.000000
1420.000000	0.000000	0.000000	0.000000
1460.000000	0.000000	0.000000	0.000000
1500.000000	0.000000	0.000000	0.000000
1540.000000	0.000000	0.000000	0.000000
1580.000000	0.000000	0.000000	0.000000
1620.000000	0.000000	0.000000	0.000000
1660.000000	0.000000	0.000000	0.000000
1700.000000	0.000000	0.000000	0.000000
1740.000000	0.000000	0.000000	0.000000
1780.000000	0.000000	0.000000	0.000000
1820.000000	0.000000	0.000000	0.000000
1860.000000	0.000000	0.000000	0.000000
1900.000000	0.000000	0.000000	0.000000
1940.000000	0.000000	0.000000	0.000000
1980.000000	0.000000	0.000000	0.000000
