# Supplementary material for: An experimentally-informed polymer model reveals high resolution organization of genomic loci
Source: Nat Commun. 2026 Feb 4;17:2338. doi: 10.1038/s41467-026-68928-w (PMC12979793; doi:10.1038/s41467-026-68928-w)
Supplement: Supplementary file 4 — Source Data [file 41467_2026_68928_MOESM4_ESM.zip › Source_Data/SupplyFig14/rdf_snapshot_40.txt]

20.000000	0.000000	0.000000	0.000000
60.000000	101.529417	0.545108	0.950697
100.000000	0.636723	0.065471	0.085138
140.000000	244.684680	0.128332	0.347787
180.000000	4.473853	0.058009	0.152504
220.000000	2.167431	0.020725	0.048669
260.000000	69.163873	0.203622	0.504789
300.000000	74.755008	0.201101	0.364056
340.000000	25.496075	0.252585	0.507590
380.000000	13.722941	0.138155	0.524870
420.000000	47.804924	0.701656	1.235109
460.000000	166.335394	0.648522	1.014048
500.000000	60.478054	0.378465	0.612223
540.000000	134.001745	2.241230	3.526469
580.000000	71.583370	2.067811	2.352815
620.000000	74.603564	1.560746	3.092838
660.000000	0.000000	2.027960	4.803913
700.000000	0.000000	1.742036	5.258599
740.000000	0.000000	1.666932	4.328505
780.000000	0.000000	3.823189	9.079889
820.000000	0.000000	2.287067	6.978145
860.000000	0.000000	3.022377	7.312675
900.000000	0.000000	0.000000	0.000000
940.000000	0.000000	0.000000	0.000000
980.000000	0.000000	0.000000	0.000000
1020.000000	0.000000	0.000000	0.000000
1060.000000	0.000000	0.000000	0.000000
1100.000000	0.000000	0.000000	0.000000
1140.000000	0.000000	0.000000	0.000000
1180.000000	0.000000	0.000000	0.000000
1220.000000	0.000000	0.000000	0.000000
1260.000000	0.000000	0.000000	0.000000
1300.000000	0.000000	0.000000	0.000000
1340.000000	0.000000	0.000000	0.000000
1380.000000	0.000000	0.000000	0.000000
1420.000000	0.000000	0.000000	0.000000
1460.000000	0.000000	0.000000	0.000000
1500.000000	0.000000	0.000000	0.000000
1540.000000	0.000000	0.000000	0.000000
1580.000000	0.000000	0.000000	0.000000
1620.000000	0.000000	0.000000	0.000000
1660.000000	0.000000	0.000000	0.000000
1700.000000	0.000000	0.000000	0.000000
1740.000000	0.000000	0.000000	0.000000
1780.000000	0.000000	0.000000	0.000000
1820.000000	0.000000	0.000000	0.000000
1860.000000	0.000000	0.000000	0.000000
1900.000000	0.000000	0.000000	0.000000
1940.000000	0.000000	0.000000	0.000000
1980.000000	0.000000	0.000000	0.000000
