# Supplementary material for: An experimentally-informed polymer model reveals high resolution organization of genomic loci
Source: Nat Commun. 2026 Feb 4;17:2338. doi: 10.1038/s41467-026-68928-w (PMC12979793; doi:10.1038/s41467-026-68928-w)
Supplement: Supplementary file 4 — Source Data [file 41467_2026_68928_MOESM4_ESM.zip › Source_Data/SupplyFig14/rdf_snapshot_41.txt]

20.000000	93.504169	1.233091	2.899915
60.000000	13.991237	0.153825	0.587762
100.000000	39.518499	0.068844	0.213841
140.000000	61.376028	0.014377	0.215669
180.000000	11.669580	0.029928	0.175419
220.000000	1.690779	0.035401	0.159742
260.000000	65.784528	0.126880	0.322504
300.000000	5.367420	0.012171	0.075363
340.000000	43.503701	0.405470	0.741966
380.000000	61.476647	0.243277	0.408149
420.000000	151.903865	0.398090	1.185073
460.000000	283.466740	1.465582	1.755360
500.000000	183.050746	1.165609	1.811477
540.000000	126.581406	1.498357	2.722948
580.000000	392.486127	1.938894	4.040129
620.000000	21.572610	1.546749	1.991299
660.000000	0.000000	2.782110	5.401921
700.000000	0.000000	3.103978	7.756457
740.000000	0.000000	2.980635	6.681081
780.000000	0.000000	2.391984	5.689978
820.000000	0.000000	7.521778	14.493426
860.000000	0.000000	2.842354	7.337648
900.000000	0.000000	0.000000	0.000000
940.000000	0.000000	0.000000	0.000000
980.000000	0.000000	0.000000	0.000000
1020.000000	0.000000	0.000000	0.000000
1060.000000	0.000000	0.000000	0.000000
1100.000000	0.000000	0.000000	0.000000
1140.000000	0.000000	0.000000	0.000000
1180.000000	0.000000	0.000000	0.000000
1220.000000	0.000000	0.000000	0.000000
1260.000000	0.000000	0.000000	0.000000
1300.000000	0.000000	0.000000	0.000000
1340.000000	0.000000	0.000000	0.000000
1380.000000	0.000000	0.000000	0.000000
1420.000000	0.000000	0.000000	0.000000
1460.000000	0.000000	0.000000	0.000000
1500.000000	0.000000	0.000000	0.000000
1540.000000	0.000000	0.000000	0.000000
1580.000000	0.000000	0.000000	0.000000
1620.000000	0.000000	0.000000	0.000000
1660.000000	0.000000	0.000000	0.000000
1700.000000	0.000000	0.000000	0.000000
1740.000000	0.000000	0.000000	0.000000
1780.000000	0.000000	0.000000	0.000000
1820.000000	0.000000	0.000000	0.000000
1860.000000	0.000000	0.000000	0.000000
1900.000000	0.000000	0.000000	0.000000
1940.000000	0.000000	0.000000	0.000000
1980.000000	0.000000	0.000000	0.000000
