# Supplementary material for: An experimentally-informed polymer model reveals high resolution organization of genomic loci
Source: Nat Commun. 2026 Feb 4;17:2338. doi: 10.1038/s41467-026-68928-w (PMC12979793; doi:10.1038/s41467-026-68928-w)
Supplement: Supplementary file 4 — Source Data [file 41467_2026_68928_MOESM4_ESM.zip › Source_Data/SupplyFig14/rdf_snapshot_42.txt]

20.000000	101.477668	1.012893	2.103117
60.000000	109.269055	0.306235	0.586710
100.000000	7.645082	0.023406	0.073165
140.000000	20.850297	0.065947	0.129056
180.000000	0.709398	0.042945	0.111067
220.000000	0.000000	0.000000	0.000000
260.000000	53.759718	0.129614	0.251380
300.000000	37.308463	0.136312	0.313379
340.000000	7.540704	0.134404	0.304313
380.000000	197.243339	0.405774	0.787239
420.000000	40.179378	0.371757	0.550716
460.000000	174.068380	0.872844	2.256349
500.000000	78.883049	0.542713	0.839561
540.000000	131.697727	1.098008	2.524548
580.000000	106.286716	1.344767	1.847000
620.000000	79.241914	3.049325	4.564010
660.000000	0.000000	3.069758	6.035992
700.000000	0.000000	1.781125	5.375010
740.000000	0.000000	4.488640	7.131471
780.000000	0.000000	1.935337	5.606412
820.000000	0.000000	3.944268	9.827767
860.000000	0.000000	2.959940	7.362405
900.000000	0.000000	0.000000	0.000000
940.000000	0.000000	0.000000	0.000000
980.000000	0.000000	0.000000	0.000000
1020.000000	0.000000	0.000000	0.000000
1060.000000	0.000000	0.000000	0.000000
1100.000000	0.000000	0.000000	0.000000
1140.000000	0.000000	0.000000	0.000000
1180.000000	0.000000	0.000000	0.000000
1220.000000	0.000000	0.000000	0.000000
1260.000000	0.000000	0.000000	0.000000
1300.000000	0.000000	0.000000	0.000000
1340.000000	0.000000	0.000000	0.000000
1380.000000	0.000000	0.000000	0.000000
1420.000000	0.000000	0.000000	0.000000
1460.000000	0.000000	0.000000	0.000000
1500.000000	0.000000	0.000000	0.000000
1540.000000	0.000000	0.000000	0.000000
1580.000000	0.000000	0.000000	0.000000
1620.000000	0.000000	0.000000	0.000000
1660.000000	0.000000	0.000000	0.000000
1700.000000	0.000000	0.000000	0.000000
1740.000000	0.000000	0.000000	0.000000
1780.000000	0.000000	0.000000	0.000000
1820.000000	0.000000	0.000000	0.000000
1860.000000	0.000000	0.000000	0.000000
1900.000000	0.000000	0.000000	0.000000
1940.000000	0.000000	0.000000	0.000000
1980.000000	0.000000	0.000000	0.000000
