# Supplementary material for: An experimentally-informed polymer model reveals high resolution organization of genomic loci
Source: Nat Commun. 2026 Feb 4;17:2338. doi: 10.1038/s41467-026-68928-w (PMC12979793; doi:10.1038/s41467-026-68928-w)
Supplement: Supplementary file 4 — Source Data [file 41467_2026_68928_MOESM4_ESM.zip › Source_Data/SupplyFig14/rdf_snapshot_43.txt]

20.000000	0.000000	0.000000	0.000000
60.000000	64.195416	0.283715	0.700259
100.000000	4.548254	0.087662	0.196346
140.000000	7.358300	0.127886	0.216511
180.000000	25.889870	0.126788	0.095867
220.000000	17.018962	0.109962	0.195840
260.000000	3.862346	0.146665	0.253887
300.000000	71.610385	0.062621	0.127584
340.000000	83.293691	0.382245	0.685843
380.000000	11.377501	0.112387	0.248804
420.000000	32.093962	0.604358	1.310738
460.000000	136.222168	0.813334	1.257230
500.000000	314.037069	0.847882	1.446374
540.000000	110.635533	0.977800	2.532398
580.000000	43.743800	1.298706	2.565999
620.000000	0.000000	0.733240	1.386846
660.000000	0.000000	1.950411	3.937748
700.000000	0.000000	1.220574	2.740894
740.000000	0.000000	3.059981	8.249300
780.000000	0.000000	2.127876	6.228491
820.000000	0.000000	6.975904	10.701799
860.000000	0.000000	1.339592	2.973810
900.000000	0.000000	0.000000	0.000000
940.000000	0.000000	0.000000	0.000000
980.000000	0.000000	0.000000	0.000000
1020.000000	0.000000	0.000000	0.000000
1060.000000	0.000000	0.000000	0.000000
1100.000000	0.000000	0.000000	0.000000
1140.000000	0.000000	0.000000	0.000000
1180.000000	0.000000	0.000000	0.000000
1220.000000	0.000000	0.000000	0.000000
1260.000000	0.000000	0.000000	0.000000
1300.000000	0.000000	0.000000	0.000000
1340.000000	0.000000	0.000000	0.000000
1380.000000	0.000000	0.000000	0.000000
1420.000000	0.000000	0.000000	0.000000
1460.000000	0.000000	0.000000	0.000000
1500.000000	0.000000	0.000000	0.000000
1540.000000	0.000000	0.000000	0.000000
1580.000000	0.000000	0.000000	0.000000
1620.000000	0.000000	0.000000	0.000000
1660.000000	0.000000	0.000000	0.000000
1700.000000	0.000000	0.000000	0.000000
1740.000000	0.000000	0.000000	0.000000
1780.000000	0.000000	0.000000	0.000000
1820.000000	0.000000	0.000000	0.000000
1860.000000	0.000000	0.000000	0.000000
1900.000000	0.000000	0.000000	0.000000
1940.000000	0.000000	0.000000	0.000000
1980.000000	0.000000	0.000000	0.000000
