# Supplementary material for: An experimentally-informed polymer model reveals high resolution organization of genomic loci
Source: Nat Commun. 2026 Feb 4;17:2338. doi: 10.1038/s41467-026-68928-w (PMC12979793; doi:10.1038/s41467-026-68928-w)
Supplement: Supplementary file 4 — Source Data [file 41467_2026_68928_MOESM4_ESM.zip › Source_Data/SupplyFig14/rdf_snapshot_44.txt]

20.000000	0.000000	0.000000	0.000000
60.000000	91.548462	0.355287	0.672012
100.000000	3.566182	0.059117	0.069153
140.000000	10.330008	0.070666	0.192446
180.000000	23.434710	0.048498	0.150277
220.000000	7.014180	0.028477	0.095834
260.000000	21.660681	0.146021	0.226394
300.000000	45.798313	0.058109	0.171581
340.000000	180.157739	0.442615	0.706890
380.000000	54.184158	0.179613	0.468409
420.000000	78.323208	0.503654	1.284437
460.000000	37.745071	0.496256	1.367017
500.000000	156.391865	0.951479	2.016582
540.000000	37.390532	0.912729	1.986854
580.000000	171.155751	1.649608	2.666539
620.000000	153.166630	2.203209	4.137962
660.000000	45.109438	1.507467	4.400008
700.000000	0.000000	2.179247	4.807481
740.000000	0.000000	6.606803	8.714444
780.000000	0.000000	4.747617	7.577485
820.000000	0.000000	2.243120	5.684174
860.000000	0.000000	1.253375	2.438667
900.000000	0.000000	0.000000	0.000000
940.000000	0.000000	0.000000	0.000000
980.000000	0.000000	0.000000	0.000000
1020.000000	0.000000	0.000000	0.000000
1060.000000	0.000000	0.000000	0.000000
1100.000000	0.000000	0.000000	0.000000
1140.000000	0.000000	0.000000	0.000000
1180.000000	0.000000	0.000000	0.000000
1220.000000	0.000000	0.000000	0.000000
1260.000000	0.000000	0.000000	0.000000
1300.000000	0.000000	0.000000	0.000000
1340.000000	0.000000	0.000000	0.000000
1380.000000	0.000000	0.000000	0.000000
1420.000000	0.000000	0.000000	0.000000
1460.000000	0.000000	0.000000	0.000000
1500.000000	0.000000	0.000000	0.000000
1540.000000	0.000000	0.000000	0.000000
1580.000000	0.000000	0.000000	0.000000
1620.000000	0.000000	0.000000	0.000000
1660.000000	0.000000	0.000000	0.000000
1700.000000	0.000000	0.000000	0.000000
1740.000000	0.000000	0.000000	0.000000
1780.000000	0.000000	0.000000	0.000000
1820.000000	0.000000	0.000000	0.000000
1860.000000	0.000000	0.000000	0.000000
1900.000000	0.000000	0.000000	0.000000
1940.000000	0.000000	0.000000	0.000000
1980.000000	0.000000	0.000000	0.000000
