# Supplementary material for: An experimentally-informed polymer model reveals high resolution organization of genomic loci
Source: Nat Commun. 2026 Feb 4;17:2338. doi: 10.1038/s41467-026-68928-w (PMC12979793; doi:10.1038/s41467-026-68928-w)
Supplement: Supplementary file 4 — Source Data [file 41467_2026_68928_MOESM4_ESM.zip › Source_Data/SupplyFig14/rdf_snapshot_45.txt]

20.000000	127.125784	1.744205	1.796532
60.000000	7.944840	0.112593	0.327780
100.000000	30.620861	0.031678	0.098134
140.000000	6.090567	0.012205	0.119523
180.000000	1.461274	0.028115	0.083745
220.000000	4.366369	0.022850	0.152094
260.000000	22.703261	0.159003	0.290086
300.000000	37.084210	0.156196	0.294217
340.000000	48.264699	0.148618	0.363051
380.000000	131.138577	0.293107	0.777817
420.000000	33.065560	0.626085	0.792781
460.000000	301.942470	1.271352	2.182194
500.000000	132.076200	0.392967	1.293909
540.000000	240.877509	0.686237	2.350949
580.000000	35.497576	0.624795	3.107311
620.000000	23.071544	2.776109	3.851922
660.000000	23.590511	2.881438	6.083635
700.000000	0.000000	3.066248	8.149833
740.000000	0.000000	5.344605	9.425729
780.000000	0.000000	5.925933	11.453060
820.000000	0.000000	4.533590	15.433736
860.000000	0.000000	4.595398	13.672576
900.000000	0.000000	0.000000	0.000000
940.000000	0.000000	0.000000	0.000000
980.000000	0.000000	0.000000	0.000000
1020.000000	0.000000	0.000000	0.000000
1060.000000	0.000000	0.000000	0.000000
1100.000000	0.000000	0.000000	0.000000
1140.000000	0.000000	0.000000	0.000000
1180.000000	0.000000	0.000000	0.000000
1220.000000	0.000000	0.000000	0.000000
1260.000000	0.000000	0.000000	0.000000
1300.000000	0.000000	0.000000	0.000000
1340.000000	0.000000	0.000000	0.000000
1380.000000	0.000000	0.000000	0.000000
1420.000000	0.000000	0.000000	0.000000
1460.000000	0.000000	0.000000	0.000000
1500.000000	0.000000	0.000000	0.000000
1540.000000	0.000000	0.000000	0.000000
1580.000000	0.000000	0.000000	0.000000
1620.000000	0.000000	0.000000	0.000000
1660.000000	0.000000	0.000000	0.000000
1700.000000	0.000000	0.000000	0.000000
1740.000000	0.000000	0.000000	0.000000
1780.000000	0.000000	0.000000	0.000000
1820.000000	0.000000	0.000000	0.000000
1860.000000	0.000000	0.000000	0.000000
1900.000000	0.000000	0.000000	0.000000
1940.000000	0.000000	0.000000	0.000000
1980.000000	0.000000	0.000000	0.000000
