# Supplementary material for: An experimentally-informed polymer model reveals high resolution organization of genomic loci
Source: Nat Commun. 2026 Feb 4;17:2338. doi: 10.1038/s41467-026-68928-w (PMC12979793; doi:10.1038/s41467-026-68928-w)
Supplement: Supplementary file 4 — Source Data [file 41467_2026_68928_MOESM4_ESM.zip › Source_Data/SupplyFig14/rdf_snapshot_46.txt]

20.000000	0.000000	0.000000	0.000000
60.000000	8.253769	0.049766	0.228998
100.000000	3.564830	0.062402	0.203528
140.000000	45.999781	0.050801	0.153054
180.000000	25.124077	0.164735	0.217331
220.000000	4.674809	0.096233	0.135256
260.000000	49.158514	0.089910	0.271092
300.000000	20.853756	0.152454	0.196717
340.000000	96.148257	0.284419	0.682584
380.000000	157.379185	0.290765	0.693427
420.000000	33.683520	0.564731	1.078789
460.000000	134.258020	0.598077	0.938284
500.000000	104.747120	0.807001	1.487870
540.000000	170.516338	1.451736	2.872359
580.000000	92.327883	1.948030	4.303909
620.000000	0.000000	0.870268	2.696592
660.000000	41.029617	3.730622	6.329269
700.000000	0.000000	2.548208	7.494063
740.000000	0.000000	4.432262	13.329786
780.000000	0.000000	3.618565	11.742057
820.000000	0.000000	12.005670	20.318688
860.000000	0.000000	6.804198	13.348743
900.000000	0.000000	0.000000	0.000000
940.000000	0.000000	0.000000	0.000000
980.000000	0.000000	0.000000	0.000000
1020.000000	0.000000	0.000000	0.000000
1060.000000	0.000000	0.000000	0.000000
1100.000000	0.000000	0.000000	0.000000
1140.000000	0.000000	0.000000	0.000000
1180.000000	0.000000	0.000000	0.000000
1220.000000	0.000000	0.000000	0.000000
1260.000000	0.000000	0.000000	0.000000
1300.000000	0.000000	0.000000	0.000000
1340.000000	0.000000	0.000000	0.000000
1380.000000	0.000000	0.000000	0.000000
1420.000000	0.000000	0.000000	0.000000
1460.000000	0.000000	0.000000	0.000000
1500.000000	0.000000	0.000000	0.000000
1540.000000	0.000000	0.000000	0.000000
1580.000000	0.000000	0.000000	0.000000
1620.000000	0.000000	0.000000	0.000000
1660.000000	0.000000	0.000000	0.000000
1700.000000	0.000000	0.000000	0.000000
1740.000000	0.000000	0.000000	0.000000
1780.000000	0.000000	0.000000	0.000000
1820.000000	0.000000	0.000000	0.000000
1860.000000	0.000000	0.000000	0.000000
1900.000000	0.000000	0.000000	0.000000
1940.000000	0.000000	0.000000	0.000000
1980.000000	0.000000	0.000000	0.000000
