# Supplementary material for: An experimentally-informed polymer model reveals high resolution organization of genomic loci
Source: Nat Commun. 2026 Feb 4;17:2338. doi: 10.1038/s41467-026-68928-w (PMC12979793; doi:10.1038/s41467-026-68928-w)
Supplement: Supplementary file 4 — Source Data [file 41467_2026_68928_MOESM4_ESM.zip › Source_Data/SupplyFig14/rdf_snapshot_47.txt]

20.000000	0.000000	0.000000	0.000000
60.000000	18.307380	0.134231	0.225285
100.000000	0.000000	0.069032	0.071802
140.000000	55.405215	0.048862	0.160808
180.000000	83.245419	0.050570	0.074391
220.000000	0.587525	0.017249	0.037065
260.000000	38.637138	0.166023	0.300382
300.000000	10.605377	0.079170	0.211081
340.000000	54.873065	0.212662	0.663697
380.000000	126.495631	0.265851	0.544154
420.000000	35.645629	0.243188	1.254618
460.000000	8.059243	0.505010	1.040824
500.000000	92.969931	0.553852	1.414179
540.000000	245.674325	2.219050	3.501500
580.000000	341.470774	2.286437	3.607844
620.000000	71.787730	2.294736	4.239263
660.000000	0.000000	3.463140	6.178608
700.000000	0.000000	4.189909	11.935219
740.000000	0.000000	9.076801	15.860799
780.000000	0.000000	13.914680	21.956940
820.000000	0.000000	9.699062	22.166513
860.000000	0.000000	9.771421	21.833451
900.000000	0.000000	0.000000	0.000000
940.000000	0.000000	0.000000	0.000000
980.000000	0.000000	0.000000	0.000000
1020.000000	0.000000	0.000000	0.000000
1060.000000	0.000000	0.000000	0.000000
1100.000000	0.000000	0.000000	0.000000
1140.000000	0.000000	0.000000	0.000000
1180.000000	0.000000	0.000000	0.000000
1220.000000	0.000000	0.000000	0.000000
1260.000000	0.000000	0.000000	0.000000
1300.000000	0.000000	0.000000	0.000000
1340.000000	0.000000	0.000000	0.000000
1380.000000	0.000000	0.000000	0.000000
1420.000000	0.000000	0.000000	0.000000
1460.000000	0.000000	0.000000	0.000000
1500.000000	0.000000	0.000000	0.000000
1540.000000	0.000000	0.000000	0.000000
1580.000000	0.000000	0.000000	0.000000
1620.000000	0.000000	0.000000	0.000000
1660.000000	0.000000	0.000000	0.000000
1700.000000	0.000000	0.000000	0.000000
1740.000000	0.000000	0.000000	0.000000
1780.000000	0.000000	0.000000	0.000000
1820.000000	0.000000	0.000000	0.000000
1860.000000	0.000000	0.000000	0.000000
1900.000000	0.000000	0.000000	0.000000
1940.000000	0.000000	0.000000	0.000000
1980.000000	0.000000	0.000000	0.000000
