# Supplementary material for: An experimentally-informed polymer model reveals high resolution organization of genomic loci
Source: Nat Commun. 2026 Feb 4;17:2338. doi: 10.1038/s41467-026-68928-w (PMC12979793; doi:10.1038/s41467-026-68928-w)
Supplement: Supplementary file 4 — Source Data [file 41467_2026_68928_MOESM4_ESM.zip › Source_Data/SupplyFig14/rdf_snapshot_48.txt]

20.000000	146.402555	1.119798	2.206305
60.000000	6.137041	0.102886	0.316050
100.000000	53.280907	0.196042	0.182081
140.000000	14.299165	0.228843	0.148296
180.000000	3.929490	0.151493	0.228005
220.000000	6.792997	0.065949	0.102920
260.000000	64.801922	0.171014	0.384268
300.000000	86.469916	0.258839	0.454815
340.000000	18.902355	0.231646	0.486293
380.000000	44.742914	0.126916	0.320464
420.000000	155.757949	0.438031	1.100647
460.000000	48.296577	0.492704	1.185177
500.000000	44.377409	0.774921	0.989407
540.000000	40.579213	0.808466	1.559890
580.000000	13.265835	0.848376	1.941173
620.000000	287.505729	1.928039	3.049929
660.000000	0.000000	2.789776	4.192348
700.000000	0.000000	4.248223	7.551284
740.000000	0.000000	1.680890	4.134079
780.000000	0.000000	2.468451	8.903108
820.000000	0.000000	4.046251	9.904355
860.000000	0.000000	4.282897	10.235700
900.000000	0.000000	0.000000	0.000000
940.000000	0.000000	0.000000	0.000000
980.000000	0.000000	0.000000	0.000000
1020.000000	0.000000	0.000000	0.000000
1060.000000	0.000000	0.000000	0.000000
1100.000000	0.000000	0.000000	0.000000
1140.000000	0.000000	0.000000	0.000000
1180.000000	0.000000	0.000000	0.000000
1220.000000	0.000000	0.000000	0.000000
1260.000000	0.000000	0.000000	0.000000
1300.000000	0.000000	0.000000	0.000000
1340.000000	0.000000	0.000000	0.000000
1380.000000	0.000000	0.000000	0.000000
1420.000000	0.000000	0.000000	0.000000
1460.000000	0.000000	0.000000	0.000000
1500.000000	0.000000	0.000000	0.000000
1540.000000	0.000000	0.000000	0.000000
1580.000000	0.000000	0.000000	0.000000
1620.000000	0.000000	0.000000	0.000000
1660.000000	0.000000	0.000000	0.000000
1700.000000	0.000000	0.000000	0.000000
1740.000000	0.000000	0.000000	0.000000
1780.000000	0.000000	0.000000	0.000000
1820.000000	0.000000	0.000000	0.000000
1860.000000	0.000000	0.000000	0.000000
1900.000000	0.000000	0.000000	0.000000
1940.000000	0.000000	0.000000	0.000000
1980.000000	0.000000	0.000000	0.000000
