# Supplementary material for: An experimentally-informed polymer model reveals high resolution organization of genomic loci
Source: Nat Commun. 2026 Feb 4;17:2338. doi: 10.1038/s41467-026-68928-w (PMC12979793; doi:10.1038/s41467-026-68928-w)
Supplement: Supplementary file 4 — Source Data [file 41467_2026_68928_MOESM4_ESM.zip › Source_Data/SupplyFig14/rdf_snapshot_49.txt]

20.000000	0.000000	0.000000	0.000000
60.000000	10.763822	0.282450	0.735983
100.000000	0.678673	0.064160	0.183013
140.000000	32.328228	0.060898	0.289308
180.000000	4.326958	0.089628	0.138527
220.000000	40.817852	0.051628	0.125940
260.000000	22.265091	0.096928	0.206036
300.000000	26.782108	0.140694	0.381206
340.000000	83.490718	0.365914	0.792925
380.000000	34.612072	0.243061	0.396827
420.000000	99.511168	0.875533	1.618517
460.000000	383.348787	0.425539	1.733941
500.000000	212.824957	1.338027	2.022718
540.000000	87.573993	1.176309	3.197600
580.000000	310.810875	3.059463	4.837939
620.000000	93.626860	1.950093	4.294706
660.000000	35.200734	2.501387	7.604062
700.000000	0.000000	4.007829	7.245355
740.000000	127.512676	3.715580	10.451761
780.000000	64.323829	3.641271	9.921314
820.000000	88.123948	3.959426	13.303408
860.000000	0.000000	0.991902	7.443694
900.000000	0.000000	0.000000	0.000000
940.000000	0.000000	0.000000	0.000000
980.000000	0.000000	0.000000	0.000000
1020.000000	0.000000	0.000000	0.000000
1060.000000	0.000000	0.000000	0.000000
1100.000000	0.000000	0.000000	0.000000
1140.000000	0.000000	0.000000	0.000000
1180.000000	0.000000	0.000000	0.000000
1220.000000	0.000000	0.000000	0.000000
1260.000000	0.000000	0.000000	0.000000
1300.000000	0.000000	0.000000	0.000000
1340.000000	0.000000	0.000000	0.000000
1380.000000	0.000000	0.000000	0.000000
1420.000000	0.000000	0.000000	0.000000
1460.000000	0.000000	0.000000	0.000000
1500.000000	0.000000	0.000000	0.000000
1540.000000	0.000000	0.000000	0.000000
1580.000000	0.000000	0.000000	0.000000
1620.000000	0.000000	0.000000	0.000000
1660.000000	0.000000	0.000000	0.000000
1700.000000	0.000000	0.000000	0.000000
1740.000000	0.000000	0.000000	0.000000
1780.000000	0.000000	0.000000	0.000000
1820.000000	0.000000	0.000000	0.000000
1860.000000	0.000000	0.000000	0.000000
1900.000000	0.000000	0.000000	0.000000
1940.000000	0.000000	0.000000	0.000000
1980.000000	0.000000	0.000000	0.000000
