# Supplementary material for: An experimentally-informed polymer model reveals high resolution organization of genomic loci
Source: Nat Commun. 2026 Feb 4;17:2338. doi: 10.1038/s41467-026-68928-w (PMC12979793; doi:10.1038/s41467-026-68928-w)
Supplement: Supplementary file 4 — Source Data [file 41467_2026_68928_MOESM4_ESM.zip › Source_Data/SupplyFig14/rdf_snapshot_4.txt]

20.000000	0.000000	0.274915	2.326896
60.000000	15.515496	0.265846	0.577512
100.000000	3.234415	0.093372	0.105560
140.000000	27.730740	0.124637	0.211163
180.000000	14.174646	0.066006	0.223555
220.000000	0.000000	0.000000	0.000000
260.000000	11.372938	0.030238	0.181576
300.000000	29.940035	0.077767	0.209837
340.000000	249.803241	0.233343	0.532635
380.000000	173.836021	0.319773	1.132370
420.000000	32.972543	0.464234	0.718601
460.000000	247.713662	0.230916	0.886666
500.000000	202.055421	0.819412	2.542240
540.000000	169.644128	0.706319	1.054262
580.000000	110.838305	1.519806	2.648682
620.000000	252.301703	2.778199	4.693430
660.000000	395.154617	4.939241	9.368816
700.000000	9.491334	3.199708	5.759512
740.000000	128.849868	4.524803	8.566225
780.000000	82.008415	7.382438	11.974237
820.000000	0.000000	4.208128	10.886025
860.000000	0.000000	7.648097	17.339003
900.000000	0.000000	18.371842	53.370207
940.000000	0.000000	0.000000	0.000000
980.000000	0.000000	0.000000	0.000000
1020.000000	0.000000	0.000000	0.000000
1060.000000	0.000000	0.000000	0.000000
1100.000000	0.000000	0.000000	0.000000
1140.000000	0.000000	0.000000	0.000000
1180.000000	0.000000	0.000000	0.000000
1220.000000	0.000000	0.000000	0.000000
1260.000000	0.000000	0.000000	0.000000
1300.000000	0.000000	0.000000	0.000000
1340.000000	0.000000	0.000000	0.000000
1380.000000	0.000000	0.000000	0.000000
1420.000000	0.000000	0.000000	0.000000
1460.000000	0.000000	0.000000	0.000000
1500.000000	0.000000	0.000000	0.000000
1540.000000	0.000000	0.000000	0.000000
1580.000000	0.000000	0.000000	0.000000
1620.000000	0.000000	0.000000	0.000000
1660.000000	0.000000	0.000000	0.000000
1700.000000	0.000000	0.000000	0.000000
1740.000000	0.000000	0.000000	0.000000
1780.000000	0.000000	0.000000	0.000000
1820.000000	0.000000	0.000000	0.000000
1860.000000	0.000000	0.000000	0.000000
1900.000000	0.000000	0.000000	0.000000
1940.000000	0.000000	0.000000	0.000000
1980.000000	0.000000	0.000000	0.000000
