# Supplementary material for: An experimentally-informed polymer model reveals high resolution organization of genomic loci
Source: Nat Commun. 2026 Feb 4;17:2338. doi: 10.1038/s41467-026-68928-w (PMC12979793; doi:10.1038/s41467-026-68928-w)
Supplement: Supplementary file 4 — Source Data [file 41467_2026_68928_MOESM4_ESM.zip › Source_Data/SupplyFig14/rdf_snapshot_50.txt]

20.000000	0.000000	0.000000	0.000000
60.000000	21.152320	0.288723	0.980251
100.000000	77.437627	0.065762	0.152764
140.000000	38.929764	0.093006	0.198479
180.000000	0.967808	0.016488	0.091812
220.000000	40.501219	0.053900	0.159501
260.000000	146.556251	0.220794	0.357645
300.000000	41.825110	0.266140	0.570427
340.000000	133.936119	0.294707	0.420901
380.000000	132.968674	0.276573	0.435081
420.000000	80.568888	0.518081	1.413611
460.000000	51.166110	0.970263	1.740745
500.000000	347.225576	0.604708	1.103385
540.000000	56.908496	1.030351	2.420394
580.000000	83.490306	1.300246	2.873711
620.000000	42.777725	1.263065	3.151325
660.000000	214.787498	4.046843	9.233065
700.000000	0.000000	3.537602	5.075539
740.000000	0.000000	5.224867	10.023223
780.000000	0.000000	3.620270	8.139314
820.000000	0.000000	5.319508	11.767445
860.000000	0.000000	4.873180	9.663982
900.000000	0.000000	0.000000	0.000000
940.000000	0.000000	0.000000	0.000000
980.000000	0.000000	0.000000	0.000000
1020.000000	0.000000	0.000000	0.000000
1060.000000	0.000000	0.000000	0.000000
1100.000000	0.000000	0.000000	0.000000
1140.000000	0.000000	0.000000	0.000000
1180.000000	0.000000	0.000000	0.000000
1220.000000	0.000000	0.000000	0.000000
1260.000000	0.000000	0.000000	0.000000
1300.000000	0.000000	0.000000	0.000000
1340.000000	0.000000	0.000000	0.000000
1380.000000	0.000000	0.000000	0.000000
1420.000000	0.000000	0.000000	0.000000
1460.000000	0.000000	0.000000	0.000000
1500.000000	0.000000	0.000000	0.000000
1540.000000	0.000000	0.000000	0.000000
1580.000000	0.000000	0.000000	0.000000
1620.000000	0.000000	0.000000	0.000000
1660.000000	0.000000	0.000000	0.000000
1700.000000	0.000000	0.000000	0.000000
1740.000000	0.000000	0.000000	0.000000
1780.000000	0.000000	0.000000	0.000000
1820.000000	0.000000	0.000000	0.000000
1860.000000	0.000000	0.000000	0.000000
1900.000000	0.000000	0.000000	0.000000
1940.000000	0.000000	0.000000	0.000000
1980.000000	0.000000	0.000000	0.000000
