# Supplementary material for: An experimentally-informed polymer model reveals high resolution organization of genomic loci
Source: Nat Commun. 2026 Feb 4;17:2338. doi: 10.1038/s41467-026-68928-w (PMC12979793; doi:10.1038/s41467-026-68928-w)
Supplement: Supplementary file 4 — Source Data [file 41467_2026_68928_MOESM4_ESM.zip › Source_Data/SupplyFig14/rdf_snapshot_51.txt]

20.000000	410.471907	1.546800	2.327709
60.000000	79.661867	0.211467	0.517237
100.000000	10.410334	0.040903	0.146257
140.000000	21.911260	0.225178	0.171054
180.000000	2.900934	0.063223	0.190735
220.000000	3.848572	0.065722	0.056410
260.000000	136.351826	0.155200	0.386159
300.000000	5.648499	0.142913	0.191394
340.000000	154.424921	0.438412	0.792176
380.000000	74.368028	0.225986	0.381041
420.000000	103.472838	0.389089	0.861606
460.000000	23.693730	1.201869	1.311233
500.000000	300.673586	1.264400	2.544827
540.000000	70.842535	2.286896	3.664986
580.000000	47.548829	1.695204	2.071482
620.000000	32.003959	1.670633	2.825809
660.000000	0.000000	2.980228	7.554531
700.000000	0.000000	2.917456	4.551555
740.000000	0.000000	4.075440	10.414026
780.000000	0.000000	2.812878	9.237344
820.000000	0.000000	9.795475	16.604700
860.000000	0.000000	4.808838	9.937663
900.000000	0.000000	0.000000	0.000000
940.000000	0.000000	0.000000	0.000000
980.000000	0.000000	0.000000	0.000000
1020.000000	0.000000	0.000000	0.000000
1060.000000	0.000000	0.000000	0.000000
1100.000000	0.000000	0.000000	0.000000
1140.000000	0.000000	0.000000	0.000000
1180.000000	0.000000	0.000000	0.000000
1220.000000	0.000000	0.000000	0.000000
1260.000000	0.000000	0.000000	0.000000
1300.000000	0.000000	0.000000	0.000000
1340.000000	0.000000	0.000000	0.000000
1380.000000	0.000000	0.000000	0.000000
1420.000000	0.000000	0.000000	0.000000
1460.000000	0.000000	0.000000	0.000000
1500.000000	0.000000	0.000000	0.000000
1540.000000	0.000000	0.000000	0.000000
1580.000000	0.000000	0.000000	0.000000
1620.000000	0.000000	0.000000	0.000000
1660.000000	0.000000	0.000000	0.000000
1700.000000	0.000000	0.000000	0.000000
1740.000000	0.000000	0.000000	0.000000
1780.000000	0.000000	0.000000	0.000000
1820.000000	0.000000	0.000000	0.000000
1860.000000	0.000000	0.000000	0.000000
1900.000000	0.000000	0.000000	0.000000
1940.000000	0.000000	0.000000	0.000000
1980.000000	0.000000	0.000000	0.000000
