# Supplementary material for: An experimentally-informed polymer model reveals high resolution organization of genomic loci
Source: Nat Commun. 2026 Feb 4;17:2338. doi: 10.1038/s41467-026-68928-w (PMC12979793; doi:10.1038/s41467-026-68928-w)
Supplement: Supplementary file 4 — Source Data [file 41467_2026_68928_MOESM4_ESM.zip › Source_Data/SupplyFig14/rdf_snapshot_52.txt]

20.000000	56.025031	0.548351	2.433438
60.000000	10.744332	0.396519	0.624647
100.000000	40.327705	0.335817	0.302632
140.000000	7.583585	0.037181	0.173480
180.000000	15.192712	0.102630	0.140250
220.000000	0.895591	0.014062	0.057775
260.000000	111.299809	0.187852	0.474473
300.000000	49.551376	0.060012	0.140618
340.000000	121.420168	0.281530	0.463683
380.000000	147.406183	0.356497	0.948486
420.000000	43.504121	0.740948	0.901337
460.000000	141.976802	0.752698	1.339596
500.000000	71.605548	0.780509	1.615388
540.000000	59.521175	0.525533	1.434664
580.000000	92.584377	1.050508	1.991324
620.000000	243.082066	1.522402	2.423218
660.000000	0.000000	3.861304	5.638020
700.000000	0.000000	1.218077	4.066728
740.000000	0.000000	2.892466	8.049783
780.000000	0.000000	4.095475	8.815076
820.000000	0.000000	4.220158	13.300808
860.000000	0.000000	4.389431	13.766086
900.000000	0.000000	0.000000	0.000000
940.000000	0.000000	0.000000	0.000000
980.000000	0.000000	0.000000	0.000000
1020.000000	0.000000	0.000000	0.000000
1060.000000	0.000000	0.000000	0.000000
1100.000000	0.000000	0.000000	0.000000
1140.000000	0.000000	0.000000	0.000000
1180.000000	0.000000	0.000000	0.000000
1220.000000	0.000000	0.000000	0.000000
1260.000000	0.000000	0.000000	0.000000
1300.000000	0.000000	0.000000	0.000000
1340.000000	0.000000	0.000000	0.000000
1380.000000	0.000000	0.000000	0.000000
1420.000000	0.000000	0.000000	0.000000
1460.000000	0.000000	0.000000	0.000000
1500.000000	0.000000	0.000000	0.000000
1540.000000	0.000000	0.000000	0.000000
1580.000000	0.000000	0.000000	0.000000
1620.000000	0.000000	0.000000	0.000000
1660.000000	0.000000	0.000000	0.000000
1700.000000	0.000000	0.000000	0.000000
1740.000000	0.000000	0.000000	0.000000
1780.000000	0.000000	0.000000	0.000000
1820.000000	0.000000	0.000000	0.000000
1860.000000	0.000000	0.000000	0.000000
1900.000000	0.000000	0.000000	0.000000
1940.000000	0.000000	0.000000	0.000000
1980.000000	0.000000	0.000000	0.000000
