# Supplementary material for: An experimentally-informed polymer model reveals high resolution organization of genomic loci
Source: Nat Commun. 2026 Feb 4;17:2338. doi: 10.1038/s41467-026-68928-w (PMC12979793; doi:10.1038/s41467-026-68928-w)
Supplement: Supplementary file 4 — Source Data [file 41467_2026_68928_MOESM4_ESM.zip › Source_Data/SupplyFig14/rdf_snapshot_53.txt]

20.000000	0.000000	0.000000	0.000000
60.000000	98.401038	0.402455	1.164020
100.000000	7.432290	0.021208	0.136828
140.000000	0.000000	0.000000	0.000000
180.000000	28.768614	0.096425	0.251178
220.000000	34.924299	0.101235	0.196830
260.000000	38.491615	0.128945	0.328962
300.000000	246.905532	0.162090	0.435379
340.000000	33.661736	0.127148	0.394644
380.000000	183.002887	0.534553	0.888154
420.000000	51.166785	0.514099	1.227281
460.000000	142.729979	0.484276	1.075042
500.000000	265.476285	1.455157	2.298574
540.000000	18.507097	1.456834	1.673160
580.000000	87.678176	1.784155	2.273403
620.000000	46.905317	1.965734	4.008364
660.000000	0.000000	2.726776	5.239871
700.000000	0.000000	1.492821	6.678311
740.000000	0.000000	2.779476	8.481361
780.000000	0.000000	2.648631	13.251054
820.000000	0.000000	6.659802	11.380220
860.000000	0.000000	5.255726	17.285218
900.000000	0.000000	0.000000	0.000000
940.000000	0.000000	0.000000	0.000000
980.000000	0.000000	0.000000	0.000000
1020.000000	0.000000	0.000000	0.000000
1060.000000	0.000000	0.000000	0.000000
1100.000000	0.000000	0.000000	0.000000
1140.000000	0.000000	0.000000	0.000000
1180.000000	0.000000	0.000000	0.000000
1220.000000	0.000000	0.000000	0.000000
1260.000000	0.000000	0.000000	0.000000
1300.000000	0.000000	0.000000	0.000000
1340.000000	0.000000	0.000000	0.000000
1380.000000	0.000000	0.000000	0.000000
1420.000000	0.000000	0.000000	0.000000
1460.000000	0.000000	0.000000	0.000000
1500.000000	0.000000	0.000000	0.000000
1540.000000	0.000000	0.000000	0.000000
1580.000000	0.000000	0.000000	0.000000
1620.000000	0.000000	0.000000	0.000000
1660.000000	0.000000	0.000000	0.000000
1700.000000	0.000000	0.000000	0.000000
1740.000000	0.000000	0.000000	0.000000
1780.000000	0.000000	0.000000	0.000000
1820.000000	0.000000	0.000000	0.000000
1860.000000	0.000000	0.000000	0.000000
1900.000000	0.000000	0.000000	0.000000
1940.000000	0.000000	0.000000	0.000000
1980.000000	0.000000	0.000000	0.000000
