# Supplementary material for: An experimentally-informed polymer model reveals high resolution organization of genomic loci
Source: Nat Commun. 2026 Feb 4;17:2338. doi: 10.1038/s41467-026-68928-w (PMC12979793; doi:10.1038/s41467-026-68928-w)
Supplement: Supplementary file 4 — Source Data [file 41467_2026_68928_MOESM4_ESM.zip › Source_Data/SupplyFig14/rdf_snapshot_54.txt]

20.000000	0.000000	0.000000	0.000000
60.000000	122.150713	0.277271	0.618679
100.000000	24.472241	0.178028	0.268721
140.000000	5.725079	0.042755	0.120213
180.000000	40.175314	0.152153	0.217881
220.000000	1.063351	0.022471	0.101656
260.000000	30.826701	0.088873	0.253447
300.000000	31.728082	0.038569	0.153140
340.000000	18.461242	0.116580	0.364097
380.000000	74.997727	0.635446	0.842506
420.000000	346.795124	0.479971	1.188241
460.000000	250.712737	1.211547	2.351653
500.000000	209.775797	0.701487	1.391918
540.000000	103.709845	1.303268	2.344345
580.000000	204.188100	2.812725	3.535108
620.000000	201.929432	2.876387	3.937518
660.000000	94.562716	3.368400	5.717493
700.000000	30.956563	3.790121	8.985226
740.000000	0.000000	4.466016	7.727526
780.000000	0.000000	7.029927	17.777653
820.000000	0.000000	7.897108	17.972235
860.000000	0.000000	11.081700	12.932656
900.000000	0.000000	2.187637	10.989183
940.000000	0.000000	0.000000	0.000000
980.000000	0.000000	0.000000	0.000000
1020.000000	0.000000	0.000000	0.000000
1060.000000	0.000000	0.000000	0.000000
1100.000000	0.000000	0.000000	0.000000
1140.000000	0.000000	0.000000	0.000000
1180.000000	0.000000	0.000000	0.000000
1220.000000	0.000000	0.000000	0.000000
1260.000000	0.000000	0.000000	0.000000
1300.000000	0.000000	0.000000	0.000000
1340.000000	0.000000	0.000000	0.000000
1380.000000	0.000000	0.000000	0.000000
1420.000000	0.000000	0.000000	0.000000
1460.000000	0.000000	0.000000	0.000000
1500.000000	0.000000	0.000000	0.000000
1540.000000	0.000000	0.000000	0.000000
1580.000000	0.000000	0.000000	0.000000
1620.000000	0.000000	0.000000	0.000000
1660.000000	0.000000	0.000000	0.000000
1700.000000	0.000000	0.000000	0.000000
1740.000000	0.000000	0.000000	0.000000
1780.000000	0.000000	0.000000	0.000000
1820.000000	0.000000	0.000000	0.000000
1860.000000	0.000000	0.000000	0.000000
1900.000000	0.000000	0.000000	0.000000
1940.000000	0.000000	0.000000	0.000000
1980.000000	0.000000	0.000000	0.000000
