# Supplementary material for: An experimentally-informed polymer model reveals high resolution organization of genomic loci
Source: Nat Commun. 2026 Feb 4;17:2338. doi: 10.1038/s41467-026-68928-w (PMC12979793; doi:10.1038/s41467-026-68928-w)
Supplement: Supplementary file 4 — Source Data [file 41467_2026_68928_MOESM4_ESM.zip › Source_Data/SupplyFig14/rdf_snapshot_55.txt]

20.000000	117.171893	0.479836	2.529533
60.000000	73.708251	0.436224	0.851965
100.000000	37.099728	0.229581	0.289156
140.000000	0.000000	0.000000	0.000000
180.000000	4.123570	0.066189	0.257373
220.000000	1.351510	0.023740	0.115076
260.000000	61.859306	0.282039	0.540862
300.000000	4.588308	0.103623	0.195352
340.000000	177.645745	0.264591	0.509328
380.000000	157.157360	0.500667	1.256558
420.000000	123.075858	0.327767	0.951555
460.000000	72.718036	0.954785	1.605641
500.000000	324.166306	1.024510	1.942267
540.000000	424.817482	0.834310	2.405938
580.000000	120.043669	1.316206	3.062792
620.000000	293.645742	1.580779	3.899314
660.000000	57.468052	3.195716	7.323137
700.000000	20.454327	3.238496	9.248720
740.000000	0.000000	3.311196	5.940645
780.000000	0.000000	6.380361	8.715402
820.000000	0.000000	2.879004	10.698439
860.000000	0.000000	3.728946	14.193019
900.000000	0.000000	0.000000	0.000000
940.000000	0.000000	0.000000	0.000000
980.000000	0.000000	0.000000	0.000000
1020.000000	0.000000	0.000000	0.000000
1060.000000	0.000000	0.000000	0.000000
1100.000000	0.000000	0.000000	0.000000
1140.000000	0.000000	0.000000	0.000000
1180.000000	0.000000	0.000000	0.000000
1220.000000	0.000000	0.000000	0.000000
1260.000000	0.000000	0.000000	0.000000
1300.000000	0.000000	0.000000	0.000000
1340.000000	0.000000	0.000000	0.000000
1380.000000	0.000000	0.000000	0.000000
1420.000000	0.000000	0.000000	0.000000
1460.000000	0.000000	0.000000	0.000000
1500.000000	0.000000	0.000000	0.000000
1540.000000	0.000000	0.000000	0.000000
1580.000000	0.000000	0.000000	0.000000
1620.000000	0.000000	0.000000	0.000000
1660.000000	0.000000	0.000000	0.000000
1700.000000	0.000000	0.000000	0.000000
1740.000000	0.000000	0.000000	0.000000
1780.000000	0.000000	0.000000	0.000000
1820.000000	0.000000	0.000000	0.000000
1860.000000	0.000000	0.000000	0.000000
1900.000000	0.000000	0.000000	0.000000
1940.000000	0.000000	0.000000	0.000000
1980.000000	0.000000	0.000000	0.000000
