# Supplementary material for: An experimentally-informed polymer model reveals high resolution organization of genomic loci
Source: Nat Commun. 2026 Feb 4;17:2338. doi: 10.1038/s41467-026-68928-w (PMC12979793; doi:10.1038/s41467-026-68928-w)
Supplement: Supplementary file 4 — Source Data [file 41467_2026_68928_MOESM4_ESM.zip › Source_Data/SupplyFig14/rdf_snapshot_56.txt]

20.000000	0.000000	0.000000	0.000000
60.000000	16.109895	0.262349	0.669108
100.000000	39.124256	0.109617	0.330589
140.000000	1.809481	0.021492	0.071114
180.000000	4.781625	0.097925	0.115867
220.000000	3.864481	0.057984	0.156601
260.000000	41.369990	0.169104	0.290819
300.000000	33.725850	0.142482	0.380650
340.000000	81.389171	0.180728	0.400121
380.000000	65.693737	0.381120	0.654103
420.000000	178.629382	0.522532	1.003005
460.000000	184.285101	0.737897	1.532967
500.000000	163.514138	1.259433	1.607372
540.000000	104.985260	0.991341	2.041455
580.000000	97.978484	1.870976	3.717744
620.000000	26.863501	1.990055	4.341093
660.000000	30.638130	2.465514	5.077099
700.000000	0.000000	1.345741	5.489705
740.000000	0.000000	5.867143	9.722629
780.000000	0.000000	5.209561	9.490999
820.000000	0.000000	5.554211	12.896454
860.000000	0.000000	4.793137	7.347229
900.000000	0.000000	0.000000	0.000000
940.000000	0.000000	0.000000	0.000000
980.000000	0.000000	0.000000	0.000000
1020.000000	0.000000	0.000000	0.000000
1060.000000	0.000000	0.000000	0.000000
1100.000000	0.000000	0.000000	0.000000
1140.000000	0.000000	0.000000	0.000000
1180.000000	0.000000	0.000000	0.000000
1220.000000	0.000000	0.000000	0.000000
1260.000000	0.000000	0.000000	0.000000
1300.000000	0.000000	0.000000	0.000000
1340.000000	0.000000	0.000000	0.000000
1380.000000	0.000000	0.000000	0.000000
1420.000000	0.000000	0.000000	0.000000
1460.000000	0.000000	0.000000	0.000000
1500.000000	0.000000	0.000000	0.000000
1540.000000	0.000000	0.000000	0.000000
1580.000000	0.000000	0.000000	0.000000
1620.000000	0.000000	0.000000	0.000000
1660.000000	0.000000	0.000000	0.000000
1700.000000	0.000000	0.000000	0.000000
1740.000000	0.000000	0.000000	0.000000
1780.000000	0.000000	0.000000	0.000000
1820.000000	0.000000	0.000000	0.000000
1860.000000	0.000000	0.000000	0.000000
1900.000000	0.000000	0.000000	0.000000
1940.000000	0.000000	0.000000	0.000000
1980.000000	0.000000	0.000000	0.000000
