# Supplementary material for: An experimentally-informed polymer model reveals high resolution organization of genomic loci
Source: Nat Commun. 2026 Feb 4;17:2338. doi: 10.1038/s41467-026-68928-w (PMC12979793; doi:10.1038/s41467-026-68928-w)
Supplement: Supplementary file 4 — Source Data [file 41467_2026_68928_MOESM4_ESM.zip › Source_Data/SupplyFig14/rdf_snapshot_57.txt]

20.000000	0.000000	0.000000	0.000000
60.000000	24.963022	0.396146	0.795924
100.000000	27.151021	0.024134	0.126408
140.000000	2.248305	0.068327	0.112526
180.000000	3.788493	0.080045	0.255114
220.000000	5.285669	0.073977	0.170369
260.000000	91.869657	0.183426	0.383477
300.000000	33.229759	0.136968	0.246817
340.000000	55.653554	0.145408	0.537945
380.000000	41.631957	0.183411	0.355629
420.000000	265.771894	0.847251	1.477286
460.000000	84.627830	0.285191	0.689733
500.000000	86.808445	0.647085	1.545870
540.000000	36.167712	0.807146	1.475160
580.000000	70.041186	1.335738	2.163208
620.000000	13.615198	1.901933	4.395761
660.000000	4.668297	2.929313	5.935448
700.000000	0.000000	2.158023	5.134157
740.000000	0.000000	4.696948	10.621582
780.000000	0.000000	4.194266	9.202731
820.000000	0.000000	4.775807	6.930061
860.000000	0.000000	1.788159	4.423393
900.000000	0.000000	0.000000	0.000000
940.000000	0.000000	0.000000	0.000000
980.000000	0.000000	0.000000	0.000000
1020.000000	0.000000	0.000000	0.000000
1060.000000	0.000000	0.000000	0.000000
1100.000000	0.000000	0.000000	0.000000
1140.000000	0.000000	0.000000	0.000000
1180.000000	0.000000	0.000000	0.000000
1220.000000	0.000000	0.000000	0.000000
1260.000000	0.000000	0.000000	0.000000
1300.000000	0.000000	0.000000	0.000000
1340.000000	0.000000	0.000000	0.000000
1380.000000	0.000000	0.000000	0.000000
1420.000000	0.000000	0.000000	0.000000
1460.000000	0.000000	0.000000	0.000000
1500.000000	0.000000	0.000000	0.000000
1540.000000	0.000000	0.000000	0.000000
1580.000000	0.000000	0.000000	0.000000
1620.000000	0.000000	0.000000	0.000000
1660.000000	0.000000	0.000000	0.000000
1700.000000	0.000000	0.000000	0.000000
1740.000000	0.000000	0.000000	0.000000
1780.000000	0.000000	0.000000	0.000000
1820.000000	0.000000	0.000000	0.000000
1860.000000	0.000000	0.000000	0.000000
1900.000000	0.000000	0.000000	0.000000
1940.000000	0.000000	0.000000	0.000000
1980.000000	0.000000	0.000000	0.000000
