# Supplementary material for: An experimentally-informed polymer model reveals high resolution organization of genomic loci
Source: Nat Commun. 2026 Feb 4;17:2338. doi: 10.1038/s41467-026-68928-w (PMC12979793; doi:10.1038/s41467-026-68928-w)
Supplement: Supplementary file 4 — Source Data [file 41467_2026_68928_MOESM4_ESM.zip › Source_Data/SupplyFig14/rdf_snapshot_58.txt]

20.000000	75.387513	1.025934	1.513855
60.000000	48.300886	0.218792	0.446847
100.000000	8.951509	0.026926	0.221411
140.000000	0.000000	0.000000	0.000000
180.000000	4.767994	0.138345	0.200548
220.000000	12.181801	0.037560	0.168109
260.000000	20.073397	0.154539	0.418480
300.000000	47.115198	0.118880	0.272588
340.000000	86.514221	0.380451	0.504971
380.000000	122.108451	0.480258	0.644730
420.000000	150.826637	0.641454	1.073530
460.000000	204.126558	0.759085	1.707389
500.000000	16.987647	0.092667	0.412495
540.000000	123.868239	1.304993	2.509043
580.000000	101.666921	2.427457	4.096730
620.000000	6.206862	1.631764	2.933167
660.000000	0.000000	2.523901	6.404622
700.000000	0.000000	2.772725	6.082911
740.000000	0.000000	3.383157	7.624632
780.000000	0.000000	3.771125	9.971196
820.000000	0.000000	4.559114	11.163965
860.000000	0.000000	5.229046	13.331364
900.000000	0.000000	0.000000	0.000000
940.000000	0.000000	0.000000	0.000000
980.000000	0.000000	0.000000	0.000000
1020.000000	0.000000	0.000000	0.000000
1060.000000	0.000000	0.000000	0.000000
1100.000000	0.000000	0.000000	0.000000
1140.000000	0.000000	0.000000	0.000000
1180.000000	0.000000	0.000000	0.000000
1220.000000	0.000000	0.000000	0.000000
1260.000000	0.000000	0.000000	0.000000
1300.000000	0.000000	0.000000	0.000000
1340.000000	0.000000	0.000000	0.000000
1380.000000	0.000000	0.000000	0.000000
1420.000000	0.000000	0.000000	0.000000
1460.000000	0.000000	0.000000	0.000000
1500.000000	0.000000	0.000000	0.000000
1540.000000	0.000000	0.000000	0.000000
1580.000000	0.000000	0.000000	0.000000
1620.000000	0.000000	0.000000	0.000000
1660.000000	0.000000	0.000000	0.000000
1700.000000	0.000000	0.000000	0.000000
1740.000000	0.000000	0.000000	0.000000
1780.000000	0.000000	0.000000	0.000000
1820.000000	0.000000	0.000000	0.000000
1860.000000	0.000000	0.000000	0.000000
1900.000000	0.000000	0.000000	0.000000
1940.000000	0.000000	0.000000	0.000000
1980.000000	0.000000	0.000000	0.000000
