# Supplementary material for: An experimentally-informed polymer model reveals high resolution organization of genomic loci
Source: Nat Commun. 2026 Feb 4;17:2338. doi: 10.1038/s41467-026-68928-w (PMC12979793; doi:10.1038/s41467-026-68928-w)
Supplement: Supplementary file 4 — Source Data [file 41467_2026_68928_MOESM4_ESM.zip › Source_Data/SupplyFig14/rdf_snapshot_59.txt]

20.000000	24.016951	0.435042	1.579934
60.000000	2.648304	0.155649	0.359070
100.000000	10.104245	0.041506	0.144211
140.000000	2.013384	0.038932	0.067226
180.000000	20.088733	0.094540	0.226731
220.000000	4.566011	0.087475	0.161459
260.000000	36.396172	0.142911	0.299418
300.000000	46.540769	0.068662	0.121627
340.000000	113.531667	0.270254	0.690439
380.000000	204.836985	0.647977	1.163862
420.000000	19.004108	0.213539	0.542526
460.000000	49.213270	0.854316	1.475558
500.000000	77.997089	0.672315	1.314735
540.000000	451.214980	1.601458	3.220324
580.000000	120.205970	2.333780	4.274100
620.000000	4.775417	1.776858	2.742839
660.000000	0.000000	3.239409	6.711023
700.000000	0.000000	3.441098	7.932010
740.000000	0.000000	3.587257	7.963586
780.000000	0.000000	6.153527	14.662975
820.000000	0.000000	3.856010	12.282268
860.000000	0.000000	10.565105	18.776058
900.000000	0.000000	0.000000	0.000000
940.000000	0.000000	0.000000	0.000000
980.000000	0.000000	0.000000	0.000000
1020.000000	0.000000	0.000000	0.000000
1060.000000	0.000000	0.000000	0.000000
1100.000000	0.000000	0.000000	0.000000
1140.000000	0.000000	0.000000	0.000000
1180.000000	0.000000	0.000000	0.000000
1220.000000	0.000000	0.000000	0.000000
1260.000000	0.000000	0.000000	0.000000
1300.000000	0.000000	0.000000	0.000000
1340.000000	0.000000	0.000000	0.000000
1380.000000	0.000000	0.000000	0.000000
1420.000000	0.000000	0.000000	0.000000
1460.000000	0.000000	0.000000	0.000000
1500.000000	0.000000	0.000000	0.000000
1540.000000	0.000000	0.000000	0.000000
1580.000000	0.000000	0.000000	0.000000
1620.000000	0.000000	0.000000	0.000000
1660.000000	0.000000	0.000000	0.000000
1700.000000	0.000000	0.000000	0.000000
1740.000000	0.000000	0.000000	0.000000
1780.000000	0.000000	0.000000	0.000000
1820.000000	0.000000	0.000000	0.000000
1860.000000	0.000000	0.000000	0.000000
1900.000000	0.000000	0.000000	0.000000
1940.000000	0.000000	0.000000	0.000000
1980.000000	0.000000	0.000000	0.000000
