# Supplementary material for: An experimentally-informed polymer model reveals high resolution organization of genomic loci
Source: Nat Commun. 2026 Feb 4;17:2338. doi: 10.1038/s41467-026-68928-w (PMC12979793; doi:10.1038/s41467-026-68928-w)
Supplement: Supplementary file 4 — Source Data [file 41467_2026_68928_MOESM4_ESM.zip › Source_Data/SupplyFig14/rdf_snapshot_5.txt]

20.000000	0.000000	0.000000	0.000000
60.000000	41.237337	0.168978	0.503936
100.000000	8.216648	0.201212	0.564342
140.000000	27.781149	0.096360	0.209533
180.000000	2.275487	0.028456	0.079244
220.000000	0.000000	0.000000	0.000000
260.000000	31.139698	0.047415	0.241338
300.000000	57.564358	0.138315	0.273520
340.000000	164.226160	0.486750	0.756862
380.000000	66.263193	0.343192	0.862946
420.000000	122.897437	0.850565	1.505820
460.000000	518.247264	1.197462	1.395190
500.000000	29.852615	0.495837	0.722392
540.000000	380.299790	3.288751	3.401864
580.000000	74.739987	0.453174	1.286680
620.000000	200.286701	2.942671	6.715594
660.000000	198.178488	3.001172	7.243419
700.000000	26.348418	6.037139	13.110034
740.000000	0.000000	2.681591	6.868453
780.000000	0.000000	3.873068	8.169055
820.000000	0.000000	9.309888	18.338649
860.000000	0.000000	12.898445	35.492483
900.000000	0.000000	0.000000	0.000000
940.000000	0.000000	0.000000	0.000000
980.000000	0.000000	0.000000	0.000000
1020.000000	0.000000	0.000000	0.000000
1060.000000	0.000000	0.000000	0.000000
1100.000000	0.000000	0.000000	0.000000
1140.000000	0.000000	0.000000	0.000000
1180.000000	0.000000	0.000000	0.000000
1220.000000	0.000000	0.000000	0.000000
1260.000000	0.000000	0.000000	0.000000
1300.000000	0.000000	0.000000	0.000000
1340.000000	0.000000	0.000000	0.000000
1380.000000	0.000000	0.000000	0.000000
1420.000000	0.000000	0.000000	0.000000
1460.000000	0.000000	0.000000	0.000000
1500.000000	0.000000	0.000000	0.000000
1540.000000	0.000000	0.000000	0.000000
1580.000000	0.000000	0.000000	0.000000
1620.000000	0.000000	0.000000	0.000000
1660.000000	0.000000	0.000000	0.000000
1700.000000	0.000000	0.000000	0.000000
1740.000000	0.000000	0.000000	0.000000
1780.000000	0.000000	0.000000	0.000000
1820.000000	0.000000	0.000000	0.000000
1860.000000	0.000000	0.000000	0.000000
1900.000000	0.000000	0.000000	0.000000
1940.000000	0.000000	0.000000	0.000000
1980.000000	0.000000	0.000000	0.000000
