# Supplementary material for: An experimentally-informed polymer model reveals high resolution organization of genomic loci
Source: Nat Commun. 2026 Feb 4;17:2338. doi: 10.1038/s41467-026-68928-w (PMC12979793; doi:10.1038/s41467-026-68928-w)
Supplement: Supplementary file 4 — Source Data [file 41467_2026_68928_MOESM4_ESM.zip › Source_Data/SupplyFig14/rdf_snapshot_60.txt]

20.000000	0.000000	0.823047	2.080481
60.000000	26.283377	0.213075	0.526398
100.000000	50.106038	0.156364	0.239289
140.000000	1.505696	0.008547	0.072409
180.000000	15.204587	0.046602	0.226990
220.000000	10.258792	0.065267	0.203164
260.000000	137.070580	0.322133	0.603331
300.000000	56.706167	0.080873	0.241503
340.000000	350.716911	0.322568	0.823317
380.000000	71.415359	0.346053	1.104415
420.000000	113.894428	0.299639	0.417329
460.000000	10.274601	0.323581	0.743946
500.000000	34.809042	0.509176	1.375213
540.000000	234.251245	1.801601	2.972718
580.000000	25.257492	2.300416	2.735691
620.000000	7.139551	1.070675	3.128395
660.000000	60.414085	2.111570	4.694931
700.000000	0.000000	3.484619	8.542487
740.000000	0.000000	2.602959	7.425430
780.000000	0.000000	3.317539	11.353774
820.000000	0.000000	9.784968	19.080438
860.000000	0.000000	7.871183	21.585009
900.000000	0.000000	0.000000	0.000000
940.000000	0.000000	0.000000	0.000000
980.000000	0.000000	0.000000	0.000000
1020.000000	0.000000	0.000000	0.000000
1060.000000	0.000000	0.000000	0.000000
1100.000000	0.000000	0.000000	0.000000
1140.000000	0.000000	0.000000	0.000000
1180.000000	0.000000	0.000000	0.000000
1220.000000	0.000000	0.000000	0.000000
1260.000000	0.000000	0.000000	0.000000
1300.000000	0.000000	0.000000	0.000000
1340.000000	0.000000	0.000000	0.000000
1380.000000	0.000000	0.000000	0.000000
1420.000000	0.000000	0.000000	0.000000
1460.000000	0.000000	0.000000	0.000000
1500.000000	0.000000	0.000000	0.000000
1540.000000	0.000000	0.000000	0.000000
1580.000000	0.000000	0.000000	0.000000
1620.000000	0.000000	0.000000	0.000000
1660.000000	0.000000	0.000000	0.000000
1700.000000	0.000000	0.000000	0.000000
1740.000000	0.000000	0.000000	0.000000
1780.000000	0.000000	0.000000	0.000000
1820.000000	0.000000	0.000000	0.000000
1860.000000	0.000000	0.000000	0.000000
1900.000000	0.000000	0.000000	0.000000
1940.000000	0.000000	0.000000	0.000000
1980.000000	0.000000	0.000000	0.000000
