# Supplementary material for: An experimentally-informed polymer model reveals high resolution organization of genomic loci
Source: Nat Commun. 2026 Feb 4;17:2338. doi: 10.1038/s41467-026-68928-w (PMC12979793; doi:10.1038/s41467-026-68928-w)
Supplement: Supplementary file 4 — Source Data [file 41467_2026_68928_MOESM4_ESM.zip › Source_Data/SupplyFig14/rdf_snapshot_61.txt]

20.000000	0.000000	0.000000	0.000000
60.000000	9.168464	0.359329	0.509586
100.000000	35.899441	0.135380	0.379086
140.000000	1.678113	0.023594	0.074528
180.000000	3.894679	0.136573	0.191014
220.000000	14.888574	0.099114	0.304561
260.000000	131.403328	0.117323	0.332782
300.000000	12.422438	0.155014	0.411013
340.000000	113.223112	0.141887	0.530867
380.000000	205.774724	0.318645	0.606658
420.000000	44.336501	0.345935	1.105984
460.000000	67.670867	0.929325	1.591528
500.000000	219.621628	1.171571	1.480869
540.000000	145.259168	0.811477	0.893073
580.000000	103.306391	2.173778	3.007453
620.000000	62.760182	2.640158	3.800780
660.000000	0.000000	2.253200	3.996683
700.000000	0.000000	3.320906	7.851954
740.000000	0.000000	2.923791	6.585962
780.000000	0.000000	6.855822	10.858522
820.000000	0.000000	7.710637	14.183872
860.000000	0.000000	6.508537	16.087545
900.000000	0.000000	0.000000	0.000000
940.000000	0.000000	0.000000	0.000000
980.000000	0.000000	0.000000	0.000000
1020.000000	0.000000	0.000000	0.000000
1060.000000	0.000000	0.000000	0.000000
1100.000000	0.000000	0.000000	0.000000
1140.000000	0.000000	0.000000	0.000000
1180.000000	0.000000	0.000000	0.000000
1220.000000	0.000000	0.000000	0.000000
1260.000000	0.000000	0.000000	0.000000
1300.000000	0.000000	0.000000	0.000000
1340.000000	0.000000	0.000000	0.000000
1380.000000	0.000000	0.000000	0.000000
1420.000000	0.000000	0.000000	0.000000
1460.000000	0.000000	0.000000	0.000000
1500.000000	0.000000	0.000000	0.000000
1540.000000	0.000000	0.000000	0.000000
1580.000000	0.000000	0.000000	0.000000
1620.000000	0.000000	0.000000	0.000000
1660.000000	0.000000	0.000000	0.000000
1700.000000	0.000000	0.000000	0.000000
1740.000000	0.000000	0.000000	0.000000
1780.000000	0.000000	0.000000	0.000000
1820.000000	0.000000	0.000000	0.000000
1860.000000	0.000000	0.000000	0.000000
1900.000000	0.000000	0.000000	0.000000
1940.000000	0.000000	0.000000	0.000000
1980.000000	0.000000	0.000000	0.000000
