# Supplementary material for: An experimentally-informed polymer model reveals high resolution organization of genomic loci
Source: Nat Commun. 2026 Feb 4;17:2338. doi: 10.1038/s41467-026-68928-w (PMC12979793; doi:10.1038/s41467-026-68928-w)
Supplement: Supplementary file 4 — Source Data [file 41467_2026_68928_MOESM4_ESM.zip › Source_Data/SupplyFig14/rdf_snapshot_62.txt]

20.000000	0.000000	0.000000	0.000000
60.000000	133.745402	0.164882	0.394551
100.000000	1.744085	0.067681	0.110874
140.000000	0.000000	0.000000	0.000000
180.000000	2.559621	0.069090	0.151907
220.000000	7.349121	0.057634	0.176698
260.000000	14.256360	0.170607	0.297022
300.000000	81.236552	0.233340	0.388353
340.000000	158.214287	0.212337	0.543290
380.000000	40.154899	0.353969	0.560353
420.000000	61.954814	0.594939	1.215657
460.000000	140.459088	0.635558	1.113394
500.000000	235.843182	0.997791	1.736556
540.000000	40.245144	0.474280	1.314572
580.000000	227.575816	1.726336	3.740470
620.000000	326.551253	3.162778	5.851888
660.000000	24.279132	4.103178	6.497408
700.000000	0.000000	3.818584	8.943170
740.000000	0.000000	5.877092	11.779046
780.000000	0.000000	7.840935	16.692066
820.000000	0.000000	14.790490	26.292655
860.000000	0.000000	8.995233	22.275570
900.000000	0.000000	0.000000	0.000000
940.000000	0.000000	0.000000	0.000000
980.000000	0.000000	0.000000	0.000000
1020.000000	0.000000	0.000000	0.000000
1060.000000	0.000000	0.000000	0.000000
1100.000000	0.000000	0.000000	0.000000
1140.000000	0.000000	0.000000	0.000000
1180.000000	0.000000	0.000000	0.000000
1220.000000	0.000000	0.000000	0.000000
1260.000000	0.000000	0.000000	0.000000
1300.000000	0.000000	0.000000	0.000000
1340.000000	0.000000	0.000000	0.000000
1380.000000	0.000000	0.000000	0.000000
1420.000000	0.000000	0.000000	0.000000
1460.000000	0.000000	0.000000	0.000000
1500.000000	0.000000	0.000000	0.000000
1540.000000	0.000000	0.000000	0.000000
1580.000000	0.000000	0.000000	0.000000
1620.000000	0.000000	0.000000	0.000000
1660.000000	0.000000	0.000000	0.000000
1700.000000	0.000000	0.000000	0.000000
1740.000000	0.000000	0.000000	0.000000
1780.000000	0.000000	0.000000	0.000000
1820.000000	0.000000	0.000000	0.000000
1860.000000	0.000000	0.000000	0.000000
1900.000000	0.000000	0.000000	0.000000
1940.000000	0.000000	0.000000	0.000000
1980.000000	0.000000	0.000000	0.000000
