# Supplementary material for: An experimentally-informed polymer model reveals high resolution organization of genomic loci
Source: Nat Commun. 2026 Feb 4;17:2338. doi: 10.1038/s41467-026-68928-w (PMC12979793; doi:10.1038/s41467-026-68928-w)
Supplement: Supplementary file 4 — Source Data [file 41467_2026_68928_MOESM4_ESM.zip › Source_Data/SupplyFig14/rdf_snapshot_63.txt]

20.000000	0.000000	0.000000	0.000000
60.000000	0.000000	0.102515	0.166727
100.000000	22.283857	0.022804	0.196389
140.000000	18.376485	0.129364	0.167331
180.000000	1.278054	0.027394	0.060381
220.000000	8.326816	0.095253	0.236992
260.000000	7.224678	0.126536	0.213155
300.000000	53.588919	0.132968	0.206192
340.000000	79.208721	0.251381	0.520075
380.000000	42.667000	0.354520	0.578254
420.000000	51.276984	0.596922	1.087758
460.000000	259.573478	1.280077	1.527542
500.000000	289.522154	1.304569	1.925676
540.000000	50.867127	1.809156	2.794700
580.000000	365.428240	2.520097	4.362709
620.000000	111.293281	2.311958	4.390394
660.000000	0.000000	3.292784	9.629463
700.000000	0.000000	4.248211	9.430909
740.000000	0.000000	1.836378	7.208485
780.000000	0.000000	4.739127	15.142495
820.000000	0.000000	11.072394	23.988555
860.000000	0.000000	17.693616	39.575290
900.000000	0.000000	0.000000	0.000000
940.000000	0.000000	0.000000	0.000000
980.000000	0.000000	0.000000	0.000000
1020.000000	0.000000	0.000000	0.000000
1060.000000	0.000000	0.000000	0.000000
1100.000000	0.000000	0.000000	0.000000
1140.000000	0.000000	0.000000	0.000000
1180.000000	0.000000	0.000000	0.000000
1220.000000	0.000000	0.000000	0.000000
1260.000000	0.000000	0.000000	0.000000
1300.000000	0.000000	0.000000	0.000000
1340.000000	0.000000	0.000000	0.000000
1380.000000	0.000000	0.000000	0.000000
1420.000000	0.000000	0.000000	0.000000
1460.000000	0.000000	0.000000	0.000000
1500.000000	0.000000	0.000000	0.000000
1540.000000	0.000000	0.000000	0.000000
1580.000000	0.000000	0.000000	0.000000
1620.000000	0.000000	0.000000	0.000000
1660.000000	0.000000	0.000000	0.000000
1700.000000	0.000000	0.000000	0.000000
1740.000000	0.000000	0.000000	0.000000
1780.000000	0.000000	0.000000	0.000000
1820.000000	0.000000	0.000000	0.000000
1860.000000	0.000000	0.000000	0.000000
1900.000000	0.000000	0.000000	0.000000
1940.000000	0.000000	0.000000	0.000000
1980.000000	0.000000	0.000000	0.000000
