# Supplementary material for: An experimentally-informed polymer model reveals high resolution organization of genomic loci
Source: Nat Commun. 2026 Feb 4;17:2338. doi: 10.1038/s41467-026-68928-w (PMC12979793; doi:10.1038/s41467-026-68928-w)
Supplement: Supplementary file 4 — Source Data [file 41467_2026_68928_MOESM4_ESM.zip › Source_Data/SupplyFig14/rdf_snapshot_64.txt]

20.000000	368.375154	0.461925	2.475973
60.000000	0.000000	0.072354	0.159098
100.000000	18.984435	0.043874	0.103140
140.000000	6.414393	0.113539	0.160075
180.000000	6.357462	0.151670	0.208850
220.000000	32.504948	0.167112	0.244675
260.000000	14.392880	0.104966	0.224234
300.000000	8.390243	0.046115	0.144408
340.000000	227.764067	0.368001	0.895616
380.000000	81.421324	0.264528	0.455517
420.000000	24.374357	0.541525	0.944424
460.000000	198.123173	1.055387	1.172294
500.000000	204.779097	1.194807	2.740760
540.000000	69.379750	0.493348	1.091494
580.000000	228.097884	1.832625	3.045863
620.000000	0.000000	3.308344	4.061005
660.000000	0.000000	2.121543	5.844590
700.000000	0.000000	2.484499	6.950420
740.000000	0.000000	5.753018	11.880108
780.000000	0.000000	6.880446	16.558172
820.000000	0.000000	7.902877	14.522821
860.000000	0.000000	0.000000	0.000000
900.000000	0.000000	0.000000	0.000000
940.000000	0.000000	0.000000	0.000000
980.000000	0.000000	0.000000	0.000000
1020.000000	0.000000	0.000000	0.000000
1060.000000	0.000000	0.000000	0.000000
1100.000000	0.000000	0.000000	0.000000
1140.000000	0.000000	0.000000	0.000000
1180.000000	0.000000	0.000000	0.000000
1220.000000	0.000000	0.000000	0.000000
1260.000000	0.000000	0.000000	0.000000
1300.000000	0.000000	0.000000	0.000000
1340.000000	0.000000	0.000000	0.000000
1380.000000	0.000000	0.000000	0.000000
1420.000000	0.000000	0.000000	0.000000
1460.000000	0.000000	0.000000	0.000000
1500.000000	0.000000	0.000000	0.000000
1540.000000	0.000000	0.000000	0.000000
1580.000000	0.000000	0.000000	0.000000
1620.000000	0.000000	0.000000	0.000000
1660.000000	0.000000	0.000000	0.000000
1700.000000	0.000000	0.000000	0.000000
1740.000000	0.000000	0.000000	0.000000
1780.000000	0.000000	0.000000	0.000000
1820.000000	0.000000	0.000000	0.000000
1860.000000	0.000000	0.000000	0.000000
1900.000000	0.000000	0.000000	0.000000
1940.000000	0.000000	0.000000	0.000000
1980.000000	0.000000	0.000000	0.000000
