# Supplementary material for: An experimentally-informed polymer model reveals high resolution organization of genomic loci
Source: Nat Commun. 2026 Feb 4;17:2338. doi: 10.1038/s41467-026-68928-w (PMC12979793; doi:10.1038/s41467-026-68928-w)
Supplement: Supplementary file 4 — Source Data [file 41467_2026_68928_MOESM4_ESM.zip › Source_Data/SupplyFig14/rdf_snapshot_65.txt]

20.000000	0.000000	0.618514	1.664483
60.000000	0.000000	0.000000	0.000000
100.000000	113.961024	0.310932	0.544591
140.000000	0.000000	0.000000	0.000000
180.000000	7.134473	0.103624	0.280753
220.000000	15.886734	0.143173	0.213687
260.000000	82.913282	0.159759	0.332125
300.000000	154.041500	0.555275	0.939300
340.000000	228.054823	0.592569	0.811047
380.000000	86.274431	0.157968	0.624612
420.000000	140.844551	0.389641	1.007188
460.000000	102.284594	0.593426	0.991190
500.000000	29.818610	0.490107	1.298488
540.000000	58.681006	2.421130	3.851247
580.000000	0.000000	0.268300	1.155342
620.000000	0.000000	4.257131	10.180843
660.000000	0.000000	3.001872	5.536895
700.000000	0.000000	5.376867	8.959615
740.000000	0.000000	15.008145	25.148361
780.000000	0.000000	4.030372	7.646391
820.000000	0.000000	1.968511	2.498965
860.000000	0.000000	0.000000	0.000000
900.000000	0.000000	0.000000	0.000000
940.000000	0.000000	0.000000	0.000000
980.000000	0.000000	0.000000	0.000000
1020.000000	0.000000	0.000000	0.000000
1060.000000	0.000000	0.000000	0.000000
1100.000000	0.000000	0.000000	0.000000
1140.000000	0.000000	0.000000	0.000000
1180.000000	0.000000	0.000000	0.000000
1220.000000	0.000000	0.000000	0.000000
1260.000000	0.000000	0.000000	0.000000
1300.000000	0.000000	0.000000	0.000000
1340.000000	0.000000	0.000000	0.000000
1380.000000	0.000000	0.000000	0.000000
1420.000000	0.000000	0.000000	0.000000
1460.000000	0.000000	0.000000	0.000000
1500.000000	0.000000	0.000000	0.000000
1540.000000	0.000000	0.000000	0.000000
1580.000000	0.000000	0.000000	0.000000
1620.000000	0.000000	0.000000	0.000000
1660.000000	0.000000	0.000000	0.000000
1700.000000	0.000000	0.000000	0.000000
1740.000000	0.000000	0.000000	0.000000
1780.000000	0.000000	0.000000	0.000000
1820.000000	0.000000	0.000000	0.000000
1860.000000	0.000000	0.000000	0.000000
1900.000000	0.000000	0.000000	0.000000
1940.000000	0.000000	0.000000	0.000000
1980.000000	0.000000	0.000000	0.000000
