# Supplementary material for: An experimentally-informed polymer model reveals high resolution organization of genomic loci
Source: Nat Commun. 2026 Feb 4;17:2338. doi: 10.1038/s41467-026-68928-w (PMC12979793; doi:10.1038/s41467-026-68928-w)
Supplement: Supplementary file 4 — Source Data [file 41467_2026_68928_MOESM4_ESM.zip › Source_Data/SupplyFig14/rdf_snapshot_66.txt]

20.000000	0.000000	0.000000	0.000000
60.000000	6.911308	0.297695	0.468542
100.000000	0.000000	0.057359	0.103527
140.000000	38.494195	0.101988	0.239742
180.000000	35.316835	0.169147	0.189470
220.000000	10.628692	0.055753	0.173748
260.000000	10.343812	0.126492	0.206626
300.000000	30.731887	0.142543	0.315553
340.000000	117.980762	0.316434	0.758986
380.000000	107.032782	0.279726	0.716749
420.000000	68.857809	0.452802	0.854072
460.000000	118.196091	0.776625	1.268652
500.000000	66.879489	1.196012	1.336853
540.000000	95.312190	1.098377	2.363771
580.000000	422.687300	2.225927	3.456819
620.000000	0.000000	1.259601	3.364403
660.000000	0.000000	3.182668	5.851973
700.000000	0.000000	3.355451	6.130585
740.000000	0.000000	5.295360	13.308123
780.000000	0.000000	7.792472	15.699452
820.000000	0.000000	9.895359	23.744251
860.000000	0.000000	4.132445	5.501854
900.000000	0.000000	0.000000	0.000000
940.000000	0.000000	0.000000	0.000000
980.000000	0.000000	0.000000	0.000000
1020.000000	0.000000	0.000000	0.000000
1060.000000	0.000000	0.000000	0.000000
1100.000000	0.000000	0.000000	0.000000
1140.000000	0.000000	0.000000	0.000000
1180.000000	0.000000	0.000000	0.000000
1220.000000	0.000000	0.000000	0.000000
1260.000000	0.000000	0.000000	0.000000
1300.000000	0.000000	0.000000	0.000000
1340.000000	0.000000	0.000000	0.000000
1380.000000	0.000000	0.000000	0.000000
1420.000000	0.000000	0.000000	0.000000
1460.000000	0.000000	0.000000	0.000000
1500.000000	0.000000	0.000000	0.000000
1540.000000	0.000000	0.000000	0.000000
1580.000000	0.000000	0.000000	0.000000
1620.000000	0.000000	0.000000	0.000000
1660.000000	0.000000	0.000000	0.000000
1700.000000	0.000000	0.000000	0.000000
1740.000000	0.000000	0.000000	0.000000
1780.000000	0.000000	0.000000	0.000000
1820.000000	0.000000	0.000000	0.000000
1860.000000	0.000000	0.000000	0.000000
1900.000000	0.000000	0.000000	0.000000
1940.000000	0.000000	0.000000	0.000000
1980.000000	0.000000	0.000000	0.000000
