# Supplementary material for: An experimentally-informed polymer model reveals high resolution organization of genomic loci
Source: Nat Commun. 2026 Feb 4;17:2338. doi: 10.1038/s41467-026-68928-w (PMC12979793; doi:10.1038/s41467-026-68928-w)
Supplement: Supplementary file 4 — Source Data [file 41467_2026_68928_MOESM4_ESM.zip › Source_Data/SupplyFig14/rdf_snapshot_67.txt]

20.000000	0.000000	0.986864	3.221993
60.000000	137.930616	0.345383	0.692081
100.000000	7.970568	0.128803	0.135944
140.000000	0.804655	0.016848	0.133109
180.000000	9.729719	0.095117	0.245038
220.000000	20.749969	0.174992	0.275979
260.000000	143.698803	0.222012	0.450766
300.000000	67.555854	0.237218	0.451072
340.000000	174.939923	0.376795	0.885517
380.000000	182.321380	0.251363	0.738967
420.000000	79.657191	0.503954	0.955902
460.000000	50.396856	0.519138	2.152774
500.000000	179.486275	0.653563	0.759730
540.000000	184.494765	2.225818	4.455241
580.000000	18.997196	0.568838	1.414077
620.000000	6.450247	1.691858	3.113042
660.000000	0.000000	3.762212	7.644378
700.000000	0.000000	2.814225	7.175824
740.000000	0.000000	4.451713	10.720202
780.000000	0.000000	4.860742	12.870130
820.000000	0.000000	0.867482	3.611212
860.000000	0.000000	0.000000	0.000000
900.000000	0.000000	0.000000	0.000000
940.000000	0.000000	0.000000	0.000000
980.000000	0.000000	0.000000	0.000000
1020.000000	0.000000	0.000000	0.000000
1060.000000	0.000000	0.000000	0.000000
1100.000000	0.000000	0.000000	0.000000
1140.000000	0.000000	0.000000	0.000000
1180.000000	0.000000	0.000000	0.000000
1220.000000	0.000000	0.000000	0.000000
1260.000000	0.000000	0.000000	0.000000
1300.000000	0.000000	0.000000	0.000000
1340.000000	0.000000	0.000000	0.000000
1380.000000	0.000000	0.000000	0.000000
1420.000000	0.000000	0.000000	0.000000
1460.000000	0.000000	0.000000	0.000000
1500.000000	0.000000	0.000000	0.000000
1540.000000	0.000000	0.000000	0.000000
1580.000000	0.000000	0.000000	0.000000
1620.000000	0.000000	0.000000	0.000000
1660.000000	0.000000	0.000000	0.000000
1700.000000	0.000000	0.000000	0.000000
1740.000000	0.000000	0.000000	0.000000
1780.000000	0.000000	0.000000	0.000000
1820.000000	0.000000	0.000000	0.000000
1860.000000	0.000000	0.000000	0.000000
1900.000000	0.000000	0.000000	0.000000
1940.000000	0.000000	0.000000	0.000000
1980.000000	0.000000	0.000000	0.000000
