# Supplementary material for: An experimentally-informed polymer model reveals high resolution organization of genomic loci
Source: Nat Commun. 2026 Feb 4;17:2338. doi: 10.1038/s41467-026-68928-w (PMC12979793; doi:10.1038/s41467-026-68928-w)
Supplement: Supplementary file 4 — Source Data [file 41467_2026_68928_MOESM4_ESM.zip › Source_Data/SupplyFig14/rdf_snapshot_68.txt]

20.000000	0.000000	0.000000	0.000000
60.000000	41.481972	0.308234	0.989580
100.000000	21.427552	0.016920	0.129280
140.000000	19.719809	0.119361	0.152372
180.000000	2.330619	0.041879	0.146231
220.000000	6.528797	0.076056	0.101073
260.000000	26.438619	0.175036	0.430832
300.000000	44.367161	0.114295	0.357689
340.000000	292.376912	0.438171	1.060620
380.000000	36.970332	0.298549	0.657845
420.000000	54.959372	0.423914	0.606184
460.000000	139.135836	0.792208	1.996713
500.000000	63.491406	0.529814	0.993710
540.000000	245.063168	2.184409	4.612969
580.000000	49.113195	1.640621	2.161465
620.000000	49.856962	3.413398	5.643906
660.000000	0.000000	3.517715	6.218364
700.000000	0.000000	4.327531	6.632664
740.000000	0.000000	4.236660	10.299411
780.000000	0.000000	10.222439	16.699515
820.000000	0.000000	5.148255	9.147289
860.000000	0.000000	0.000000	0.000000
900.000000	0.000000	0.000000	0.000000
940.000000	0.000000	0.000000	0.000000
980.000000	0.000000	0.000000	0.000000
1020.000000	0.000000	0.000000	0.000000
1060.000000	0.000000	0.000000	0.000000
1100.000000	0.000000	0.000000	0.000000
1140.000000	0.000000	0.000000	0.000000
1180.000000	0.000000	0.000000	0.000000
1220.000000	0.000000	0.000000	0.000000
1260.000000	0.000000	0.000000	0.000000
1300.000000	0.000000	0.000000	0.000000
1340.000000	0.000000	0.000000	0.000000
1380.000000	0.000000	0.000000	0.000000
1420.000000	0.000000	0.000000	0.000000
1460.000000	0.000000	0.000000	0.000000
1500.000000	0.000000	0.000000	0.000000
1540.000000	0.000000	0.000000	0.000000
1580.000000	0.000000	0.000000	0.000000
1620.000000	0.000000	0.000000	0.000000
1660.000000	0.000000	0.000000	0.000000
1700.000000	0.000000	0.000000	0.000000
1740.000000	0.000000	0.000000	0.000000
1780.000000	0.000000	0.000000	0.000000
1820.000000	0.000000	0.000000	0.000000
1860.000000	0.000000	0.000000	0.000000
1900.000000	0.000000	0.000000	0.000000
1940.000000	0.000000	0.000000	0.000000
1980.000000	0.000000	0.000000	0.000000
