# Supplementary material for: An experimentally-informed polymer model reveals high resolution organization of genomic loci
Source: Nat Commun. 2026 Feb 4;17:2338. doi: 10.1038/s41467-026-68928-w (PMC12979793; doi:10.1038/s41467-026-68928-w)
Supplement: Supplementary file 4 — Source Data [file 41467_2026_68928_MOESM4_ESM.zip › Source_Data/SupplyFig14/rdf_snapshot_69.txt]

20.000000	0.000000	0.000000	0.000000
60.000000	67.009407	0.386201	0.797697
100.000000	1.021198	0.057300	0.138874
140.000000	34.701817	0.117937	0.262505
180.000000	0.340904	0.017504	0.070126
220.000000	11.154590	0.061379	0.115513
260.000000	45.947842	0.107705	0.252870
300.000000	38.061040	0.149230	0.348920
340.000000	193.129181	0.366923	0.697213
380.000000	101.036004	0.280411	0.792183
420.000000	36.918975	0.149555	0.532877
460.000000	124.139455	0.544662	1.521627
500.000000	49.275512	0.864233	1.574951
540.000000	351.774171	1.610661	2.934542
580.000000	127.835089	1.525414	3.530278
620.000000	0.000000	2.593883	4.662138
660.000000	0.000000	1.815810	4.157496
700.000000	0.000000	2.617389	4.511489
740.000000	0.000000	5.826161	12.993826
780.000000	0.000000	5.891824	11.302196
820.000000	0.000000	4.094462	9.245513
860.000000	0.000000	2.636584	4.165488
900.000000	0.000000	0.000000	0.000000
940.000000	0.000000	0.000000	0.000000
980.000000	0.000000	0.000000	0.000000
1020.000000	0.000000	0.000000	0.000000
1060.000000	0.000000	0.000000	0.000000
1100.000000	0.000000	0.000000	0.000000
1140.000000	0.000000	0.000000	0.000000
1180.000000	0.000000	0.000000	0.000000
1220.000000	0.000000	0.000000	0.000000
1260.000000	0.000000	0.000000	0.000000
1300.000000	0.000000	0.000000	0.000000
1340.000000	0.000000	0.000000	0.000000
1380.000000	0.000000	0.000000	0.000000
1420.000000	0.000000	0.000000	0.000000
1460.000000	0.000000	0.000000	0.000000
1500.000000	0.000000	0.000000	0.000000
1540.000000	0.000000	0.000000	0.000000
1580.000000	0.000000	0.000000	0.000000
1620.000000	0.000000	0.000000	0.000000
1660.000000	0.000000	0.000000	0.000000
1700.000000	0.000000	0.000000	0.000000
1740.000000	0.000000	0.000000	0.000000
1780.000000	0.000000	0.000000	0.000000
1820.000000	0.000000	0.000000	0.000000
1860.000000	0.000000	0.000000	0.000000
1900.000000	0.000000	0.000000	0.000000
1940.000000	0.000000	0.000000	0.000000
1980.000000	0.000000	0.000000	0.000000
