# Supplementary material for: An experimentally-informed polymer model reveals high resolution organization of genomic loci
Source: Nat Commun. 2026 Feb 4;17:2338. doi: 10.1038/s41467-026-68928-w (PMC12979793; doi:10.1038/s41467-026-68928-w)
Supplement: Supplementary file 4 — Source Data [file 41467_2026_68928_MOESM4_ESM.zip › Source_Data/SupplyFig14/rdf_snapshot_6.txt]

20.000000	46.834213	1.977553	2.603098
60.000000	16.686510	0.270158	0.361843
100.000000	29.462804	0.275851	0.411091
140.000000	0.000000	0.000000	0.000000
180.000000	27.976617	0.013150	0.111728
220.000000	68.279781	0.070275	0.091456
260.000000	63.134420	0.035810	0.089749
300.000000	21.850340	0.166614	0.336510
340.000000	41.818337	0.145613	0.272421
380.000000	73.855780	0.420269	0.737455
420.000000	53.607885	0.545915	1.039417
460.000000	51.919557	0.694152	1.220799
500.000000	130.272595	0.374904	0.776579
540.000000	44.702525	0.646268	1.064763
580.000000	112.248380	2.383294	3.490408
620.000000	157.305620	2.017018	3.480099
660.000000	0.000000	1.745036	2.972530
700.000000	24.857603	4.303543	6.262128
740.000000	18.592316	3.750761	5.732990
780.000000	72.111845	2.865685	4.983749
820.000000	0.000000	6.085071	12.120085
860.000000	0.000000	3.164332	6.726481
900.000000	0.000000	0.000000	0.000000
940.000000	0.000000	0.000000	0.000000
980.000000	0.000000	0.000000	0.000000
1020.000000	0.000000	0.000000	0.000000
1060.000000	0.000000	0.000000	0.000000
1100.000000	0.000000	0.000000	0.000000
1140.000000	0.000000	0.000000	0.000000
1180.000000	0.000000	0.000000	0.000000
1220.000000	0.000000	0.000000	0.000000
1260.000000	0.000000	0.000000	0.000000
1300.000000	0.000000	0.000000	0.000000
1340.000000	0.000000	0.000000	0.000000
1380.000000	0.000000	0.000000	0.000000
1420.000000	0.000000	0.000000	0.000000
1460.000000	0.000000	0.000000	0.000000
1500.000000	0.000000	0.000000	0.000000
1540.000000	0.000000	0.000000	0.000000
1580.000000	0.000000	0.000000	0.000000
1620.000000	0.000000	0.000000	0.000000
1660.000000	0.000000	0.000000	0.000000
1700.000000	0.000000	0.000000	0.000000
1740.000000	0.000000	0.000000	0.000000
1780.000000	0.000000	0.000000	0.000000
1820.000000	0.000000	0.000000	0.000000
1860.000000	0.000000	0.000000	0.000000
1900.000000	0.000000	0.000000	0.000000
1940.000000	0.000000	0.000000	0.000000
1980.000000	0.000000	0.000000	0.000000
