# Supplementary material for: An experimentally-informed polymer model reveals high resolution organization of genomic loci
Source: Nat Commun. 2026 Feb 4;17:2338. doi: 10.1038/s41467-026-68928-w (PMC12979793; doi:10.1038/s41467-026-68928-w)
Supplement: Supplementary file 4 — Source Data [file 41467_2026_68928_MOESM4_ESM.zip › Source_Data/SupplyFig14/rdf_snapshot_70.txt]

20.000000	0.000000	0.000000	0.000000
60.000000	37.147348	0.270616	0.580753
100.000000	31.790300	0.020835	0.237464
140.000000	8.775853	0.020281	0.092977
180.000000	9.954519	0.045895	0.064836
220.000000	32.089989	0.088728	0.178857
260.000000	11.727399	0.031726	0.122451
300.000000	129.734805	0.173296	0.464818
340.000000	299.792871	0.301411	0.654781
380.000000	44.975044	0.237740	0.954882
420.000000	57.695360	0.412253	0.844718
460.000000	258.277464	1.349808	2.769784
500.000000	90.468632	0.825345	1.578975
540.000000	592.248044	2.292398	4.709734
580.000000	169.780044	3.284154	4.178137
620.000000	107.948698	3.060487	3.586710
660.000000	0.000000	6.536261	12.123292
700.000000	0.000000	3.843973	10.953621
740.000000	55.229372	7.063977	13.810745
780.000000	0.000000	11.810627	25.876758
820.000000	0.000000	19.719478	46.322394
860.000000	0.000000	17.915228	42.150692
900.000000	0.000000	0.000000	0.000000
940.000000	0.000000	0.000000	0.000000
980.000000	0.000000	0.000000	0.000000
1020.000000	0.000000	0.000000	0.000000
1060.000000	0.000000	0.000000	0.000000
1100.000000	0.000000	0.000000	0.000000
1140.000000	0.000000	0.000000	0.000000
1180.000000	0.000000	0.000000	0.000000
1220.000000	0.000000	0.000000	0.000000
1260.000000	0.000000	0.000000	0.000000
1300.000000	0.000000	0.000000	0.000000
1340.000000	0.000000	0.000000	0.000000
1380.000000	0.000000	0.000000	0.000000
1420.000000	0.000000	0.000000	0.000000
1460.000000	0.000000	0.000000	0.000000
1500.000000	0.000000	0.000000	0.000000
1540.000000	0.000000	0.000000	0.000000
1580.000000	0.000000	0.000000	0.000000
1620.000000	0.000000	0.000000	0.000000
1660.000000	0.000000	0.000000	0.000000
1700.000000	0.000000	0.000000	0.000000
1740.000000	0.000000	0.000000	0.000000
1780.000000	0.000000	0.000000	0.000000
1820.000000	0.000000	0.000000	0.000000
1860.000000	0.000000	0.000000	0.000000
1900.000000	0.000000	0.000000	0.000000
1940.000000	0.000000	0.000000	0.000000
1980.000000	0.000000	0.000000	0.000000
