# Supplementary material for: An experimentally-informed polymer model reveals high resolution organization of genomic loci
Source: Nat Commun. 2026 Feb 4;17:2338. doi: 10.1038/s41467-026-68928-w (PMC12979793; doi:10.1038/s41467-026-68928-w)
Supplement: Supplementary file 4 — Source Data [file 41467_2026_68928_MOESM4_ESM.zip › Source_Data/SupplyFig14/rdf_snapshot_71.txt]

20.000000	0.000000	0.000000	0.000000
60.000000	0.000000	0.052545	0.209063
100.000000	81.989833	0.115117	0.305110
140.000000	33.313455	0.280671	0.319534
180.000000	37.142081	0.200132	0.222067
220.000000	101.692073	0.228636	0.285128
260.000000	3.799564	0.083173	0.132750
300.000000	54.268117	0.188809	0.466051
340.000000	71.670435	0.353217	0.539563
380.000000	58.348734	0.383567	0.530613
420.000000	58.121163	0.407869	0.867547
460.000000	121.688425	0.925948	1.934924
500.000000	50.688181	1.452870	1.867194
540.000000	78.634517	1.367992	2.479838
580.000000	8.441612	1.213983	2.318316
620.000000	0.000000	2.210403	4.080546
660.000000	0.000000	1.733274	3.546096
700.000000	0.000000	6.427286	15.203853
740.000000	0.000000	12.259957	24.311039
780.000000	0.000000	18.485817	36.987897
820.000000	0.000000	8.808766	51.710936
860.000000	0.000000	0.000000	0.000000
900.000000	0.000000	0.000000	0.000000
940.000000	0.000000	0.000000	0.000000
980.000000	0.000000	0.000000	0.000000
1020.000000	0.000000	0.000000	0.000000
1060.000000	0.000000	0.000000	0.000000
1100.000000	0.000000	0.000000	0.000000
1140.000000	0.000000	0.000000	0.000000
1180.000000	0.000000	0.000000	0.000000
1220.000000	0.000000	0.000000	0.000000
1260.000000	0.000000	0.000000	0.000000
1300.000000	0.000000	0.000000	0.000000
1340.000000	0.000000	0.000000	0.000000
1380.000000	0.000000	0.000000	0.000000
1420.000000	0.000000	0.000000	0.000000
1460.000000	0.000000	0.000000	0.000000
1500.000000	0.000000	0.000000	0.000000
1540.000000	0.000000	0.000000	0.000000
1580.000000	0.000000	0.000000	0.000000
1620.000000	0.000000	0.000000	0.000000
1660.000000	0.000000	0.000000	0.000000
1700.000000	0.000000	0.000000	0.000000
1740.000000	0.000000	0.000000	0.000000
1780.000000	0.000000	0.000000	0.000000
1820.000000	0.000000	0.000000	0.000000
1860.000000	0.000000	0.000000	0.000000
1900.000000	0.000000	0.000000	0.000000
1940.000000	0.000000	0.000000	0.000000
1980.000000	0.000000	0.000000	0.000000
