# Supplementary material for: An experimentally-informed polymer model reveals high resolution organization of genomic loci
Source: Nat Commun. 2026 Feb 4;17:2338. doi: 10.1038/s41467-026-68928-w (PMC12979793; doi:10.1038/s41467-026-68928-w)
Supplement: Supplementary file 4 — Source Data [file 41467_2026_68928_MOESM4_ESM.zip › Source_Data/SupplyFig14/rdf_snapshot_72.txt]

20.000000	314.143354	3.835752	3.189986
60.000000	71.809870	0.477721	0.410259
100.000000	0.000000	0.077636	0.096665
140.000000	1.590375	0.069974	0.078477
180.000000	6.374955	0.088245	0.248674
220.000000	55.549817	0.108534	0.387317
260.000000	27.335817	0.097977	0.386098
300.000000	316.228491	0.117280	0.303798
340.000000	38.048423	0.290886	0.509115
380.000000	48.772352	0.277773	0.536326
420.000000	68.923956	0.748320	1.430858
460.000000	96.515674	0.943957	1.941134
500.000000	299.101927	1.600393	2.632230
540.000000	20.721464	1.319570	2.285140
580.000000	282.359348	1.199869	2.647587
620.000000	43.951876	2.271123	2.299704
660.000000	0.000000	2.402339	7.955653
700.000000	0.000000	2.246591	8.698824
740.000000	0.000000	6.538958	13.160333
780.000000	0.000000	4.475994	13.349436
820.000000	0.000000	7.408062	18.196300
860.000000	0.000000	13.536270	24.475975
900.000000	0.000000	0.000000	0.000000
940.000000	0.000000	0.000000	0.000000
980.000000	0.000000	0.000000	0.000000
1020.000000	0.000000	0.000000	0.000000
1060.000000	0.000000	0.000000	0.000000
1100.000000	0.000000	0.000000	0.000000
1140.000000	0.000000	0.000000	0.000000
1180.000000	0.000000	0.000000	0.000000
1220.000000	0.000000	0.000000	0.000000
1260.000000	0.000000	0.000000	0.000000
1300.000000	0.000000	0.000000	0.000000
1340.000000	0.000000	0.000000	0.000000
1380.000000	0.000000	0.000000	0.000000
1420.000000	0.000000	0.000000	0.000000
1460.000000	0.000000	0.000000	0.000000
1500.000000	0.000000	0.000000	0.000000
1540.000000	0.000000	0.000000	0.000000
1580.000000	0.000000	0.000000	0.000000
1620.000000	0.000000	0.000000	0.000000
1660.000000	0.000000	0.000000	0.000000
1700.000000	0.000000	0.000000	0.000000
1740.000000	0.000000	0.000000	0.000000
1780.000000	0.000000	0.000000	0.000000
1820.000000	0.000000	0.000000	0.000000
1860.000000	0.000000	0.000000	0.000000
1900.000000	0.000000	0.000000	0.000000
1940.000000	0.000000	0.000000	0.000000
1980.000000	0.000000	0.000000	0.000000
