# Supplementary material for: An experimentally-informed polymer model reveals high resolution organization of genomic loci
Source: Nat Commun. 2026 Feb 4;17:2338. doi: 10.1038/s41467-026-68928-w (PMC12979793; doi:10.1038/s41467-026-68928-w)
Supplement: Supplementary file 4 — Source Data [file 41467_2026_68928_MOESM4_ESM.zip › Source_Data/SupplyFig14/rdf_snapshot_73.txt]

20.000000	487.460710	0.750918	1.905011
60.000000	0.000000	0.106693	0.168499
100.000000	1.111647	0.085043	0.086385
140.000000	16.785716	0.015729	0.088903
180.000000	4.941778	0.079718	0.186984
220.000000	48.250266	0.039009	0.228062
260.000000	17.477239	0.177416	0.282484
300.000000	3.987529	0.037762	0.090192
340.000000	29.222617	0.211818	0.624819
380.000000	134.244173	0.397295	0.862177
420.000000	85.332801	0.924605	1.427792
460.000000	450.838160	0.731627	1.960646
500.000000	258.840387	1.437947	2.535155
540.000000	70.850284	1.770773	2.423543
580.000000	78.825343	3.583827	4.396514
620.000000	147.256494	1.402421	2.613144
660.000000	0.000000	4.047897	8.630843
700.000000	0.000000	5.813431	6.804504
740.000000	0.000000	3.064885	10.651159
780.000000	0.000000	6.435348	16.023355
820.000000	0.000000	17.510860	21.261354
860.000000	0.000000	19.851347	39.786748
900.000000	0.000000	0.000000	0.000000
940.000000	0.000000	0.000000	0.000000
980.000000	0.000000	0.000000	0.000000
1020.000000	0.000000	0.000000	0.000000
1060.000000	0.000000	0.000000	0.000000
1100.000000	0.000000	0.000000	0.000000
1140.000000	0.000000	0.000000	0.000000
1180.000000	0.000000	0.000000	0.000000
1220.000000	0.000000	0.000000	0.000000
1260.000000	0.000000	0.000000	0.000000
1300.000000	0.000000	0.000000	0.000000
1340.000000	0.000000	0.000000	0.000000
1380.000000	0.000000	0.000000	0.000000
1420.000000	0.000000	0.000000	0.000000
1460.000000	0.000000	0.000000	0.000000
1500.000000	0.000000	0.000000	0.000000
1540.000000	0.000000	0.000000	0.000000
1580.000000	0.000000	0.000000	0.000000
1620.000000	0.000000	0.000000	0.000000
1660.000000	0.000000	0.000000	0.000000
1700.000000	0.000000	0.000000	0.000000
1740.000000	0.000000	0.000000	0.000000
1780.000000	0.000000	0.000000	0.000000
1820.000000	0.000000	0.000000	0.000000
1860.000000	0.000000	0.000000	0.000000
1900.000000	0.000000	0.000000	0.000000
1940.000000	0.000000	0.000000	0.000000
1980.000000	0.000000	0.000000	0.000000
