# Supplementary material for: An experimentally-informed polymer model reveals high resolution organization of genomic loci
Source: Nat Commun. 2026 Feb 4;17:2338. doi: 10.1038/s41467-026-68928-w (PMC12979793; doi:10.1038/s41467-026-68928-w)
Supplement: Supplementary file 4 — Source Data [file 41467_2026_68928_MOESM4_ESM.zip › Source_Data/SupplyFig14/rdf_snapshot_74.txt]

20.000000	0.000000	0.000000	0.000000
60.000000	30.030959	0.312443	0.822394
100.000000	30.449540	0.102030	0.202955
140.000000	1.452110	0.113850	0.110622
180.000000	15.993988	0.073519	0.256011
220.000000	17.467182	0.121809	0.244726
260.000000	22.124801	0.116509	0.302764
300.000000	38.142930	0.162526	0.295353
340.000000	137.254006	0.366213	0.699969
380.000000	33.532846	0.155616	0.229656
420.000000	224.530283	0.690810	1.489660
460.000000	129.055740	0.442884	0.852858
500.000000	221.025831	1.561198	3.098086
540.000000	70.615251	0.742722	1.798743
580.000000	78.185032	0.990963	3.990683
620.000000	40.670701	2.587969	4.320739
660.000000	0.000000	6.874367	10.820136
700.000000	0.000000	2.755139	3.161441
740.000000	0.000000	7.257075	11.725082
780.000000	0.000000	4.625579	11.825298
820.000000	0.000000	11.497853	21.607762
860.000000	0.000000	0.000000	0.000000
900.000000	0.000000	0.000000	0.000000
940.000000	0.000000	0.000000	0.000000
980.000000	0.000000	0.000000	0.000000
1020.000000	0.000000	0.000000	0.000000
1060.000000	0.000000	0.000000	0.000000
1100.000000	0.000000	0.000000	0.000000
1140.000000	0.000000	0.000000	0.000000
1180.000000	0.000000	0.000000	0.000000
1220.000000	0.000000	0.000000	0.000000
1260.000000	0.000000	0.000000	0.000000
1300.000000	0.000000	0.000000	0.000000
1340.000000	0.000000	0.000000	0.000000
1380.000000	0.000000	0.000000	0.000000
1420.000000	0.000000	0.000000	0.000000
1460.000000	0.000000	0.000000	0.000000
1500.000000	0.000000	0.000000	0.000000
1540.000000	0.000000	0.000000	0.000000
1580.000000	0.000000	0.000000	0.000000
1620.000000	0.000000	0.000000	0.000000
1660.000000	0.000000	0.000000	0.000000
1700.000000	0.000000	0.000000	0.000000
1740.000000	0.000000	0.000000	0.000000
1780.000000	0.000000	0.000000	0.000000
1820.000000	0.000000	0.000000	0.000000
1860.000000	0.000000	0.000000	0.000000
1900.000000	0.000000	0.000000	0.000000
1940.000000	0.000000	0.000000	0.000000
1980.000000	0.000000	0.000000	0.000000
