# Supplementary material for: An experimentally-informed polymer model reveals high resolution organization of genomic loci
Source: Nat Commun. 2026 Feb 4;17:2338. doi: 10.1038/s41467-026-68928-w (PMC12979793; doi:10.1038/s41467-026-68928-w)
Supplement: Supplementary file 4 — Source Data [file 41467_2026_68928_MOESM4_ESM.zip › Source_Data/SupplyFig14/rdf_snapshot_75.txt]

20.000000	0.000000	0.000000	0.000000
60.000000	62.011165	0.316964	0.697374
100.000000	9.835597	0.113472	0.317518
140.000000	17.333715	0.142206	0.305502
180.000000	1.563592	0.061436	0.123909
220.000000	29.111966	0.098748	0.277843
260.000000	14.599467	0.122298	0.339221
300.000000	66.393728	0.132059	0.498746
340.000000	59.835646	0.200046	0.603694
380.000000	309.523498	0.350354	0.677857
420.000000	183.536109	0.747583	2.087839
460.000000	98.188329	0.667375	1.186527
500.000000	125.206242	1.027773	2.566901
540.000000	133.135900	2.394273	4.270271
580.000000	27.092133	2.523436	3.214600
620.000000	0.000000	2.378488	3.754848
660.000000	0.000000	1.900660	7.069656
700.000000	0.000000	3.528585	7.532056
740.000000	0.000000	6.026351	9.309311
780.000000	0.000000	10.790178	20.034364
820.000000	0.000000	3.654584	5.721030
860.000000	0.000000	0.000000	0.000000
900.000000	0.000000	0.000000	0.000000
940.000000	0.000000	0.000000	0.000000
980.000000	0.000000	0.000000	0.000000
1020.000000	0.000000	0.000000	0.000000
1060.000000	0.000000	0.000000	0.000000
1100.000000	0.000000	0.000000	0.000000
1140.000000	0.000000	0.000000	0.000000
1180.000000	0.000000	0.000000	0.000000
1220.000000	0.000000	0.000000	0.000000
1260.000000	0.000000	0.000000	0.000000
1300.000000	0.000000	0.000000	0.000000
1340.000000	0.000000	0.000000	0.000000
1380.000000	0.000000	0.000000	0.000000
1420.000000	0.000000	0.000000	0.000000
1460.000000	0.000000	0.000000	0.000000
1500.000000	0.000000	0.000000	0.000000
1540.000000	0.000000	0.000000	0.000000
1580.000000	0.000000	0.000000	0.000000
1620.000000	0.000000	0.000000	0.000000
1660.000000	0.000000	0.000000	0.000000
1700.000000	0.000000	0.000000	0.000000
1740.000000	0.000000	0.000000	0.000000
1780.000000	0.000000	0.000000	0.000000
1820.000000	0.000000	0.000000	0.000000
1860.000000	0.000000	0.000000	0.000000
1900.000000	0.000000	0.000000	0.000000
1940.000000	0.000000	0.000000	0.000000
1980.000000	0.000000	0.000000	0.000000
