# Supplementary material for: An experimentally-informed polymer model reveals high resolution organization of genomic loci
Source: Nat Commun. 2026 Feb 4;17:2338. doi: 10.1038/s41467-026-68928-w (PMC12979793; doi:10.1038/s41467-026-68928-w)
Supplement: Supplementary file 4 — Source Data [file 41467_2026_68928_MOESM4_ESM.zip › Source_Data/SupplyFig14/rdf_snapshot_76.txt]

20.000000	200.459969	0.708550	1.545702
60.000000	26.177350	0.311607	0.623354
100.000000	28.132234	0.084262	0.077285
140.000000	53.744685	0.063297	0.137138
180.000000	32.638925	0.144842	0.283600
220.000000	23.359713	0.142008	0.249055
260.000000	33.820841	0.109436	0.237942
300.000000	158.001871	0.275878	0.627993
340.000000	11.052573	0.158816	0.337508
380.000000	52.782577	0.271748	0.836170
420.000000	62.442266	0.448360	1.056770
460.000000	100.934239	0.482096	1.724374
500.000000	212.229698	1.170868	2.145348
540.000000	39.676787	1.525131	2.232222
580.000000	0.000000	1.091928	2.042966
620.000000	0.000000	2.861347	4.322633
660.000000	0.000000	4.215395	6.034783
700.000000	0.000000	3.970179	8.496332
740.000000	0.000000	6.036910	7.237333
780.000000	0.000000	5.323674	8.282453
820.000000	0.000000	3.433323	5.307285
860.000000	0.000000	0.000000	0.000000
900.000000	0.000000	0.000000	0.000000
940.000000	0.000000	0.000000	0.000000
980.000000	0.000000	0.000000	0.000000
1020.000000	0.000000	0.000000	0.000000
1060.000000	0.000000	0.000000	0.000000
1100.000000	0.000000	0.000000	0.000000
1140.000000	0.000000	0.000000	0.000000
1180.000000	0.000000	0.000000	0.000000
1220.000000	0.000000	0.000000	0.000000
1260.000000	0.000000	0.000000	0.000000
1300.000000	0.000000	0.000000	0.000000
1340.000000	0.000000	0.000000	0.000000
1380.000000	0.000000	0.000000	0.000000
1420.000000	0.000000	0.000000	0.000000
1460.000000	0.000000	0.000000	0.000000
1500.000000	0.000000	0.000000	0.000000
1540.000000	0.000000	0.000000	0.000000
1580.000000	0.000000	0.000000	0.000000
1620.000000	0.000000	0.000000	0.000000
1660.000000	0.000000	0.000000	0.000000
1700.000000	0.000000	0.000000	0.000000
1740.000000	0.000000	0.000000	0.000000
1780.000000	0.000000	0.000000	0.000000
1820.000000	0.000000	0.000000	0.000000
1860.000000	0.000000	0.000000	0.000000
1900.000000	0.000000	0.000000	0.000000
1940.000000	0.000000	0.000000	0.000000
1980.000000	0.000000	0.000000	0.000000
