# Supplementary material for: An experimentally-informed polymer model reveals high resolution organization of genomic loci
Source: Nat Commun. 2026 Feb 4;17:2338. doi: 10.1038/s41467-026-68928-w (PMC12979793; doi:10.1038/s41467-026-68928-w)
Supplement: Supplementary file 4 — Source Data [file 41467_2026_68928_MOESM4_ESM.zip › Source_Data/SupplyFig14/rdf_snapshot_77.txt]

20.000000	0.000000	0.000000	0.000000
60.000000	77.648255	0.234567	0.652546
100.000000	0.855419	0.026204	0.098335
140.000000	0.000000	0.000000	0.000000
180.000000	9.158319	0.056213	0.131513
220.000000	84.437056	0.071718	0.186402
260.000000	11.551443	0.066832	0.176016
300.000000	20.667483	0.044650	0.146927
340.000000	122.504446	0.271110	0.550657
380.000000	33.927698	0.212222	0.766922
420.000000	57.841231	0.474762	1.134580
460.000000	161.301185	0.886500	1.912504
500.000000	410.679010	1.864598	3.345831
540.000000	198.399177	2.616551	4.206994
580.000000	80.723430	3.471804	5.318409
620.000000	0.000000	2.541037	4.209099
660.000000	0.000000	3.525650	8.237028
700.000000	0.000000	7.121214	13.281004
740.000000	0.000000	3.874596	13.383255
780.000000	0.000000	9.207978	22.568084
820.000000	0.000000	17.951980	41.090643
860.000000	0.000000	18.396816	43.917015
900.000000	0.000000	0.000000	0.000000
940.000000	0.000000	0.000000	0.000000
980.000000	0.000000	0.000000	0.000000
1020.000000	0.000000	0.000000	0.000000
1060.000000	0.000000	0.000000	0.000000
1100.000000	0.000000	0.000000	0.000000
1140.000000	0.000000	0.000000	0.000000
1180.000000	0.000000	0.000000	0.000000
1220.000000	0.000000	0.000000	0.000000
1260.000000	0.000000	0.000000	0.000000
1300.000000	0.000000	0.000000	0.000000
1340.000000	0.000000	0.000000	0.000000
1380.000000	0.000000	0.000000	0.000000
1420.000000	0.000000	0.000000	0.000000
1460.000000	0.000000	0.000000	0.000000
1500.000000	0.000000	0.000000	0.000000
1540.000000	0.000000	0.000000	0.000000
1580.000000	0.000000	0.000000	0.000000
1620.000000	0.000000	0.000000	0.000000
1660.000000	0.000000	0.000000	0.000000
1700.000000	0.000000	0.000000	0.000000
1740.000000	0.000000	0.000000	0.000000
1780.000000	0.000000	0.000000	0.000000
1820.000000	0.000000	0.000000	0.000000
1860.000000	0.000000	0.000000	0.000000
1900.000000	0.000000	0.000000	0.000000
1940.000000	0.000000	0.000000	0.000000
1980.000000	0.000000	0.000000	0.000000
