# Supplementary material for: An experimentally-informed polymer model reveals high resolution organization of genomic loci
Source: Nat Commun. 2026 Feb 4;17:2338. doi: 10.1038/s41467-026-68928-w (PMC12979793; doi:10.1038/s41467-026-68928-w)
Supplement: Supplementary file 4 — Source Data [file 41467_2026_68928_MOESM4_ESM.zip › Source_Data/SupplyFig14/rdf_snapshot_78.txt]

20.000000	0.000000	0.000000	0.000000
60.000000	28.643792	0.261208	0.635715
100.000000	0.000000	0.054889	0.107145
140.000000	20.638655	0.099955	0.272318
180.000000	1.435603	0.063074	0.115361
220.000000	39.952528	0.087572	0.356258
260.000000	0.570428	0.031117	0.040222
300.000000	65.132348	0.346949	0.544670
340.000000	43.942556	0.298665	0.565568
380.000000	57.290427	0.333407	0.765419
420.000000	130.736026	0.479665	1.079949
460.000000	96.095545	0.833886	1.769256
500.000000	398.754882	1.949978	3.768068
540.000000	44.237562	1.541300	1.736375
580.000000	560.586469	2.287301	3.156252
620.000000	12.023826	3.525411	6.988032
660.000000	0.000000	5.060070	9.361974
700.000000	0.000000	1.584911	5.852692
740.000000	0.000000	11.317290	19.368214
780.000000	0.000000	9.471633	19.209379
820.000000	0.000000	2.169619	7.595735
860.000000	0.000000	0.000000	0.000000
900.000000	0.000000	0.000000	0.000000
940.000000	0.000000	0.000000	0.000000
980.000000	0.000000	0.000000	0.000000
1020.000000	0.000000	0.000000	0.000000
1060.000000	0.000000	0.000000	0.000000
1100.000000	0.000000	0.000000	0.000000
1140.000000	0.000000	0.000000	0.000000
1180.000000	0.000000	0.000000	0.000000
1220.000000	0.000000	0.000000	0.000000
1260.000000	0.000000	0.000000	0.000000
1300.000000	0.000000	0.000000	0.000000
1340.000000	0.000000	0.000000	0.000000
1380.000000	0.000000	0.000000	0.000000
1420.000000	0.000000	0.000000	0.000000
1460.000000	0.000000	0.000000	0.000000
1500.000000	0.000000	0.000000	0.000000
1540.000000	0.000000	0.000000	0.000000
1580.000000	0.000000	0.000000	0.000000
1620.000000	0.000000	0.000000	0.000000
1660.000000	0.000000	0.000000	0.000000
1700.000000	0.000000	0.000000	0.000000
1740.000000	0.000000	0.000000	0.000000
1780.000000	0.000000	0.000000	0.000000
1820.000000	0.000000	0.000000	0.000000
1860.000000	0.000000	0.000000	0.000000
1900.000000	0.000000	0.000000	0.000000
1940.000000	0.000000	0.000000	0.000000
1980.000000	0.000000	0.000000	0.000000
