# Supplementary material for: An experimentally-informed polymer model reveals high resolution organization of genomic loci
Source: Nat Commun. 2026 Feb 4;17:2338. doi: 10.1038/s41467-026-68928-w (PMC12979793; doi:10.1038/s41467-026-68928-w)
Supplement: Supplementary file 4 — Source Data [file 41467_2026_68928_MOESM4_ESM.zip › Source_Data/SupplyFig14/rdf_snapshot_79.txt]

20.000000	0.000000	0.302227	2.520184
60.000000	53.936613	0.603630	0.724709
100.000000	49.002130	0.285292	0.389348
140.000000	49.634787	0.124576	0.341828
180.000000	39.514783	0.094725	0.250987
220.000000	6.125663	0.048216	0.143034
260.000000	23.550022	0.234387	0.463075
300.000000	28.422297	0.078853	0.239448
340.000000	99.425022	0.573906	0.877361
380.000000	57.475179	0.584416	0.993770
420.000000	271.267175	1.096096	2.053284
460.000000	115.242563	0.853901	1.227446
500.000000	36.507358	1.031311	2.373365
540.000000	0.000000	0.873782	1.200382
580.000000	0.000000	1.589383	4.089580
620.000000	0.000000	1.629452	4.039689
660.000000	0.000000	1.101328	4.478145
700.000000	0.000000	2.562073	4.537056
740.000000	0.000000	3.734607	7.635742
780.000000	0.000000	1.079544	2.256021
820.000000	0.000000	0.000000	0.000000
860.000000	0.000000	0.000000	0.000000
900.000000	0.000000	0.000000	0.000000
940.000000	0.000000	0.000000	0.000000
980.000000	0.000000	0.000000	0.000000
1020.000000	0.000000	0.000000	0.000000
1060.000000	0.000000	0.000000	0.000000
1100.000000	0.000000	0.000000	0.000000
1140.000000	0.000000	0.000000	0.000000
1180.000000	0.000000	0.000000	0.000000
1220.000000	0.000000	0.000000	0.000000
1260.000000	0.000000	0.000000	0.000000
1300.000000	0.000000	0.000000	0.000000
1340.000000	0.000000	0.000000	0.000000
1380.000000	0.000000	0.000000	0.000000
1420.000000	0.000000	0.000000	0.000000
1460.000000	0.000000	0.000000	0.000000
1500.000000	0.000000	0.000000	0.000000
1540.000000	0.000000	0.000000	0.000000
1580.000000	0.000000	0.000000	0.000000
1620.000000	0.000000	0.000000	0.000000
1660.000000	0.000000	0.000000	0.000000
1700.000000	0.000000	0.000000	0.000000
1740.000000	0.000000	0.000000	0.000000
1780.000000	0.000000	0.000000	0.000000
1820.000000	0.000000	0.000000	0.000000
1860.000000	0.000000	0.000000	0.000000
1900.000000	0.000000	0.000000	0.000000
1940.000000	0.000000	0.000000	0.000000
1980.000000	0.000000	0.000000	0.000000
