# Supplementary material for: An experimentally-informed polymer model reveals high resolution organization of genomic loci
Source: Nat Commun. 2026 Feb 4;17:2338. doi: 10.1038/s41467-026-68928-w (PMC12979793; doi:10.1038/s41467-026-68928-w)
Supplement: Supplementary file 4 — Source Data [file 41467_2026_68928_MOESM4_ESM.zip › Source_Data/SupplyFig14/rdf_snapshot_7.txt]

20.000000	311.270936	1.586576	4.352478
60.000000	27.257919	0.314486	0.525420
100.000000	36.896628	0.125023	0.436711
140.000000	13.248076	0.054808	0.065671
180.000000	4.841281	0.008939	0.054547
220.000000	5.915525	0.067536	0.151778
260.000000	133.489856	0.146828	0.218136
300.000000	8.371350	0.144351	0.289555
340.000000	32.831785	0.102257	0.365640
380.000000	103.652687	0.384590	0.859617
420.000000	203.598855	0.484141	0.871844
460.000000	129.233359	0.561699	1.304875
500.000000	17.347555	0.653075	0.923965
540.000000	128.599397	1.048501	1.606608
580.000000	121.664671	0.784891	3.189074
620.000000	28.375648	1.617538	3.654175
660.000000	8.374827	1.167267	3.042546
700.000000	59.198609	1.687612	4.613008
740.000000	0.000000	2.541762	5.512197
780.000000	0.000000	1.859919	4.487439
820.000000	0.000000	3.432654	7.259225
860.000000	0.000000	5.893158	10.757496
900.000000	0.000000	0.000000	0.000000
940.000000	0.000000	0.000000	0.000000
980.000000	0.000000	0.000000	0.000000
1020.000000	0.000000	0.000000	0.000000
1060.000000	0.000000	0.000000	0.000000
1100.000000	0.000000	0.000000	0.000000
1140.000000	0.000000	0.000000	0.000000
1180.000000	0.000000	0.000000	0.000000
1220.000000	0.000000	0.000000	0.000000
1260.000000	0.000000	0.000000	0.000000
1300.000000	0.000000	0.000000	0.000000
1340.000000	0.000000	0.000000	0.000000
1380.000000	0.000000	0.000000	0.000000
1420.000000	0.000000	0.000000	0.000000
1460.000000	0.000000	0.000000	0.000000
1500.000000	0.000000	0.000000	0.000000
1540.000000	0.000000	0.000000	0.000000
1580.000000	0.000000	0.000000	0.000000
1620.000000	0.000000	0.000000	0.000000
1660.000000	0.000000	0.000000	0.000000
1700.000000	0.000000	0.000000	0.000000
1740.000000	0.000000	0.000000	0.000000
1780.000000	0.000000	0.000000	0.000000
1820.000000	0.000000	0.000000	0.000000
1860.000000	0.000000	0.000000	0.000000
1900.000000	0.000000	0.000000	0.000000
1940.000000	0.000000	0.000000	0.000000
1980.000000	0.000000	0.000000	0.000000
