# Supplementary material for: An experimentally-informed polymer model reveals high resolution organization of genomic loci
Source: Nat Commun. 2026 Feb 4;17:2338. doi: 10.1038/s41467-026-68928-w (PMC12979793; doi:10.1038/s41467-026-68928-w)
Supplement: Supplementary file 4 — Source Data [file 41467_2026_68928_MOESM4_ESM.zip › Source_Data/SupplyFig14/rdf_snapshot_80.txt]

20.000000	40.241036	3.226164	2.735546
60.000000	90.961894	0.159862	0.443746
100.000000	14.119039	0.186759	0.197478
140.000000	1.518320	0.026978	0.055148
180.000000	89.854835	0.244679	0.458087
220.000000	55.357868	0.148312	0.309363
260.000000	0.727634	0.011774	0.080432
300.000000	13.997703	0.121780	0.300562
340.000000	35.059933	0.131933	0.310311
380.000000	101.129017	0.636453	1.380038
420.000000	74.655123	0.853036	1.118795
460.000000	274.291237	1.451673	3.051165
500.000000	179.788538	1.867855	3.023814
540.000000	144.819562	1.257894	2.260700
580.000000	0.000000	1.018062	3.261570
620.000000	0.000000	4.519188	7.101236
660.000000	0.000000	1.737886	4.101305
700.000000	0.000000	1.333140	7.831104
740.000000	0.000000	3.483764	11.832848
780.000000	0.000000	3.294907	8.593154
820.000000	0.000000	1.093263	2.686110
860.000000	0.000000	0.000000	0.000000
900.000000	0.000000	0.000000	0.000000
940.000000	0.000000	0.000000	0.000000
980.000000	0.000000	0.000000	0.000000
1020.000000	0.000000	0.000000	0.000000
1060.000000	0.000000	0.000000	0.000000
1100.000000	0.000000	0.000000	0.000000
1140.000000	0.000000	0.000000	0.000000
1180.000000	0.000000	0.000000	0.000000
1220.000000	0.000000	0.000000	0.000000
1260.000000	0.000000	0.000000	0.000000
1300.000000	0.000000	0.000000	0.000000
1340.000000	0.000000	0.000000	0.000000
1380.000000	0.000000	0.000000	0.000000
1420.000000	0.000000	0.000000	0.000000
1460.000000	0.000000	0.000000	0.000000
1500.000000	0.000000	0.000000	0.000000
1540.000000	0.000000	0.000000	0.000000
1580.000000	0.000000	0.000000	0.000000
1620.000000	0.000000	0.000000	0.000000
1660.000000	0.000000	0.000000	0.000000
1700.000000	0.000000	0.000000	0.000000
1740.000000	0.000000	0.000000	0.000000
1780.000000	0.000000	0.000000	0.000000
1820.000000	0.000000	0.000000	0.000000
1860.000000	0.000000	0.000000	0.000000
1900.000000	0.000000	0.000000	0.000000
1940.000000	0.000000	0.000000	0.000000
1980.000000	0.000000	0.000000	0.000000
