# Supplementary material for: An experimentally-informed polymer model reveals high resolution organization of genomic loci
Source: Nat Commun. 2026 Feb 4;17:2338. doi: 10.1038/s41467-026-68928-w (PMC12979793; doi:10.1038/s41467-026-68928-w)
Supplement: Supplementary file 4 — Source Data [file 41467_2026_68928_MOESM4_ESM.zip › Source_Data/SupplyFig14/rdf_snapshot_81.txt]

20.000000	453.387494	0.940271	1.917391
60.000000	78.106794	0.212625	0.671219
100.000000	0.482378	0.056318	0.105968
140.000000	10.968393	0.135197	0.178884
180.000000	28.729922	0.127808	0.229534
220.000000	64.069457	0.082679	0.262883
260.000000	9.403338	0.079649	0.207191
300.000000	63.159482	0.414265	0.524283
340.000000	29.533903	0.359873	0.682971
380.000000	115.314401	0.691544	0.893659
420.000000	159.543181	0.612830	1.308022
460.000000	194.005230	1.446531	2.263975
500.000000	165.689190	1.607045	3.372510
540.000000	6.242257	1.434245	2.947461
580.000000	9.613531	1.481540	2.606181
620.000000	0.000000	2.495639	8.510850
660.000000	0.000000	1.448309	7.991991
700.000000	0.000000	1.399363	5.350804
740.000000	0.000000	3.087099	7.615701
780.000000	0.000000	8.470640	19.291361
820.000000	0.000000	0.000000	0.000000
860.000000	0.000000	0.000000	0.000000
900.000000	0.000000	0.000000	0.000000
940.000000	0.000000	0.000000	0.000000
980.000000	0.000000	0.000000	0.000000
1020.000000	0.000000	0.000000	0.000000
1060.000000	0.000000	0.000000	0.000000
1100.000000	0.000000	0.000000	0.000000
1140.000000	0.000000	0.000000	0.000000
1180.000000	0.000000	0.000000	0.000000
1220.000000	0.000000	0.000000	0.000000
1260.000000	0.000000	0.000000	0.000000
1300.000000	0.000000	0.000000	0.000000
1340.000000	0.000000	0.000000	0.000000
1380.000000	0.000000	0.000000	0.000000
1420.000000	0.000000	0.000000	0.000000
1460.000000	0.000000	0.000000	0.000000
1500.000000	0.000000	0.000000	0.000000
1540.000000	0.000000	0.000000	0.000000
1580.000000	0.000000	0.000000	0.000000
1620.000000	0.000000	0.000000	0.000000
1660.000000	0.000000	0.000000	0.000000
1700.000000	0.000000	0.000000	0.000000
1740.000000	0.000000	0.000000	0.000000
1780.000000	0.000000	0.000000	0.000000
1820.000000	0.000000	0.000000	0.000000
1860.000000	0.000000	0.000000	0.000000
1900.000000	0.000000	0.000000	0.000000
1940.000000	0.000000	0.000000	0.000000
1980.000000	0.000000	0.000000	0.000000
