# Supplementary material for: An experimentally-informed polymer model reveals high resolution organization of genomic loci
Source: Nat Commun. 2026 Feb 4;17:2338. doi: 10.1038/s41467-026-68928-w (PMC12979793; doi:10.1038/s41467-026-68928-w)
Supplement: Supplementary file 4 — Source Data [file 41467_2026_68928_MOESM4_ESM.zip › Source_Data/SupplyFig14/rdf_snapshot_82.txt]

20.000000	0.000000	0.000000	0.000000
60.000000	28.564909	0.346041	0.711470
100.000000	38.596906	0.027861	0.127492
140.000000	5.496069	0.012118	0.086683
180.000000	19.924815	0.102435	0.255907
220.000000	15.970540	0.141628	0.265445
260.000000	27.488654	0.100691	0.223166
300.000000	20.178607	0.190791	0.498540
340.000000	66.932894	0.233258	0.536860
380.000000	56.694895	0.359256	0.939543
420.000000	221.733088	0.669039	1.445661
460.000000	413.689580	0.816613	2.195986
500.000000	163.330089	1.222976	2.678227
540.000000	19.450679	1.674015	3.415463
580.000000	0.000000	0.508466	1.145434
620.000000	0.000000	3.292638	5.229399
660.000000	0.000000	3.285249	6.798151
700.000000	0.000000	6.636928	8.986342
740.000000	0.000000	7.409992	13.287868
780.000000	0.000000	10.915897	14.945139
820.000000	0.000000	2.971196	5.170887
860.000000	0.000000	0.000000	0.000000
900.000000	0.000000	0.000000	0.000000
940.000000	0.000000	0.000000	0.000000
980.000000	0.000000	0.000000	0.000000
1020.000000	0.000000	0.000000	0.000000
1060.000000	0.000000	0.000000	0.000000
1100.000000	0.000000	0.000000	0.000000
1140.000000	0.000000	0.000000	0.000000
1180.000000	0.000000	0.000000	0.000000
1220.000000	0.000000	0.000000	0.000000
1260.000000	0.000000	0.000000	0.000000
1300.000000	0.000000	0.000000	0.000000
1340.000000	0.000000	0.000000	0.000000
1380.000000	0.000000	0.000000	0.000000
1420.000000	0.000000	0.000000	0.000000
1460.000000	0.000000	0.000000	0.000000
1500.000000	0.000000	0.000000	0.000000
1540.000000	0.000000	0.000000	0.000000
1580.000000	0.000000	0.000000	0.000000
1620.000000	0.000000	0.000000	0.000000
1660.000000	0.000000	0.000000	0.000000
1700.000000	0.000000	0.000000	0.000000
1740.000000	0.000000	0.000000	0.000000
1780.000000	0.000000	0.000000	0.000000
1820.000000	0.000000	0.000000	0.000000
1860.000000	0.000000	0.000000	0.000000
1900.000000	0.000000	0.000000	0.000000
1940.000000	0.000000	0.000000	0.000000
1980.000000	0.000000	0.000000	0.000000
