# Supplementary material for: An experimentally-informed polymer model reveals high resolution organization of genomic loci
Source: Nat Commun. 2026 Feb 4;17:2338. doi: 10.1038/s41467-026-68928-w (PMC12979793; doi:10.1038/s41467-026-68928-w)
Supplement: Supplementary file 4 — Source Data [file 41467_2026_68928_MOESM4_ESM.zip › Source_Data/SupplyFig14/rdf_snapshot_83.txt]

20.000000	234.502414	1.317810	1.897340
60.000000	106.498487	0.329891	0.808208
100.000000	6.814959	0.146570	0.261303
140.000000	3.025884	0.055485	0.138163
180.000000	6.501506	0.108961	0.232414
220.000000	32.729388	0.097569	0.147585
260.000000	5.525800	0.064558	0.146829
300.000000	52.616792	0.264492	0.476238
340.000000	108.119325	0.255559	0.711854
380.000000	23.361803	0.252373	0.744267
420.000000	84.718806	0.344566	0.718587
460.000000	121.995919	1.244195	2.116869
500.000000	189.689741	0.893560	1.926124
540.000000	375.397414	1.823757	3.196451
580.000000	6.605189	1.510760	2.622277
620.000000	57.155589	2.215554	3.244393
660.000000	0.000000	3.223624	8.433997
700.000000	0.000000	5.523101	6.518807
740.000000	0.000000	2.809735	4.398648
780.000000	0.000000	7.528384	14.214236
820.000000	0.000000	3.869423	7.875474
860.000000	0.000000	0.000000	0.000000
900.000000	0.000000	0.000000	0.000000
940.000000	0.000000	0.000000	0.000000
980.000000	0.000000	0.000000	0.000000
1020.000000	0.000000	0.000000	0.000000
1060.000000	0.000000	0.000000	0.000000
1100.000000	0.000000	0.000000	0.000000
1140.000000	0.000000	0.000000	0.000000
1180.000000	0.000000	0.000000	0.000000
1220.000000	0.000000	0.000000	0.000000
1260.000000	0.000000	0.000000	0.000000
1300.000000	0.000000	0.000000	0.000000
1340.000000	0.000000	0.000000	0.000000
1380.000000	0.000000	0.000000	0.000000
1420.000000	0.000000	0.000000	0.000000
1460.000000	0.000000	0.000000	0.000000
1500.000000	0.000000	0.000000	0.000000
1540.000000	0.000000	0.000000	0.000000
1580.000000	0.000000	0.000000	0.000000
1620.000000	0.000000	0.000000	0.000000
1660.000000	0.000000	0.000000	0.000000
1700.000000	0.000000	0.000000	0.000000
1740.000000	0.000000	0.000000	0.000000
1780.000000	0.000000	0.000000	0.000000
1820.000000	0.000000	0.000000	0.000000
1860.000000	0.000000	0.000000	0.000000
1900.000000	0.000000	0.000000	0.000000
1940.000000	0.000000	0.000000	0.000000
1980.000000	0.000000	0.000000	0.000000
