# Supplementary material for: An experimentally-informed polymer model reveals high resolution organization of genomic loci
Source: Nat Commun. 2026 Feb 4;17:2338. doi: 10.1038/s41467-026-68928-w (PMC12979793; doi:10.1038/s41467-026-68928-w)
Supplement: Supplementary file 4 — Source Data [file 41467_2026_68928_MOESM4_ESM.zip › Source_Data/SupplyFig14/rdf_snapshot_84.txt]

20.000000	37.187310	0.550533	1.612213
60.000000	150.785583	0.333221	0.682888
100.000000	14.809859	0.114322	0.303011
140.000000	0.743404	0.045857	0.104787
180.000000	36.212892	0.082464	0.133548
220.000000	21.136253	0.211230	0.291732
260.000000	9.339840	0.033338	0.140481
300.000000	134.989467	0.155746	0.513426
340.000000	91.427954	0.417671	0.828540
380.000000	68.949649	0.608543	1.233547
420.000000	72.247281	0.287244	0.937787
460.000000	307.873355	0.406525	1.095147
500.000000	188.458413	1.385226	2.509239
540.000000	88.012659	1.723803	3.159720
580.000000	0.000000	1.046726	2.550179
620.000000	0.000000	2.874762	5.261775
660.000000	0.000000	3.456170	7.504807
700.000000	0.000000	3.871976	8.885107
740.000000	0.000000	3.699779	7.640608
780.000000	0.000000	6.348246	8.949511
820.000000	0.000000	2.598732	9.255847
860.000000	0.000000	0.000000	0.000000
900.000000	0.000000	0.000000	0.000000
940.000000	0.000000	0.000000	0.000000
980.000000	0.000000	0.000000	0.000000
1020.000000	0.000000	0.000000	0.000000
1060.000000	0.000000	0.000000	0.000000
1100.000000	0.000000	0.000000	0.000000
1140.000000	0.000000	0.000000	0.000000
1180.000000	0.000000	0.000000	0.000000
1220.000000	0.000000	0.000000	0.000000
1260.000000	0.000000	0.000000	0.000000
1300.000000	0.000000	0.000000	0.000000
1340.000000	0.000000	0.000000	0.000000
1380.000000	0.000000	0.000000	0.000000
1420.000000	0.000000	0.000000	0.000000
1460.000000	0.000000	0.000000	0.000000
1500.000000	0.000000	0.000000	0.000000
1540.000000	0.000000	0.000000	0.000000
1580.000000	0.000000	0.000000	0.000000
1620.000000	0.000000	0.000000	0.000000
1660.000000	0.000000	0.000000	0.000000
1700.000000	0.000000	0.000000	0.000000
1740.000000	0.000000	0.000000	0.000000
1780.000000	0.000000	0.000000	0.000000
1820.000000	0.000000	0.000000	0.000000
1860.000000	0.000000	0.000000	0.000000
1900.000000	0.000000	0.000000	0.000000
1940.000000	0.000000	0.000000	0.000000
1980.000000	0.000000	0.000000	0.000000
