# Supplementary material for: An experimentally-informed polymer model reveals high resolution organization of genomic loci
Source: Nat Commun. 2026 Feb 4;17:2338. doi: 10.1038/s41467-026-68928-w (PMC12979793; doi:10.1038/s41467-026-68928-w)
Supplement: Supplementary file 4 — Source Data [file 41467_2026_68928_MOESM4_ESM.zip › Source_Data/SupplyFig14/rdf_snapshot_85.txt]

20.000000	1173.151903	2.169095	3.906307
60.000000	0.000000	0.090129	0.283010
100.000000	11.052904	0.023160	0.102970
140.000000	7.968655	0.052331	0.095224
180.000000	3.639159	0.067803	0.194291
220.000000	29.331432	0.066168	0.171284
260.000000	9.852423	0.063213	0.132239
300.000000	1.789531	0.114807	0.211043
340.000000	123.443286	0.268398	0.840310
380.000000	335.855274	0.243239	0.760276
420.000000	43.060154	0.757600	1.402646
460.000000	215.690138	0.591164	1.528212
500.000000	109.897834	1.117910	2.175540
540.000000	180.528739	1.817739	4.417843
580.000000	117.680905	1.790611	3.012164
620.000000	0.000000	2.251542	4.681079
660.000000	0.000000	3.294056	7.555986
700.000000	0.000000	4.217189	6.516639
740.000000	0.000000	6.673578	12.695569
780.000000	0.000000	6.817635	12.910653
820.000000	0.000000	6.437486	15.948321
860.000000	0.000000	0.000000	0.000000
900.000000	0.000000	0.000000	0.000000
940.000000	0.000000	0.000000	0.000000
980.000000	0.000000	0.000000	0.000000
1020.000000	0.000000	0.000000	0.000000
1060.000000	0.000000	0.000000	0.000000
1100.000000	0.000000	0.000000	0.000000
1140.000000	0.000000	0.000000	0.000000
1180.000000	0.000000	0.000000	0.000000
1220.000000	0.000000	0.000000	0.000000
1260.000000	0.000000	0.000000	0.000000
1300.000000	0.000000	0.000000	0.000000
1340.000000	0.000000	0.000000	0.000000
1380.000000	0.000000	0.000000	0.000000
1420.000000	0.000000	0.000000	0.000000
1460.000000	0.000000	0.000000	0.000000
1500.000000	0.000000	0.000000	0.000000
1540.000000	0.000000	0.000000	0.000000
1580.000000	0.000000	0.000000	0.000000
1620.000000	0.000000	0.000000	0.000000
1660.000000	0.000000	0.000000	0.000000
1700.000000	0.000000	0.000000	0.000000
1740.000000	0.000000	0.000000	0.000000
1780.000000	0.000000	0.000000	0.000000
1820.000000	0.000000	0.000000	0.000000
1860.000000	0.000000	0.000000	0.000000
1900.000000	0.000000	0.000000	0.000000
1940.000000	0.000000	0.000000	0.000000
1980.000000	0.000000	0.000000	0.000000
