# Supplementary material for: An experimentally-informed polymer model reveals high resolution organization of genomic loci
Source: Nat Commun. 2026 Feb 4;17:2338. doi: 10.1038/s41467-026-68928-w (PMC12979793; doi:10.1038/s41467-026-68928-w)
Supplement: Supplementary file 4 — Source Data [file 41467_2026_68928_MOESM4_ESM.zip › Source_Data/SupplyFig14/rdf_snapshot_86.txt]

20.000000	200.501309	1.054992	2.269672
60.000000	45.372662	0.151084	0.435666
100.000000	15.204960	0.142795	0.126190
140.000000	0.613900	0.087896	0.165936
180.000000	52.860214	0.133754	0.229258
220.000000	61.447330	0.195131	0.316744
260.000000	22.070087	0.046742	0.181301
300.000000	16.446307	0.044909	0.161598
340.000000	103.322608	0.438685	0.757928
380.000000	312.510436	0.140077	0.373274
420.000000	52.820374	0.599999	1.394519
460.000000	19.967131	0.307456	0.742116
500.000000	34.945264	1.207053	2.312078
540.000000	93.173758	1.452589	2.316614
580.000000	129.654089	1.321620	3.187523
620.000000	0.000000	0.941916	2.008376
660.000000	0.000000	2.338611	4.220629
700.000000	0.000000	3.965763	5.623848
740.000000	0.000000	4.723422	6.617192
780.000000	0.000000	4.870006	7.574737
820.000000	0.000000	6.819534	10.761805
860.000000	0.000000	2.088862	7.762100
900.000000	0.000000	0.000000	0.000000
940.000000	0.000000	0.000000	0.000000
980.000000	0.000000	0.000000	0.000000
1020.000000	0.000000	0.000000	0.000000
1060.000000	0.000000	0.000000	0.000000
1100.000000	0.000000	0.000000	0.000000
1140.000000	0.000000	0.000000	0.000000
1180.000000	0.000000	0.000000	0.000000
1220.000000	0.000000	0.000000	0.000000
1260.000000	0.000000	0.000000	0.000000
1300.000000	0.000000	0.000000	0.000000
1340.000000	0.000000	0.000000	0.000000
1380.000000	0.000000	0.000000	0.000000
1420.000000	0.000000	0.000000	0.000000
1460.000000	0.000000	0.000000	0.000000
1500.000000	0.000000	0.000000	0.000000
1540.000000	0.000000	0.000000	0.000000
1580.000000	0.000000	0.000000	0.000000
1620.000000	0.000000	0.000000	0.000000
1660.000000	0.000000	0.000000	0.000000
1700.000000	0.000000	0.000000	0.000000
1740.000000	0.000000	0.000000	0.000000
1780.000000	0.000000	0.000000	0.000000
1820.000000	0.000000	0.000000	0.000000
1860.000000	0.000000	0.000000	0.000000
1900.000000	0.000000	0.000000	0.000000
1940.000000	0.000000	0.000000	0.000000
1980.000000	0.000000	0.000000	0.000000
