# Supplementary material for: An experimentally-informed polymer model reveals high resolution organization of genomic loci
Source: Nat Commun. 2026 Feb 4;17:2338. doi: 10.1038/s41467-026-68928-w (PMC12979793; doi:10.1038/s41467-026-68928-w)
Supplement: Supplementary file 4 — Source Data [file 41467_2026_68928_MOESM4_ESM.zip › Source_Data/SupplyFig14/rdf_snapshot_87.txt]

20.000000	0.000000	0.000000	0.000000
60.000000	0.000000	0.081986	0.246321
100.000000	4.006571	0.028380	0.257529
140.000000	34.191886	0.089602	0.167287
180.000000	23.697489	0.076491	0.191897
220.000000	26.444887	0.090718	0.176909
260.000000	12.239606	0.098466	0.162564
300.000000	67.817887	0.077031	0.121968
340.000000	156.207410	0.356296	0.866029
380.000000	164.396375	0.318370	0.969406
420.000000	108.059618	0.303260	1.093290
460.000000	8.969959	0.350109	0.596301
500.000000	68.904583	0.750591	1.616215
540.000000	257.784526	1.523397	2.864881
580.000000	103.458582	3.492782	4.655775
620.000000	0.000000	1.233950	2.972886
660.000000	0.000000	5.225292	8.749228
700.000000	0.000000	6.633116	13.908733
740.000000	0.000000	9.808111	15.664978
780.000000	0.000000	4.230992	14.609497
820.000000	0.000000	17.056130	30.966027
860.000000	0.000000	7.818872	32.040517
900.000000	0.000000	0.000000	0.000000
940.000000	0.000000	0.000000	0.000000
980.000000	0.000000	0.000000	0.000000
1020.000000	0.000000	0.000000	0.000000
1060.000000	0.000000	0.000000	0.000000
1100.000000	0.000000	0.000000	0.000000
1140.000000	0.000000	0.000000	0.000000
1180.000000	0.000000	0.000000	0.000000
1220.000000	0.000000	0.000000	0.000000
1260.000000	0.000000	0.000000	0.000000
1300.000000	0.000000	0.000000	0.000000
1340.000000	0.000000	0.000000	0.000000
1380.000000	0.000000	0.000000	0.000000
1420.000000	0.000000	0.000000	0.000000
1460.000000	0.000000	0.000000	0.000000
1500.000000	0.000000	0.000000	0.000000
1540.000000	0.000000	0.000000	0.000000
1580.000000	0.000000	0.000000	0.000000
1620.000000	0.000000	0.000000	0.000000
1660.000000	0.000000	0.000000	0.000000
1700.000000	0.000000	0.000000	0.000000
1740.000000	0.000000	0.000000	0.000000
1780.000000	0.000000	0.000000	0.000000
1820.000000	0.000000	0.000000	0.000000
1860.000000	0.000000	0.000000	0.000000
1900.000000	0.000000	0.000000	0.000000
1940.000000	0.000000	0.000000	0.000000
1980.000000	0.000000	0.000000	0.000000
