# Supplementary material for: An experimentally-informed polymer model reveals high resolution organization of genomic loci
Source: Nat Commun. 2026 Feb 4;17:2338. doi: 10.1038/s41467-026-68928-w (PMC12979793; doi:10.1038/s41467-026-68928-w)
Supplement: Supplementary file 4 — Source Data [file 41467_2026_68928_MOESM4_ESM.zip › Source_Data/SupplyFig14/rdf_snapshot_88.txt]

20.000000	181.545649	2.076148	2.003768
60.000000	32.654259	0.255495	0.317356
100.000000	32.119022	0.112393	0.098788
140.000000	49.182921	0.186029	0.269488
180.000000	1.546650	0.017819	0.056049
220.000000	1.642027	0.100661	0.171757
260.000000	4.430537	0.052211	0.190905
300.000000	55.939971	0.129782	0.304310
340.000000	69.590214	0.243112	0.643142
380.000000	199.501196	0.563255	1.052529
420.000000	108.712250	0.480083	0.981964
460.000000	106.627870	0.516079	0.838989
500.000000	78.478618	1.347631	1.646208
540.000000	96.419103	1.393075	3.241755
580.000000	62.824774	2.718782	3.529170
620.000000	0.000000	1.005747	1.669396
660.000000	0.000000	2.251097	5.368993
700.000000	0.000000	3.540384	7.221636
740.000000	0.000000	6.363677	10.394803
780.000000	0.000000	4.202786	9.772572
820.000000	0.000000	4.780393	12.075361
860.000000	0.000000	0.000000	0.000000
900.000000	0.000000	0.000000	0.000000
940.000000	0.000000	0.000000	0.000000
980.000000	0.000000	0.000000	0.000000
1020.000000	0.000000	0.000000	0.000000
1060.000000	0.000000	0.000000	0.000000
1100.000000	0.000000	0.000000	0.000000
1140.000000	0.000000	0.000000	0.000000
1180.000000	0.000000	0.000000	0.000000
1220.000000	0.000000	0.000000	0.000000
1260.000000	0.000000	0.000000	0.000000
1300.000000	0.000000	0.000000	0.000000
1340.000000	0.000000	0.000000	0.000000
1380.000000	0.000000	0.000000	0.000000
1420.000000	0.000000	0.000000	0.000000
1460.000000	0.000000	0.000000	0.000000
1500.000000	0.000000	0.000000	0.000000
1540.000000	0.000000	0.000000	0.000000
1580.000000	0.000000	0.000000	0.000000
1620.000000	0.000000	0.000000	0.000000
1660.000000	0.000000	0.000000	0.000000
1700.000000	0.000000	0.000000	0.000000
1740.000000	0.000000	0.000000	0.000000
1780.000000	0.000000	0.000000	0.000000
1820.000000	0.000000	0.000000	0.000000
1860.000000	0.000000	0.000000	0.000000
1900.000000	0.000000	0.000000	0.000000
1940.000000	0.000000	0.000000	0.000000
1980.000000	0.000000	0.000000	0.000000
