# Supplementary material for: An experimentally-informed polymer model reveals high resolution organization of genomic loci
Source: Nat Commun. 2026 Feb 4;17:2338. doi: 10.1038/s41467-026-68928-w (PMC12979793; doi:10.1038/s41467-026-68928-w)
Supplement: Supplementary file 4 — Source Data [file 41467_2026_68928_MOESM4_ESM.zip › Source_Data/SupplyFig14/rdf_snapshot_89.txt]

20.000000	0.000000	0.000000	0.000000
60.000000	5.281985	0.163153	0.428561
100.000000	37.807565	0.159580	0.276613
140.000000	4.601309	0.020327	0.068296
180.000000	7.554535	0.140360	0.230225
220.000000	13.289348	0.108066	0.270992
260.000000	23.593443	0.080298	0.181367
300.000000	34.628670	0.185700	0.511305
340.000000	240.119314	0.472420	0.915906
380.000000	26.268117	0.507129	0.971942
420.000000	76.749326	0.577929	1.205189
460.000000	155.615974	0.682167	1.443127
500.000000	277.175392	1.468746	2.259230
540.000000	33.783697	0.958442	2.491392
580.000000	102.089389	1.787531	3.406824
620.000000	0.000000	1.226953	4.196479
660.000000	0.000000	2.951770	4.694063
700.000000	0.000000	2.004892	5.985338
740.000000	0.000000	5.052517	12.960398
780.000000	0.000000	3.086548	6.398742
820.000000	0.000000	4.167159	8.830017
860.000000	0.000000	0.000000	0.000000
900.000000	0.000000	0.000000	0.000000
940.000000	0.000000	0.000000	0.000000
980.000000	0.000000	0.000000	0.000000
1020.000000	0.000000	0.000000	0.000000
1060.000000	0.000000	0.000000	0.000000
1100.000000	0.000000	0.000000	0.000000
1140.000000	0.000000	0.000000	0.000000
1180.000000	0.000000	0.000000	0.000000
1220.000000	0.000000	0.000000	0.000000
1260.000000	0.000000	0.000000	0.000000
1300.000000	0.000000	0.000000	0.000000
1340.000000	0.000000	0.000000	0.000000
1380.000000	0.000000	0.000000	0.000000
1420.000000	0.000000	0.000000	0.000000
1460.000000	0.000000	0.000000	0.000000
1500.000000	0.000000	0.000000	0.000000
1540.000000	0.000000	0.000000	0.000000
1580.000000	0.000000	0.000000	0.000000
1620.000000	0.000000	0.000000	0.000000
1660.000000	0.000000	0.000000	0.000000
1700.000000	0.000000	0.000000	0.000000
1740.000000	0.000000	0.000000	0.000000
1780.000000	0.000000	0.000000	0.000000
1820.000000	0.000000	0.000000	0.000000
1860.000000	0.000000	0.000000	0.000000
1900.000000	0.000000	0.000000	0.000000
1940.000000	0.000000	0.000000	0.000000
1980.000000	0.000000	0.000000	0.000000
