# Supplementary material for: An experimentally-informed polymer model reveals high resolution organization of genomic loci
Source: Nat Commun. 2026 Feb 4;17:2338. doi: 10.1038/s41467-026-68928-w (PMC12979793; doi:10.1038/s41467-026-68928-w)
Supplement: Supplementary file 4 — Source Data [file 41467_2026_68928_MOESM4_ESM.zip › Source_Data/SupplyFig14/rdf_snapshot_8.txt]

20.000000	0.000000	0.000000	0.000000
60.000000	27.951844	0.134735	0.462456
100.000000	28.248394	0.065184	0.301959
140.000000	4.986083	0.041279	0.135356
180.000000	1.562779	0.027496	0.112079
220.000000	40.816247	0.034382	0.163731
260.000000	39.694298	0.012772	0.084279
300.000000	23.378171	0.315565	0.348464
340.000000	57.274677	0.157563	0.547673
380.000000	167.927381	0.452292	0.746626
420.000000	51.196818	0.661917	1.210863
460.000000	155.951318	0.996476	1.525923
500.000000	165.620542	1.382143	1.971831
540.000000	157.328140	2.910049	3.638291
580.000000	623.791065	3.066910	6.032036
620.000000	348.611104	2.089702	5.505455
660.000000	14.776223	4.077237	8.261689
700.000000	0.000000	4.538325	11.455075
740.000000	0.000000	4.907495	11.381434
780.000000	0.000000	3.218100	5.641679
820.000000	0.000000	9.018204	18.886281
860.000000	0.000000	7.015705	19.371535
900.000000	0.000000	0.000000	0.000000
940.000000	0.000000	0.000000	0.000000
980.000000	0.000000	0.000000	0.000000
1020.000000	0.000000	0.000000	0.000000
1060.000000	0.000000	0.000000	0.000000
1100.000000	0.000000	0.000000	0.000000
1140.000000	0.000000	0.000000	0.000000
1180.000000	0.000000	0.000000	0.000000
1220.000000	0.000000	0.000000	0.000000
1260.000000	0.000000	0.000000	0.000000
1300.000000	0.000000	0.000000	0.000000
1340.000000	0.000000	0.000000	0.000000
1380.000000	0.000000	0.000000	0.000000
1420.000000	0.000000	0.000000	0.000000
1460.000000	0.000000	0.000000	0.000000
1500.000000	0.000000	0.000000	0.000000
1540.000000	0.000000	0.000000	0.000000
1580.000000	0.000000	0.000000	0.000000
1620.000000	0.000000	0.000000	0.000000
1660.000000	0.000000	0.000000	0.000000
1700.000000	0.000000	0.000000	0.000000
1740.000000	0.000000	0.000000	0.000000
1780.000000	0.000000	0.000000	0.000000
1820.000000	0.000000	0.000000	0.000000
1860.000000	0.000000	0.000000	0.000000
1900.000000	0.000000	0.000000	0.000000
1940.000000	0.000000	0.000000	0.000000
1980.000000	0.000000	0.000000	0.000000
