# Supplementary material for: An experimentally-informed polymer model reveals high resolution organization of genomic loci
Source: Nat Commun. 2026 Feb 4;17:2338. doi: 10.1038/s41467-026-68928-w (PMC12979793; doi:10.1038/s41467-026-68928-w)
Supplement: Supplementary file 4 — Source Data [file 41467_2026_68928_MOESM4_ESM.zip › Source_Data/SupplyFig14/rdf_snapshot_90.txt]

20.000000	96.533748	1.278263	1.898179
60.000000	4.720967	0.115136	0.313539
100.000000	31.160694	0.108736	0.250489
140.000000	5.689380	0.011870	0.054317
180.000000	3.681486	0.083227	0.157472
220.000000	22.005669	0.087654	0.213595
260.000000	84.657573	0.083797	0.187649
300.000000	29.078512	0.187211	0.312298
340.000000	61.805665	0.300097	0.615597
380.000000	39.987610	0.555287	0.828235
420.000000	154.902215	0.491432	1.318727
460.000000	53.963144	0.651729	1.049193
500.000000	103.993101	1.084716	1.950028
540.000000	274.453398	1.544628	3.048721
580.000000	16.880737	1.710189	2.651831
620.000000	0.000000	1.350736	3.520836
660.000000	0.000000	3.497440	5.623469
700.000000	0.000000	1.980559	6.081901
740.000000	0.000000	2.760984	8.525181
780.000000	0.000000	3.895184	7.283199
820.000000	0.000000	4.307569	7.959157
860.000000	0.000000	0.000000	0.000000
900.000000	0.000000	0.000000	0.000000
940.000000	0.000000	0.000000	0.000000
980.000000	0.000000	0.000000	0.000000
1020.000000	0.000000	0.000000	0.000000
1060.000000	0.000000	0.000000	0.000000
1100.000000	0.000000	0.000000	0.000000
1140.000000	0.000000	0.000000	0.000000
1180.000000	0.000000	0.000000	0.000000
1220.000000	0.000000	0.000000	0.000000
1260.000000	0.000000	0.000000	0.000000
1300.000000	0.000000	0.000000	0.000000
1340.000000	0.000000	0.000000	0.000000
1380.000000	0.000000	0.000000	0.000000
1420.000000	0.000000	0.000000	0.000000
1460.000000	0.000000	0.000000	0.000000
1500.000000	0.000000	0.000000	0.000000
1540.000000	0.000000	0.000000	0.000000
1580.000000	0.000000	0.000000	0.000000
1620.000000	0.000000	0.000000	0.000000
1660.000000	0.000000	0.000000	0.000000
1700.000000	0.000000	0.000000	0.000000
1740.000000	0.000000	0.000000	0.000000
1780.000000	0.000000	0.000000	0.000000
1820.000000	0.000000	0.000000	0.000000
1860.000000	0.000000	0.000000	0.000000
1900.000000	0.000000	0.000000	0.000000
1940.000000	0.000000	0.000000	0.000000
1980.000000	0.000000	0.000000	0.000000
