# Supplementary material for: An experimentally-informed polymer model reveals high resolution organization of genomic loci
Source: Nat Commun. 2026 Feb 4;17:2338. doi: 10.1038/s41467-026-68928-w (PMC12979793; doi:10.1038/s41467-026-68928-w)
Supplement: Supplementary file 4 — Source Data [file 41467_2026_68928_MOESM4_ESM.zip › Source_Data/SupplyFig14/rdf_snapshot_91.txt]

20.000000	113.168090	2.302495	2.208727
60.000000	15.103869	0.200519	0.522443
100.000000	38.236110	0.095649	0.246058
140.000000	12.009758	0.070518	0.265824
180.000000	11.149610	0.098514	0.191946
220.000000	62.934636	0.193034	0.314153
260.000000	6.386322	0.092144	0.185462
300.000000	30.619766	0.150812	0.360289
340.000000	118.307468	0.306592	0.575506
380.000000	36.448007	0.530652	0.885789
420.000000	72.129980	0.887196	1.604665
460.000000	147.165775	0.362270	1.194708
500.000000	200.941841	0.948147	2.043717
540.000000	167.359311	1.235346	2.672056
580.000000	5.599124	0.890643	1.845257
620.000000	0.000000	1.947652	3.936744
660.000000	0.000000	2.526236	4.576270
700.000000	0.000000	1.505022	5.699761
740.000000	0.000000	3.322260	7.169580
780.000000	0.000000	3.702970	9.054701
820.000000	0.000000	2.075289	3.127309
860.000000	0.000000	0.000000	0.000000
900.000000	0.000000	0.000000	0.000000
940.000000	0.000000	0.000000	0.000000
980.000000	0.000000	0.000000	0.000000
1020.000000	0.000000	0.000000	0.000000
1060.000000	0.000000	0.000000	0.000000
1100.000000	0.000000	0.000000	0.000000
1140.000000	0.000000	0.000000	0.000000
1180.000000	0.000000	0.000000	0.000000
1220.000000	0.000000	0.000000	0.000000
1260.000000	0.000000	0.000000	0.000000
1300.000000	0.000000	0.000000	0.000000
1340.000000	0.000000	0.000000	0.000000
1380.000000	0.000000	0.000000	0.000000
1420.000000	0.000000	0.000000	0.000000
1460.000000	0.000000	0.000000	0.000000
1500.000000	0.000000	0.000000	0.000000
1540.000000	0.000000	0.000000	0.000000
1580.000000	0.000000	0.000000	0.000000
1620.000000	0.000000	0.000000	0.000000
1660.000000	0.000000	0.000000	0.000000
1700.000000	0.000000	0.000000	0.000000
1740.000000	0.000000	0.000000	0.000000
1780.000000	0.000000	0.000000	0.000000
1820.000000	0.000000	0.000000	0.000000
1860.000000	0.000000	0.000000	0.000000
1900.000000	0.000000	0.000000	0.000000
1940.000000	0.000000	0.000000	0.000000
1980.000000	0.000000	0.000000	0.000000
