# Supplementary material for: An experimentally-informed polymer model reveals high resolution organization of genomic loci
Source: Nat Commun. 2026 Feb 4;17:2338. doi: 10.1038/s41467-026-68928-w (PMC12979793; doi:10.1038/s41467-026-68928-w)
Supplement: Supplementary file 4 — Source Data [file 41467_2026_68928_MOESM4_ESM.zip › Source_Data/SupplyFig14/rdf_snapshot_92.txt]

20.000000	0.000000	0.000000	0.000000
60.000000	62.043759	0.275143	0.824308
100.000000	24.509631	0.166239	0.221026
140.000000	2.405090	0.075663	0.171160
180.000000	27.847277	0.115783	0.280735
220.000000	11.856882	0.077661	0.183477
260.000000	96.310568	0.151739	0.227548
300.000000	241.827317	0.593188	1.067447
340.000000	11.419120	0.117790	0.203117
380.000000	144.264796	0.733804	1.209104
420.000000	22.057522	0.282656	0.646304
460.000000	29.362250	0.379487	0.909822
500.000000	40.675401	0.755963	1.782763
540.000000	6.487276	0.948666	2.222396
580.000000	0.000000	1.013732	1.865786
620.000000	0.000000	3.247674	5.342236
660.000000	0.000000	3.235989	8.572506
700.000000	0.000000	5.427018	9.140974
740.000000	0.000000	4.876377	11.538202
780.000000	0.000000	5.956432	11.830939
820.000000	0.000000	1.046153	2.705219
860.000000	0.000000	0.000000	0.000000
900.000000	0.000000	0.000000	0.000000
940.000000	0.000000	0.000000	0.000000
980.000000	0.000000	0.000000	0.000000
1020.000000	0.000000	0.000000	0.000000
1060.000000	0.000000	0.000000	0.000000
1100.000000	0.000000	0.000000	0.000000
1140.000000	0.000000	0.000000	0.000000
1180.000000	0.000000	0.000000	0.000000
1220.000000	0.000000	0.000000	0.000000
1260.000000	0.000000	0.000000	0.000000
1300.000000	0.000000	0.000000	0.000000
1340.000000	0.000000	0.000000	0.000000
1380.000000	0.000000	0.000000	0.000000
1420.000000	0.000000	0.000000	0.000000
1460.000000	0.000000	0.000000	0.000000
1500.000000	0.000000	0.000000	0.000000
1540.000000	0.000000	0.000000	0.000000
1580.000000	0.000000	0.000000	0.000000
1620.000000	0.000000	0.000000	0.000000
1660.000000	0.000000	0.000000	0.000000
1700.000000	0.000000	0.000000	0.000000
1740.000000	0.000000	0.000000	0.000000
1780.000000	0.000000	0.000000	0.000000
1820.000000	0.000000	0.000000	0.000000
1860.000000	0.000000	0.000000	0.000000
1900.000000	0.000000	0.000000	0.000000
1940.000000	0.000000	0.000000	0.000000
1980.000000	0.000000	0.000000	0.000000
