# Supplementary material for: An experimentally-informed polymer model reveals high resolution organization of genomic loci
Source: Nat Commun. 2026 Feb 4;17:2338. doi: 10.1038/s41467-026-68928-w (PMC12979793; doi:10.1038/s41467-026-68928-w)
Supplement: Supplementary file 4 — Source Data [file 41467_2026_68928_MOESM4_ESM.zip › Source_Data/SupplyFig14/rdf_snapshot_93.txt]

20.000000	0.000000	0.000000	0.000000
60.000000	135.695318	0.208165	0.325898
100.000000	30.562799	0.115762	0.446380
140.000000	0.898512	0.060832	0.204192
180.000000	31.641653	0.075262	0.208937
220.000000	68.708212	0.088711	0.201205
260.000000	75.970141	0.147962	0.303883
300.000000	53.865373	0.260130	0.603025
340.000000	94.901238	0.283745	0.760676
380.000000	100.078039	0.609508	1.065467
420.000000	78.110142	0.538582	1.645318
460.000000	146.187081	0.568549	1.471534
500.000000	74.207221	1.528031	2.022023
540.000000	136.135980	2.128045	3.257712
580.000000	0.000000	1.173981	2.815996
620.000000	0.000000	4.641839	9.911834
660.000000	0.000000	5.269672	7.561062
700.000000	0.000000	5.623628	12.380570
740.000000	0.000000	4.921337	8.281662
780.000000	0.000000	10.438378	17.693408
820.000000	0.000000	7.798815	17.131831
860.000000	0.000000	0.000000	0.000000
900.000000	0.000000	0.000000	0.000000
940.000000	0.000000	0.000000	0.000000
980.000000	0.000000	0.000000	0.000000
1020.000000	0.000000	0.000000	0.000000
1060.000000	0.000000	0.000000	0.000000
1100.000000	0.000000	0.000000	0.000000
1140.000000	0.000000	0.000000	0.000000
1180.000000	0.000000	0.000000	0.000000
1220.000000	0.000000	0.000000	0.000000
1260.000000	0.000000	0.000000	0.000000
1300.000000	0.000000	0.000000	0.000000
1340.000000	0.000000	0.000000	0.000000
1380.000000	0.000000	0.000000	0.000000
1420.000000	0.000000	0.000000	0.000000
1460.000000	0.000000	0.000000	0.000000
1500.000000	0.000000	0.000000	0.000000
1540.000000	0.000000	0.000000	0.000000
1580.000000	0.000000	0.000000	0.000000
1620.000000	0.000000	0.000000	0.000000
1660.000000	0.000000	0.000000	0.000000
1700.000000	0.000000	0.000000	0.000000
1740.000000	0.000000	0.000000	0.000000
1780.000000	0.000000	0.000000	0.000000
1820.000000	0.000000	0.000000	0.000000
1860.000000	0.000000	0.000000	0.000000
1900.000000	0.000000	0.000000	0.000000
1940.000000	0.000000	0.000000	0.000000
1980.000000	0.000000	0.000000	0.000000
