# Supplementary material for: An experimentally-informed polymer model reveals high resolution organization of genomic loci
Source: Nat Commun. 2026 Feb 4;17:2338. doi: 10.1038/s41467-026-68928-w (PMC12979793; doi:10.1038/s41467-026-68928-w)
Supplement: Supplementary file 4 — Source Data [file 41467_2026_68928_MOESM4_ESM.zip › Source_Data/SupplyFig14/rdf_snapshot_94.txt]

20.000000	0.000000	0.000000	0.000000
60.000000	122.734365	0.368848	0.682387
100.000000	19.294385	0.171917	0.239476
140.000000	2.889433	0.046299	0.245755
180.000000	2.956957	0.027058	0.112780
220.000000	35.021024	0.144047	0.175677
260.000000	13.688485	0.134442	0.226636
300.000000	82.680281	0.256281	0.844808
340.000000	78.693145	0.359134	0.822763
380.000000	299.744928	0.734808	1.144781
420.000000	65.584856	0.216532	0.528136
460.000000	114.654710	0.938708	1.250280
500.000000	182.033442	1.013898	2.401195
540.000000	22.120132	0.935707	2.280559
580.000000	0.000000	1.494376	2.077478
620.000000	0.000000	2.171000	3.544718
660.000000	0.000000	5.657463	12.521294
700.000000	0.000000	4.231974	5.967583
740.000000	0.000000	7.030649	11.753467
780.000000	0.000000	5.406748	13.072761
820.000000	0.000000	5.604685	8.086622
860.000000	0.000000	0.000000	0.000000
900.000000	0.000000	0.000000	0.000000
940.000000	0.000000	0.000000	0.000000
980.000000	0.000000	0.000000	0.000000
1020.000000	0.000000	0.000000	0.000000
1060.000000	0.000000	0.000000	0.000000
1100.000000	0.000000	0.000000	0.000000
1140.000000	0.000000	0.000000	0.000000
1180.000000	0.000000	0.000000	0.000000
1220.000000	0.000000	0.000000	0.000000
1260.000000	0.000000	0.000000	0.000000
1300.000000	0.000000	0.000000	0.000000
1340.000000	0.000000	0.000000	0.000000
1380.000000	0.000000	0.000000	0.000000
1420.000000	0.000000	0.000000	0.000000
1460.000000	0.000000	0.000000	0.000000
1500.000000	0.000000	0.000000	0.000000
1540.000000	0.000000	0.000000	0.000000
1580.000000	0.000000	0.000000	0.000000
1620.000000	0.000000	0.000000	0.000000
1660.000000	0.000000	0.000000	0.000000
1700.000000	0.000000	0.000000	0.000000
1740.000000	0.000000	0.000000	0.000000
1780.000000	0.000000	0.000000	0.000000
1820.000000	0.000000	0.000000	0.000000
1860.000000	0.000000	0.000000	0.000000
1900.000000	0.000000	0.000000	0.000000
1940.000000	0.000000	0.000000	0.000000
1980.000000	0.000000	0.000000	0.000000
