# Supplementary material for: An experimentally-informed polymer model reveals high resolution organization of genomic loci
Source: Nat Commun. 2026 Feb 4;17:2338. doi: 10.1038/s41467-026-68928-w (PMC12979793; doi:10.1038/s41467-026-68928-w)
Supplement: Supplementary file 4 — Source Data [file 41467_2026_68928_MOESM4_ESM.zip › Source_Data/SupplyFig14/rdf_snapshot_95.txt]

20.000000	0.000000	0.000000	0.000000
60.000000	223.236204	0.288575	1.020306
100.000000	8.846396	0.189539	0.170540
140.000000	0.505037	0.071215	0.090347
180.000000	44.032399	0.077482	0.240441
220.000000	173.876552	0.077251	0.189795
260.000000	12.615119	0.246324	0.457777
300.000000	91.856960	0.295060	0.674671
340.000000	32.810729	0.274212	0.762532
380.000000	42.554104	0.575455	1.175740
420.000000	50.370954	0.633025	1.230999
460.000000	226.082321	0.747893	1.219848
500.000000	20.830795	1.128864	1.775039
540.000000	9.056451	1.803573	2.295669
580.000000	0.000000	1.499915	2.633941
620.000000	0.000000	3.585114	5.794917
660.000000	0.000000	1.926452	3.812645
700.000000	0.000000	2.336743	5.975212
740.000000	0.000000	3.541288	10.399106
780.000000	0.000000	4.688805	9.571756
820.000000	0.000000	0.593329	1.993065
860.000000	0.000000	0.000000	0.000000
900.000000	0.000000	0.000000	0.000000
940.000000	0.000000	0.000000	0.000000
980.000000	0.000000	0.000000	0.000000
1020.000000	0.000000	0.000000	0.000000
1060.000000	0.000000	0.000000	0.000000
1100.000000	0.000000	0.000000	0.000000
1140.000000	0.000000	0.000000	0.000000
1180.000000	0.000000	0.000000	0.000000
1220.000000	0.000000	0.000000	0.000000
1260.000000	0.000000	0.000000	0.000000
1300.000000	0.000000	0.000000	0.000000
1340.000000	0.000000	0.000000	0.000000
1380.000000	0.000000	0.000000	0.000000
1420.000000	0.000000	0.000000	0.000000
1460.000000	0.000000	0.000000	0.000000
1500.000000	0.000000	0.000000	0.000000
1540.000000	0.000000	0.000000	0.000000
1580.000000	0.000000	0.000000	0.000000
1620.000000	0.000000	0.000000	0.000000
1660.000000	0.000000	0.000000	0.000000
1700.000000	0.000000	0.000000	0.000000
1740.000000	0.000000	0.000000	0.000000
1780.000000	0.000000	0.000000	0.000000
1820.000000	0.000000	0.000000	0.000000
1860.000000	0.000000	0.000000	0.000000
1900.000000	0.000000	0.000000	0.000000
1940.000000	0.000000	0.000000	0.000000
1980.000000	0.000000	0.000000	0.000000
