# Supplementary material for: An experimentally-informed polymer model reveals high resolution organization of genomic loci
Source: Nat Commun. 2026 Feb 4;17:2338. doi: 10.1038/s41467-026-68928-w (PMC12979793; doi:10.1038/s41467-026-68928-w)
Supplement: Supplementary file 4 — Source Data [file 41467_2026_68928_MOESM4_ESM.zip › Source_Data/SupplyFig14/rdf_snapshot_96.txt]

20.000000	0.000000	1.426326	2.371348
60.000000	11.572902	0.172227	0.429079
100.000000	54.665892	0.191531	0.286611
140.000000	9.970860	0.101678	0.195002
180.000000	5.972474	0.014345	0.060892
220.000000	8.913124	0.142040	0.240022
260.000000	31.358571	0.138872	0.339874
300.000000	50.521055	0.301659	0.530823
340.000000	56.442103	0.250537	0.748807
380.000000	24.038538	0.713136	0.848079
420.000000	71.484953	0.511631	0.931577
460.000000	253.943390	0.952004	1.686987
500.000000	536.467042	0.972059	2.382604
540.000000	88.658331	1.517157	2.234598
580.000000	70.931372	1.342541	3.649272
620.000000	0.000000	2.280615	4.144610
660.000000	0.000000	2.917169	4.110848
700.000000	0.000000	2.435744	4.564714
740.000000	0.000000	10.157745	16.936571
780.000000	0.000000	5.160697	7.154921
820.000000	0.000000	3.373904	7.194632
860.000000	0.000000	0.000000	0.000000
900.000000	0.000000	0.000000	0.000000
940.000000	0.000000	0.000000	0.000000
980.000000	0.000000	0.000000	0.000000
1020.000000	0.000000	0.000000	0.000000
1060.000000	0.000000	0.000000	0.000000
1100.000000	0.000000	0.000000	0.000000
1140.000000	0.000000	0.000000	0.000000
1180.000000	0.000000	0.000000	0.000000
1220.000000	0.000000	0.000000	0.000000
1260.000000	0.000000	0.000000	0.000000
1300.000000	0.000000	0.000000	0.000000
1340.000000	0.000000	0.000000	0.000000
1380.000000	0.000000	0.000000	0.000000
1420.000000	0.000000	0.000000	0.000000
1460.000000	0.000000	0.000000	0.000000
1500.000000	0.000000	0.000000	0.000000
1540.000000	0.000000	0.000000	0.000000
1580.000000	0.000000	0.000000	0.000000
1620.000000	0.000000	0.000000	0.000000
1660.000000	0.000000	0.000000	0.000000
1700.000000	0.000000	0.000000	0.000000
1740.000000	0.000000	0.000000	0.000000
1780.000000	0.000000	0.000000	0.000000
1820.000000	0.000000	0.000000	0.000000
1860.000000	0.000000	0.000000	0.000000
1900.000000	0.000000	0.000000	0.000000
1940.000000	0.000000	0.000000	0.000000
1980.000000	0.000000	0.000000	0.000000
