# Supplementary material for: An experimentally-informed polymer model reveals high resolution organization of genomic loci
Source: Nat Commun. 2026 Feb 4;17:2338. doi: 10.1038/s41467-026-68928-w (PMC12979793; doi:10.1038/s41467-026-68928-w)
Supplement: Supplementary file 4 — Source Data [file 41467_2026_68928_MOESM4_ESM.zip › Source_Data/SupplyFig14/rdf_snapshot_97.txt]

20.000000	102.257228	1.185527	1.833018
60.000000	18.376017	0.184734	0.533056
100.000000	37.497840	0.137618	0.247454
140.000000	18.119620	0.121944	0.222629
180.000000	4.332815	0.036327	0.090420
220.000000	41.449981	0.058754	0.123334
260.000000	68.018691	0.083084	0.237036
300.000000	56.221556	0.201039	0.474416
340.000000	27.597768	0.249628	0.576332
380.000000	41.866699	0.557583	0.924081
420.000000	60.357789	0.849814	1.411939
460.000000	44.585492	0.273590	0.541683
500.000000	86.817445	0.583514	1.307415
540.000000	139.084554	2.116093	3.358870
580.000000	0.000000	1.859381	2.610957
620.000000	0.000000	1.930237	4.085881
660.000000	0.000000	2.969187	4.567570
700.000000	0.000000	4.472793	6.627201
740.000000	0.000000	3.710053	10.934308
780.000000	0.000000	2.304368	5.809857
820.000000	0.000000	1.152287	5.040820
860.000000	0.000000	0.000000	0.000000
900.000000	0.000000	0.000000	0.000000
940.000000	0.000000	0.000000	0.000000
980.000000	0.000000	0.000000	0.000000
1020.000000	0.000000	0.000000	0.000000
1060.000000	0.000000	0.000000	0.000000
1100.000000	0.000000	0.000000	0.000000
1140.000000	0.000000	0.000000	0.000000
1180.000000	0.000000	0.000000	0.000000
1220.000000	0.000000	0.000000	0.000000
1260.000000	0.000000	0.000000	0.000000
1300.000000	0.000000	0.000000	0.000000
1340.000000	0.000000	0.000000	0.000000
1380.000000	0.000000	0.000000	0.000000
1420.000000	0.000000	0.000000	0.000000
1460.000000	0.000000	0.000000	0.000000
1500.000000	0.000000	0.000000	0.000000
1540.000000	0.000000	0.000000	0.000000
1580.000000	0.000000	0.000000	0.000000
1620.000000	0.000000	0.000000	0.000000
1660.000000	0.000000	0.000000	0.000000
1700.000000	0.000000	0.000000	0.000000
1740.000000	0.000000	0.000000	0.000000
1780.000000	0.000000	0.000000	0.000000
1820.000000	0.000000	0.000000	0.000000
1860.000000	0.000000	0.000000	0.000000
1900.000000	0.000000	0.000000	0.000000
1940.000000	0.000000	0.000000	0.000000
1980.000000	0.000000	0.000000	0.000000
