# Supplementary material for: An experimentally-informed polymer model reveals high resolution organization of genomic loci
Source: Nat Commun. 2026 Feb 4;17:2338. doi: 10.1038/s41467-026-68928-w (PMC12979793; doi:10.1038/s41467-026-68928-w)
Supplement: Supplementary file 4 — Source Data [file 41467_2026_68928_MOESM4_ESM.zip › Source_Data/SupplyFig14/rdf_snapshot_98.txt]

20.000000	0.000000	0.000000	0.000000
60.000000	55.445582	0.198007	0.577024
100.000000	55.261219	0.057616	0.309740
140.000000	2.593863	0.039548	0.216809
180.000000	4.461936	0.019259	0.058057
220.000000	13.931750	0.092690	0.200491
260.000000	5.398005	0.083652	0.187081
300.000000	259.094021	0.298198	0.588419
340.000000	10.776299	0.204593	0.520883
380.000000	132.570588	0.236928	0.507256
420.000000	127.274429	1.061058	2.081100
460.000000	204.417683	0.564260	1.523067
500.000000	85.587721	1.802305	2.561517
540.000000	42.132965	1.920573	3.854729
580.000000	63.241487	1.162148	3.684899
620.000000	22.387207	2.100488	4.009653
660.000000	0.000000	5.107950	8.046775
700.000000	0.000000	5.348094	14.389483
740.000000	0.000000	7.163058	12.823432
780.000000	0.000000	6.129325	13.167447
820.000000	0.000000	5.222726	16.027220
860.000000	0.000000	0.000000	0.000000
900.000000	0.000000	0.000000	0.000000
940.000000	0.000000	0.000000	0.000000
980.000000	0.000000	0.000000	0.000000
1020.000000	0.000000	0.000000	0.000000
1060.000000	0.000000	0.000000	0.000000
1100.000000	0.000000	0.000000	0.000000
1140.000000	0.000000	0.000000	0.000000
1180.000000	0.000000	0.000000	0.000000
1220.000000	0.000000	0.000000	0.000000
1260.000000	0.000000	0.000000	0.000000
1300.000000	0.000000	0.000000	0.000000
1340.000000	0.000000	0.000000	0.000000
1380.000000	0.000000	0.000000	0.000000
1420.000000	0.000000	0.000000	0.000000
1460.000000	0.000000	0.000000	0.000000
1500.000000	0.000000	0.000000	0.000000
1540.000000	0.000000	0.000000	0.000000
1580.000000	0.000000	0.000000	0.000000
1620.000000	0.000000	0.000000	0.000000
1660.000000	0.000000	0.000000	0.000000
1700.000000	0.000000	0.000000	0.000000
1740.000000	0.000000	0.000000	0.000000
1780.000000	0.000000	0.000000	0.000000
1820.000000	0.000000	0.000000	0.000000
1860.000000	0.000000	0.000000	0.000000
1900.000000	0.000000	0.000000	0.000000
1940.000000	0.000000	0.000000	0.000000
1980.000000	0.000000	0.000000	0.000000
