# Supplementary material for: An experimentally-informed polymer model reveals high resolution organization of genomic loci
Source: Nat Commun. 2026 Feb 4;17:2338. doi: 10.1038/s41467-026-68928-w (PMC12979793; doi:10.1038/s41467-026-68928-w)
Supplement: Supplementary file 4 — Source Data [file 41467_2026_68928_MOESM4_ESM.zip › Source_Data/SupplyFig14/rdf_snapshot_99.txt]

20.000000	21.689386	0.837489	1.502893
60.000000	22.133625	0.109718	0.160566
100.000000	40.696269	0.151152	0.235596
140.000000	5.034695	0.033846	0.190834
180.000000	1.593123	0.044702	0.099576
220.000000	3.829985	0.044950	0.140703
260.000000	15.689135	0.085641	0.186313
300.000000	103.363649	0.128001	0.309344
340.000000	24.762617	0.385478	0.635330
380.000000	113.852251	0.361561	0.590304
420.000000	72.000860	0.705652	1.563913
460.000000	145.786013	0.743355	1.244770
500.000000	211.625346	1.404377	2.041045
540.000000	162.725630	2.107873	4.044129
580.000000	53.875515	2.543237	2.981689
620.000000	0.000000	2.912349	3.654997
660.000000	0.000000	3.696411	6.200292
700.000000	0.000000	3.703247	11.697924
740.000000	0.000000	5.181789	10.803488
780.000000	0.000000	5.776502	12.652172
820.000000	0.000000	6.844209	15.611871
860.000000	0.000000	4.211802	5.486528
900.000000	0.000000	0.000000	0.000000
940.000000	0.000000	0.000000	0.000000
980.000000	0.000000	0.000000	0.000000
1020.000000	0.000000	0.000000	0.000000
1060.000000	0.000000	0.000000	0.000000
1100.000000	0.000000	0.000000	0.000000
1140.000000	0.000000	0.000000	0.000000
1180.000000	0.000000	0.000000	0.000000
1220.000000	0.000000	0.000000	0.000000
1260.000000	0.000000	0.000000	0.000000
1300.000000	0.000000	0.000000	0.000000
1340.000000	0.000000	0.000000	0.000000
1380.000000	0.000000	0.000000	0.000000
1420.000000	0.000000	0.000000	0.000000
1460.000000	0.000000	0.000000	0.000000
1500.000000	0.000000	0.000000	0.000000
1540.000000	0.000000	0.000000	0.000000
1580.000000	0.000000	0.000000	0.000000
1620.000000	0.000000	0.000000	0.000000
1660.000000	0.000000	0.000000	0.000000
1700.000000	0.000000	0.000000	0.000000
1740.000000	0.000000	0.000000	0.000000
1780.000000	0.000000	0.000000	0.000000
1820.000000	0.000000	0.000000	0.000000
1860.000000	0.000000	0.000000	0.000000
1900.000000	0.000000	0.000000	0.000000
1940.000000	0.000000	0.000000	0.000000
1980.000000	0.000000	0.000000	0.000000
