# Supplementary material for: An experimentally-informed polymer model reveals high resolution organization of genomic loci
Source: Nat Commun. 2026 Feb 4;17:2338. doi: 10.1038/s41467-026-68928-w (PMC12979793; doi:10.1038/s41467-026-68928-w)
Supplement: Supplementary file 4 — Source Data [file 41467_2026_68928_MOESM4_ESM.zip › Source_Data/SupplyFig14/rdf_snapshot_9.txt]

20.000000	272.132066	3.193582	5.573080
60.000000	6.157907	0.084018	0.200077
100.000000	5.398882	0.058012	0.083324
140.000000	14.567599	0.154249	0.263794
180.000000	78.971584	0.071283	0.177792
220.000000	13.216029	0.092622	0.123105
260.000000	10.344550	0.022398	0.058453
300.000000	46.853581	0.130818	0.255304
340.000000	104.198420	0.282857	0.620084
380.000000	28.775448	0.471457	0.805085
420.000000	47.881291	0.360439	0.810076
460.000000	220.387107	0.649795	1.377274
500.000000	109.897187	0.881719	1.799047
540.000000	99.199108	1.049710	1.584763
580.000000	55.888334	1.883295	3.602072
620.000000	125.896217	2.225439	4.919312
660.000000	61.151464	2.565736	2.471375
700.000000	0.000000	2.980675	8.046364
740.000000	0.000000	2.514772	5.485267
780.000000	0.000000	2.348209	5.197829
820.000000	0.000000	3.846928	8.645807
860.000000	0.000000	6.630395	16.434658
900.000000	0.000000	6.819058	14.004404
940.000000	0.000000	0.000000	0.000000
980.000000	0.000000	0.000000	0.000000
1020.000000	0.000000	0.000000	0.000000
1060.000000	0.000000	0.000000	0.000000
1100.000000	0.000000	0.000000	0.000000
1140.000000	0.000000	0.000000	0.000000
1180.000000	0.000000	0.000000	0.000000
1220.000000	0.000000	0.000000	0.000000
1260.000000	0.000000	0.000000	0.000000
1300.000000	0.000000	0.000000	0.000000
1340.000000	0.000000	0.000000	0.000000
1380.000000	0.000000	0.000000	0.000000
1420.000000	0.000000	0.000000	0.000000
1460.000000	0.000000	0.000000	0.000000
1500.000000	0.000000	0.000000	0.000000
1540.000000	0.000000	0.000000	0.000000
1580.000000	0.000000	0.000000	0.000000
1620.000000	0.000000	0.000000	0.000000
1660.000000	0.000000	0.000000	0.000000
1700.000000	0.000000	0.000000	0.000000
1740.000000	0.000000	0.000000	0.000000
1780.000000	0.000000	0.000000	0.000000
1820.000000	0.000000	0.000000	0.000000
1860.000000	0.000000	0.000000	0.000000
1900.000000	0.000000	0.000000	0.000000
1940.000000	0.000000	0.000000	0.000000
1980.000000	0.000000	0.000000	0.000000
