# Supplementary material for: An experimentally-informed polymer model reveals high resolution organization of genomic loci
Source: Nat Commun. 2026 Feb 4;17:2338. doi: 10.1038/s41467-026-68928-w (PMC12979793; doi:10.1038/s41467-026-68928-w)
Supplement: Supplementary file 4 — Source Data [file 41467_2026_68928_MOESM4_ESM.zip › Source_Data/Fig6/source_data_fig6b.txt]

1.000000 0.792539 0.684888 0.306262
0.792539 1.000000 0.976034 0.676182
0.684888 0.976034 1.000000 0.767355
0.306262 0.676182 0.767355 1.000000
