# Supplementary material for: An experimentally-informed polymer model reveals high resolution organization of genomic loci
Source: Nat Commun. 2026 Feb 4;17:2338. doi: 10.1038/s41467-026-68928-w (PMC12979793; doi:10.1038/s41467-026-68928-w)
Supplement: Supplementary file 4 — Source Data [file 41467_2026_68928_MOESM4_ESM.zip › Source_Data/Fig6/source_data_fig6a.txt]

1.000000 0.351899 0.037302 0.006805
0.351899 1.000000 0.493027 0.037000
0.037302 0.493027 1.000000 0.364550
0.006805 0.037000 0.364550 1.000000
