# Supplementary material for: An experimentally-informed polymer model reveals high resolution organization of genomic loci
Source: Nat Commun. 2026 Feb 4;17:2338. doi: 10.1038/s41467-026-68928-w (PMC12979793; doi:10.1038/s41467-026-68928-w)
Supplement: Supplementary file 4 — Source Data [file 41467_2026_68928_MOESM4_ESM.zip › Source_Data/Fig6/source_data_fig6d.txt]

1.000000 0.857857 0.435739 0.101098
0.857857 1.000000 0.765241 0.434109
0.435739 0.765241 1.000000 0.847955
0.101098 0.434109 0.847955 1.000000
