# Supplementary material for: An experimentally-informed polymer model reveals high resolution organization of genomic loci
Source: Nat Commun. 2026 Feb 4;17:2338. doi: 10.1038/s41467-026-68928-w (PMC12979793; doi:10.1038/s41467-026-68928-w)
Supplement: Supplementary file 4 — Source Data [file 41467_2026_68928_MOESM4_ESM.zip › Source_Data/Fig6/source_data_fig6e.txt]

1.000000 0.732756 0.539127 0.087353
0.732756 1.000000 0.981143 0.543271
0.539127 0.981143 1.000000 0.751670
0.087353 0.543271 0.751670 1.000000
