# Supplementary material for: An experimentally-informed polymer model reveals high resolution organization of genomic loci
Source: Nat Commun. 2026 Feb 4;17:2338. doi: 10.1038/s41467-026-68928-w (PMC12979793; doi:10.1038/s41467-026-68928-w)
Supplement: Supplementary file 4 — Source Data [file 41467_2026_68928_MOESM4_ESM.zip › Source_Data/Fig7/source_data_fig_7a_avg.txt]

2.298876923076922907e+01
2.298876923076922907e+01
2.804946153846153933e+01
2.839046153846153686e+01
2.659538461538461362e+01
3.401707692307692099e+01
3.401707692307692099e+01
3.870730769230769397e+01
3.870730769230769397e+01
4.565661538461538527e+01
4.565661538461538527e+01
4.627499999999999858e+01
5.928938461538461269e+01
5.959300000000000352e+01
5.962607692307692275e+01
5.962607692307692275e+01
5.962607692307692275e+01
5.962607692307692275e+01
5.962607692307692275e+01
5.962607692307692275e+01
4.620961538461538254e+01
4.620961538461538254e+01
5.603669230769230580e+01
5.603669230769230580e+01
6.111807692307692008e+01
6.111807692307692008e+01
6.112438461538461354e+01
6.112438461538461354e+01
6.112438461538461354e+01
6.112438461538461354e+01
5.979099999999999682e+01
5.979099999999999682e+01
5.719707692307692071e+01
5.670453846153846200e+01
5.670453846153846200e+01
5.670453846153846200e+01
5.998061538461538333e+01
5.998061538461538333e+01
7.129184615384615142e+01
7.129992307692307918e+01
7.129992307692307918e+01
7.129992307692307918e+01
7.129992307692307918e+01
7.252515384615384164e+01
7.252515384615384164e+01
7.252515384615384164e+01
6.994723076923077087e+01
6.477384615384615074e+01
6.477384615384615074e+01
6.113930769230768902e+01
6.113930769230768902e+01
5.376299999999999812e+01
6.572730769230768999e+01
6.572730769230768999e+01
6.572730769230768999e+01
6.572730769230768999e+01
6.578961538461538794e+01
6.578961538461538794e+01
6.308899999999999864e+01
5.918915384615384312e+01
6.206392307692307497e+01
6.206392307692307497e+01
6.206392307692307497e+01
6.206392307692307497e+01
6.037400000000000233e+01
6.037400000000000233e+01
4.480976923076923413e+01
4.480976923076923413e+01
4.293861538461538174e+01
4.293861538461538174e+01
3.371038461538461206e+01
3.392484615384615410e+01
3.392484615384615410e+01
3.174399999999999977e+01
3.174399999999999977e+01
3.055761538461538507e+01
3.672761538461538322e+01
3.672761538461538322e+01
3.672761538461538322e+01
3.788376923076923219e+01
3.788376923076923219e+01
3.788376923076923219e+01
3.226461538461538225e+01
3.369392307692307753e+01
3.579823076923076997e+01
3.579823076923076997e+01
3.969192307692307509e+01
3.969192307692307509e+01
4.052669230769230779e+01
4.263900000000000290e+01
4.263900000000000290e+01
4.263900000000000290e+01
3.734976923076923327e+01
3.734976923076923327e+01
4.240830769230769448e+01
4.353169230769231035e+01
4.353169230769231035e+01
4.885799999999999699e+01
5.136399999999999721e+01
5.136399999999999721e+01
5.136399999999999721e+01
5.136399999999999721e+01
5.136399999999999721e+01
4.979923076923076763e+01
4.979923076923076763e+01
4.979923076923076763e+01
4.854938461538461780e+01
4.854938461538461780e+01
4.854938461538461780e+01
5.292115384615384954e+01
5.315307692307692378e+01
5.777761538461538748e+01
5.806215384615384778e+01
5.806215384615384778e+01
5.806215384615384778e+01
5.716938461538461524e+01
5.823561538461538589e+01
5.823561538461538589e+01
5.823561538461538589e+01
5.823561538461538589e+01
5.461107692307692218e+01
5.009546153846153516e+01
4.899923076923077048e+01
4.032069230769230472e+01
3.566915384615384710e+01
3.566915384615384710e+01
4.542623076923077008e+01
5.183084615384615290e+01
5.183084615384615290e+01
5.183084615384615290e+01
5.266053846153846507e+01
5.266053846153846507e+01
5.466376923076923333e+01
5.466376923076923333e+01
5.466376923076923333e+01
5.456669230769230694e+01
5.456669230769230694e+01
5.456669230769230694e+01
5.112523076923076815e+01
4.959415384615384426e+01
4.767538461538461547e+01
4.767538461538461547e+01
4.767538461538461547e+01
4.767538461538461547e+01
3.866923076923077218e+01
4.535169230769231064e+01
4.535169230769231064e+01
4.535169230769231064e+01
4.535169230769231064e+01
3.323061538461538333e+01
3.241376923076923333e+01
3.770807692307692349e+01
3.770807692307692349e+01
4.519169230769230694e+01
4.519169230769230694e+01
4.297453846153845802e+01
5.209030769230768954e+01
5.209030769230768954e+01
5.209030769230768954e+01
6.034015384615384647e+01
6.034015384615384647e+01
6.070353846153846433e+01
6.070353846153846433e+01
5.917369230769230626e+01
5.917369230769230626e+01
5.917369230769230626e+01
5.674976923076923185e+01
6.200146153846154107e+01
6.200146153846154107e+01
6.200146153846154107e+01
6.920115384615384357e+01
6.920115384615384357e+01
6.920115384615384357e+01
6.920115384615384357e+01
7.281715384615384323e+01
7.281715384615384323e+01
7.450407692307692287e+01
7.450407692307692287e+01
7.450807692307692776e+01
7.450807692307692776e+01
7.450807692307692776e+01
7.189030769230768669e+01
7.189030769230768669e+01
7.189030769230768669e+01
7.189030769230768669e+01
7.189030769230768669e+01
7.189030769230768669e+01
5.955799999999999983e+01
5.955799999999999983e+01
4.863438461538461866e+01
6.034092307692307600e+01
6.034092307692307600e+01
6.034092307692307600e+01
6.034092307692307600e+01
6.034092307692307600e+01
6.163792307692308015e+01
6.157807692307692093e+01
6.686407692307692230e+01
7.181707692307692525e+01
7.181707692307692525e+01
8.183015384615384846e+01
8.183015384615384846e+01
8.183015384615384846e+01
8.183015384615384846e+01
8.183015384615384846e+01
6.879969230769231103e+01
7.117246153846153334e+01
7.117246153846153334e+01
7.307876923076922537e+01
7.674676923076923174e+01
7.674676923076923174e+01
7.600546153846153175e+01
7.600546153846153175e+01
6.942446153846154289e+01
6.944100000000000250e+01
6.944100000000000250e+01
6.301461538461538225e+01
6.084292307692307844e+01
6.084292307692307844e+01
6.084292307692307844e+01
6.013846153846154152e+01
6.013846153846154152e+01
6.013846153846154152e+01
4.948184615384615626e+01
6.634300000000000352e+01
6.634300000000000352e+01
6.633769230769230774e+01
6.633769230769230774e+01
6.633769230769230774e+01
6.633769230769230774e+01
6.633769230769230774e+01
3.802907692307692145e+01
4.056876923076922736e+01
4.056992307692307520e+01
3.863338461538461388e+01
4.271269230769230774e+01
4.295561538461538476e+01
4.459723076923076945e+01
4.459723076923076945e+01
5.183869230769230541e+01
5.183869230769230541e+01
5.183869230769230541e+01
4.247969230769231075e+01
4.896576923076923293e+01
4.987623076923076582e+01
5.188676923076923231e+01
5.188676923076923231e+01
6.076130769230768891e+01
6.076130769230768891e+01
6.076130769230768891e+01
6.076130769230768891e+01
6.707338461538461161e+01
6.707338461538461161e+01
7.012138461538461343e+01
7.012138461538461343e+01
7.012138461538461343e+01
7.538899999999999579e+01
7.538899999999999579e+01
7.538899999999999579e+01
7.538899999999999579e+01
7.538899999999999579e+01
7.449784615384615449e+01
7.449784615384615449e+01
7.327361538461538260e+01
4.626284615384615506e+01
5.062146153846153851e+01
5.065176923076923288e+01
4.514469230769230990e+01
6.728761538461537839e+01
6.728761538461537839e+01
7.527292307692307816e+01
7.527292307692307816e+01
7.368130769230769772e+01
6.529776923076923367e+01
1.068790769230769229e+02
1.068790769230769229e+02
1.068790769230769229e+02
1.068790769230769229e+02
1.068809230769230822e+02
1.068809230769230822e+02
1.069121538461538421e+02
1.069121538461538421e+02
1.053804615384615317e+02
1.053804615384615317e+02
1.053804615384615317e+02
1.041608461538461512e+02
1.041608461538461512e+02
1.038491538461538397e+02
1.023204615384615437e+02
1.016898461538461476e+02
1.016898461538461476e+02
9.680046153846153345e+01
9.680046153846153345e+01
7.641246153846154243e+01
8.300546153846153175e+01
8.310807692307692207e+01
8.317623076923077008e+01
8.111115384615384016e+01
8.296730769230769909e+01
8.540969230769231046e+01
8.540969230769231046e+01
8.363746153846153675e+01
8.363746153846153675e+01
8.093692307692307963e+01
8.093692307692307963e+01
7.971692307692308077e+01
6.502146153846153709e+01
6.371446153846153493e+01
6.986246153846154527e+01
6.986246153846154527e+01
6.986246153846154527e+01
7.179061538461537850e+01
7.179061538461537850e+01
7.179061538461537850e+01
7.179061538461537850e+01
6.623253846153846780e+01
6.623253846153846780e+01
6.615430769230769670e+01
8.210084615384614892e+01
8.210084615384614892e+01
8.210084615384614892e+01
8.210084615384614892e+01
8.313169230769230467e+01
8.313169230769230467e+01
8.313169230769230467e+01
8.313169230769230467e+01
7.656123076923077519e+01
7.005192307692307452e+01
7.005192307692307452e+01
6.021507692307692139e+01
6.021507692307692139e+01
6.021507692307692139e+01
6.843353846153846121e+01
6.843353846153846121e+01
6.843353846153846121e+01
6.843353846153846121e+01
6.843353846153846121e+01
7.033484615384615779e+01
7.033484615384615779e+01
7.033407692307692116e+01
7.033407692307692116e+01
7.215592307692307372e+01
7.215592307692307372e+01
7.195861538461538487e+01
6.559776923076923083e+01
7.500007692307691798e+01
7.500007692307691798e+01
7.500007692307691798e+01
6.057130769230769118e+01
6.940807692307691923e+01
6.940807692307691923e+01
8.766338461538461502e+01
8.766338461538461502e+01
8.766338461538461502e+01
1.013676153846153909e+02
1.013676153846153909e+02
1.013676153846153909e+02
1.013676153846153909e+02
1.013853846153846092e+02
1.013853846153846092e+02
1.013853846153846092e+02
1.013853846153846092e+02
1.013853846153846092e+02
9.604546153846153800e+01
9.604546153846153800e+01
9.337300000000000466e+01
9.337300000000000466e+01
9.308761538461538976e+01
9.308761538461538976e+01
9.308761538461538976e+01
7.346730769230769909e+01
7.346730769230769909e+01
7.699753846153846837e+01
7.699753846153846837e+01
7.699753846153846837e+01
7.699753846153846837e+01
7.137099999999999511e+01
7.137099999999999511e+01
7.137099999999999511e+01
7.137099999999999511e+01
5.507346153846153669e+01
3.656900000000000261e+01
3.653030769230769437e+01
5.458692307692307821e+01
5.458692307692307821e+01
5.458684615384615313e+01
8.607353846153846177e+01
8.610069230769231297e+01
8.975846153846153186e+01
8.975846153846153186e+01
8.975846153846153186e+01
8.975846153846153186e+01
8.975846153846153186e+01
7.959607692307692162e+01
7.959607692307692162e+01
6.394361538461538430e+01
7.192830769230769761e+01
7.192830769230769761e+01
7.908499999999999375e+01
7.908499999999999375e+01
7.528846153846153300e+01
8.872476923076922617e+01
8.872476923076922617e+01
8.872476923076922617e+01
9.101253846153845473e+01
9.156392307692307497e+01
9.156392307692307497e+01
9.156392307692307497e+01
9.148692307692307679e+01
9.018815384615385256e+01
9.284784615384614881e+01
9.284784615384614881e+01
9.284784615384614881e+01
9.898107692307692673e+01
9.899169230769230410e+01
9.899169230769230410e+01
9.899169230769230410e+01
9.897361538461538544e+01
9.897361538461538544e+01
8.855576923076922924e+01
8.855576923076922924e+01
9.372384615384615358e+01
9.372384615384615358e+01
9.372384615384615358e+01
7.538007692307692764e+01
7.679123076923076496e+01
7.679123076923076496e+01
6.737999999999999545e+01
8.044953846153846655e+01
8.044953846153846655e+01
8.044953846153846655e+01
8.044953846153846655e+01
7.755838461538461104e+01
7.755838461538461104e+01
6.255376923076923390e+01
6.255376923076923390e+01
7.405853846153846121e+01
7.405853846153846121e+01
7.842115384615384244e+01
7.842115384615384244e+01
7.842115384615384244e+01
7.842115384615384244e+01
7.498269230769230376e+01
6.412053846153845882e+01
8.311307692307691752e+01
8.311307692307691752e+01
7.987869230769230455e+01
8.844784615384615734e+01
8.844784615384615734e+01
8.844784615384615734e+01
8.844784615384615734e+01
8.446530769230768954e+01
8.446530769230768954e+01
7.144461538461538908e+01
7.144461538461538908e+01
8.996207692307692128e+01
8.996207692307692128e+01
8.996207692307692128e+01
8.996207692307692128e+01
8.996207692307692128e+01
8.996207692307692128e+01
8.996207692307692128e+01
8.996207692307692128e+01
8.996207692307692128e+01
8.054876923076922424e+01
1.040910769230769262e+02
1.040978461538461488e+02
1.147046153846153800e+02
1.147046153846153800e+02
1.147046153846153800e+02
1.266954615384615437e+02
1.266954615384615437e+02
1.373473076923076803e+02
1.373473076923076803e+02
1.373473076923076803e+02
1.373473076923076803e+02
1.395543076923077024e+02
1.395543076923077024e+02
1.395543076923077024e+02
1.395543076923077024e+02
1.389939999999999998e+02
1.389939999999999998e+02
1.389939999999999998e+02
1.389939999999999998e+02
1.389939999999999998e+02
1.389939999999999998e+02
1.389939999999999998e+02
1.389939999999999998e+02
1.204393076923076933e+02
1.204393076923076933e+02
1.204393076923076933e+02
1.166086923076923085e+02
1.191700769230769197e+02
1.191700769230769197e+02
1.191700769230769197e+02
1.188913076923076915e+02
1.188913076923076915e+02
1.188913076923076915e+02
1.188913076923076915e+02
9.847307692307691696e+01
9.847307692307691696e+01
9.752569230769231012e+01
9.685800000000000409e+01
8.623423076923076280e+01
8.623423076923076280e+01
8.556276923076923424e+01
8.556276923076923424e+01
8.177146153846153709e+01
5.992300000000000182e+01
7.053707692307692412e+01
7.050792307692307759e+01
7.050792307692307759e+01
7.204984615384614699e+01
7.204984615384614699e+01
7.204984615384614699e+01
7.204984615384614699e+01
1.044949230769230724e+02
1.044949230769230724e+02
1.072308461538461586e+02
1.112226153846153807e+02
1.160074615384615413e+02
1.160074615384615413e+02
1.160074615384615413e+02
1.162326923076923038e+02
1.162326923076923038e+02
1.162326923076923038e+02
1.154866923076923086e+02
1.154866923076923086e+02
1.154866923076923086e+02
1.154866923076923086e+02
1.154866923076923086e+02
1.154866923076923086e+02
1.154866923076923086e+02
9.696523076923077156e+01
9.696523076923077156e+01
1.195447692307692336e+02
1.195447692307692336e+02
1.195687692307692345e+02
1.195687692307692345e+02
1.196907692307692344e+02
1.196907692307692344e+02
1.196907692307692344e+02
1.196907692307692344e+02
1.196907692307692344e+02
1.196907692307692344e+02
9.679161538461538328e+01
1.113375384615384576e+02
1.113375384615384576e+02
1.113375384615384576e+02
1.113375384615384576e+02
1.113375384615384576e+02
1.113375384615384576e+02
1.082369230769230768e+02
1.096772307692307749e+02
1.096772307692307749e+02
1.054302307692307750e+02
1.054302307692307750e+02
9.986700000000000443e+01
9.804976923076922901e+01
9.304830769230768794e+01
9.304830769230768794e+01
8.819053846153846621e+01
8.821369230769231251e+01
8.821369230769231251e+01
8.721123076923076667e+01
8.721123076923076667e+01
7.575561538461538191e+01
8.720223076923076633e+01
8.720223076923076633e+01
9.047846153846154493e+01
9.047846153846154493e+01
9.050023076923076815e+01
1.070649230769230797e+02
1.070649230769230797e+02
1.070649230769230797e+02
1.075917692307692306e+02
1.075917692307692306e+02
1.075917692307692306e+02
1.075917692307692306e+02
1.013255384615384571e+02
1.071070769230769173e+02
1.071070769230769173e+02
1.070575384615384564e+02
1.041378461538461551e+02
1.041378461538461551e+02
1.041378461538461551e+02
9.030315384615384744e+01
9.047269230769231285e+01
9.047269230769231285e+01
8.256092307692307486e+01
8.256092307692307486e+01
8.105107692307691991e+01
8.105107692307691991e+01
8.048330769230769022e+01
9.071169230769230296e+01
9.071169230769230296e+01
9.732123076923076610e+01
9.732123076923076610e+01
9.986607692307691764e+01
9.986607692307691764e+01
9.986607692307691764e+01
9.995269230769230262e+01
1.150939999999999941e+02
1.150939999999999941e+02
1.150939999999999941e+02
1.150939999999999941e+02
1.146110769230769222e+02
1.146110769230769222e+02
1.146110769230769222e+02
1.101010769230769171e+02
1.120380769230769289e+02
1.120380769230769289e+02
1.120380769230769289e+02
1.061978461538461573e+02
1.026813846153846157e+02
8.541338461538461502e+01
8.541338461538461502e+01
9.581076923076922469e+01
9.581076923076922469e+01
9.581076923076922469e+01
9.581076923076922469e+01
9.581076923076922469e+01
9.581076923076922469e+01
9.581076923076922469e+01
9.581076923076922469e+01
7.625646153846153652e+01
7.625646153846153652e+01
7.626284615384615506e+01
6.686884615384614960e+01
6.686884615384614960e+01
5.411669230769231120e+01
8.326953846153845973e+01
8.326953846153845973e+01
8.326953846153845973e+01
8.326953846153845973e+01
8.326953846153845973e+01
8.115953846153846030e+01
9.444053846153846621e+01
9.444053846153846621e+01
9.444007692307692992e+01
9.444007692307692992e+01
9.444007692307692992e+01
9.444007692307692992e+01
9.444007692307692992e+01
9.444007692307692992e+01
7.297153846153845791e+01
7.410392307692308123e+01
7.410392307692308123e+01
7.410392307692308123e+01
8.256084615384615688e+01
8.256084615384615688e+01
8.379084615384616086e+01
8.379084615384616086e+01
9.196030769230769408e+01
9.196030769230769408e+01
9.196161538461538498e+01
9.196161538461538498e+01
9.196161538461538498e+01
9.196161538461538498e+01
9.196161538461538498e+01
9.194476923076922503e+01
9.103915384615385165e+01
9.103915384615385165e+01
6.009207692307692383e+01
4.344246153846153646e+01
6.716384615384615131e+01
6.787253846153846837e+01
6.787253846153846837e+01
6.787253846153846837e+01
6.787253846153846837e+01
6.787253846153846837e+01
6.028592307692307628e+01
6.028592307692307628e+01
5.706215384615384778e+01
5.706215384615384778e+01
6.775415384615384085e+01
6.775415384615384085e+01
6.775415384615384085e+01
6.724746153846153618e+01
8.458961538461538510e+01
8.461161538461539067e+01
8.464038461538461888e+01
8.464038461538461888e+01
8.352338461538461445e+01
8.352338461538461445e+01
8.467207692307692923e+01
8.458007692307691627e+01
7.534230769230769909e+01
7.238461538461538680e+01
7.357761538461538464e+01
7.357761538461538464e+01
6.873938461538460842e+01
6.873938461538460842e+01
6.873938461538460842e+01
7.151484615384615040e+01
7.217053846153845598e+01
7.222484615384615836e+01
7.222484615384615836e+01
7.222484615384615836e+01
5.496961538461538765e+01
7.270999999999999375e+01
7.684753846153846268e+01
7.864769230769231001e+01
7.864761538461537782e+01
8.072461538461539021e+01
8.201076923076922753e+01
8.975161538461539124e+01
8.975161538461539124e+01
8.975161538461539124e+01
9.029215384615385176e+01
9.029215384615385176e+01
9.202715384615385119e+01
9.202715384615385119e+01
8.854915384615384255e+01
8.854915384615384255e+01
8.854915384615384255e+01
8.406338461538462070e+01
8.976338461538460933e+01
8.976338461538460933e+01
8.976338461538460933e+01
8.954430769230769727e+01
8.954430769230769727e+01
8.954430769230769727e+01
8.527023076923076417e+01
8.527023076923076417e+01
8.527023076923076417e+01
8.527023076923076417e+01
8.527023076923076417e+01
8.208015384615384846e+01
8.138076923076923208e+01
8.136176923076922662e+01
5.606338461538461360e+01
5.405592307692307941e+01
5.744269230769230461e+01
5.788807692307692321e+01
5.502015384615384619e+01
6.433853846153846234e+01
7.215746153846153277e+01
7.215746153846153277e+01
7.588723076923076860e+01
7.588723076923076860e+01
7.588723076923076860e+01
8.046069230769231240e+01
8.046069230769231240e+01
8.046069230769231240e+01
6.939499999999999602e+01
8.851430769230769613e+01
8.851430769230769613e+01
8.851430769230769613e+01
9.015969230769231046e+01
9.015969230769231046e+01
9.015969230769231046e+01
8.692292307692308384e+01
8.692292307692308384e+01
7.726923076923077360e+01
9.619276923076922969e+01
9.619276923076922969e+01
9.618669230769231149e+01
9.618669230769231149e+01
9.618669230769231149e+01
9.406161538461537930e+01
9.406161538461537930e+01
9.406592307692307031e+01
7.510676923076923117e+01
6.776292307692307304e+01
7.971469230769230307e+01
7.971469230769230307e+01
7.649884615384615927e+01
8.642676923076922435e+01
8.642676923076922435e+01
8.642676923076922435e+01
9.332638461538461172e+01
9.332638461538461172e+01
9.497246153846154471e+01
9.497246153846154471e+01
9.497246153846154471e+01
9.497246153846154471e+01
9.497246153846154471e+01
9.030915384615384767e+01
9.030915384615384767e+01
9.030915384615384767e+01
9.030915384615384767e+01
9.841353846153846519e+01
9.991923076923076508e+01
9.991923076923076508e+01
9.991923076923076508e+01
9.991923076923076508e+01
9.991923076923076508e+01
9.625138461538460888e+01
9.625138461538460888e+01
9.319199999999999307e+01
9.319199999999999307e+01
9.827023076923076417e+01
9.827023076923076417e+01
9.827084615384615063e+01
9.827084615384615063e+01
9.488253846153845927e+01
9.709846153846153527e+01
9.709846153846153527e+01
9.709846153846153527e+01
7.822292307692308100e+01
7.562607692307692275e+01
7.516515384615384221e+01
8.713392307692308236e+01
8.713392307692308236e+01
8.765684615384616052e+01
8.765684615384616052e+01
8.765684615384616052e+01
7.220623076923077122e+01
7.220623076923077122e+01
6.579407692307692912e+01
6.579407692307692912e+01
6.579407692307692912e+01
7.827869230769231024e+01
7.916446153846153777e+01
7.916446153846153777e+01
7.760546153846154027e+01
8.380776923076922458e+01
8.380776923076922458e+01
8.380776923076922458e+01
7.945815384615384858e+01
7.659076923076922583e+01
7.659076923076922583e+01
9.079961538461537884e+01
9.079961538461537884e+01
9.079961538461537884e+01
9.079961538461537884e+01
8.919499999999999318e+01
9.013130769230768635e+01
9.013130769230768635e+01
9.013130769230768635e+01
8.126515384615385074e+01
8.438100000000000023e+01
8.438100000000000023e+01
8.438100000000000023e+01
8.438100000000000023e+01
8.438100000000000023e+01
7.914961538461538737e+01
8.191976923076923356e+01
8.191976923076923356e+01
8.191976923076923356e+01
7.565269230769230546e+01
8.036776923076922685e+01
8.036776923076922685e+01
8.161700000000000443e+01
8.161700000000000443e+01
8.161700000000000443e+01
8.910984615384614926e+01
8.910984615384614926e+01
8.993407692307692969e+01
8.993407692307692969e+01
8.993407692307692969e+01
7.295215384615384835e+01
7.295215384615384835e+01
6.918338461538461104e+01
6.918338461538461104e+01
6.918338461538461104e+01
7.391115384615385153e+01
7.391115384615385153e+01
7.605253846153846098e+01
7.605253846153846098e+01
8.908476923076922560e+01
8.908476923076922560e+01
8.908476923076922560e+01
8.908476923076922560e+01
8.908476923076922560e+01
8.828684615384615597e+01
8.828684615384615597e+01
6.486984615384615438e+01
6.936030769230768556e+01
6.973007692307692196e+01
6.766253846153846041e+01
6.447746153846154016e+01
6.438153846153845450e+01
6.438153846153845450e+01
6.438153846153845450e+01
4.940253846153846240e+01
4.764915384615384397e+01
5.745884615384615302e+01
5.745884615384615302e+01
5.587807692307692520e+01
5.587807692307692520e+01
5.100961538461538680e+01
5.100961538461538680e+01
4.978592307692307628e+01
4.978592307692307628e+01
4.478361538461538771e+01
4.460930769230769499e+01
5.357484615384615267e+01
5.357484615384615267e+01
5.303946153846153777e+01
5.330199999999999960e+01
5.360330769230769477e+01
5.360330769230769477e+01
5.360330769230769477e+01
4.060692307692307423e+01
4.961876923076923163e+01
5.601292307692308015e+01
7.450576923076923208e+01
7.450576923076923208e+01
7.450576923076923208e+01
7.483576923076923038e+01
7.483576923076923038e+01
7.483576923076923038e+01
7.308407692307692116e+01
7.308407692307692116e+01
7.308407692307692116e+01
7.308407692307692116e+01
4.067223076923077230e+01
4.664407692307692344e+01
4.664407692307692344e+01
4.298238461538461763e+01
4.906015384615384534e+01
5.611723076923077258e+01
5.611723076923077258e+01
5.611723076923077258e+01
5.379053846153846052e+01
5.353576923076923322e+01
6.612884615384615472e+01
6.612884615384615472e+01
6.612884615384615472e+01
8.298176923076923117e+01
8.298176923076923117e+01
8.356946153846153891e+01
8.356946153846153891e+01
8.356946153846153891e+01
8.356946153846153891e+01
8.356946153846153891e+01
8.017076923076922412e+01
8.017076923076922412e+01
7.264923076923076906e+01
7.264923076923076906e+01
7.804107692307692901e+01
8.007846153846153925e+01
8.006830769230769818e+01
8.006830769230769818e+01
8.006830769230769818e+01
7.397769230769230830e+01
7.397769230769230830e+01
6.250484615384615239e+01
5.973269230769231086e+01
5.973269230769231086e+01
5.137938461538461610e+01
6.796976923076923072e+01
6.796976923076923072e+01
6.955815384615384289e+01
7.794523076923077554e+01
7.794523076923077554e+01
7.794523076923077554e+01
7.794523076923077554e+01
7.794523076923077554e+01
7.794523076923077554e+01
7.794523076923077554e+01
7.794523076923077554e+01
7.737853846153846860e+01
7.479515384615385187e+01
7.479515384615385187e+01
5.095338461538461416e+01
5.095338461538461416e+01
5.206384615384615699e+01
5.206384615384615699e+01
5.206384615384615699e+01
5.675530769230769579e+01
5.675530769230769579e+01
5.822392307692307867e+01
5.822392307692307867e+01
5.815861538461538771e+01
5.120746153846153703e+01
5.352838461538461701e+01
5.352838461538461701e+01
5.370892307692307810e+01
5.370892307692307810e+01
5.168500000000000227e+01
5.312069230769230899e+01
5.312069230769230899e+01
5.149576923076923407e+01
5.149576923076923407e+01
4.724646153846153851e+01
4.888430769230769357e+01
4.888430769230769357e+01
4.912061538461538390e+01
4.912061538461538390e+01
3.556238461538461593e+01
3.556238461538461593e+01
3.294907692307692315e+01
3.469423076923077076e+01
4.087061538461538390e+01
4.087061538461538390e+01
3.911953846153846115e+01
4.078292307692307617e+01
4.078292307692307617e+01
4.769284615384615478e+01
4.769284615384615478e+01
4.769284615384615478e+01
4.769284615384615478e+01
4.769284615384615478e+01
3.672446153846154004e+01
3.672446153846154004e+01
