# Supplementary material for: An experimentally-informed polymer model reveals high resolution organization of genomic loci
Source: Nat Commun. 2026 Feb 4;17:2338. doi: 10.1038/s41467-026-68928-w (PMC12979793; doi:10.1038/s41467-026-68928-w)
Supplement: Supplementary file 4 — Source Data [file 41467_2026_68928_MOESM4_ESM.zip › Source_Data/Fig7/source_data_fig_7b_avg.txt]

2.469669230769230595e+01
2.469669230769230595e+01
2.469669230769230595e+01
2.469669230769230595e+01
2.229523076923076985e+01
2.229523076923076985e+01
3.160661538461538456e+01
3.971207692307692128e+01
3.969492307692307520e+01
3.969492307692307520e+01
4.397430769230768988e+01
4.397430769230768988e+01
4.397430769230768988e+01
4.379284615384615620e+01
4.333761538461538265e+01
4.333761538461538265e+01
4.639584615384615063e+01
4.639584615384615063e+01
5.103084615384615574e+01
5.103084615384615574e+01
5.039523076923077127e+01
5.125715384615384806e+01
5.799115384615384272e+01
5.799115384615384272e+01
5.814576923076923265e+01
5.675392307692307980e+01
5.996892307692307611e+01
5.996892307692307611e+01
5.996892307692307611e+01
5.956600000000000250e+01
6.086953846153846115e+01
6.086953846153846115e+01
6.086953846153846115e+01
6.086953846153846115e+01
5.484799999999999898e+01
4.780799999999999983e+01
4.996776923076922827e+01
4.996776923076922827e+01
5.388530769230769124e+01
5.395153846153846189e+01
5.395153846153846189e+01
7.127053846153846450e+01
7.127053846153846450e+01
7.127053846153846450e+01
7.127053846153846450e+01
7.127053846153846450e+01
7.127053846153846450e+01
7.181761538461537953e+01
7.181761538461537953e+01
7.181761538461537953e+01
7.177023076923076417e+01
7.177023076923076417e+01
5.590223076923076917e+01
5.590223076923076917e+01
5.590223076923076917e+01
6.962653846153845905e+01
7.092000000000000171e+01
7.092000000000000171e+01
7.092000000000000171e+01
7.093200000000000216e+01
7.093200000000000216e+01
7.093200000000000216e+01
6.979399999999999693e+01
6.979399999999999693e+01
6.940446153846153265e+01
6.718607692307692503e+01
6.718607692307692503e+01
4.948576923076922895e+01
5.494930769230769130e+01
5.494930769230769130e+01
5.961646153846153595e+01
5.961646153846153595e+01
5.961646153846153595e+01
5.518169230769230893e+01
5.496407692307692372e+01
6.575615384615385040e+01
6.608253846153846212e+01
7.795253846153846666e+01
7.795253846153846666e+01
7.795253846153846666e+01
7.795253846153846666e+01
7.795253846153846666e+01
7.795215384615384835e+01
7.795215384615384835e+01
7.620215384615384835e+01
7.658869230769231251e+01
7.659707692307692639e+01
7.659707692307692639e+01
7.743746153846153391e+01
7.743746153846153391e+01
7.758176923076922549e+01
7.758176923076922549e+01
9.379438461538461524e+01
9.379438461538461524e+01
9.379438461538461524e+01
9.379438461538461524e+01
9.705700000000000216e+01
9.705700000000000216e+01
9.705700000000000216e+01
9.705700000000000216e+01
9.725315384615385028e+01
9.725315384615385028e+01
9.725315384615385028e+01
9.462376923076922708e+01
9.462376923076922708e+01
9.614169230769230978e+01
9.614169230769230978e+01
9.614169230769230978e+01
9.614169230769230978e+01
9.626538461538461888e+01
9.626538461538461888e+01
9.626538461538461888e+01
9.615876923076922367e+01
8.984292307692307133e+01
9.113292307692307759e+01
9.113292307692307759e+01
9.000230769230769567e+01
9.000230769230769567e+01
9.000230769230769567e+01
9.000230769230769567e+01
7.839353846153845495e+01
7.839353846153845495e+01
7.553923076923076962e+01
7.700230769230769567e+01
7.828630769230768749e+01
7.836992307692307236e+01
7.836992307692307236e+01
7.618492307692307008e+01
7.620499999999999829e+01
7.576653846153845961e+01
7.566553846153846052e+01
7.566553846153846052e+01
6.580184615384615654e+01
6.580184615384615654e+01
6.580184615384615654e+01
5.782076923076922981e+01
5.782076923076922981e+01
6.367730769230769283e+01
6.367730769230769283e+01
6.367730769230769283e+01
6.821084615384614835e+01
6.821792307692307133e+01
6.821792307692307133e+01
6.821792307692307133e+01
6.821792307692307133e+01
6.821792307692307133e+01
5.930069230769230870e+01
5.930069230769230870e+01
6.063000000000000256e+01
6.063000000000000256e+01
6.063000000000000256e+01
6.868184615384615199e+01
6.868184615384615199e+01
6.868184615384615199e+01
6.891553846153846052e+01
6.891553846153846052e+01
6.785584615384615859e+01
6.609346153846153982e+01
5.652346153846153953e+01
6.933469230769230762e+01
6.973415384615384482e+01
6.973415384615384482e+01
6.826200000000000045e+01
6.826200000000000045e+01
6.283492307692307577e+01
6.283492307692307577e+01
6.283492307692307577e+01
6.283492307692307577e+01
6.283492307692307577e+01
5.129846153846153811e+01
5.129846153846153811e+01
5.008884615384615557e+01
6.046000000000000085e+01
6.046000000000000085e+01
6.046000000000000085e+01
6.046000000000000085e+01
6.507330769230769363e+01
6.507330769230769363e+01
6.537161538461538157e+01
6.537161538461538157e+01
6.537161538461538157e+01
6.382530769230768897e+01
6.382530769230768897e+01
6.382469230769230961e+01
5.750207692307692042e+01
5.179707692307692213e+01
5.792192307692307907e+01
5.792192307692307907e+01
5.792192307692307907e+01
5.770069230769230728e+01
5.770069230769230728e+01
5.770069230769230728e+01
4.962676923076923430e+01
4.962676923076923430e+01
5.987307692307692264e+01
5.987307692307692264e+01
6.009199999999999875e+01
5.963615384615384585e+01
7.461230769230769511e+01
7.461230769230769511e+01
7.644953846153846655e+01
7.644953846153846655e+01
7.639553846153846450e+01
7.639553846153846450e+01
6.336330769230769278e+01
8.347376923076923561e+01
8.347376923076923561e+01
8.347376923076923561e+01
8.347376923076923561e+01
8.347376923076923561e+01
8.347376923076923561e+01
8.179007692307692423e+01
8.179007692307692423e+01
6.390800000000000125e+01
6.075130769230769090e+01
6.075130769230769090e+01
5.574023076923077014e+01
6.665623076923077406e+01
6.665623076923077406e+01
6.665623076923077406e+01
6.506046153846153857e+01
6.506046153846153857e+01
6.506046153846153857e+01
7.483499999999999375e+01
7.483499999999999375e+01
7.483499999999999375e+01
7.483499999999999375e+01
7.483499999999999375e+01
7.386461538461539078e+01
7.386461538461539078e+01
6.444676923076923458e+01
6.304299999999999926e+01
6.667776923076922913e+01
6.667315384615385199e+01
6.786061538461538589e+01
7.291261538461537839e+01
7.291261538461537839e+01
7.497807692307692662e+01
7.501307692307692321e+01
7.501307692307692321e+01
7.501307692307692321e+01
7.750446153846154118e+01
8.122776923076922628e+01
8.122776923076922628e+01
8.122776923076922628e+01
8.122776923076922628e+01
7.640561538461538760e+01
7.641630769230769715e+01
9.253223076923076462e+01
9.253400000000000603e+01
9.253400000000000603e+01
9.253400000000000603e+01
9.253400000000000603e+01
9.075238461538461365e+01
9.075238461538461365e+01
8.053430769230769215e+01
1.257714615384615371e+02
1.280480769230769340e+02
1.280480769230769340e+02
1.280480769230769340e+02
1.314021538461538512e+02
1.314021538461538512e+02
1.314021538461538512e+02
1.314021538461538512e+02
1.314016153846153827e+02
1.314016153846153827e+02
1.314016153846153827e+02
1.314016153846153827e+02
1.314016153846153827e+02
1.314016153846153827e+02
1.314016153846153827e+02
1.314016153846153827e+02
1.314016153846153827e+02
1.314016153846153827e+02
1.314016153846153827e+02
1.239668461538461486e+02
1.239331538461538429e+02
1.123696923076923042e+02
1.123696923076923042e+02
1.123696923076923042e+02
1.123696923076923042e+02
1.007366923076923086e+02
1.007366923076923086e+02
9.938046153846153175e+01
9.856284615384615222e+01
1.090918461538461486e+02
1.090918461538461486e+02
1.090918461538461486e+02
1.095566153846153838e+02
1.095566153846153838e+02
1.095566153846153838e+02
1.095566153846153838e+02
1.088810000000000002e+02
1.075346153846153783e+02
9.046053846153846223e+01
9.322315384615384914e+01
9.322315384615384914e+01
9.322315384615384914e+01
7.725853846153846405e+01
7.725853846153846405e+01
6.014699999999999847e+01
6.439238461538461422e+01
6.687600000000000477e+01
6.687600000000000477e+01
6.687600000000000477e+01
6.294261538461538663e+01
6.130238461538461792e+01
7.412638461538460888e+01
7.412638461538460888e+01
7.412638461538460888e+01
7.412638461538460888e+01
7.412638461538460888e+01
7.412638461538460888e+01
6.850146153846154107e+01
6.425330769230768624e+01
7.615846153846153754e+01
8.082200000000000273e+01
8.920169230769231206e+01
8.920169230769231206e+01
9.912053846153845882e+01
9.912053846153845882e+01
9.912053846153845882e+01
9.903946153846153777e+01
9.903946153846153777e+01
9.903946153846153777e+01
9.903946153846153777e+01
8.375046153846153629e+01
8.375046153846153629e+01
6.257215384615384579e+01
6.052061538461538248e+01
6.052061538461538248e+01
7.523099999999999454e+01
7.523099999999999454e+01
7.594353846153846632e+01
7.599584615384615915e+01
7.599584615384615915e+01
7.599584615384615915e+01
7.599584615384615915e+01
7.146246153846153959e+01
7.146246153846153959e+01
7.146246153846153959e+01
7.131807692307693003e+01
7.133753846153845757e+01
7.028992307692307406e+01
7.028992307692307406e+01
5.872753846153845814e+01
5.872753846153845814e+01
5.872753846153845814e+01
4.540623076923076695e+01
5.676038461538461632e+01
5.696576923076923293e+01
5.937376923076923418e+01
5.937376923076923418e+01
5.937376923076923418e+01
5.937376923076923418e+01
4.806976923076923214e+01
5.726461538461538225e+01
5.903307692307692633e+01
6.013476923076922986e+01
8.314507692307692821e+01
8.314507692307692821e+01
9.354738461538461536e+01
9.354738461538461536e+01
9.521776923076923538e+01
9.640969230769231046e+01
1.009836153846153906e+02
1.009836153846153906e+02
1.032387692307692362e+02
1.032387692307692362e+02
1.032387692307692362e+02
1.032387692307692362e+02
1.032396923076923088e+02
1.032396923076923088e+02
9.720646153846153936e+01
9.720646153846153936e+01
8.497384615384615358e+01
8.497384615384615358e+01
9.348969230769230876e+01
9.348969230769230876e+01
9.469961538461538453e+01
9.469961538461538453e+01
9.469961538461538453e+01
9.469961538461538453e+01
8.672423076923077190e+01
8.672423076923077190e+01
7.736392307692307213e+01
7.736392307692307213e+01
7.636553846153846337e+01
9.035030769230769465e+01
9.037846153846153641e+01
9.037846153846153641e+01
9.037846153846153641e+01
9.037846153846153641e+01
9.038823076923077338e+01
8.552376923076923276e+01
8.552376923076923276e+01
8.552376923076923276e+01
7.702269230769231001e+01
7.481515384615384789e+01
7.458753846153845757e+01
6.228169230769231035e+01
6.187153846153846359e+01
7.482130769230769829e+01
7.482130769230769829e+01
7.769346153846153413e+01
7.769346153846153413e+01
7.769346153846153413e+01
7.929784615384615165e+01
7.929784615384615165e+01
7.929784615384615165e+01
7.929784615384615165e+01
7.929784615384615165e+01
9.159846153846153527e+01
9.159846153846153527e+01
1.002149230769230712e+02
1.002149230769230712e+02
1.002149230769230712e+02
1.002186153846153900e+02
1.002172307692307669e+02
1.002172307692307669e+02
1.002172307692307669e+02
1.002172307692307669e+02
1.002172307692307669e+02
1.002172307692307669e+02
8.253084615384615574e+01
7.958715384615383925e+01
9.980707692307692014e+01
9.980707692307692014e+01
9.980707692307692014e+01
9.980707692307692014e+01
9.980707692307692014e+01
9.980707692307692014e+01
9.980707692307692014e+01
9.980707692307692014e+01
9.980707692307692014e+01
9.698915384615384028e+01
9.698915384615384028e+01
9.698915384615384028e+01
8.975861538461538203e+01
8.975861538461538203e+01
8.975861538461538203e+01
8.975861538461538203e+01
8.975861538461538203e+01
8.975861538461538203e+01
7.529923076923077474e+01
7.529923076923077474e+01
7.631523076923076587e+01
7.631523076923076587e+01
7.631523076923076587e+01
7.631523076923076587e+01
5.339284615384615051e+01
6.865715384615384664e+01
6.865715384615384664e+01
6.779638461538461058e+01
6.310461538461538566e+01
6.316730769230769482e+01
6.316730769230769482e+01
5.702246153846154186e+01
6.282099999999999795e+01
8.021538461538462172e+01
8.021538461538462172e+01
8.021538461538462172e+01
8.021538461538462172e+01
8.021538461538462172e+01
8.021538461538462172e+01
7.869630769230769829e+01
1.016251538461538502e+02
1.016251538461538502e+02
1.024789999999999992e+02
1.024789999999999992e+02
1.058629999999999995e+02
1.058629999999999995e+02
1.058629999999999995e+02
1.058629999999999995e+02
1.078703076923076907e+02
1.078703076923076907e+02
1.078753846153846183e+02
1.078753846153846183e+02
1.078753846153846183e+02
1.078753846153846183e+02
1.078753846153846183e+02
9.439499999999999602e+01
9.439499999999999602e+01
9.067407692307692457e+01
9.067407692307692457e+01
9.067407692307692457e+01
8.844799999999999329e+01
8.057930769230769386e+01
6.103438461538461723e+01
6.825092307692307259e+01
6.934130769230769431e+01
7.002946153846153265e+01
7.002946153846153265e+01
9.602784615384615563e+01
9.602784615384615563e+01
9.602784615384615563e+01
9.602784615384615563e+01
9.712730769230769567e+01
9.993976923076922958e+01
9.993976923076922958e+01
9.993976923076922958e+01
9.561400000000000432e+01
9.634869230769230342e+01
9.641530769230769238e+01
9.808923076923076678e+01
9.808923076923076678e+01
9.808923076923076678e+01
1.041134615384615358e+02
1.041134615384615358e+02
1.041134615384615358e+02
1.080110769230769279e+02
1.080110769230769279e+02
1.080110769230769279e+02
1.080110769230769279e+02
1.080110769230769279e+02
1.080110769230769279e+02
1.080110769230769279e+02
1.080110769230769279e+02
1.080110769230769279e+02
1.080110769230769279e+02
1.080110769230769279e+02
7.551807692307691866e+01
7.551807692307691866e+01
7.079376923076922878e+01
7.079376923076922878e+01
7.079376923076922878e+01
7.079376923076922878e+01
7.079376923076922878e+01
5.411815384615384517e+01
5.771946153846153749e+01
5.680015384615384733e+01
5.132046153846153658e+01
5.852038461538461434e+01
5.852038461538461434e+01
6.822515384615384448e+01
8.175484615384615950e+01
8.175484615384615950e+01
8.175484615384615950e+01
8.903515384615384676e+01
8.903515384615384676e+01
8.903515384615384676e+01
8.903515384615384676e+01
8.787784615384614995e+01
8.787784615384614995e+01
8.681738461538461138e+01
7.628976923076922390e+01
7.628976923076922390e+01
6.650069230769230444e+01
7.557069230769231183e+01
7.557023076923077554e+01
7.557023076923077554e+01
7.557023076923077554e+01
7.655276923076922913e+01
7.655276923076922913e+01
7.655276923076922913e+01
7.595415384615384369e+01
7.096546153846153970e+01
7.121230769230768942e+01
7.121230769230768942e+01
5.523153846153846303e+01
6.578146153846154220e+01
6.578146153846154220e+01
6.567669230769230637e+01
6.567669230769230637e+01
5.712376923076923418e+01
5.712376923076923418e+01
4.053592307692307628e+01
4.779676923076922890e+01
4.779676923076922890e+01
4.779676923076922890e+01
4.353992307692307406e+01
4.978399999999999892e+01
8.419246153846154357e+01
8.419246153846154357e+01
8.419246153846154357e+01
8.615138461538461456e+01
8.615661538461537816e+01
8.518261538461538862e+01
9.071861538461538998e+01
9.071861538461538998e+01
9.071861538461538998e+01
9.141684615384615142e+01
9.323246153846153561e+01
9.323246153846153561e+01
9.214846153846153243e+01
9.291276923076922856e+01
9.291276923076922856e+01
9.291276923076922856e+01
9.291276923076922856e+01
9.291276923076922856e+01
9.291276923076922856e+01
9.291276923076922856e+01
9.291276923076922856e+01
9.291276923076922856e+01
6.443261538461538862e+01
6.443261538461538862e+01
6.443261538461538862e+01
6.443261538461538862e+01
4.084184615384615569e+01
4.294061538461538419e+01
4.294061538461538419e+01
4.046569230769230785e+01
5.052569230769231012e+01
6.202007692307692110e+01
6.202007692307692110e+01
6.074769230769230433e+01
6.742915384615385221e+01
6.742915384615385221e+01
6.792284615384615165e+01
6.792284615384615165e+01
6.898799999999999955e+01
6.898799999999999955e+01
6.898799999999999955e+01
6.867799999999999727e+01
6.867799999999999727e+01
6.869953846153846655e+01
6.769230769230769340e+01
6.769092307692307031e+01
6.769092307692307031e+01
5.787861538461538657e+01
5.399815384615384772e+01
5.399815384615384772e+01
5.856046153846153857e+01
7.700284615384614995e+01
7.700284615384614995e+01
7.862853846153846860e+01
7.862853846153846860e+01
8.099069230769231353e+01
8.099069230769231353e+01
8.099069230769231353e+01
8.099069230769231353e+01
8.073884615384615415e+01
8.073884615384615415e+01
7.042261538461538350e+01
7.248976923076922674e+01
7.248976923076922674e+01
7.248976923076922674e+01
7.248976923076922674e+01
7.156600000000000250e+01
5.561953846153846115e+01
7.240823076923076940e+01
7.247107692307692162e+01
7.247107692307692162e+01
7.247107692307692162e+01
7.263992307692308259e+01
7.263992307692308259e+01
7.346469230769230307e+01
7.346469230769230307e+01
7.346469230769230307e+01
7.346469230769230307e+01
7.346469230769230307e+01
5.952076923076923265e+01
5.914999999999999858e+01
7.724207692307692241e+01
7.724207692307692241e+01
7.758392307692307099e+01
8.033315384615384858e+01
8.349684615384614972e+01
8.355207692307692469e+01
8.484138461538461229e+01
8.525530769230769579e+01
8.525530769230769579e+01
8.525530769230769579e+01
8.525530769230769579e+01
8.525530769230769579e+01
8.525530769230769579e+01
5.476615384615384841e+01
5.475007692307692508e+01
6.490561538461538760e+01
6.490561538461538760e+01
6.575723076923077315e+01
6.575723076923077315e+01
6.575723076923077315e+01
6.488700000000000045e+01
6.261169230769230865e+01
7.570392307692307554e+01
7.570392307692307554e+01
7.570392307692307554e+01
7.570392307692307554e+01
7.570392307692307554e+01
7.570392307692307554e+01
7.426030769230769124e+01
7.426030769230769124e+01
7.540592307692307372e+01
7.540592307692307372e+01
7.406376923076922481e+01
7.406376923076922481e+01
7.636184615384615881e+01
8.303946153846153777e+01
8.303946153846153777e+01
8.303946153846153777e+01
8.316215384615384210e+01
8.316215384615384210e+01
8.316215384615384210e+01
8.315569230769230558e+01
7.767453846153846087e+01
7.767453846153846087e+01
7.767453846153846087e+01
5.154153846153845819e+01
4.998953846153845859e+01
6.708915384615384880e+01
6.708915384615384880e+01
6.710946153846154516e+01
6.683323076923076655e+01
7.062938461538460899e+01
7.262500000000000000e+01
7.261199999999999477e+01
7.196069230769231240e+01
7.199046153846154539e+01
7.199046153846154539e+01
7.374676923076923174e+01
7.374676923076923174e+01
7.313223076923077315e+01
7.311938461538461809e+01
7.311938461538461809e+01
7.311938461538461809e+01
4.688923076923077105e+01
4.731238461538461593e+01
5.805607692307692247e+01
5.805607692307692247e+01
5.940884615384615586e+01
5.940884615384615586e+01
5.479800000000000182e+01
5.628746153846153533e+01
5.628746153846153533e+01
6.321484615384615324e+01
6.321484615384615324e+01
6.344353846153845922e+01
7.155061538461538362e+01
7.195330769230768908e+01
7.195330769230768908e+01
7.195330769230768908e+01
6.769784615384615734e+01
7.004092307692307884e+01
7.004092307692307884e+01
7.004092307692307884e+01
7.004092307692307884e+01
5.874630769230769545e+01
5.158853846153846234e+01
6.079546153846153800e+01
6.079546153846153800e+01
6.079546153846153800e+01
5.779176923076923345e+01
5.782461538461538453e+01
4.705153846153846331e+01
5.320400000000000063e+01
5.320400000000000063e+01
6.133907692307692372e+01
6.133907692307692372e+01
6.133907692307692372e+01
6.121500000000000341e+01
6.121500000000000341e+01
5.862738461538461365e+01
5.862738461538461365e+01
5.862738461538461365e+01
5.602569230769231012e+01
5.602569230769231012e+01
5.602569230769231012e+01
5.572846153846153783e+01
5.572846153846153783e+01
4.305253846153846098e+01
3.945146153846153680e+01
5.129500000000000171e+01
5.128023076923076928e+01
7.137546153846153629e+01
7.140276923076923765e+01
7.140276923076923765e+01
7.140276923076923765e+01
7.140276923076923765e+01
7.227669230769230069e+01
7.227669230769230069e+01
7.240469230769230080e+01
7.240469230769230080e+01
7.044607692307693014e+01
6.701107692307692787e+01
6.755323076923076542e+01
6.754953846153846087e+01
6.754953846153846087e+01
5.894584615384615489e+01
5.894584615384615489e+01
4.744061538461538419e+01
4.212100000000000222e+01
4.538084615384615716e+01
4.538084615384615716e+01
4.538084615384615716e+01
4.695238461538461650e+01
4.695238461538461650e+01
4.695238461538461650e+01
4.695238461538461650e+01
3.703000000000000114e+01
4.674792307692307958e+01
4.674792307692307958e+01
4.674792307692307958e+01
4.871092307692307344e+01
4.871669230769230552e+01
4.871669230769230552e+01
4.807969230769230506e+01
4.807969230769230506e+01
4.807969230769230506e+01
3.448469230769230620e+01
3.907961538461538709e+01
3.907961538461538709e+01
3.907961538461538709e+01
3.907961538461538709e+01
3.907961538461538709e+01
3.604407692307692201e+01
3.604407692307692201e+01
3.604407692307692201e+01
3.587730769230769567e+01
4.357292307692307531e+01
4.357461538461538453e+01
4.358769230769230774e+01
4.358769230769230774e+01
3.657392307692308009e+01
4.392630769230769516e+01
4.393084615384615432e+01
4.393084615384615432e+01
4.393084615384615432e+01
4.393084615384615432e+01
3.574269230769230887e+01
3.574269230769230887e+01
3.942430769230769272e+01
3.942430769230769272e+01
3.942430769230769272e+01
3.942430769230769272e+01
3.791507692307692423e+01
3.258884615384615557e+01
4.217569230769230870e+01
4.249115384615384272e+01
4.249115384615384272e+01
4.267353846153846320e+01
5.186215384615384494e+01
5.186215384615384494e+01
5.186215384615384494e+01
5.186215384615384494e+01
5.188338461538461388e+01
5.188338461538461388e+01
5.136984615384615438e+01
5.136984615384615438e+01
5.032638461538461883e+01
5.032638461538461883e+01
5.032638461538461883e+01
5.032638461538461883e+01
5.032638461538461883e+01
5.032638461538461883e+01
3.381030769230769550e+01
3.087569230769230799e+01
2.765676923076923188e+01
2.361946153846153962e+01
2.626592307692307671e+01
3.057300000000000040e+01
4.907884615384615046e+01
4.907884615384615046e+01
4.907884615384615046e+01
5.050415384615384795e+01
5.071561538461538277e+01
5.057238461538461394e+01
5.367246153846154044e+01
5.411369230769231109e+01
5.411369230769231109e+01
5.411369230769231109e+01
5.411369230769231109e+01
5.325099999999999767e+01
5.433761538461538265e+01
5.433761538461538265e+01
5.433761538461538265e+01
5.410984615384615637e+01
5.410984615384615637e+01
5.410984615384615637e+01
5.410984615384615637e+01
5.389430769230769158e+01
5.389430769230769158e+01
5.389430769230769158e+01
5.389430769230769158e+01
4.713630769230768891e+01
4.518315384615384289e+01
2.769838461538461516e+01
2.698053846153846180e+01
2.775799999999999912e+01
2.775799999999999912e+01
2.775799999999999912e+01
2.272100000000000009e+01
2.272100000000000009e+01
1.874661538461538512e+01
1.691784615384615265e+01
1.637623076923076937e+01
1.637623076923076937e+01
1.324561538461538390e+01
1.716961538461538339e+01
2.049453846153846115e+01
2.050115384615384784e+01
2.050115384615384784e+01
1.812653846153846260e+01
1.822707692307692184e+01
1.822707692307692184e+01
1.741038461538461490e+01
1.572238461538461607e+01
1.572323076923076890e+01
1.560953846153846136e+01
1.835530769230769366e+01
1.835530769230769366e+01
1.865399999999999991e+01
1.865399999999999991e+01
1.665099999999999980e+01
1.950430769230769101e+01
1.950430769230769101e+01
1.950430769230769101e+01
1.950430769230769101e+01
1.566053846153846152e+01
2.142823076923076897e+01
2.142823076923076897e+01
2.142823076923076897e+01
2.677392307692307583e+01
2.677392307692307583e+01
2.677392307692307583e+01
2.677392307692307583e+01
2.677392307692307583e+01
2.677392307692307583e+01
1.916700000000000159e+01
1.916700000000000159e+01
1.729138461538461513e+01
1.769046153846153757e+01
1.687900000000000134e+01
2.481992307692307520e+01
2.503030769230769081e+01
3.431600000000000250e+01
3.431600000000000250e+01
4.008023076923076644e+01
4.008023076923076644e+01
4.096469230769231018e+01
4.320430769230769386e+01
4.320430769230769386e+01
4.318684615384615455e+01
4.318684615384615455e+01
4.283046153846154169e+01
4.283046153846154169e+01
4.283046153846154169e+01
4.283046153846154169e+01
4.104099999999999682e+01
4.104099999999999682e+01
4.261361538461538601e+01
4.261361538461538601e+01
4.297284615384615591e+01
4.297284615384615591e+01
4.297284615384615591e+01
4.297284615384615591e+01
4.201153846153846416e+01
4.201153846153846416e+01
3.543246153846153845e+01
3.371869230769230796e+01
3.371869230769230796e+01
2.974292307692307702e+01
3.458876923076923049e+01
3.458876923076923049e+01
3.458876923076923049e+01
3.458876923076923049e+01
3.458876923076923049e+01
3.458876923076923049e+01
2.886407692307692230e+01
1.821276923076922927e+01
1.610576923076922995e+01
2.494792307692307531e+01
2.494792307692307531e+01
2.661553846153845981e+01
2.661553846153845981e+01
2.661553846153845981e+01
1.989430769230769158e+01
2.596784615384615336e+01
2.702407692307692244e+01
2.940153846153846118e+01
2.940153846153846118e+01
2.940153846153846118e+01
2.940153846153846118e+01
2.940153846153846118e+01
2.940153846153846118e+01
1.426099999999999923e+01
1.406261538461538407e+01
1.370638461538461605e+01
1.434492307692307733e+01
1.434492307692307733e+01
1.792284615384615520e+01
1.792284615384615520e+01
1.792284615384615520e+01
1.792284615384615520e+01
1.186876923076923163e+01
1.580684615384615377e+01
1.580684615384615377e+01
1.580684615384615377e+01
1.635153846153846047e+01
1.635153846153846047e+01
1.635153846153846047e+01
1.269599999999999973e+01
1.459984615384615303e+01
1.744815384615384701e+01
1.844223076923076832e+01
1.844223076923076832e+01
1.650953846153846172e+01
2.261153846153846203e+01
2.261153846153846203e+01
2.495853846153845979e+01
2.495853846153845979e+01
2.529130769230769360e+01
2.529130769230769360e+01
2.529130769230769360e+01
2.529130769230769360e+01
2.529130769230769360e+01
1.996884615384615458e+01
2.071153846153845990e+01
2.428046153846153743e+01
2.428107692307692389e+01
2.428107692307692389e+01
2.428107692307692389e+01
2.339092307692307671e+01
2.339092307692307671e+01
2.339092307692307671e+01
2.339092307692307671e+01
1.682799999999999940e+01
1.682799999999999940e+01
1.636676923076922918e+01
1.636676923076922918e+01
1.574184615384615427e+01
1.574184615384615427e+01
1.550684615384615306e+01
1.550684615384615306e+01
1.566776923076923111e+01
1.517653846153846153e+01
1.290307692307692378e+01
1.290307692307692378e+01
8.771230769230768942e+00
1.058399999999999963e+01
1.046599999999999930e+01
1.047853846153846114e+01
1.047853846153846114e+01
1.116007692307692345e+01
1.116007692307692345e+01
1.111215384615384671e+01
