# Supplementary material for: An experimentally-informed polymer model reveals high resolution organization of genomic loci
Source: Nat Commun. 2026 Feb 4;17:2338. doi: 10.1038/s41467-026-68928-w (PMC12979793; doi:10.1038/s41467-026-68928-w)
Supplement: Supplementary file 4 — Source Data [file 41467_2026_68928_MOESM4_ESM.zip › Source_Data/Fig7/source_data_fig_7c_avg.txt]

1.680715384615384522e+01
2.925861538461538558e+01
2.925861538461538558e+01
2.925861538461538558e+01
2.971192307692307821e+01
2.971192307692307821e+01
2.971192307692307821e+01
2.971192307692307821e+01
2.539384615384615529e+01
2.829100000000000037e+01
2.861938461538461453e+01
2.861938461538461453e+01
2.846038461538461561e+01
2.620961538461538609e+01
2.668630769230769317e+01
2.758399999999999963e+01
2.758399999999999963e+01
2.758399999999999963e+01
2.221069230769230884e+01
3.091330769230769349e+01
3.091330769230769349e+01
3.091330769230769349e+01
3.171430769230769187e+01
3.171430769230769187e+01
3.171430769230769187e+01
2.694646153846153780e+01
2.754746153846153689e+01
2.754746153846153689e+01
3.122461538461538311e+01
3.495069230769230728e+01
3.495069230769230728e+01
3.495130769230769374e+01
3.495130769230769374e+01
3.223630769230769033e+01
3.223630769230769033e+01
3.223630769230769033e+01
3.223630769230769033e+01
1.766261538461538549e+01
2.027923076923076806e+01
2.027923076923076806e+01
2.409992307692307634e+01
2.409992307692307634e+01
2.458876923076923049e+01
2.458876923076923049e+01
1.962892307692307625e+01
2.098115384615384471e+01
2.172053846153846024e+01
2.497161538461538299e+01
2.497161538461538299e+01
3.379615384615384954e+01
3.545415384615384369e+01
3.545415384615384369e+01
3.545415384615384369e+01
3.545415384615384369e+01
3.545415384615384369e+01
2.863261538461538436e+01
3.203815384615384687e+01
3.203815384615384687e+01
4.821223076923077144e+01
4.821223076923077144e+01
4.821223076923077144e+01
4.821223076923077144e+01
4.820284615384615279e+01
4.820284615384615279e+01
4.821023076923076900e+01
4.821023076923076900e+01
4.937669230769230921e+01
4.937669230769230921e+01
5.287876923076922964e+01
5.287876923076922964e+01
5.287876923076922964e+01
5.287876923076922964e+01
5.018030769230769295e+01
5.040746153846153987e+01
5.040746153846153987e+01
5.352523076923076673e+01
5.352523076923076673e+01
5.352523076923076673e+01
5.352523076923076673e+01
5.352523076923076673e+01
5.352523076923076673e+01
4.297469230769230819e+01
4.245676923076923259e+01
5.423646153846154050e+01
5.426507692307692565e+01
5.426507692307692565e+01
5.426507692307692565e+01
5.426630769230769147e+01
6.167346153846153811e+01
6.268961538461538652e+01
6.268961538461538652e+01
6.300053846153846138e+01
6.300053846153846138e+01
6.300053846153846138e+01
6.300053846153846138e+01
6.299307692307692008e+01
6.299307692307692008e+01
6.299307692307692008e+01
6.299307692307692008e+01
5.077807692307692378e+01
5.077807692307692378e+01
5.063815384615384829e+01
5.063815384615384829e+01
5.034938461538461496e+01
5.034938461538461496e+01
5.380330769230769050e+01
5.380330769230769050e+01
5.380330769230769050e+01
5.379261538461538805e+01
5.375815384615384573e+01
4.803315384615384431e+01
4.803315384615384431e+01
4.803315384615384431e+01
5.881023076923077042e+01
5.881023076923077042e+01
5.881023076923077042e+01
5.880430769230769528e+01
5.880430769230769528e+01
5.880430769230769528e+01
5.880430769230769528e+01
5.880430769230769528e+01
5.875207692307692042e+01
5.602853846153846007e+01
5.602853846153846007e+01
5.602853846153846007e+01
5.364269230769230745e+01
5.278730769230769226e+01
5.278730769230769226e+01
5.278730769230769226e+01
5.278730769230769226e+01
3.749861538461538402e+01
3.792146153846153567e+01
3.476284615384615506e+01
4.153492307692307861e+01
4.153492307692307861e+01
4.153492307692307861e+01
4.153492307692307861e+01
4.099792307692307958e+01
4.099853846153845893e+01
4.099853846153845893e+01
4.054276923076923111e+01
3.350807692307692065e+01
3.468846153846153868e+01
3.468846153846153868e+01
3.545461538461538709e+01
3.545461538461538709e+01
3.800061538461538646e+01
3.800061538461538646e+01
4.034930769230768988e+01
4.034930769230768988e+01
4.531869230769230938e+01
4.574300000000000210e+01
6.086453846153845859e+01
6.086723076923077258e+01
6.086723076923077258e+01
6.086723076923077258e+01
6.086723076923077258e+01
6.086384615384615415e+01
6.086384615384615415e+01
6.086384615384615415e+01
4.944892307692308009e+01
4.944892307692308009e+01
4.164792307692307816e+01
4.164792307692307816e+01
3.667023076923076985e+01
7.057946153846154402e+01
7.060999999999999943e+01
7.060999999999999943e+01
7.159499999999999886e+01
7.224730769230768601e+01
7.224800000000000466e+01
7.224800000000000466e+01
7.224800000000000466e+01
7.224800000000000466e+01
7.224800000000000466e+01
7.224800000000000466e+01
6.910753846153846780e+01
6.910753846153846780e+01
6.892907692307692002e+01
6.670999999999999375e+01
6.469946153846153436e+01
6.469946153846153436e+01
6.040561538461538760e+01
6.440438461538461468e+01
6.440438461538461468e+01
6.617338461538462013e+01
6.617338461538462013e+01
6.617338461538462013e+01
6.372299999999999898e+01
6.372299999999999898e+01
6.372299999999999898e+01
6.156484615384615466e+01
6.922061538461538532e+01
6.922061538461538532e+01
6.922061538461538532e+01
6.924876923076922708e+01
6.924876923076922708e+01
6.924876923076922708e+01
6.924876923076922708e+01
6.820199999999999818e+01
6.820199999999999818e+01
6.415269230769230546e+01
5.866984615384615154e+01
4.711184615384615171e+01
6.955346153846153356e+01
6.955346153846153356e+01
6.955346153846153356e+01
6.955346153846153356e+01
6.961246153846154527e+01
6.961246153846154527e+01
6.961246153846154527e+01
6.961246153846154527e+01
6.961246153846154527e+01
6.381092307692307486e+01
6.381092307692307486e+01
6.422723076923077201e+01
6.422723076923077201e+01
6.422723076923077201e+01
6.422723076923077201e+01
6.422723076923077201e+01
5.645653846153846445e+01
5.652076923076923265e+01
5.366953846153845831e+01
4.893738461538461593e+01
4.995384615384615046e+01
4.995384615384615046e+01
4.828607692307692645e+01
4.828607692307692645e+01
4.154784615384615165e+01
5.589838461538461445e+01
5.930107692307691991e+01
5.930107692307691991e+01
6.234707692307692639e+01
6.234707692307692639e+01
6.234707692307692639e+01
6.234876923076922850e+01
6.234876923076922850e+01
6.234876923076922850e+01
6.234876923076922850e+01
6.234876923076922850e+01
6.234876923076922850e+01
6.234876923076922850e+01
4.892176923076922890e+01
5.125138461538461598e+01
5.672546153846153771e+01
5.672546153846153771e+01
5.672546153846153771e+01
5.672546153846153771e+01
5.672546153846153771e+01
5.672546153846153771e+01
5.672546153846153771e+01
3.623184615384615626e+01
3.916576923076922867e+01
4.533223076923076889e+01
4.533223076923076889e+01
4.436692307692307935e+01
4.181292307692307730e+01
5.738438461538461866e+01
5.738438461538461866e+01
5.950346153846153641e+01
5.950346153846153641e+01
6.675769230769230944e+01
6.675769230769230944e+01
6.675769230769230944e+01
7.146500000000000341e+01
7.146500000000000341e+01
7.147469230769230819e+01
7.147469230769230819e+01
7.147469230769230819e+01
7.147469230769230819e+01
7.147469230769230819e+01
5.935476923076922873e+01
5.935476923076922873e+01
5.872076923076922839e+01
5.909746153846153760e+01
5.909746153846153760e+01
5.909746153846153760e+01
6.218392307692307952e+01
6.218392307692307952e+01
6.218392307692307952e+01
6.218392307692307952e+01
6.707099999999999795e+01
6.707099999999999795e+01
6.707099999999999795e+01
6.707099999999999795e+01
6.707099999999999795e+01
6.705200000000000671e+01
6.679999999999999716e+01
6.918830769230768851e+01
6.918830769230768851e+01
7.153900000000000148e+01
7.153900000000000148e+01
7.153900000000000148e+01
7.153900000000000148e+01
7.153900000000000148e+01
6.794869230769231194e+01
6.794869230769231194e+01
6.804053846153846052e+01
6.804053846153846052e+01
6.804053846153846052e+01
6.560399999999999920e+01
6.567907692307692002e+01
6.567907692307692002e+01
6.538299999999999557e+01
6.538299999999999557e+01
6.538299999999999557e+01
6.538299999999999557e+01
5.363638461538461399e+01
5.363638461538461399e+01
5.210946153846153805e+01
5.210946153846153805e+01
4.343492307692307719e+01
4.343492307692307719e+01
2.853023076923076928e+01
2.600761538461538436e+01
3.085476923076923228e+01
3.085476923076923228e+01
3.087523076923076815e+01
3.711153846153845848e+01
3.915107692307692133e+01
3.915107692307692133e+01
3.783869230769230541e+01
3.478300000000000125e+01
3.478300000000000125e+01
3.507915384615384369e+01
3.507915384615384369e+01
3.273153846153846303e+01
4.121415384615384880e+01
4.121415384615384880e+01
4.121415384615384880e+01
4.101761538461538237e+01
2.939015384615384718e+01
2.738561538461538447e+01
2.474753846153846126e+01
3.386330769230769278e+01
3.386330769230769278e+01
3.386330769230769278e+01
3.077415384615384752e+01
2.666007692307692167e+01
2.826699999999999946e+01
3.835330769230769477e+01
5.900707692307692298e+01
5.900707692307692298e+01
5.900707692307692298e+01
5.900707692307692298e+01
6.513876923076922765e+01
6.513876923076922765e+01
6.888146153846153652e+01
6.888146153846153652e+01
6.888146153846153652e+01
6.913915384615384596e+01
6.913915384615384596e+01
6.557723076923076633e+01
6.920876923076923504e+01
6.920876923076923504e+01
6.920876923076923504e+01
6.711653846153846814e+01
6.789776923076922799e+01
6.789776923076922799e+01
7.372184615384615824e+01
7.372184615384615824e+01
7.372184615384615824e+01
7.372184615384615824e+01
7.357107692307693014e+01
7.357107692307693014e+01
7.360161538461538555e+01
7.360161538461538555e+01
7.309384615384615813e+01
7.309384615384615813e+01
7.309384615384615813e+01
6.871123076923076667e+01
5.022992307692307890e+01
5.939930769230769414e+01
5.939930769230769414e+01
5.921392307692307355e+01
5.921392307692307355e+01
5.591030769230768982e+01
5.591030769230768982e+01
5.591030769230768982e+01
6.384215384615384892e+01
6.384215384615384892e+01
6.384046153846153970e+01
6.509130769230769431e+01
6.509130769230769431e+01
6.509130769230769431e+01
6.509130769230769431e+01
6.509130769230769431e+01
5.816707692307691957e+01
5.816707692307691957e+01
5.352353846153846462e+01
7.271015384615384392e+01
7.271015384615384392e+01
7.271338461538461218e+01
7.312838461538461843e+01
7.312838461538461843e+01
7.312838461538461843e+01
7.311469230769230876e+01
7.311469230769230876e+01
7.281984615384615722e+01
7.281984615384615722e+01
6.942638461538462025e+01
6.942638461538462025e+01
6.942638461538462025e+01
5.725676923076922975e+01
5.742707692307692469e+01
5.742707692307692469e+01
5.481638461538461371e+01
5.481638461538461371e+01
5.481638461538461371e+01
5.481638461538461371e+01
5.481638461538461371e+01
4.488669230769230722e+01
4.488669230769230722e+01
4.488669230769230722e+01
5.036630769230769289e+01
5.036630769230769289e+01
5.036630769230769289e+01
5.036630769230769289e+01
4.618223076923077031e+01
5.386715384615384750e+01
5.386715384615384750e+01
5.407646153846153680e+01
5.407646153846153680e+01
5.407646153846153680e+01
5.407646153846153680e+01
5.109915384615384681e+01
5.109915384615384681e+01
5.109915384615384681e+01
5.109915384615384681e+01
4.587830769230769334e+01
5.117392307692307440e+01
5.117392307692307440e+01
5.117392307692307440e+01
5.117392307692307440e+01
4.782369230769230484e+01
4.782369230769230484e+01
4.609007692307692139e+01
4.609007692307692139e+01
4.243676923076922947e+01
4.312784615384615705e+01
5.008392307692307810e+01
5.008392307692307810e+01
5.008392307692307810e+01
5.037023076923077269e+01
5.037023076923077269e+01
5.037023076923077269e+01
5.037023076923077269e+01
5.037023076923077269e+01
4.733830769230769420e+01
4.733830769230769420e+01
4.733830769230769420e+01
4.750876923076923219e+01
4.750876923076923219e+01
4.639046153846153686e+01
4.639046153846153686e+01
4.639046153846153686e+01
5.402453846153846229e+01
5.402453846153846229e+01
5.402453846153846229e+01
5.403238461538461479e+01
5.403238461538461479e+01
5.403238461538461479e+01
5.403699999999999903e+01
5.403699999999999903e+01
4.977646153846153965e+01
4.934799999999999898e+01
4.010099999999999909e+01
3.463330769230768880e+01
3.222446153846154004e+01
3.662630769230769090e+01
3.662630769230769090e+01
4.241223076923076718e+01
4.630576923076922924e+01
4.629999999999999716e+01
4.629999999999999716e+01
4.629999999999999716e+01
4.629999999999999716e+01
4.199369230769230654e+01
4.199369230769230654e+01
3.717192307692307907e+01
3.690984615384615353e+01
2.485061538461538433e+01
3.578723076923076718e+01
3.578723076923076718e+01
4.834715384615384437e+01
4.834715384615384437e+01
5.465507692307692622e+01
5.465507692307692622e+01
5.465507692307692622e+01
5.099000000000000199e+01
5.801769230769230745e+01
5.801769230769230745e+01
6.007423076923076621e+01
6.007423076923076621e+01
6.007423076923076621e+01
6.007423076923076621e+01
6.007423076923076621e+01
6.007423076923076621e+01
6.598553846153846791e+01
6.598553846153846791e+01
6.598553846153846791e+01
6.598553846153846791e+01
6.598553846153846791e+01
6.599292307692307702e+01
6.599292307692307702e+01
6.599292307692307702e+01
6.599292307692307702e+01
6.443684615384614744e+01
6.443684615384614744e+01
6.303638461538461257e+01
6.741184615384615597e+01
6.741184615384615597e+01
6.741015384615384676e+01
6.741015384615384676e+01
6.741015384615384676e+01
6.914430769230769158e+01
6.914430769230769158e+01
6.914430769230769158e+01
6.914430769230769158e+01
6.914430769230769158e+01
6.914430769230769158e+01
6.914430769230769158e+01
6.260169230769231064e+01
6.260169230769231064e+01
5.246200000000000330e+01
5.903000000000000114e+01
5.903000000000000114e+01
5.903000000000000114e+01
5.888215384615384806e+01
5.888215384615384806e+01
5.274246153846154073e+01
5.306107692307692503e+01
5.306107692307692503e+01
4.897384615384615358e+01
4.897384615384615358e+01
4.045992307692307577e+01
4.045992307692307577e+01
3.495830769230769164e+01
3.461169230769230865e+01
4.066892307692307895e+01
4.066892307692307895e+01
4.066892307692307895e+01
4.066892307692307895e+01
3.507853846153846433e+01
3.507853846153846433e+01
4.414392307692308037e+01
4.414392307692308037e+01
4.388046153846153885e+01
4.388046153846153885e+01
3.799415384615384284e+01
3.799415384615384284e+01
3.507961538461538709e+01
3.507961538461538709e+01
3.556484615384615466e+01
3.847338461538461729e+01
3.847338461538461729e+01
5.913930769230768902e+01
5.913930769230768902e+01
5.913930769230768902e+01
5.913930769230768902e+01
5.913930769230768902e+01
5.913930769230768902e+01
5.465115384615384642e+01
7.452038461538461434e+01
7.452038461538461434e+01
7.452038461538461434e+01
7.452038461538461434e+01
7.452038461538461434e+01
7.452038461538461434e+01
7.452038461538461434e+01
7.452038461538461434e+01
7.452038461538461434e+01
7.451453846153846428e+01
7.449646153846153140e+01
6.357523076923077099e+01
6.357523076923077099e+01
6.357523076923077099e+01
5.721907692307692628e+01
5.721907692307692628e+01
6.759007692307692139e+01
6.825707692307692298e+01
6.825707692307692298e+01
6.825707692307692298e+01
6.814284615384615051e+01
6.814284615384615051e+01
6.814284615384615051e+01
6.814407692307692344e+01
6.448176923076923117e+01
5.695338461538461416e+01
5.939084615384615518e+01
5.939084615384615518e+01
5.939084615384615518e+01
5.939084615384615518e+01
6.246176923076922805e+01
6.245123076923076866e+01
7.331484615384614756e+01
7.332246153846153902e+01
7.332246153846153902e+01
7.332246153846153902e+01
7.332246153846153902e+01
7.332246153846153902e+01
7.587876923076923674e+01
7.587876923076923674e+01
7.587876923076923674e+01
7.587876923076923674e+01
7.587876923076923674e+01
7.587876923076923674e+01
7.587876923076923674e+01
7.587876923076923674e+01
7.587876923076923674e+01
7.587876923076923674e+01
7.587876923076923674e+01
7.587876923076923674e+01
7.587876923076923674e+01
6.242969230769230649e+01
5.008115384615384613e+01
5.008115384615384613e+01
5.008115384615384613e+01
4.566400000000000148e+01
3.223369230769230853e+01
3.650807692307692065e+01
3.650807692307692065e+01
4.094599999999999795e+01
4.094599999999999795e+01
4.094599999999999795e+01
4.658884615384615557e+01
5.165892307692307384e+01
5.457723076923076633e+01
5.457723076923076633e+01
5.457723076923076633e+01
5.457723076923076633e+01
5.919323076923076599e+01
5.920823076923076655e+01
5.920823076923076655e+01
5.920823076923076655e+01
5.847699999999999676e+01
5.847699999999999676e+01
5.127030769230768925e+01
5.146138461538461684e+01
5.329438461538461524e+01
5.329438461538461524e+01
5.329438461538461524e+01
5.327799999999999869e+01
5.327799999999999869e+01
5.327799999999999869e+01
4.004461538461538339e+01
4.004461538461538339e+01
4.004461538461538339e+01
4.004461538461538339e+01
4.289753846153845984e+01
5.506630769230769573e+01
5.506630769230769573e+01
5.506630769230769573e+01
5.506630769230769573e+01
5.844830769230769363e+01
5.947761538461538322e+01
5.999015384615384505e+01
5.978576923076923322e+01
5.978576923076923322e+01
5.978576923076923322e+01
4.754500000000000171e+01
5.345469230769230506e+01
5.345469230769230506e+01
5.345469230769230506e+01
5.194100000000000250e+01
5.190492307692307605e+01
5.190492307692307605e+01
5.908769230769230774e+01
5.908769230769230774e+01
5.908769230769230774e+01
5.908769230769230774e+01
5.908769230769230774e+01
5.908769230769230774e+01
5.908769230769230774e+01
5.814669230769230523e+01
5.814669230769230523e+01
6.351323076923076627e+01
6.351323076923076627e+01
6.351323076923076627e+01
6.351323076923076627e+01
6.351323076923076627e+01
6.351323076923076627e+01
6.351323076923076627e+01
6.351323076923076627e+01
6.219723076923077087e+01
6.096838461538461473e+01
6.096838461538461473e+01
4.747784615384615137e+01
4.747784615384615137e+01
4.637538461538461831e+01
4.637538461538461831e+01
4.446200000000000330e+01
4.446200000000000330e+01
3.520315384615384602e+01
3.520315384615384602e+01
3.081692307692307864e+01
2.874923076923077048e+01
2.959769230769230930e+01
2.959769230769230930e+01
3.667746153846153589e+01
3.725046153846153629e+01
4.119453846153846399e+01
4.119453846153846399e+01
4.119453846153846399e+01
4.119453846153846399e+01
5.198276923076922884e+01
5.811284615384615648e+01
5.811284615384615648e+01
5.811284615384615648e+01
5.932738461538461650e+01
5.932738461538461650e+01
5.932546153846153913e+01
5.932546153846153913e+01
5.932546153846153913e+01
5.924792307692307958e+01
5.924792307692307958e+01
4.902469230769230535e+01
4.902469230769230535e+01
4.732153846153845933e+01
4.732153846153845933e+01
4.732153846153845933e+01
4.732153846153845933e+01
4.209046153846153970e+01
4.179153846153845819e+01
4.179153846153845819e+01
2.664607692307692233e+01
2.235261538461538322e+01
3.491215384615384920e+01
3.491215384615384920e+01
3.491215384615384920e+01
3.732030769230769351e+01
3.732030769230769351e+01
3.732030769230769351e+01
3.730653846153845876e+01
3.730653846153845876e+01
3.517153846153846075e+01
4.753515384615384676e+01
4.753515384615384676e+01
4.767269230769230859e+01
4.767269230769230859e+01
4.824946153846153862e+01
4.824946153846153862e+01
4.824946153846153862e+01
4.648823076923076769e+01
4.648823076923076769e+01
4.497469230769230819e+01
3.677584615384615319e+01
3.802492307692307349e+01
3.802492307692307349e+01
3.623161538461538811e+01
3.623161538461538811e+01
4.006753846153846155e+01
4.136792307692307702e+01
4.136792307692307702e+01
4.143207692307692014e+01
4.143207692307692014e+01
5.325038461538461831e+01
5.325038461538461831e+01
5.325038461538461831e+01
5.325038461538461831e+01
5.334415384615384426e+01
5.334415384615384426e+01
5.334415384615384426e+01
5.334415384615384426e+01
5.334415384615384426e+01
5.334415384615384426e+01
5.334415384615384426e+01
4.932923076923076877e+01
4.932923076923076877e+01
4.932923076923076877e+01
4.932923076923076877e+01
4.932923076923076877e+01
4.932923076923076877e+01
3.355538461538461803e+01
3.451638461538461655e+01
3.451638461538461655e+01
2.455653846153846231e+01
3.608469230769230762e+01
3.608469230769230762e+01
3.608469230769230762e+01
3.608469230769230762e+01
3.523276923076922884e+01
3.523276923076922884e+01
5.581446153846153635e+01
5.581446153846153635e+01
5.583276923076923026e+01
5.583276923076923026e+01
5.583276923076923026e+01
5.586153846153845848e+01
5.586153846153845848e+01
5.601315384615384829e+01
5.603815384615384687e+01
5.603815384615384687e+01
5.603815384615384687e+01
5.603815384615384687e+01
4.973838461538461786e+01
4.973838461538461786e+01
5.193484615384615211e+01
5.193484615384615211e+01
5.193484615384615211e+01
5.193484615384615211e+01
5.193484615384615211e+01
5.193484615384615211e+01
5.193484615384615211e+01
5.027838461538461701e+01
5.027838461538461701e+01
5.027838461538461701e+01
5.022892307692307412e+01
4.830215384615384266e+01
4.830215384615384266e+01
3.716400000000000148e+01
3.768299999999999983e+01
3.768299999999999983e+01
3.760530769230769010e+01
3.760530769230769010e+01
3.025938461538461510e+01
3.025938461538461510e+01
3.208315384615384858e+01
3.208315384615384858e+01
3.208315384615384858e+01
3.142630769230769161e+01
3.012300000000000111e+01
3.196438461538461695e+01
3.196438461538461695e+01
3.196438461538461695e+01
3.196438461538461695e+01
3.196438461538461695e+01
3.196438461538461695e+01
3.196438461538461695e+01
3.196438461538461695e+01
3.196438461538461695e+01
2.032700000000000173e+01
1.948546153846153928e+01
1.868892307692307853e+01
1.868892307692307853e+01
1.682276923076923225e+01
2.747638461538461385e+01
2.747638461538461385e+01
2.747638461538461385e+01
2.747638461538461385e+01
3.632561538461538220e+01
3.632561538461538220e+01
3.656030769230769550e+01
3.656030769230769550e+01
3.656030769230769550e+01
3.656030769230769550e+01
3.611769230769230887e+01
3.611769230769230887e+01
3.698276923076922884e+01
3.698276923076922884e+01
3.698276923076922884e+01
3.698276923076922884e+01
3.658569230769230529e+01
3.658569230769230529e+01
3.658569230769230529e+01
2.820523076923076999e+01
2.820523076923076999e+01
2.820523076923076999e+01
2.213176923076922975e+01
2.996553846153846123e+01
3.027969230769230791e+01
3.027969230769230791e+01
3.026423076923076749e+01
3.026423076923076749e+01
2.590084615384615319e+01
2.985569230769230842e+01
3.001607692307692332e+01
3.001607692307692332e+01
2.631192307692307608e+01
2.655999999999999872e+01
3.375684615384615483e+01
3.375684615384615483e+01
3.375684615384615483e+01
3.375684615384615483e+01
3.375684615384615483e+01
3.498030769230769010e+01
3.498030769230769010e+01
3.498030769230769010e+01
3.498030769230769010e+01
3.498030769230769010e+01
3.498030769230769010e+01
3.498030769230769010e+01
2.142869230769230882e+01
2.430992307692307719e+01
2.430992307692307719e+01
2.430992307692307719e+01
2.023369230769230853e+01
2.023369230769230853e+01
3.556253846153845899e+01
3.559730769230769454e+01
3.559730769230769454e+01
3.598469230769230620e+01
3.598469230769230620e+01
3.598469230769230620e+01
3.651384615384615273e+01
3.651384615384615273e+01
3.646423076923076678e+01
3.646423076923076678e+01
3.646423076923076678e+01
3.236515384615384505e+01
3.236515384615384505e+01
3.236515384615384505e+01
2.163561538461538447e+01
2.658738461538461451e+01
2.658738461538461451e+01
2.658738461538461451e+01
2.658292307692307688e+01
2.232261538461538564e+01
2.232261538461538564e+01
1.702430769230769059e+01
1.685007692307692295e+01
1.882600000000000051e+01
1.882600000000000051e+01
1.882600000000000051e+01
1.342769230769230759e+01
1.420469230769230684e+01
1.635153846153846047e+01
1.635153846153846047e+01
2.605738461538461692e+01
2.605738461538461692e+01
2.605738461538461692e+01
2.605738461538461692e+01
2.646600000000000108e+01
2.651392307692307782e+01
2.651392307692307782e+01
2.651392307692307782e+01
2.495730769230769397e+01
2.495730769230769397e+01
1.745761538461538365e+01
1.368969230769230805e+01
1.366138461538461613e+01
1.498269230769230731e+01
1.482015384615384690e+01
1.408423076923076955e+01
1.408423076923076955e+01
1.198515384615384605e+01
2.569392307692307753e+01
2.569392307692307753e+01
2.569392307692307753e+01
2.569392307692307753e+01
2.569392307692307753e+01
2.695438461538461539e+01
2.695438461538461539e+01
2.695438461538461539e+01
2.674615384615384528e+01
2.480976923076923057e+01
2.480546153846153956e+01
1.663484615384615495e+01
1.503515384615384676e+01
1.683492307692307577e+01
1.872053846153846024e+01
1.872053846153846024e+01
1.701415384615384596e+01
1.839215384615384608e+01
1.839215384615384608e+01
1.839215384615384608e+01
1.609100000000000108e+01
1.628030769230769081e+01
1.628030769230769081e+01
1.803930769230769116e+01
1.803930769230769116e+01
1.803930769230769116e+01
2.055569230769230771e+01
2.055569230769230771e+01
2.055569230769230771e+01
2.055569230769230771e+01
2.089769230769230646e+01
2.089769230769230646e+01
2.089769230769230646e+01
1.886692307692307580e+01
1.887099999999999866e+01
1.706353846153846021e+01
1.706353846153846021e+01
1.269423076923076898e+01
1.413646153846153908e+01
1.416476923076923100e+01
1.138369230769230711e+01
1.288876923076923120e+01
1.274969230769230855e+01
1.202669230769230779e+01
1.780999999999999872e+01
1.780999999999999872e+01
1.780999999999999872e+01
1.780999999999999872e+01
1.772369230769230697e+01
1.772369230769230697e+01
1.342092307692307607e+01
1.848161538461538456e+01
2.321130769230769175e+01
2.321130769230769175e+01
2.321130769230769175e+01
2.321130769230769175e+01
2.321130769230769175e+01
1.804453846153846186e+01
2.436592307692307813e+01
2.436592307692307813e+01
2.436592307692307813e+01
2.436592307692307813e+01
2.415700000000000003e+01
2.422730769230769354e+01
2.422730769230769354e+01
2.422730769230769354e+01
2.107123076923076965e+01
2.107123076923076965e+01
2.083599999999999852e+01
1.806330769230769207e+01
1.806330769230769207e+01
1.876492307692307548e+01
1.876492307692307548e+01
1.700807692307692420e+01
1.424115384615384627e+01
2.383500000000000085e+01
2.383500000000000085e+01
2.383500000000000085e+01
2.383500000000000085e+01
2.519923076923076977e+01
2.519923076923076977e+01
2.519923076923076977e+01
2.409407692307692272e+01
2.409400000000000119e+01
2.409392307692307611e+01
2.065030769230769181e+01
2.065030769230769181e+01
2.065030769230769181e+01
2.065030769230769181e+01
1.167207692307692390e+01
1.167207692307692390e+01
1.245153846153846189e+01
1.245153846153846189e+01
1.245153846153846189e+01
1.244769230769230717e+01
7.222076923076922839e+00
7.222076923076922839e+00
8.529384615384614676e+00
8.529384615384614676e+00
9.347923076923077446e+00
9.658076923076922782e+00
9.605692307692308418e+00
8.322307692307692406e+00
8.322307692307692406e+00
