# Supplementary material for: An experimentally-informed polymer model reveals high resolution organization of genomic loci
Source: Nat Commun. 2026 Feb 4;17:2338. doi: 10.1038/s41467-026-68928-w (PMC12979793; doi:10.1038/s41467-026-68928-w)
Supplement: Supplementary file 4 — Source Data [file 41467_2026_68928_MOESM4_ESM.zip › Source_Data/Fig7/source_data_fig_7d_avg.txt]

1.667646153846153823e+01
1.668053846153846109e+01
1.668053846153846109e+01
1.670453846153846200e+01
1.858146153846153936e+01
1.858146153846153936e+01
1.858146153846153936e+01
1.858146153846153936e+01
1.663192307692307637e+01
1.663192307692307637e+01
1.620400000000000063e+01
1.620400000000000063e+01
1.096153846153846168e+01
1.733546153846153715e+01
1.797992307692307534e+01
1.797992307692307534e+01
1.722584615384615248e+01
1.648053846153846180e+01
2.047915384615384582e+01
2.049007692307692352e+01
2.049007692307692352e+01
1.955384615384615543e+01
2.289715384615384508e+01
2.289715384615384508e+01
2.369276923076922969e+01
2.383215384615384735e+01
2.167084615384615276e+01
2.635423076923077090e+01
2.635423076923077090e+01
2.826146153846153908e+01
2.826146153846153908e+01
3.376853846153846206e+01
3.759246153846153504e+01
3.759246153846153504e+01
4.013907692307692088e+01
4.013907692307692088e+01
4.013907692307692088e+01
4.021392307692307355e+01
4.021392307692307355e+01
4.378846153846154010e+01
5.439453846153845973e+01
5.439453846153845973e+01
5.439453846153845973e+01
5.439184615384615284e+01
5.439184615384615284e+01
5.439184615384615284e+01
5.439184615384615284e+01
5.439184615384615284e+01
4.554053846153846052e+01
4.554053846153846052e+01
3.904684615384615398e+01
4.342223076923077230e+01
4.342223076923077230e+01
4.342223076923077230e+01
4.422446153846154004e+01
4.672223076923076945e+01
5.039553846153846450e+01
5.587546153846153629e+01
5.586961538461538623e+01
5.586961538461538623e+01
5.586961538461538623e+01
5.586961538461538623e+01
4.990046153846154198e+01
4.990046153846154198e+01
4.465438461538461468e+01
6.065400000000000347e+01
6.322661538461538555e+01
6.322661538461538555e+01
6.322661538461538555e+01
6.322661538461538555e+01
6.322661538461538555e+01
6.322661538461538555e+01
5.897253846153846268e+01
5.897253846153846268e+01
5.897253846153846268e+01
5.794838461538461871e+01
5.794838461538461871e+01
5.006707692307692525e+01
5.006707692307692525e+01
4.784461538461538765e+01
4.560638461538461286e+01
5.905053846153845853e+01
5.905053846153845853e+01
5.905053846153845853e+01
5.892284615384615165e+01
6.524661538461538157e+01
6.524661538461538157e+01
6.599338461538461331e+01
6.599338461538461331e+01
6.598076923076922640e+01
6.528215384615384664e+01
6.528215384615384664e+01
5.348907692307692230e+01
5.640046153846154198e+01
6.157892307692307554e+01
6.157892307692307554e+01
6.157892307692307554e+01
6.157892307692307554e+01
5.835407692307692429e+01
5.835407692307692429e+01
5.835407692307692429e+01
5.835407692307692429e+01
5.835407692307692429e+01
4.427415384615384397e+01
4.310246153846154016e+01
5.779084615384615375e+01
5.779084615384615375e+01
6.003446153846153521e+01
6.198284615384615392e+01
6.198284615384615392e+01
6.143315384615384289e+01
6.143315384615384289e+01
6.143315384615384289e+01
3.723061538461538333e+01
3.912376923076923418e+01
5.240753846153846496e+01
6.995099999999999341e+01
6.995099999999999341e+01
6.995099999999999341e+01
6.995099999999999341e+01
6.995099999999999341e+01
6.995099999999999341e+01
6.995099999999999341e+01
6.934546153846153516e+01
7.079061538461537850e+01
7.027430769230768703e+01
7.235492307692307179e+01
7.251807692307691866e+01
7.074961538461538169e+01
7.074961538461538169e+01
7.003992307692307406e+01
7.003992307692307406e+01
7.003992307692307406e+01
5.573653846153845848e+01
5.573653846153845848e+01
4.940876923076923077e+01
6.781946153846153891e+01
6.781946153846153891e+01
6.781946153846153891e+01
6.781946153846153891e+01
6.537800000000000011e+01
6.537800000000000011e+01
6.644276923076922969e+01
6.644269230769231172e+01
8.183061538461538476e+01
8.183061538461538476e+01
8.183061538461538476e+01
8.183061538461538476e+01
8.273969230769230876e+01
8.273969230769230876e+01
8.273969230769230876e+01
8.273969230769230876e+01
8.273969230769230876e+01
8.273969230769230876e+01
8.273969230769230876e+01
8.273969230769230876e+01
7.497169230769230808e+01
7.497169230769230808e+01
6.992330769230768794e+01
7.036346153846153584e+01
7.281538461538461604e+01
7.281600000000000250e+01
7.281600000000000250e+01
7.281600000000000250e+01
7.281600000000000250e+01
6.508061538461538476e+01
5.832846153846153925e+01
5.832846153846153925e+01
5.535630769230769488e+01
5.535630769230769488e+01
4.878107692307692389e+01
5.396300000000000097e+01
5.396300000000000097e+01
5.395230769230769141e+01
4.623653846153845848e+01
4.623653846153845848e+01
4.032315384615384346e+01
4.032315384615384346e+01
4.625646153846153652e+01
4.625646153846153652e+01
4.596530769230768954e+01
4.254507692307691968e+01
4.254507692307691968e+01
4.139699999999999847e+01
4.139699999999999847e+01
3.607146153846154135e+01
4.201515384615384363e+01
4.740346153846153499e+01
4.861692307692307935e+01
4.861692307692307935e+01
4.861692307692307935e+01
5.114684615384615540e+01
5.888461538461538680e+01
5.888461538461538680e+01
5.888461538461538680e+01
5.888461538461538680e+01
5.798053846153845825e+01
5.658192307692307566e+01
6.425792307692307759e+01
6.425792307692307759e+01
6.425792307692307759e+01
6.425792307692307759e+01
6.425792307692307759e+01
6.425792307692307759e+01
6.425792307692307759e+01
5.861553846153846337e+01
5.861553846153846337e+01
5.685215384615384693e+01
3.884846153846153527e+01
3.238215384615384806e+01
3.522246153846153760e+01
3.522246153846153760e+01
3.476507692307692565e+01
3.476507692307692565e+01
3.476507692307692565e+01
3.476507692307692565e+01
2.606046153846153857e+01
3.798553846153846081e+01
3.798661538461538356e+01
3.798661538461538356e+01
3.565223076923076917e+01
4.466961538461538339e+01
5.963138461538461854e+01
5.963138461538461854e+01
5.963138461538461854e+01
6.318584615384615688e+01
6.318584615384615688e+01
6.342553846153845853e+01
6.342553846153845853e+01
6.195053846153846422e+01
6.195053846153846422e+01
6.195053846153846422e+01
5.242392307692307440e+01
5.878615384615384443e+01
5.878615384615384443e+01
5.890699999999999648e+01
6.059338461538461473e+01
6.059338461538461473e+01
5.831176923076922947e+01
5.251684615384615284e+01
5.744669230769230950e+01
6.057030769230769351e+01
6.057030769230769351e+01
6.057030769230769351e+01
6.057030769230769351e+01
6.002307692307692122e+01
4.038600000000000279e+01
4.222699999999999676e+01
6.510146153846153538e+01
6.510146153846153538e+01
6.510146153846153538e+01
6.507438461538461638e+01
6.425807692307692776e+01
6.425807692307692776e+01
5.265469230769230791e+01
6.610623076923076269e+01
6.610623076923076269e+01
6.610623076923076269e+01
6.574869230769230910e+01
6.574869230769230910e+01
6.648646153846154050e+01
6.648646153846154050e+01
6.648646153846154050e+01
6.505992307692307008e+01
6.505992307692307008e+01
3.939115384615384841e+01
4.227369230769230768e+01
4.436384615384615415e+01
6.636038461538461775e+01
6.636038461538461775e+01
6.636038461538461775e+01
6.732153846153846644e+01
6.732153846153846644e+01
6.166615384615384698e+01
7.389130769230769147e+01
7.389130769230769147e+01
7.389869230769231478e+01
7.389869230769231478e+01
8.002546153846154198e+01
8.002546153846154198e+01
8.002546153846154198e+01
8.090692307692307850e+01
8.304046153846154255e+01
8.304046153846154255e+01
8.306192307692307963e+01
8.306192307692307963e+01
8.243007692307692480e+01
8.243007692307692480e+01
8.243007692307692480e+01
6.845415384615384369e+01
6.845415384615384369e+01
5.096830769230768965e+01
5.096830769230768965e+01
4.578176923076922833e+01
4.578176923076922833e+01
3.001269230769230845e+01
4.522846153846153783e+01
4.522846153846153783e+01
5.400107692307692275e+01
5.400107692307692275e+01
5.400107692307692275e+01
5.400107692307692275e+01
5.400107692307692275e+01
5.651753846153846439e+01
5.651753846153846439e+01
5.651753846153846439e+01
5.651753846153846439e+01
4.126130769230768891e+01
4.236653846153846104e+01
4.236653846153846104e+01
5.025330769230769334e+01
5.540561538461538760e+01
5.562961538461538424e+01
5.565369230769231024e+01
4.929830769230769505e+01
4.796961538461538765e+01
5.505184615384615654e+01
6.223376923076923362e+01
6.328846153846154010e+01
6.567684615384615654e+01
6.567684615384615654e+01
6.626561538461538703e+01
6.629515384615385187e+01
6.629515384615385187e+01
6.505107692307691991e+01
6.360253846153845814e+01
5.870499999999999829e+01
5.660969230769230620e+01
5.660969230769230620e+01
5.808630769230769175e+01
5.808630769230769175e+01
5.808630769230769175e+01
5.626076923076922753e+01
5.626076923076922753e+01
5.507592307692307543e+01
5.553592307692307628e+01
5.553592307692307628e+01
5.377469230769230535e+01
5.377469230769230535e+01
5.377469230769230535e+01
5.695884615384615302e+01
5.695884615384615302e+01
5.695884615384615302e+01
5.695884615384615302e+01
5.695884615384615302e+01
3.944046153846154112e+01
4.296000000000000085e+01
4.942392307692307440e+01
4.927892307692307838e+01
7.108846153846154436e+01
7.108846153846154436e+01
7.108846153846154436e+01
7.108846153846154436e+01
7.108846153846154436e+01
7.227992307692308316e+01
7.227992307692308316e+01
7.227992307692308316e+01
7.227992307692308316e+01
6.661053846153846791e+01
6.379899999999999949e+01
6.339723076923076661e+01
6.248861538461538601e+01
6.248861538461538601e+01
4.950300000000000011e+01
4.950300000000000011e+01
3.988338461538461388e+01
4.623476923076923129e+01
5.081384615384615699e+01
5.081384615384615699e+01
4.969538461538461860e+01
4.969538461538461860e+01
4.282576923076923237e+01
5.007984615384615523e+01
5.007984615384615523e+01
5.213776923076922998e+01
5.509161538461538754e+01
5.509161538461538754e+01
4.574415384615384284e+01
5.603369230769230569e+01
5.603369230769230569e+01
5.603369230769230569e+01
5.851438461538461411e+01
5.985276923076923339e+01
5.986153846153845848e+01
5.668099999999999739e+01
6.107300000000000040e+01
6.107300000000000040e+01
6.083515384615384392e+01
6.083515384615384392e+01
6.031784615384615478e+01
6.031784615384615478e+01
6.499207692307692241e+01
6.503330769230768738e+01
6.503330769230768738e+01
6.566361538461538316e+01
6.566361538461538316e+01
6.566769230769230603e+01
6.217046153846153800e+01
6.217046153846153800e+01
6.065692307692307850e+01
6.065692307692307850e+01
6.065692307692307850e+01
4.758223076923076889e+01
5.558284615384615535e+01
6.088130769230769346e+01
6.088130769230769346e+01
6.139915384615384397e+01
6.139915384615384397e+01
5.594523076923076843e+01
6.406000000000000227e+01
6.406000000000000227e+01
7.145253846153846666e+01
7.145253846153846666e+01
7.145253846153846666e+01
6.717176923076922890e+01
7.995546153846153459e+01
7.995546153846153459e+01
8.029215384615385176e+01
8.069876923076922992e+01
8.069876923076922992e+01
7.855776923076922458e+01
7.855776923076922458e+01
7.855776923076922458e+01
6.215215384615384409e+01
7.730846153846154323e+01
7.730846153846154323e+01
7.730846153846154323e+01
7.730846153846154323e+01
7.730846153846154323e+01
7.730846153846154323e+01
7.730846153846154323e+01
7.370461538461537998e+01
7.033046153846153459e+01
7.075815384615384573e+01
7.075230769230769567e+01
7.075230769230769567e+01
6.660838461538462241e+01
6.660838461538462241e+01
6.660838461538462241e+01
6.660838461538462241e+01
6.660838461538462241e+01
7.076576923076923720e+01
7.632423076923076621e+01
7.634323076923077167e+01
7.439430769230769158e+01
9.709823076923076712e+01
9.709823076923076712e+01
9.709823076923076712e+01
9.709823076923076712e+01
9.709823076923076712e+01
9.709823076923076712e+01
9.709823076923076712e+01
9.711230769230769511e+01
9.711230769230769511e+01
9.711230769230769511e+01
9.711230769230769511e+01
9.711230769230769511e+01
8.417423076923077474e+01
8.015792307692308327e+01
8.016969230769230137e+01
8.016969230769230137e+01
7.622876923076923106e+01
7.622876923076923106e+01
7.565876923076922367e+01
7.318999999999999773e+01
7.318999999999999773e+01
7.016184615384615597e+01
7.225284615384614995e+01
7.225284615384614995e+01
8.707823076923077110e+01
8.707823076923077110e+01
8.707823076923077110e+01
8.707823076923077110e+01
8.707823076923077110e+01
8.707823076923077110e+01
8.703515384615384676e+01
8.671892307692307611e+01
8.671892307692307611e+01
8.671892307692307611e+01
8.514484615384616006e+01
8.514484615384616006e+01
8.514484615384616006e+01
8.514484615384616006e+01
8.514484615384616006e+01
6.988738461538461877e+01
6.988738461538461877e+01
7.333299999999999841e+01
7.333299999999999841e+01
7.333299999999999841e+01
7.077700000000000102e+01
7.077700000000000102e+01
7.077700000000000102e+01
5.722999999999999687e+01
4.278438461538461723e+01
4.679453846153845831e+01
4.679453846153845831e+01
4.746761538461538521e+01
4.746761538461538521e+01
5.786123076923077235e+01
6.512107692307692730e+01
6.541146153846153766e+01
6.353953846153846285e+01
6.134492307692307378e+01
6.452415384615385108e+01
6.452415384615385108e+01
6.452415384615385108e+01
5.696330769230769420e+01
5.795861538461538487e+01
6.569238461538461138e+01
6.569238461538461138e+01
6.569238461538461138e+01
6.569238461538461138e+01
6.382907692307692571e+01
6.384053846153846479e+01
6.227307692307692122e+01
6.044392307692307753e+01
6.660838461538462241e+01
6.660838461538462241e+01
6.726961538461537771e+01
6.726961538461537771e+01
6.552684615384615086e+01
6.552684615384615086e+01
5.501500000000000057e+01
6.984123076923077633e+01
6.984123076923077633e+01
6.984123076923077633e+01
7.367523076923076530e+01
7.672107692307692162e+01
7.672107692307692162e+01
8.674800000000000466e+01
8.674800000000000466e+01
8.674800000000000466e+01
8.729376923076922878e+01
8.729376923076922878e+01
8.729376923076922878e+01
8.729376923076922878e+01
8.729376923076922878e+01
8.538707692307691843e+01
8.299376923076923163e+01
7.495269230769230262e+01
7.495269230769230262e+01
7.495269230769230262e+01
6.571046153846154425e+01
9.024099999999999966e+01
9.024099999999999966e+01
9.024099999999999966e+01
9.024099999999999966e+01
9.024099999999999966e+01
9.024099999999999966e+01
9.024099999999999966e+01
9.024099999999999966e+01
9.053023076923076928e+01
9.053023076923076928e+01
9.053023076923076928e+01
8.838523076923077326e+01
8.601707692307692810e+01
8.668430769230769783e+01
8.668430769230769783e+01
8.254399999999999693e+01
8.254399999999999693e+01
8.067700000000000671e+01
8.067700000000000671e+01
7.370330769230768908e+01
7.370330769230768908e+01
7.370330769230768908e+01
6.962615384615384073e+01
6.962615384615384073e+01
6.962615384615384073e+01
6.962615384615384073e+01
6.962615384615384073e+01
6.962615384615384073e+01
4.514215384615384608e+01
4.026453846153846428e+01
6.680623076923076553e+01
6.680623076923076553e+01
6.680623076923076553e+01
6.680623076923076553e+01
6.806015384615385244e+01
6.806123076923077519e+01
7.240546153846153743e+01
7.240546153846153743e+01
7.240546153846153743e+01
7.240546153846153743e+01
6.859253846153846723e+01
6.859253846153846723e+01
6.917107692307692446e+01
6.917107692307692446e+01
7.590600000000000591e+01
7.590600000000000591e+01
7.590600000000000591e+01
7.590600000000000591e+01
7.590600000000000591e+01
7.590600000000000591e+01
7.590600000000000591e+01
7.590600000000000591e+01
7.214615384615385096e+01
6.030630769230769062e+01
6.030630769230769062e+01
6.030630769230769062e+01
6.030630769230769062e+01
7.432676923076923003e+01
7.432676923076923003e+01
7.432676923076923003e+01
7.432676923076923003e+01
7.432676923076923003e+01
7.453830769230769704e+01
7.453830769230769704e+01
7.453830769230769704e+01
7.453830769230769704e+01
7.453830769230769704e+01
4.629646153846153567e+01
7.178600000000000136e+01
7.178600000000000136e+01
7.178600000000000136e+01
7.332176923076923458e+01
7.332176923076923458e+01
7.332176923076923458e+01
7.332176923076923458e+01
6.572700000000000387e+01
6.302807692307692378e+01
6.506746153846154357e+01
6.506746153846154357e+01
6.506746153846154357e+01
6.506746153846154357e+01
6.506746153846154357e+01
4.963223076923076604e+01
4.690523076923076928e+01
5.817969230769230649e+01
5.818761538461538407e+01
6.180692307692307708e+01
6.180692307692307708e+01
5.976723076923077116e+01
5.801423076923077105e+01
6.753992307692307406e+01
6.755569230769231126e+01
6.732192307692307054e+01
6.038323076923077082e+01
6.158346153846154181e+01
6.158346153846154181e+01
5.868238461538461337e+01
5.432984615384615523e+01
5.432984615384615523e+01
5.494299999999999784e+01
5.494299999999999784e+01
5.466846153846153555e+01
5.466846153846153555e+01
3.714138461538461655e+01
3.255392307692307696e+01
5.812784615384615705e+01
5.817384615384615643e+01
5.817384615384615643e+01
5.817384615384615643e+01
5.832323076923076854e+01
5.832323076923076854e+01
5.832323076923076854e+01
4.541653846153845819e+01
5.195384615384615046e+01
5.541576923076922867e+01
5.541576923076922867e+01
5.351184615384615739e+01
5.108607692307692361e+01
5.109253846153846013e+01
4.703000000000000114e+01
4.667015384615384477e+01
4.714861538461538260e+01
4.714861538461538260e+01
4.714861538461538260e+01
4.350084615384615461e+01
4.080123076923077008e+01
4.080123076923077008e+01
3.984823076923076712e+01
3.261869230769230654e+01
4.896000000000000085e+01
4.896000000000000085e+01
4.896000000000000085e+01
4.815492307692307605e+01
4.537653846153845905e+01
5.716799999999999926e+01
5.760907692307691974e+01
5.808869230769230541e+01
5.808869230769230541e+01
5.541307692307692179e+01
5.541307692307692179e+01
5.166053846153846507e+01
5.166053846153846507e+01
5.695384615384615046e+01
5.695384615384615046e+01
5.801353846153845950e+01
5.801353846153845950e+01
5.801353846153845950e+01
5.801123076923077093e+01
5.207892307692307554e+01
6.152384615384615074e+01
6.152384615384615074e+01
6.195715384615384380e+01
6.287269230769230433e+01
6.287269230769230433e+01
6.287269230769230433e+01
6.409869230769230342e+01
6.409869230769230342e+01
6.379707692307692213e+01
6.883915384615384880e+01
6.883915384615384880e+01
6.883915384615384880e+01
7.281269230769230205e+01
7.310676923076923117e+01
7.310676923076923117e+01
7.233807692307692605e+01
7.232030769230769351e+01
5.220484615384615523e+01
5.621099999999999852e+01
5.621099999999999852e+01
6.444284615384614767e+01
6.746715384615384892e+01
6.746715384615384892e+01
6.746715384615384892e+01
6.911476923076922674e+01
6.911476923076922674e+01
6.911476923076922674e+01
6.911476923076922674e+01
6.530446153846153834e+01
6.616038461538461490e+01
6.616038461538461490e+01
6.616038461538461490e+01
6.340423076923077161e+01
6.271638461538461229e+01
5.680453846153846342e+01
5.479446153846154033e+01
4.250723076923076604e+01
4.250723076923076604e+01
3.534961538461538311e+01
3.626284615384615506e+01
3.708800000000000097e+01
4.319538461538461860e+01
4.583169230769230751e+01
4.577453846153846229e+01
4.599376923076923163e+01
4.599376923076923163e+01
4.845569230769230984e+01
4.845569230769230984e+01
4.824423076923076792e+01
4.459907692307692173e+01
4.196876923076923305e+01
4.088499999999999801e+01
4.479761538461538350e+01
5.176784615384615051e+01
5.176784615384615051e+01
5.176784615384615051e+01
4.782923076923076877e+01
5.423753846153846325e+01
5.423753846153846325e+01
4.928476923076922844e+01
5.712192307692307480e+01
5.712192307692307480e+01
5.911576923076923151e+01
5.911576923076923151e+01
5.848315384615384716e+01
5.848315384615384716e+01
4.780038461538461547e+01
6.982607692307692560e+01
6.982607692307692560e+01
6.982607692307692560e+01
6.982607692307692560e+01
7.088307692307692776e+01
7.088307692307692776e+01
7.088307692307692776e+01
7.302930769230769670e+01
7.302930769230769670e+01
7.302930769230769670e+01
7.302930769230769670e+01
7.188730769230768658e+01
7.166715384615385176e+01
6.861676923076923629e+01
6.861676923076923629e+01
6.861676923076923629e+01
5.906246153846154101e+01
5.906246153846154101e+01
5.730069230769230870e+01
5.730069230769230870e+01
5.532000000000000028e+01
5.532000000000000028e+01
4.828123076923076695e+01
3.494038461538461604e+01
3.731730769230769340e+01
4.880053846153845853e+01
4.929292307692307418e+01
4.929292307692307418e+01
4.929292307692307418e+01
3.905638461538461570e+01
5.557438461538461638e+01
5.557438461538461638e+01
5.638530769230769124e+01
5.634815384615384914e+01
5.446784615384615336e+01
5.678792307692307872e+01
5.678792307692307872e+01
6.583938461538461695e+01
6.583938461538461695e+01
7.959561538461538532e+01
7.959561538461538532e+01
7.959561538461538532e+01
7.959561538461538532e+01
7.963415384615385051e+01
7.963415384615385051e+01
7.963415384615385051e+01
7.755230769230769283e+01
7.755230769230769283e+01
7.824569230769230899e+01
7.824569230769230899e+01
7.824569230769230899e+01
7.824569230769230899e+01
7.820492307692308032e+01
6.918561538461538873e+01
6.918561538461538873e+01
6.918561538461538873e+01
4.721123076923076667e+01
4.784799999999999898e+01
5.185938461538461297e+01
5.185938461538461297e+01
5.232507692307692082e+01
5.232507692307692082e+01
5.228384615384615586e+01
5.077484615384615552e+01
5.077484615384615552e+01
5.623838461538461786e+01
7.123007692307692196e+01
7.123007692307692196e+01
7.123007692307692196e+01
7.123007692307692196e+01
7.123007692307692196e+01
7.120407692307692571e+01
7.001476923076923242e+01
5.137330769230769079e+01
6.001561538461538703e+01
6.049869230769230910e+01
5.934015384615384647e+01
6.206692307692307509e+01
6.206692307692307509e+01
6.100007692307692508e+01
6.100007692307692508e+01
6.100007692307692508e+01
6.100007692307692508e+01
6.100007692307692508e+01
6.100007692307692508e+01
3.591915384615384710e+01
3.699707692307692497e+01
4.856630769230769573e+01
5.720499999999999829e+01
5.720499999999999829e+01
6.325869230769230711e+01
6.325869230769230711e+01
6.325869230769230711e+01
6.325869230769230711e+01
6.325869230769230711e+01
6.325869230769230711e+01
6.325869230769230711e+01
6.126353846153845950e+01
6.126353846153845950e+01
5.951207692307692554e+01
5.951038461538461632e+01
5.971369230769230541e+01
5.971369230769230541e+01
5.971369230769230541e+01
5.971369230769230541e+01
5.811423076923077247e+01
5.765261538461538748e+01
5.112653846153845905e+01
5.112653846153845905e+01
4.690976923076922844e+01
4.690538461538461235e+01
4.690538461538461235e+01
4.669469230769230705e+01
4.669469230769230705e+01
4.669469230769230705e+01
4.669469230769230705e+01
4.669469230769230705e+01
4.669469230769230705e+01
3.463284615384615250e+01
2.964699999999999847e+01
4.139469230769230990e+01
4.139469230769230990e+01
4.539099999999999824e+01
4.539369230769230512e+01
4.539369230769230512e+01
4.539369230769230512e+01
4.539369230769230512e+01
4.539369230769230512e+01
4.539369230769230512e+01
4.157738461538461650e+01
4.318892307692307497e+01
4.315692307692307850e+01
4.379253846153846297e+01
4.379253846153846297e+01
4.379269230769230603e+01
4.379153846153845819e+01
4.379153846153845819e+01
4.379153846153845819e+01
3.853407692307692400e+01
3.853407692307692400e+01
3.853407692307692400e+01
3.951599999999999824e+01
3.951599999999999824e+01
3.910007692307692651e+01
3.882800000000000296e+01
3.882800000000000296e+01
4.057000000000000028e+01
4.057000000000000028e+01
4.057261538461538208e+01
3.243315384615384289e+01
3.321415384615384880e+01
3.321415384615384880e+01
3.001669230769230623e+01
2.770938461538461439e+01
2.641484615384615253e+01
2.137753846153846027e+01
2.118630769230769317e+01
2.118630769230769317e+01
2.642800000000000082e+01
2.642800000000000082e+01
2.642800000000000082e+01
2.712199999999999989e+01
2.712199999999999989e+01
2.874661538461538512e+01
2.880469230769230649e+01
2.880469230769230649e+01
3.305130769230769516e+01
3.305130769230769516e+01
3.272584615384615603e+01
4.017092307692307429e+01
4.017092307692307429e+01
4.242476923076922901e+01
4.242476923076922901e+01
4.242476923076922901e+01
4.242476923076922901e+01
4.242476923076922901e+01
4.242476923076922901e+01
4.247015384615384903e+01
4.247015384615384903e+01
4.247015384615384903e+01
4.247015384615384903e+01
4.207453846153845944e+01
4.207453846153845944e+01
4.207453846153845944e+01
4.207138461538461627e+01
4.207138461538461627e+01
4.207138461538461627e+01
2.562023076923076914e+01
2.562023076923076914e+01
2.978130769230769204e+01
3.119007692307692281e+01
3.119007692307692281e+01
3.119007692307692281e+01
3.076215384615384707e+01
3.076215384615384707e+01
3.062946153846153763e+01
3.062946153846153763e+01
2.112230769230769312e+01
2.112230769230769312e+01
1.987646153846153751e+01
2.347384615384615358e+01
2.347384615384615358e+01
2.945599999999999952e+01
2.945599999999999952e+01
2.945599999999999952e+01
2.945592307692307799e+01
2.945592307692307799e+01
2.902553846153845996e+01
2.061576923076923151e+01
2.292115384615384599e+01
2.331961538461538552e+01
2.331961538461538552e+01
1.850976923076922986e+01
1.901884615384615529e+01
2.265084615384615319e+01
2.679484615384615509e+01
2.679484615384615509e+01
2.705384615384615543e+01
2.705384615384615543e+01
2.387092307692307713e+01
1.889984615384615552e+01
1.964223076923076761e+01
1.987961538461538424e+01
1.979123076923076852e+01
1.979123076923076852e+01
2.137253846153846126e+01
2.137253846153846126e+01
2.137253846153846126e+01
2.543438461538461581e+01
2.543438461538461581e+01
2.543438461538461581e+01
2.543438461538461581e+01
2.543438461538461581e+01
2.543438461538461581e+01
2.486199999999999832e+01
2.486199999999999832e+01
2.486523076923077014e+01
2.485453846153846058e+01
2.485453846153846058e+01
1.988299999999999912e+01
1.988299999999999912e+01
1.988299999999999912e+01
2.057061538461538319e+01
2.057061538461538319e+01
2.364023076923076871e+01
2.364023076923076871e+01
2.362999999999999901e+01
2.362999999999999901e+01
1.844138461538461371e+01
1.844138461538461371e+01
1.390399999999999991e+01
