# Supplementary material for: An experimentally-informed polymer model reveals high resolution organization of genomic loci
Source: Nat Commun. 2026 Feb 4;17:2338. doi: 10.1038/s41467-026-68928-w (PMC12979793; doi:10.1038/s41467-026-68928-w)
Supplement: Supplementary file 4 — Source Data [file 41467_2026_68928_MOESM4_ESM.zip › Source_Data/Fig7/source_data_fig_7a_std.txt]

7.357481154120040401e+01
7.357481154120040401e+01
8.204634187619262775e+01
8.270671185553887028e+01
8.083737635357918805e+01
8.836296919448341214e+01
8.836296919448341214e+01
9.247894382416092185e+01
9.247894382416092185e+01
9.651224304325896242e+01
9.651224304325896242e+01
9.712492476029545685e+01
1.059566225254227163e+02
1.059148930936747064e+02
1.059297635499502519e+02
1.059297635499502519e+02
1.059297635499502519e+02
1.059297635499502519e+02
1.059297635499502519e+02
1.059297635499502519e+02
9.647105443221346377e+01
9.647105443221346377e+01
1.006109529370130531e+02
1.006109529370130531e+02
1.018419671460094378e+02
1.018419671460094378e+02
1.018391284474458445e+02
1.018391284474458445e+02
1.018391284474458445e+02
1.018391284474458445e+02
1.012576683752908195e+02
1.012576683752908195e+02
9.935946139435479552e+01
9.973399351108251665e+01
9.973399351108251665e+01
9.973399351108251665e+01
1.094959565391748697e+02
1.094959565391748697e+02
1.177164206215599194e+02
1.177141714970547781e+02
1.177141714970547781e+02
1.177141714970547781e+02
1.177141714970547781e+02
1.193036975205373693e+02
1.193036975205373693e+02
1.193036975205373693e+02
1.180082903726892880e+02
1.169653630530937676e+02
1.169653630530937676e+02
1.145198147120034662e+02
1.145198147120034662e+02
1.093994005861263332e+02
1.148811988352164661e+02
1.148811988352164661e+02
1.148811988352164661e+02
1.148811988352164661e+02
1.150122118622976046e+02
1.150122118622976046e+02
1.136454132232718308e+02
1.119187801948883703e+02
1.129425605892439535e+02
1.129425605892439535e+02
1.129425605892439535e+02
1.129425605892439535e+02
1.119712192299486304e+02
1.119712192299486304e+02
1.051721554776502643e+02
1.051721554776502643e+02
1.030252206654609921e+02
1.030252206654609921e+02
9.089018717627665467e+01
8.895522581911767190e+01
8.895522581911767190e+01
8.455874071756807098e+01
8.455874071756807098e+01
8.434392082560052017e+01
9.028651834852132652e+01
9.028651834852132652e+01
9.028651834852132652e+01
9.261682404542838754e+01
9.261682404542838754e+01
9.261682404542838754e+01
9.055909531385103151e+01
9.411700783561795447e+01
9.571413727078596878e+01
9.571413727078596878e+01
9.752051673804058396e+01
9.752051673804058396e+01
9.866217768147960498e+01
1.006501302210604365e+02
1.006501302210604365e+02
1.006501302210604365e+02
9.123751627301102474e+01
9.123751627301102474e+01
8.844814290208179841e+01
8.812521380053787823e+01
8.812521380053787823e+01
9.143363039628060562e+01
9.350670114002035405e+01
9.350670114002035405e+01
9.350670114002035405e+01
9.350670114002035405e+01
9.350670114002035405e+01
9.372378490509088067e+01
9.372378490509088067e+01
9.372378490509088067e+01
9.238144278606215209e+01
9.238144278606215209e+01
9.238144278606215209e+01
1.012225918062929537e+02
1.012773847052568925e+02
1.057187176984097476e+02
1.059701051613796636e+02
1.059701051613796636e+02
1.059701051613796636e+02
1.053289123850620967e+02
1.064823437150317176e+02
1.064823437150317176e+02
1.064823437150317176e+02
1.064823437150317176e+02
1.050232243482640939e+02
1.035389197875857690e+02
1.032635028769134777e+02
9.702525203951272204e+01
8.852164451192339811e+01
8.852164451192339811e+01
1.002957060527135980e+02
1.055348861907742020e+02
1.055348861907742020e+02
1.055348861907742020e+02
1.063882307732745716e+02
1.063882307732745716e+02
1.061879216693818790e+02
1.061879216693818790e+02
1.061879216693818790e+02
1.069854296549580539e+02
1.069854296549580539e+02
1.069854296549580539e+02
1.045877646634357916e+02
1.040718397230843522e+02
1.018555012170163678e+02
1.018555012170163678e+02
1.018555012170163678e+02
1.018555012170163678e+02
9.453355297090796228e+01
9.969183383133240284e+01
9.969183383133240284e+01
9.969183383133240284e+01
9.969183383133240284e+01
9.008781204552849431e+01
8.954509463834902760e+01
9.554163544921030393e+01
9.554163544921030393e+01
1.036622081408077349e+02
1.036622081408077349e+02
1.015454593358759610e+02
1.112790577461981485e+02
1.112790577461981485e+02
1.112790577461981485e+02
1.196176376944920463e+02
1.196176376944920463e+02
1.200905380166121859e+02
1.200905380166121859e+02
1.179371517685247284e+02
1.179371517685247284e+02
1.179371517685247284e+02
1.156739108452183871e+02
1.155266207657972473e+02
1.155266207657972473e+02
1.155266207657972473e+02
1.161725192703062817e+02
1.161725192703062817e+02
1.161725192703062817e+02
1.161725192703062817e+02
1.147794254851810649e+02
1.147794254851810649e+02
1.156450130465460973e+02
1.156450130465460973e+02
1.154210829889081111e+02
1.154210829889081111e+02
1.154210829889081111e+02
1.133451239818185599e+02
1.133451239818185599e+02
1.133451239818185599e+02
1.133451239818185599e+02
1.133451239818185599e+02
1.133451239818185599e+02
1.079005050201996312e+02
1.079005050201996312e+02
1.042972236303292703e+02
1.174349417253462491e+02
1.174349417253462491e+02
1.174349417253462491e+02
1.174349417253462491e+02
1.174349417253462491e+02
1.224084519872963313e+02
1.221974508637937191e+02
1.259246605786616726e+02
1.281496599065859243e+02
1.281496599065859243e+02
1.320877372023294924e+02
1.320877372023294924e+02
1.320877372023294924e+02
1.320877372023294924e+02
1.320877372023294924e+02
1.252914560128684087e+02
1.262657211456389064e+02
1.262657211456389064e+02
1.263031078901892954e+02
1.275566338953191803e+02
1.275566338953191803e+02
1.271412417224903919e+02
1.271412417224903919e+02
1.245332122343211552e+02
1.245413089592356499e+02
1.245413089592356499e+02
1.207583963678558234e+02
1.192378666356787846e+02
1.192378666356787846e+02
1.192378666356787846e+02
1.181379256953232613e+02
1.181379256953232613e+02
1.181379256953232613e+02
1.089069307801087660e+02
1.163695590109585112e+02
1.163695590109585112e+02
1.163704527701370921e+02
1.163704527701370921e+02
1.163704527701370921e+02
1.163704527701370921e+02
1.163704527701370921e+02
9.607732377183984340e+01
9.737910185289140941e+01
9.737869813290518550e+01
1.018153098161227774e+02
1.049668064515290382e+02
1.053247186585142856e+02
1.042879884981423260e+02
1.042879884981423260e+02
1.095983087064340253e+02
1.095983087064340253e+02
1.095983087064340253e+02
1.010948263161782279e+02
1.053924531440928263e+02
1.061231215190199038e+02
1.062646071374652337e+02
1.062646071374652337e+02
1.118723234332230163e+02
1.118723234332230163e+02
1.118723234332230163e+02
1.118723234332230163e+02
1.146851229935228389e+02
1.146851229935228389e+02
1.156042249666797375e+02
1.156042249666797375e+02
1.156042249666797375e+02
1.166047513529352244e+02
1.166047513529352244e+02
1.166047513529352244e+02
1.166047513529352244e+02
1.166047513529352244e+02
1.163152530436085499e+02
1.163152530436085499e+02
1.160237267694879790e+02
1.027647820005666830e+02
1.087773982231585279e+02
1.091661076589845720e+02
1.102386213864529481e+02
1.302289537658952554e+02
1.302289537658952554e+02
1.353871671438137128e+02
1.353871671438137128e+02
1.343732845578866204e+02
1.290226024227608548e+02
1.410032443226948828e+02
1.410032443226948828e+02
1.410032443226948828e+02
1.410032443226948828e+02
1.410020952544238924e+02
1.410020952544238924e+02
1.410280650178469841e+02
1.410280650178469841e+02
1.411875458008084649e+02
1.411875458008084649e+02
1.411875458008084649e+02
1.414780479598124430e+02
1.414780479598124430e+02
1.414361430723201352e+02
1.410006525192870868e+02
1.411675119865465149e+02
1.411675119865465149e+02
1.395572539316765130e+02
1.395572539316765130e+02
1.330244656183688505e+02
1.346438017555899762e+02
1.347213885721371298e+02
1.346974446268081635e+02
1.333618223995175356e+02
1.328816050899737320e+02
1.334974610968280615e+02
1.334974610968280615e+02
1.311259354640480979e+02
1.311259354640480979e+02
1.286308415494393955e+02
1.286308415494393955e+02
1.278453220176285612e+02
1.184476836367950341e+02
1.177490202190147528e+02
1.241170462235590009e+02
1.241170462235590009e+02
1.241170462235590009e+02
1.266324887958778049e+02
1.266324887958778049e+02
1.266324887958778049e+02
1.266324887958778049e+02
1.265592805118231468e+02
1.265592805118231468e+02
1.273633777482488370e+02
1.344040845443420835e+02
1.344040845443420835e+02
1.344040845443420835e+02
1.344040845443420835e+02
1.349820121025705362e+02
1.349820121025705362e+02
1.349820121025705362e+02
1.349820121025705362e+02
1.334236823458144556e+02
1.298241272633400172e+02
1.298241272633400172e+02
1.228611297053320612e+02
1.228611297053320612e+02
1.228611297053320612e+02
1.245210807227728935e+02
1.245210807227728935e+02
1.245210807227728935e+02
1.245210807227728935e+02
1.245210807227728935e+02
1.267147086453779821e+02
1.267147086453779821e+02
1.267150749377210985e+02
1.267150749377210985e+02
1.300863800031423523e+02
1.300863800031423523e+02
1.299826317450001909e+02
1.285016612919436909e+02
1.334497248545991397e+02
1.334497248545991397e+02
1.334497248545991397e+02
1.238122000197951706e+02
1.313085216286072523e+02
1.313085216286072523e+02
1.363375265492064727e+02
1.363375265492064727e+02
1.363375265492064727e+02
1.379593727695590246e+02
1.379593727695590246e+02
1.379593727695590246e+02
1.379593727695590246e+02
1.377662922863787571e+02
1.377662922863787571e+02
1.377662922863787571e+02
1.377662922863787571e+02
1.377662922863787571e+02
1.362963989706040877e+02
1.362963989706040877e+02
1.355567760592574018e+02
1.355567760592574018e+02
1.358821602508107844e+02
1.358821602508107844e+02
1.358821602508107844e+02
1.290160506553339133e+02
1.290160506553339133e+02
1.293570559965313862e+02
1.293570559965313862e+02
1.293570559965313862e+02
1.293570559965313862e+02
1.248226274960825037e+02
1.248226274960825037e+02
1.248226274960825037e+02
1.248226274960825037e+02
1.142880896317124666e+02
9.635634291197814605e+01
9.756250639439123518e+01
1.172466120701164982e+02
1.172466120701164982e+02
1.172466600245886497e+02
1.382796105299022997e+02
1.382894442726688169e+02
1.399663740263487739e+02
1.399663740263487739e+02
1.399663740263487739e+02
1.399663740263487739e+02
1.399663740263487739e+02
1.367005995861731833e+02
1.367005995861731833e+02
1.285378829694352874e+02
1.310218490022781737e+02
1.310218490022781737e+02
1.352929207453231584e+02
1.352929207453231584e+02
1.328707164868659447e+02
1.390795058544285894e+02
1.390795058544285894e+02
1.390795058544285894e+02
1.400527658072652741e+02
1.401573618270103339e+02
1.401573618270103339e+02
1.401573618270103339e+02
1.400946856450662210e+02
1.411959113760521518e+02
1.419267672067703074e+02
1.419267672067703074e+02
1.419267672067703074e+02
1.432860888218373248e+02
1.432828732812621695e+02
1.432828732812621695e+02
1.432828732812621695e+02
1.432846452774361410e+02
1.432846452774361410e+02
1.400639478888691087e+02
1.400639478888691087e+02
1.424794260436702302e+02
1.424794260436702302e+02
1.424794260436702302e+02
1.337316397725739705e+02
1.342068813113943690e+02
1.342068813113943690e+02
1.307147661454831393e+02
1.357345046413376508e+02
1.357345046413376508e+02
1.357345046413376508e+02
1.357345046413376508e+02
1.335373615000090410e+02
1.335373615000090410e+02
1.226544259051238726e+02
1.226544259051238726e+02
1.243251936860672657e+02
1.243251936860672657e+02
1.248362901138378191e+02
1.248362901138378191e+02
1.248362901138378191e+02
1.248362901138378191e+02
1.228981445249235378e+02
1.219926694921400241e+02
1.317356952007468749e+02
1.317356952007468749e+02
1.299570948559777150e+02
1.331902561358755861e+02
1.331902561358755861e+02
1.331902561358755861e+02
1.331902561358755861e+02
1.314525360737916344e+02
1.314525360737916344e+02
1.251817357623109075e+02
1.251817357623109075e+02
1.299474463722640394e+02
1.299474463722640394e+02
1.299474463722640394e+02
1.299474463722640394e+02
1.299474463722640394e+02
1.299474463722640394e+02
1.299474463722640394e+02
1.299474463722640394e+02
1.299474463722640394e+02
1.269261430687765824e+02
1.390096266287998787e+02
1.390064205281513523e+02
1.407864041006409082e+02
1.407864041006409082e+02
1.407864041006409082e+02
1.423344945597604863e+02
1.423344945597604863e+02
1.421574505329894009e+02
1.421574505329894009e+02
1.421574505329894009e+02
1.421574505329894009e+02
1.419675852640136782e+02
1.419675852640136782e+02
1.419675852640136782e+02
1.419675852640136782e+02
1.417498051929938754e+02
1.417498051929938754e+02
1.417498051929938754e+02
1.417498051929938754e+02
1.417498051929938754e+02
1.417498051929938754e+02
1.417498051929938754e+02
1.417498051929938754e+02
1.377402568080489971e+02
1.377402568080489971e+02
1.377402568080489971e+02
1.350416028922713849e+02
1.348800223504499343e+02
1.348800223504499343e+02
1.348800223504499343e+02
1.348091970548288430e+02
1.348091970548288430e+02
1.348091970548288430e+02
1.348091970548288430e+02
1.301150569259500571e+02
1.301150569259500571e+02
1.307213576488069009e+02
1.306568892147848544e+02
1.254611819450029486e+02
1.254611819450029486e+02
1.249465370029600138e+02
1.249465370029600138e+02
1.241385120873559487e+02
1.140489311593589719e+02
1.208546857829360874e+02
1.207883479508120672e+02
1.207883479508120672e+02
1.236185520200986474e+02
1.236185520200986474e+02
1.236185520200986474e+02
1.236185520200986474e+02
1.377992710441876341e+02
1.377992710441876341e+02
1.382263697317894184e+02
1.392580837496079198e+02
1.395808712637873157e+02
1.395808712637873157e+02
1.395808712637873157e+02
1.397226685891863838e+02
1.397226685891863838e+02
1.397226685891863838e+02
1.403831858046522996e+02
1.403831858046522996e+02
1.403831858046522996e+02
1.403831858046522996e+02
1.403831858046522996e+02
1.403831858046522996e+02
1.403831858046522996e+02
1.367854655312719956e+02
1.367854655312719956e+02
1.393705437625723675e+02
1.393705437625723675e+02
1.393741637236922202e+02
1.393741637236922202e+02
1.393717605708262397e+02
1.393717605708262397e+02
1.393717605708262397e+02
1.393717605708262397e+02
1.393717605708262397e+02
1.393717605708262397e+02
1.348692621090567343e+02
1.351207711937842078e+02
1.351207711937842078e+02
1.351207711937842078e+02
1.351207711937842078e+02
1.351207711937842078e+02
1.351207711937842078e+02
1.348772713233555010e+02
1.351104000097978144e+02
1.351104000097978144e+02
1.342748525786804237e+02
1.342748525786804237e+02
1.326455710909368122e+02
1.321668900950452610e+02
1.300538254428886376e+02
1.300538254428886376e+02
1.319598011124659536e+02
1.319595409099687799e+02
1.319595409099687799e+02
1.320507045240498485e+02
1.320507045240498485e+02
1.332313635939439393e+02
1.389462323764122402e+02
1.389462323764122402e+02
1.397501396919006424e+02
1.397501396919006424e+02
1.397654921623819462e+02
1.420030270708286366e+02
1.420030270708286366e+02
1.420030270708286366e+02
1.420701555972149208e+02
1.420701555972149208e+02
1.420701555972149208e+02
1.420701555972149208e+02
1.413822394620250122e+02
1.430033584622980243e+02
1.430033584622980243e+02
1.429901328331429795e+02
1.415690130059257683e+02
1.415690130059257683e+02
1.415690130059257683e+02
1.362304108700058976e+02
1.361598697843285208e+02
1.361598697843285208e+02
1.328764509726541689e+02
1.328764509726541689e+02
1.309547623696267351e+02
1.309547623696267351e+02
1.308219802656942079e+02
1.317898478600767476e+02
1.317898478600767476e+02
1.335737878757295505e+02
1.335737878757295505e+02
1.345119392189394318e+02
1.345119392189394318e+02
1.345119392189394318e+02
1.371325274873415481e+02
1.416452743016137106e+02
1.416452743016137106e+02
1.416452743016137106e+02
1.416452743016137106e+02
1.417416941842267875e+02
1.417416941842267875e+02
1.417416941842267875e+02
1.414324291822090345e+02
1.422205889151492784e+02
1.422205889151492784e+02
1.422205889151492784e+02
1.409436227292208912e+02
1.405672468267706563e+02
1.325804678883856411e+02
1.325804678883856411e+02
1.333178631186886491e+02
1.333178631186886491e+02
1.333178631186886491e+02
1.333178631186886491e+02
1.333178631186886491e+02
1.333178631186886491e+02
1.333178631186886491e+02
1.333178631186886491e+02
1.263948436794365335e+02
1.263948436794365335e+02
1.263984984803435765e+02
1.226494204141406925e+02
1.226494204141406925e+02
1.138637522290569422e+02
1.289235930040806579e+02
1.289235930040806579e+02
1.289235930040806579e+02
1.289235930040806579e+02
1.289235930040806579e+02
1.278610530603497466e+02
1.332891939891097763e+02
1.332891939891097763e+02
1.332699649362662342e+02
1.332699649362662342e+02
1.332699649362662342e+02
1.332699649362662342e+02
1.332699649362662342e+02
1.332699649362662342e+02
1.267239308417738215e+02
1.204274053144031029e+02
1.204274053144031029e+02
1.204274053144031029e+02
1.184274165644498282e+02
1.184274165644498282e+02
1.184819935340660635e+02
1.184819935340660635e+02
1.213665507582496303e+02
1.213665507582496303e+02
1.213664405708766765e+02
1.213664405708766765e+02
1.213664405708766765e+02
1.213664405708766765e+02
1.213664405708766765e+02
1.213665497521728724e+02
1.211394847163478801e+02
1.211394847163478801e+02
1.125990556495637520e+02
1.014184115644897730e+02
1.147952997458238258e+02
1.149713657365205677e+02
1.149713657365205677e+02
1.149713657365205677e+02
1.149713657365205677e+02
1.149713657365205677e+02
1.116245741724954854e+02
1.116245741724954854e+02
1.114601464284032204e+02
1.114601464284032204e+02
1.236191072981163188e+02
1.236191072981163188e+02
1.236191072981163188e+02
1.255383063765486753e+02
1.343320394495839878e+02
1.343309915731614126e+02
1.342666357913821571e+02
1.342666357913821571e+02
1.352006776594067503e+02
1.352006776594067503e+02
1.353725113503056718e+02
1.356116596876668154e+02
1.318835646159097621e+02
1.305766733764280900e+02
1.313152113078701859e+02
1.313152113078701859e+02
1.270960419522172060e+02
1.270960419522172060e+02
1.270960419522172060e+02
1.238703133831228627e+02
1.240597621932597860e+02
1.239668546134362828e+02
1.239668546134362828e+02
1.239668546134362828e+02
1.180111179971055009e+02
1.307558970003031220e+02
1.325295101803308455e+02
1.335147484272853262e+02
1.335147928784828650e+02
1.345222704937552578e+02
1.352791720129690987e+02
1.378342463991714055e+02
1.378342463991714055e+02
1.378342463991714055e+02
1.389726115204124426e+02
1.389726115204124426e+02
1.405533100744956698e+02
1.405533100744956698e+02
1.390248584584126377e+02
1.390248584584126377e+02
1.390248584584126377e+02
1.358217517753811592e+02
1.371679653175922056e+02
1.371679653175922056e+02
1.371679653175922056e+02
1.371226309927048703e+02
1.371226309927048703e+02
1.371226309927048703e+02
1.316592834222016108e+02
1.316592834222016108e+02
1.316592834222016108e+02
1.316592834222016108e+02
1.316592834222016108e+02
1.309980249299812556e+02
1.306642345080548182e+02
1.306700961238847469e+02
1.165583424788033966e+02
1.140365908510125195e+02
1.142376805522413292e+02
1.145981664814004262e+02
1.148401172775667334e+02
1.202303514827485742e+02
1.244643928263799353e+02
1.244643928263799353e+02
1.270073691236122357e+02
1.270073691236122357e+02
1.270073691236122357e+02
1.296254220863449973e+02
1.296254220863449973e+02
1.296254220863449973e+02
1.243419143350798919e+02
1.329122009193467591e+02
1.329122009193467591e+02
1.329122009193467591e+02
1.328758062306102090e+02
1.328758062306102090e+02
1.328758062306102090e+02
1.319754581761565646e+02
1.319754581761565646e+02
1.292530124730147634e+02
1.319344538952909147e+02
1.319344538952909147e+02
1.319155293840202035e+02
1.319155293840202035e+02
1.319155293840202035e+02
1.309436196576473606e+02
1.309436196576473606e+02
1.309822503694048521e+02
1.221102499060203996e+02
1.186448047157854262e+02
1.250796920499802383e+02
1.250796920499802383e+02
1.232808576295950189e+02
1.247073072304735604e+02
1.247073072304735604e+02
1.247073072304735604e+02
1.240925247561974771e+02
1.240925247561974771e+02
1.241725006566238108e+02
1.241725006566238108e+02
1.241725006566238108e+02
1.241725006566238108e+02
1.241725006566238108e+02
1.238054864911945572e+02
1.238054864911945572e+02
1.238054864911945572e+02
1.238054864911945572e+02
1.314766785210991031e+02
1.320136638614916649e+02
1.320136638614916649e+02
1.320136638614916649e+02
1.320136638614916649e+02
1.320136638614916649e+02
1.325500683328878040e+02
1.325500683328878040e+02
1.322562165108101340e+02
1.322562165108101340e+02
1.357069461559165120e+02
1.357069461559165120e+02
1.357059387205960945e+02
1.357059387205960945e+02
1.360805105419299821e+02
1.367484518568860494e+02
1.367484518568860494e+02
1.367484518568860494e+02
1.290462150056000894e+02
1.278278997269591031e+02
1.275812197966266552e+02
1.339140513145142108e+02
1.339140513145142108e+02
1.340973992471881786e+02
1.340973992471881786e+02
1.340973992471881786e+02
1.302584399617482802e+02
1.302584399617482802e+02
1.249987552038713403e+02
1.249987552038713403e+02
1.249987552038713403e+02
1.275423906481477587e+02
1.281772648124600380e+02
1.281772648124600380e+02
1.271561989508489319e+02
1.301841844752140105e+02
1.301841844752140105e+02
1.301841844752140105e+02
1.285951727632556469e+02
1.285695660320235731e+02
1.285695660320235731e+02
1.344293930369823613e+02
1.344293930369823613e+02
1.344293930369823613e+02
1.344293930369823613e+02
1.338541828941186793e+02
1.336746894460197552e+02
1.336746894460197552e+02
1.336746894460197552e+02
1.299640091180152979e+02
1.298708969461813751e+02
1.298708969461813751e+02
1.298708969461813751e+02
1.298708969461813751e+02
1.298708969461813751e+02
1.293037192188878350e+02
1.307011924261446723e+02
1.307011924261446723e+02
1.307011924261446723e+02
1.302055417669947701e+02
1.325292097518201331e+02
1.325292097518201331e+02
1.332005608767406670e+02
1.332005608767406670e+02
1.332005608767406670e+02
1.360666169604894833e+02
1.360666169604894833e+02
1.364996406464189818e+02
1.364996406464189818e+02
1.364996406464189818e+02
1.279747197897957278e+02
1.279747197897957278e+02
1.244173406432898901e+02
1.244173406432898901e+02
1.244173406432898901e+02
1.271674256599849286e+02
1.271674256599849286e+02
1.281467832407238063e+02
1.281467832407238063e+02
1.334869723854107519e+02
1.334869723854107519e+02
1.334869723854107519e+02
1.334869723854107519e+02
1.334869723854107519e+02
1.332504706409983442e+02
1.332504706409983442e+02
1.161985972024699407e+02
1.176033793580405842e+02
1.174133479943696585e+02
1.150787622181984062e+02
1.125312574286428173e+02
1.135952170724469568e+02
1.135952170724469568e+02
1.135952170724469568e+02
1.072821126275953247e+02
1.096230457251809014e+02
1.155010744142112458e+02
1.155010744142112458e+02
1.124384078053651876e+02
1.124384078053651876e+02
1.056285965062625962e+02
1.056285965062625962e+02
1.018362780497923694e+02
1.018362780497923694e+02
9.777643515904784977e+01
9.818102518678911395e+01
1.038231337855954308e+02
1.038231337855954308e+02
1.032496225512891357e+02
1.032426474909625114e+02
1.036209692778457594e+02
1.036209692778457594e+02
1.036209692778457594e+02
1.030218762742667167e+02
1.134612607822958950e+02
1.151371163788540315e+02
1.208742716649310438e+02
1.208742716649310438e+02
1.208742716649310438e+02
1.207807104910301064e+02
1.207807104910301064e+02
1.207807104910301064e+02
1.197850830478177926e+02
1.197850830478177926e+02
1.197850830478177926e+02
1.197850830478177926e+02
9.910628344231312781e+01
1.024959915059337874e+02
1.024959915059337874e+02
1.015300134896520916e+02
1.096487411994596073e+02
1.129882566009669489e+02
1.129882566009669489e+02
1.129882566009669489e+02
1.108004135537528043e+02
1.103797309474161352e+02
1.198078233920531801e+02
1.198078233920531801e+02
1.198078233920531801e+02
1.270197285375372189e+02
1.270197285375372189e+02
1.271605892900479517e+02
1.271605892900479517e+02
1.271605892900479517e+02
1.271605892900479517e+02
1.271605892900479517e+02
1.256153806469949927e+02
1.256153806469949927e+02
1.243440926640165998e+02
1.243440926640165998e+02
1.268672975308348470e+02
1.276013323023151429e+02
1.276022671854769754e+02
1.276022671854769754e+02
1.276022671854769754e+02
1.245443130334550688e+02
1.245443130334550688e+02
1.175522948232338791e+02
1.152504259182664015e+02
1.152504259182664015e+02
1.012191172976814784e+02
1.078498938050550464e+02
1.078498938050550464e+02
1.080833617199004522e+02
1.118415828626726380e+02
1.118415828626726380e+02
1.118415828626726380e+02
1.118415828626726380e+02
1.118415828626726380e+02
1.118415828626726380e+02
1.118415828626726380e+02
1.118415828626726380e+02
1.115997328066119252e+02
1.108839465193878340e+02
1.108839465193878340e+02
9.891838772773458288e+01
9.891838772773458288e+01
1.010037664067421872e+02
1.010037664067421872e+02
1.010037664067421872e+02
1.142019334052162236e+02
1.142019334052162236e+02
1.153376834614006583e+02
1.153376834614006583e+02
1.152518659711071933e+02
1.092694338586985907e+02
1.101364166548259504e+02
1.101364166548259504e+02
1.033710136916812274e+02
1.033710136916812274e+02
1.003415212377149146e+02
9.940451115386564140e+01
9.940451115386564140e+01
9.816587622158183990e+01
9.816587622158183990e+01
9.540884864044105029e+01
9.832399801259663263e+01
9.832399801259663263e+01
9.941739698165335426e+01
9.941739698165335426e+01
8.370213279752643132e+01
8.370213279752643132e+01
8.145691523648132204e+01
8.766703576446657564e+01
9.521237143708374617e+01
9.521237143708374617e+01
9.427219325877291567e+01
9.994969555907205461e+01
9.994969555907205461e+01
1.077981136441198515e+02
1.077981136441198515e+02
1.077981136441198515e+02
1.077981136441198515e+02
1.077981136441198515e+02
9.686277502752056989e+01
9.686277502752056989e+01
