# Supplementary material for: An experimentally-informed polymer model reveals high resolution organization of genomic loci
Source: Nat Commun. 2026 Feb 4;17:2338. doi: 10.1038/s41467-026-68928-w (PMC12979793; doi:10.1038/s41467-026-68928-w)
Supplement: Supplementary file 4 — Source Data [file 41467_2026_68928_MOESM4_ESM.zip › Source_Data/Fig7/source_data_fig_7b_std.txt]

7.023844470904059278e+01
7.023844470904059278e+01
7.023844470904059278e+01
7.023844470904059278e+01
6.601579239333162263e+01
6.601579239333162263e+01
7.719430987028935931e+01
8.338993168548567780e+01
8.336613589255934187e+01
8.336613589255934187e+01
8.788314306973650503e+01
8.788314306973650503e+01
8.788314306973650503e+01
8.822365134978514334e+01
8.878902942360828376e+01
8.878902942360828376e+01
9.797896589553144508e+01
9.797896589553144508e+01
1.024094573185506363e+02
1.024094573185506363e+02
1.028616186986219532e+02
1.039739730456851419e+02
1.059560644324887875e+02
1.059560644324887875e+02
1.060603854025763582e+02
1.053817379853702363e+02
1.066410816225704963e+02
1.066410816225704963e+02
1.066410816225704963e+02
1.065686662899468757e+02
1.075209802419340832e+02
1.075209802419340832e+02
1.075209802419340832e+02
1.075209802419340832e+02
1.054760004910630613e+02
1.000968147269733919e+02
9.950721704848750448e+01
9.950721704848750448e+01
1.000392522369853623e+02
1.000979601232449596e+02
1.000979601232449596e+02
1.074881708064423691e+02
1.074881708064423691e+02
1.074881708064423691e+02
1.074881708064423691e+02
1.074881708064423691e+02
1.074881708064423691e+02
1.081198154686143624e+02
1.081198154686143624e+02
1.081198154686143624e+02
1.080878644243951499e+02
1.080878644243951499e+02
1.030588673695584845e+02
1.030588673695584845e+02
1.030588673695584845e+02
1.049671765371592329e+02
1.053021737476691584e+02
1.053021737476691584e+02
1.053021737476691584e+02
1.052759103518355914e+02
1.052759103518355914e+02
1.052759103518355914e+02
1.046371258059515696e+02
1.046371258059515696e+02
1.044248547968751950e+02
1.033658749610518726e+02
1.033658749610518726e+02
9.315241883000206258e+01
9.550051950845229953e+01
9.550051950845229953e+01
9.642521434498513599e+01
9.642521434498513599e+01
9.642521434498513599e+01
9.361840928813376195e+01
9.404115627785903087e+01
9.813070194794644863e+01
9.841567029711306702e+01
1.022277262646971394e+02
1.022277262646971394e+02
1.022277262646971394e+02
1.022277262646971394e+02
1.022277262646971394e+02
1.022280026382263287e+02
1.022280026382263287e+02
1.040066203945980305e+02
1.040810987839228829e+02
1.040879427691030656e+02
1.040879427691030656e+02
1.066611809436241884e+02
1.066611809436241884e+02
1.074967150206668123e+02
1.074967150206668123e+02
1.133679250787227346e+02
1.133679250787227346e+02
1.133679250787227346e+02
1.133679250787227346e+02
1.136226713815553353e+02
1.136226713815553353e+02
1.136226713815553353e+02
1.136226713815553353e+02
1.135513193951150726e+02
1.135513193951150726e+02
1.135513193951150726e+02
1.133390558650296640e+02
1.133390558650296640e+02
1.139889287736894516e+02
1.139889287736894516e+02
1.139889287736894516e+02
1.139889287736894516e+02
1.132176823192543083e+02
1.132176823192543083e+02
1.132176823192543083e+02
1.131598683470262188e+02
1.134977210823784901e+02
1.139794939836419303e+02
1.139794939836419303e+02
1.138462454697889825e+02
1.138462454697889825e+02
1.138462454697889825e+02
1.138462454697889825e+02
1.137785582806678093e+02
1.137785582806678093e+02
1.148503047733186122e+02
1.157056051158165246e+02
1.162743930064497420e+02
1.162305644907982440e+02
1.162305644907982440e+02
1.141649053816936714e+02
1.141614179418256469e+02
1.131286458094138254e+02
1.132977561536177689e+02
1.132977561536177689e+02
1.099426958962200018e+02
1.099426958962200018e+02
1.099426958962200018e+02
1.068288857519850268e+02
1.068288857519850268e+02
1.054102493288567928e+02
1.054102493288567928e+02
1.054102493288567928e+02
1.077162497066118902e+02
1.077132053037566237e+02
1.077132053037566237e+02
1.077132053037566237e+02
1.077132053037566237e+02
1.077132053037566237e+02
1.054254480003086911e+02
1.054254480003086911e+02
1.038130818257055097e+02
1.038130818257055097e+02
1.038130818257055097e+02
1.070179715180586584e+02
1.070179715180586584e+02
1.070179715180586584e+02
1.066124626422624289e+02
1.066124626422624289e+02
1.061096128124205507e+02
1.049118611549133817e+02
1.014194673895713947e+02
1.051958930646449772e+02
1.051921401794931654e+02
1.051921401794931654e+02
1.042687192541887953e+02
1.042687192541887953e+02
9.903619148579632281e+01
9.903619148579632281e+01
9.903619148579632281e+01
9.903619148579632281e+01
9.903619148579632281e+01
9.427296919133326014e+01
9.427296919133326014e+01
9.422689518491992544e+01
1.007134542993815103e+02
1.007134542993815103e+02
1.007134542993815103e+02
1.007134542993815103e+02
1.017115659335123041e+02
1.017115659335123041e+02
1.015873840299651221e+02
1.015873840299651221e+02
1.015873840299651221e+02
9.994920791540999971e+01
9.994920791540999971e+01
9.994974407367459435e+01
9.699032587255445037e+01
9.467035973716532737e+01
9.977908198273453877e+01
9.977908198273453877e+01
9.977908198273453877e+01
1.031084155854833995e+02
1.031084155854833995e+02
1.031084155854833995e+02
1.013262757700128844e+02
1.013262757700128844e+02
1.070681983151980603e+02
1.070681983151980603e+02
1.071897173611450000e+02
1.052920493102363793e+02
1.103294104766356014e+02
1.103294104766356014e+02
1.104137052820836971e+02
1.104137052820836971e+02
1.103919828928218010e+02
1.103919828928218010e+02
1.042867263546712167e+02
1.116712060930445460e+02
1.116712060930445460e+02
1.116712060930445460e+02
1.116712060930445460e+02
1.116712060930445460e+02
1.116712060930445460e+02
1.111013326881393795e+02
1.111013326881393795e+02
1.064130174578440489e+02
1.078081884942225486e+02
1.078081884942225486e+02
1.074803423111876697e+02
1.130297334659387758e+02
1.130297334659387758e+02
1.130297334659387758e+02
1.139219336901730770e+02
1.139219336901730770e+02
1.139219336901730770e+02
1.124716945440987246e+02
1.124716945440987246e+02
1.124716945440987246e+02
1.124716945440987246e+02
1.124716945440987246e+02
1.118622920227068676e+02
1.118622920227068676e+02
1.079696725989111457e+02
1.071987236323801369e+02
1.085601671124185543e+02
1.085532822186600583e+02
1.089822895190229275e+02
1.109086399691540805e+02
1.109086399691540805e+02
1.127756974331228719e+02
1.128114908936417180e+02
1.128114908936417180e+02
1.128114908936417180e+02
1.161025115790172038e+02
1.174517352543725792e+02
1.174517352543725792e+02
1.174517352543725792e+02
1.174517352543725792e+02
1.157354838521210496e+02
1.157320894464375556e+02
1.198097128663759321e+02
1.198084121316572634e+02
1.198084121316572634e+02
1.198084121316572634e+02
1.198084121316572634e+02
1.189421757271618532e+02
1.189421757271618532e+02
1.153660975514415554e+02
1.232810542030988614e+02
1.233568668752226927e+02
1.233568668752226927e+02
1.233568668752226927e+02
1.236785659955736350e+02
1.236785659955736350e+02
1.236785659955736350e+02
1.236785659955736350e+02
1.236903862558970388e+02
1.236903862558970388e+02
1.236903862558970388e+02
1.236903862558970388e+02
1.236903862558970388e+02
1.236903862558970388e+02
1.236903862558970388e+02
1.236903862558970388e+02
1.236903862558970388e+02
1.236903862558970388e+02
1.236903862558970388e+02
1.244779410388404557e+02
1.244916435502665593e+02
1.227602119607444848e+02
1.227602119607444848e+02
1.227602119607444848e+02
1.227602119607444848e+02
1.196254854357275264e+02
1.196254854357275264e+02
1.194891858327843579e+02
1.193947324430209989e+02
1.207629063066686399e+02
1.207629063066686399e+02
1.207629063066686399e+02
1.208275686933285158e+02
1.208275686933285158e+02
1.208275686933285158e+02
1.208275686933285158e+02
1.209447046344794359e+02
1.210125608429391519e+02
1.208244589050579521e+02
1.215722904449783783e+02
1.215722904449783783e+02
1.215722904449783783e+02
1.164210739311553482e+02
1.164210739311553482e+02
1.076771750890435868e+02
1.060104492895486317e+02
1.046883314924501462e+02
1.046883314924501462e+02
1.046883314924501462e+02
1.016717903331130231e+02
9.907498022196774912e+01
1.031885575157958073e+02
1.031885575157958073e+02
1.031885575157958073e+02
1.031885575157958073e+02
1.031885575157958073e+02
1.031885575157958073e+02
1.027839543424425415e+02
1.044309211043180596e+02
1.142998048368400674e+02
1.175189800770916975e+02
1.228169247794899093e+02
1.228169247794899093e+02
1.256237506460514908e+02
1.256237506460514908e+02
1.256237506460514908e+02
1.258873893577510188e+02
1.258873893577510188e+02
1.258873893577510188e+02
1.258873893577510188e+02
1.220641817814599079e+02
1.220641817814599079e+02
1.133812145678697618e+02
1.083925719228756321e+02
1.083925719228756321e+02
1.081116899124717179e+02
1.081116899124717179e+02
1.082682326330973410e+02
1.082928128551362761e+02
1.082928128551362761e+02
1.082928128551362761e+02
1.082928128551362761e+02
1.062512642503555895e+02
1.062512642503555895e+02
1.062512642503555895e+02
1.064571748067994434e+02
1.064608872929952952e+02
1.061438004227107541e+02
1.061438004227107541e+02
9.890071645262216293e+01
9.890071645262216293e+01
9.890071645262216293e+01
9.263485675240147543e+01
1.019506345586936362e+02
1.020108832759503770e+02
1.033478300279353448e+02
1.033478300279353448e+02
1.033478300279353448e+02
1.033478300279353448e+02
1.022805918271933905e+02
1.068333580465276356e+02
1.073417920036573321e+02
1.083789441230086226e+02
1.173769626644419475e+02
1.173769626644419475e+02
1.200814609300818461e+02
1.200814609300818461e+02
1.204585721198226906e+02
1.211222855016349484e+02
1.210783273090417680e+02
1.210783273090417680e+02
1.201676876873031006e+02
1.201676876873031006e+02
1.201676876873031006e+02
1.201676876873031006e+02
1.201670002143522566e+02
1.201670002143522566e+02
1.195897871811509816e+02
1.195897871811509816e+02
1.163087756590479245e+02
1.163087756590479245e+02
1.176808485173342405e+02
1.176808485173342405e+02
1.178378356874710136e+02
1.178378356874710136e+02
1.178378356874710136e+02
1.178378356874710136e+02
1.162576072609556093e+02
1.162576072609556093e+02
1.128058674291128227e+02
1.128058674291128227e+02
1.125123076961989312e+02
1.158366518417137030e+02
1.158438145351140776e+02
1.158438145351140776e+02
1.158438145351140776e+02
1.158438145351140776e+02
1.158485206170397390e+02
1.154278730000730917e+02
1.154278730000730917e+02
1.154278730000730917e+02
1.125479170908690492e+02
1.128211128012244728e+02
1.126412352522925033e+02
1.049444944096552490e+02
1.032592897479074594e+02
1.075758960960157538e+02
1.075758960960157538e+02
1.084902879690210113e+02
1.084902879690210113e+02
1.084902879690210113e+02
1.091160317657946024e+02
1.091160317657946024e+02
1.091160317657946024e+02
1.091160317657946024e+02
1.091160317657946024e+02
1.128364296155754118e+02
1.128364296155754118e+02
1.135827595761705169e+02
1.135827595761705169e+02
1.135827595761705169e+02
1.135800351901928309e+02
1.135030367196782919e+02
1.135030367196782919e+02
1.135030367196782919e+02
1.135030367196782919e+02
1.135030367196782919e+02
1.135030367196782919e+02
1.111416989211144113e+02
1.102003662479651354e+02
1.125140858082387894e+02
1.125140858082387894e+02
1.125140858082387894e+02
1.125140858082387894e+02
1.125140858082387894e+02
1.125140858082387894e+02
1.125140858082387894e+02
1.125140858082387894e+02
1.125140858082387894e+02
1.127755721641503470e+02
1.127755721641503470e+02
1.127755721641503470e+02
1.128905919704943557e+02
1.128905919704943557e+02
1.128905919704943557e+02
1.128905919704943557e+02
1.128905919704943557e+02
1.128905919704943557e+02
1.135910149856097036e+02
1.135910149856097036e+02
1.146796989671879032e+02
1.146796989671879032e+02
1.146796989671879032e+02
1.146796989671879032e+02
1.081153094029417048e+02
1.156966725985013937e+02
1.156966725985013937e+02
1.152747274633912440e+02
1.124151375264648323e+02
1.122501146800904337e+02
1.122501146800904337e+02
1.047663192438950972e+02
1.075776225701086730e+02
1.151106976903268588e+02
1.151106976903268588e+02
1.151106976903268588e+02
1.151106976903268588e+02
1.151106976903268588e+02
1.151106976903268588e+02
1.161309795768377171e+02
1.209927491851816796e+02
1.209927491851816796e+02
1.211512969878070862e+02
1.211512969878070862e+02
1.213516217187740978e+02
1.213516217187740978e+02
1.213516217187740978e+02
1.213516217187740978e+02
1.211682203437056700e+02
1.211682203437056700e+02
1.211670873013224963e+02
1.211670873013224963e+02
1.211670873013224963e+02
1.211670873013224963e+02
1.211670873013224963e+02
1.181250120695073775e+02
1.181250120695073775e+02
1.176163396770265877e+02
1.176163396770265877e+02
1.176163396770265877e+02
1.171650277605612445e+02
1.150883298091672486e+02
1.058492882509045927e+02
1.106935973971630176e+02
1.115928318548113651e+02
1.133428353796102783e+02
1.133428353796102783e+02
1.185897100994185536e+02
1.185897100994185536e+02
1.185897100994185536e+02
1.185897100994185536e+02
1.188963843197330306e+02
1.192530828942210519e+02
1.192530828942210519e+02
1.192530828942210519e+02
1.180995579219177642e+02
1.181256567091365781e+02
1.186711939663042443e+02
1.192898404850557625e+02
1.192898404850557625e+02
1.192898404850557625e+02
1.202419169721632954e+02
1.202419169721632954e+02
1.202419169721632954e+02
1.206105217067506601e+02
1.206105217067506601e+02
1.206105217067506601e+02
1.206105217067506601e+02
1.206105217067506601e+02
1.206105217067506601e+02
1.206105217067506601e+02
1.206105217067506601e+02
1.206105217067506601e+02
1.206105217067506601e+02
1.206105217067506601e+02
1.107818911817050775e+02
1.107818911817050775e+02
1.061336075382044015e+02
1.061336075382044015e+02
1.061336075382044015e+02
1.061336075382044015e+02
1.061336075382044015e+02
9.585971705532325871e+01
9.814878229570925328e+01
9.755374989197188995e+01
9.494112944155301648e+01
9.903603646171309549e+01
9.903603646171309549e+01
1.066110327264459556e+02
1.127473716782219526e+02
1.127473716782219526e+02
1.127473716782219526e+02
1.160726694788465494e+02
1.160726694788465494e+02
1.160726694788465494e+02
1.160726694788465494e+02
1.156738174123610179e+02
1.156738174123610179e+02
1.155349726609568677e+02
1.116161125657912550e+02
1.116161125657912550e+02
1.075748399022564001e+02
1.076002119097757088e+02
1.075925805429894098e+02
1.075925805429894098e+02
1.075925805429894098e+02
1.079337900692779186e+02
1.079337900692779186e+02
1.079337900692779186e+02
1.077755631813386401e+02
1.061219028180793913e+02
1.065061592992261978e+02
1.065061592992261978e+02
9.944085197987072888e+01
1.022979189939708391e+02
1.022979189939708391e+02
1.022545858057937096e+02
1.022545858057937096e+02
9.680637825862636703e+01
9.680637825862636703e+01
8.595809444943974142e+01
8.979312628731074142e+01
8.979312628731074142e+01
8.979312628731074142e+01
8.802384356916716968e+01
9.452573544020880547e+01
1.086914830361307054e+02
1.086914830361307054e+02
1.086914830361307054e+02
1.092483547765923078e+02
1.091970734786539765e+02
1.091100099283511469e+02
1.105856333266651319e+02
1.105856333266651319e+02
1.105856333266651319e+02
1.108286408061892985e+02
1.111887931710875961e+02
1.111887931710875961e+02
1.107850193947209476e+02
1.100710716978012016e+02
1.100710716978012016e+02
1.100710716978012016e+02
1.100710716978012016e+02
1.100710716978012016e+02
1.100710716978012016e+02
1.100710716978012016e+02
1.100710716978012016e+02
1.100710716978012016e+02
1.040742436249101672e+02
1.040742436249101672e+02
1.040742436249101672e+02
1.040742436249101672e+02
9.057119255744602526e+01
9.216439510703867199e+01
9.216439510703867199e+01
9.160441208180132833e+01
1.005363191053280190e+02
1.080138562169252907e+02
1.080138562169252907e+02
1.066998389755855925e+02
1.075582259210386837e+02
1.075582259210386837e+02
1.077108426940911414e+02
1.077108426940911414e+02
1.099161336531830813e+02
1.099161336531830813e+02
1.099161336531830813e+02
1.088020397121606209e+02
1.088020397121606209e+02
1.088293301177174612e+02
1.077872117838565913e+02
1.076948896431232043e+02
1.076948896431232043e+02
1.014215546756854849e+02
9.728586761772292846e+01
9.728586761772292846e+01
9.967347663522100731e+01
1.059359688041568290e+02
1.059359688041568290e+02
1.060581145250410344e+02
1.060581145250410344e+02
1.061367930450739436e+02
1.061367930450739436e+02
1.061367930450739436e+02
1.061367930450739436e+02
1.062370211755699785e+02
1.062370211755699785e+02
1.018416092478341994e+02
1.014082966875623697e+02
1.014082966875623697e+02
1.014082966875623697e+02
1.014082966875623697e+02
1.010717402749468903e+02
9.410599922686252228e+01
1.002328148080457879e+02
1.003089140157137393e+02
1.003089140157137393e+02
1.003089140157137393e+02
1.002242717357765116e+02
1.002242717357765116e+02
1.013338375942116585e+02
1.013338375942116585e+02
1.013338375942116585e+02
1.013338375942116585e+02
1.013338375942116585e+02
9.975182389644594139e+01
1.003777638552240461e+02
1.148526334420067627e+02
1.148526334420067627e+02
1.149874342800335256e+02
1.167868331866943663e+02
1.173165012434824774e+02
1.173331561158708496e+02
1.155902897339623365e+02
1.154922375315925223e+02
1.154922375315925223e+02
1.154922375315925223e+02
1.154922375315925223e+02
1.154922375315925223e+02
1.154922375315925223e+02
9.769167147021086350e+01
9.768807184853720571e+01
1.011928239997990460e+02
1.011928239997990460e+02
1.018419837901117404e+02
1.018419837901117404e+02
1.018419837901117404e+02
1.020964493799767610e+02
1.018403876689588827e+02
1.081552697824556049e+02
1.081552697824556049e+02
1.081552697824556049e+02
1.081552697824556049e+02
1.081552697824556049e+02
1.081552697824556049e+02
1.075921283883867829e+02
1.075921283883867829e+02
1.074775018880821875e+02
1.074775018880821875e+02
1.072999381360606179e+02
1.072999381360606179e+02
1.090456759750564970e+02
1.108475293541658857e+02
1.108475293541658857e+02
1.108475293541658857e+02
1.109408435749103461e+02
1.109408435749103461e+02
1.109408435749103461e+02
1.109447907139665119e+02
1.094223058448487791e+02
1.094223058448487791e+02
1.094223058448487791e+02
9.746487295063720069e+01
9.575349413543005994e+01
1.068415760305743447e+02
1.068415760305743447e+02
1.068514390912291958e+02
1.067664300146264793e+02
1.106599559290751671e+02
1.116451623249268863e+02
1.116469490331114542e+02
1.114634465828607830e+02
1.126318156797536716e+02
1.126318156797536716e+02
1.131697111380231178e+02
1.131697111380231178e+02
1.131350646991231486e+02
1.131354145523451393e+02
1.131354145523451393e+02
1.131354145523451393e+02
1.025161886132494828e+02
1.033675560086849714e+02
1.082736118483545198e+02
1.082736118483545198e+02
1.093028576927400906e+02
1.093028576927400906e+02
1.071198402251385886e+02
1.076641238438369754e+02
1.076641238438369754e+02
1.102052784363684736e+02
1.102052784363684736e+02
1.100727306980651576e+02
1.123420468687452427e+02
1.123013405800062543e+02
1.123013405800062543e+02
1.123013405800062543e+02
1.086263528106314880e+02
1.087028753933052627e+02
1.087028753933052627e+02
1.087028753933052627e+02
1.087028753933052627e+02
1.029488625076550647e+02
9.885905942916993183e+01
1.037235125407499794e+02
1.037235125407499794e+02
1.037235125407499794e+02
1.034321738122610697e+02
1.034889455579043585e+02
1.024551896553648334e+02
1.029334251916935727e+02
1.029334251916935727e+02
1.012497904533405944e+02
1.012497904533405944e+02
1.012497904533405944e+02
1.007861788177329885e+02
1.007861788177329885e+02
9.752926701134016696e+01
9.752926701134016696e+01
9.752926701134016696e+01
9.352381519936251664e+01
9.352381519936251664e+01
9.352381519936251664e+01
9.319095037876357424e+01
9.319095037876357424e+01
8.937450458961197342e+01
8.829625029064465025e+01
9.863306831857072154e+01
9.862492312360026858e+01
1.087520112536147252e+02
1.087566100910815976e+02
1.087566100910815976e+02
1.087566100910815976e+02
1.087566100910815976e+02
1.091108550323072137e+02
1.091108550323072137e+02
1.092522684052199651e+02
1.092522684052199651e+02
1.086851941906459160e+02
1.076044169509034560e+02
1.081829713315483019e+02
1.081849157952880631e+02
1.081849157952880631e+02
1.052672054492520033e+02
1.052672054492520033e+02
9.792382723753969742e+01
9.285611571144524135e+01
8.932186304246944530e+01
8.932186304246944530e+01
8.932186304246944530e+01
8.844011236622313277e+01
8.844011236622313277e+01
8.844011236622313277e+01
8.844011236622313277e+01
8.114021104703634535e+01
8.419839223441171328e+01
8.419839223441171328e+01
8.419839223441171328e+01
8.171322588560165912e+01
8.171111885770513084e+01
8.171111885770513084e+01
8.149927114821188923e+01
8.149927114821188923e+01
8.149927114821188923e+01
7.298418250376899152e+01
7.634964302272429393e+01
7.634964302272429393e+01
7.634964302272429393e+01
7.634964302272429393e+01
7.634964302272429393e+01
7.523159194030786523e+01
7.523159194030786523e+01
7.523159194030786523e+01
7.529257102847904548e+01
8.737780379545402809e+01
8.737704960592637349e+01
8.738900602792962502e+01
8.738900602792962502e+01
8.133778135963422073e+01
8.535488849042090465e+01
8.535272782754555010e+01
8.535272782754555010e+01
8.535272782754555010e+01
8.535272782754555010e+01
7.812969422445497969e+01
7.812969422445497969e+01
8.063258891328477773e+01
8.063258891328477773e+01
8.063258891328477773e+01
8.063258891328477773e+01
7.943910915188482136e+01
7.721189977047603747e+01
8.554701227084154880e+01
8.550203127593592001e+01
8.550203127593592001e+01
8.230752326844704214e+01
8.171169663991717869e+01
8.171169663991717869e+01
8.171169663991717869e+01
8.171169663991717869e+01
8.173537219501292839e+01
8.173537219501292839e+01
8.148491675969695791e+01
8.148491675969695791e+01
7.892784131685962734e+01
7.892784131685962734e+01
7.892784131685962734e+01
7.892784131685962734e+01
7.892784131685962734e+01
7.892784131685962734e+01
6.726556604244920834e+01
6.551806781690052617e+01
6.187013223591853261e+01
5.806440452787944650e+01
6.322506751712526096e+01
6.495722507577852411e+01
7.108689132041689618e+01
7.108689132041689618e+01
7.108689132041689618e+01
7.126883503950172383e+01
7.118363183697090335e+01
7.099982603520071223e+01
7.065939324081620043e+01
7.064132706298687481e+01
7.064132706298687481e+01
7.064132706298687481e+01
7.064132706298687481e+01
7.024145710404718557e+01
7.027900022490005938e+01
7.027900022490005938e+01
7.027900022490005938e+01
6.939654115722133554e+01
6.939654115722133554e+01
6.939654115722133554e+01
6.939654115722133554e+01
6.923836238208866689e+01
6.923836238208866689e+01
6.923836238208866689e+01
6.923836238208866689e+01
6.588524483364180639e+01
6.519198446808483993e+01
5.399730482946901589e+01
5.355863401164111082e+01
5.217295547966728719e+01
5.217295547966728719e+01
5.217295547966728719e+01
4.642483447819076048e+01
4.642483447819076048e+01
4.179019186659911611e+01
3.996803886936830708e+01
4.273811611869619753e+01
4.273811611869619753e+01
4.090304653811820401e+01
4.867540864945137713e+01
4.934440384638887167e+01
4.934272504027838835e+01
4.934272504027838835e+01
4.727134391686629300e+01
4.352230538646841040e+01
4.352230538646841040e+01
4.258864546295381359e+01
3.906117968780171168e+01
3.906097988496493656e+01
3.683727940591703742e+01
3.816828188986207948e+01
3.816828188986207948e+01
3.862924749935385194e+01
3.862924749935385194e+01
3.713711677682553614e+01
3.685746582502370217e+01
3.685746582502370217e+01
3.685746582502370217e+01
3.685746582502370217e+01
3.779817828181690231e+01
4.716990732322770441e+01
4.716990732322770441e+01
4.716990732322770441e+01
5.614746867241752426e+01
5.614746867241752426e+01
5.614746867241752426e+01
5.614746867241752426e+01
5.614746867241752426e+01
5.614746867241752426e+01
5.483108248949465491e+01
5.483108248949465491e+01
5.303212715789712917e+01
5.220161758922337469e+01
5.092843121034242415e+01
5.741877497530599328e+01
5.791013704455028943e+01
6.279013670294401805e+01
6.279013670294401805e+01
6.539518439660049864e+01
6.539518439660049864e+01
6.560207573293681094e+01
6.602016126822000786e+01
6.602016126822000786e+01
6.565954047845724517e+01
6.565954047845724517e+01
6.518528825234402291e+01
6.518528825234402291e+01
6.518528825234402291e+01
6.518528825234402291e+01
6.509967335051591419e+01
6.509967335051591419e+01
6.510494654735528286e+01
6.510494654735528286e+01
6.518525702383557530e+01
6.518525702383557530e+01
6.518525702383557530e+01
6.518525702383557530e+01
6.467372725412224099e+01
6.467372725412224099e+01
6.175093264877353505e+01
6.162038207335177731e+01
6.162038207335177731e+01
5.855854792260863206e+01
6.009714778044412498e+01
6.009714778044412498e+01
6.009714778044412498e+01
6.009714778044412498e+01
6.009714778044412498e+01
6.009714778044412498e+01
5.738721655865356297e+01
4.895832639015993948e+01
4.336351529335931332e+01
5.047318197741023482e+01
5.047318197741023482e+01
5.189182477683702643e+01
5.189182477683702643e+01
5.189182477683702643e+01
4.387371710315666462e+01
5.128279549923040292e+01
5.159407047925006395e+01
5.308562028409440359e+01
5.308562028409440359e+01
5.308562028409440359e+01
5.308562028409440359e+01
5.308562028409440359e+01
5.308562028409440359e+01
4.740658247953984983e+01
4.631132256443640927e+01
4.518226141616572988e+01
4.180396828484793303e+01
4.180396828484793303e+01
4.275725741164495020e+01
4.275725741164495020e+01
4.275725741164495020e+01
4.275725741164495020e+01
3.416872121356816905e+01
3.822965773546750512e+01
3.822965773546750512e+01
3.822965773546750512e+01
3.853045754823224200e+01
3.853045754823224200e+01
3.853045754823224200e+01
3.419393312929924633e+01
3.443315491013473917e+01
3.649705477126706654e+01
3.712640050186340090e+01
3.712640050186340090e+01
3.420166951776181463e+01
3.762834668142208017e+01
3.762834668142208017e+01
3.883909125852116517e+01
3.883909125852116517e+01
3.900640116807389290e+01
3.900640116807389290e+01
3.900640116807389290e+01
3.900640116807389290e+01
3.900640116807389290e+01
3.657329415396050365e+01
3.565534329655381640e+01
3.784434276542442888e+01
3.784208378575805654e+01
3.784208378575805654e+01
3.784208378575805654e+01
3.767041523234713196e+01
3.767041523234713196e+01
3.767041523234713196e+01
3.767041523234713196e+01
3.567525983104560794e+01
3.567525983104560794e+01
3.623604059596951998e+01
3.623604059596951998e+01
3.698745286981904457e+01
3.698745286981904457e+01
3.532721265610577888e+01
3.532721265610577888e+01
3.614095723062605003e+01
3.567548025025446634e+01
3.303457764250512696e+01
3.303457764250512696e+01
3.094327704626154230e+01
3.332724569997662911e+01
3.284039194854565835e+01
3.201595880164087760e+01
3.201595880164087760e+01
3.227097445039553492e+01
3.227097445039553492e+01
3.224621182029230226e+01
