# Supplementary material for: An experimentally-informed polymer model reveals high resolution organization of genomic loci
Source: Nat Commun. 2026 Feb 4;17:2338. doi: 10.1038/s41467-026-68928-w (PMC12979793; doi:10.1038/s41467-026-68928-w)
Supplement: Supplementary file 4 — Source Data [file 41467_2026_68928_MOESM4_ESM.zip › Source_Data/Fig7/source_data_fig_7c_std.txt]

4.633918001191489111e+01
5.490510212057205308e+01
5.490510212057205308e+01
5.490510212057205308e+01
5.519139581917536219e+01
5.519139581917536219e+01
5.519139581917536219e+01
5.519139581917536219e+01
5.375597083980763813e+01
5.569255840916834188e+01
5.572090861174068266e+01
5.572090861174068266e+01
5.577796834140299609e+01
5.342584373103979800e+01
5.378548248572961654e+01
5.292585918678393853e+01
5.292585918678393853e+01
5.292585918678393853e+01
4.804405682060918537e+01
5.411934973299202767e+01
5.411934973299202767e+01
5.411934973299202767e+01
5.529753837650929427e+01
5.529753837650929427e+01
5.529753837650929427e+01
5.364465597181362000e+01
5.583363895846171943e+01
5.583363895846171943e+01
5.975013369895177817e+01
6.133344500179391190e+01
6.133344500179391190e+01
6.133316453527289980e+01
6.133316453527289980e+01
5.909073321695227321e+01
5.909073321695227321e+01
5.909073321695227321e+01
5.909073321695227321e+01
4.749783823073790501e+01
5.532965108719327674e+01
5.532965108719327674e+01
6.187717236863031189e+01
6.187717236863031189e+01
6.212277843104651964e+01
6.212277843104651964e+01
5.581130628964324814e+01
5.553838374338759820e+01
5.404259453876333907e+01
5.456309379430620510e+01
5.456309379430620510e+01
5.961673742981017199e+01
6.066008973222371026e+01
6.066008973222371026e+01
6.066008973222371026e+01
6.066008973222371026e+01
6.066008973222371026e+01
5.968639700523471703e+01
6.248423884702482667e+01
6.248423884702482667e+01
7.233561304844288031e+01
7.233561304844288031e+01
7.233561304844288031e+01
7.233561304844288031e+01
7.233177936585451562e+01
7.233177936585451562e+01
7.367722681924044537e+01
7.367722681924044537e+01
7.425346296743538232e+01
7.425346296743538232e+01
7.361729648696683626e+01
7.361729648696683626e+01
7.361729648696683626e+01
7.361729648696683626e+01
7.255211133418745817e+01
7.155488091571803011e+01
7.155488091571803011e+01
7.123711891737089275e+01
7.123711891737089275e+01
7.123711891737089275e+01
7.123711891737089275e+01
7.123711891737089275e+01
7.123711891737089275e+01
6.727769487613208810e+01
6.710982470368968222e+01
7.071144028047932295e+01
7.071418693540324796e+01
7.071418693540324796e+01
7.071418693540324796e+01
7.071447603942250737e+01
7.342834841718517680e+01
7.351355858268721022e+01
7.351355858268721022e+01
7.349707101211487270e+01
7.349707101211487270e+01
7.349707101211487270e+01
7.349707101211487270e+01
7.347404764876087313e+01
7.347404764876087313e+01
7.347404764876087313e+01
7.347404764876087313e+01
7.267348590017384424e+01
7.267348590017384424e+01
7.225767728580767368e+01
7.225767728580767368e+01
7.247878642936693439e+01
7.247878642936693439e+01
7.213116202836266666e+01
7.213116202836266666e+01
7.213116202836266666e+01
7.213044683735684259e+01
7.213312203194780636e+01
6.891605715184103076e+01
6.891605715184103076e+01
6.891605715184103076e+01
7.119615143622421272e+01
7.119615143622421272e+01
7.119615143622421272e+01
7.114089443093227771e+01
7.114089443093227771e+01
7.114089443093227771e+01
7.114089443093227771e+01
7.114089443093227771e+01
7.105570558870846298e+01
7.049683692644951805e+01
7.049683692644951805e+01
7.049683692644951805e+01
7.016209146565164190e+01
7.025547924875199612e+01
7.025547924875199612e+01
7.025547924875199612e+01
7.025547924875199612e+01
6.664731851039674382e+01
6.702547806442456135e+01
6.528332203488010066e+01
6.752854681230272149e+01
6.752854681230272149e+01
6.752854681230272149e+01
6.752854681230272149e+01
6.627153865305197655e+01
6.627118113750508144e+01
6.627118113750508144e+01
6.608565161018542256e+01
6.191053971836564784e+01
6.239104158531148414e+01
6.239104158531148414e+01
6.504323641635522790e+01
6.504323641635522790e+01
6.819850947602643032e+01
6.819850947602643032e+01
7.182504043223704571e+01
7.182504043223704571e+01
7.565486324095621740e+01
7.580386665051570105e+01
7.958284212112695855e+01
7.958252524587398113e+01
7.958252524587398113e+01
7.958252524587398113e+01
7.958252524587398113e+01
7.958449534908565681e+01
7.958449534908565681e+01
7.958449534908565681e+01
7.643894446255966102e+01
7.643894446255966102e+01
7.411420317478618358e+01
7.411420317478618358e+01
7.100181500228400466e+01
8.257711495982493943e+01
8.257518409165895434e+01
8.257518409165895434e+01
8.255650663999247740e+01
8.269808893693839025e+01
8.269754127650638509e+01
8.269754127650638509e+01
8.269754127650638509e+01
8.269754127650638509e+01
8.269754127650638509e+01
8.269754127650638509e+01
8.209500746156196271e+01
8.209500746156196271e+01
8.213456439825858979e+01
8.196471140957621060e+01
8.104337054657372619e+01
8.104337054657372619e+01
7.969042735403273525e+01
8.053970535094185834e+01
8.053970535094185834e+01
8.139702823307216306e+01
8.139702823307216306e+01
8.139702823307216306e+01
8.191086004450355063e+01
8.191086004450355063e+01
8.191086004450355063e+01
8.237498078540768631e+01
8.325851550602968132e+01
8.325851550602968132e+01
8.325851550602968132e+01
8.325781429897298835e+01
8.325781429897298835e+01
8.325781429897298835e+01
8.325781429897298835e+01
8.371521495073193364e+01
8.371521495073193364e+01
8.414206932490361623e+01
8.390443416070458227e+01
8.272531044769652908e+01
8.580165085713255735e+01
8.580165085713255735e+01
8.580165085713255735e+01
8.580165085713255735e+01
8.577043517381852666e+01
8.577043517381852666e+01
8.577043517381852666e+01
8.577043517381852666e+01
8.577043517381852666e+01
7.986062713767216792e+01
7.986062713767216792e+01
7.991116921801524597e+01
7.991116921801524597e+01
7.991116921801524597e+01
7.991116921801524597e+01
7.991116921801524597e+01
7.799849466466582726e+01
7.791248480363472595e+01
7.667634757136782753e+01
7.240904538742212537e+01
7.240918099309719480e+01
7.240918099309719480e+01
7.174398408399309801e+01
7.174398408399309801e+01
6.928770621664038742e+01
7.565371527340955993e+01
7.671090993946378944e+01
7.671090993946378944e+01
7.711582240070781324e+01
7.711582240070781324e+01
7.711582240070781324e+01
7.711524315097099702e+01
7.711524315097099702e+01
7.711524315097099702e+01
7.711524315097099702e+01
7.711524315097099702e+01
7.711524315097099702e+01
7.711524315097099702e+01
7.722611919292258165e+01
7.715472433142858222e+01
7.796275016000282676e+01
7.796275016000282676e+01
7.796275016000282676e+01
7.796275016000282676e+01
7.796275016000282676e+01
7.796275016000282676e+01
7.796275016000282676e+01
6.915200826714995230e+01
7.154565543339285227e+01
7.551886732905806809e+01
7.551886732905806809e+01
7.505535346201618552e+01
7.494913167314606994e+01
8.149477266296490541e+01
8.149477266296490541e+01
8.173240296607977484e+01
8.173240296607977484e+01
8.510167268782925021e+01
8.510167268782925021e+01
8.510167268782925021e+01
8.650226974241800804e+01
8.650226974241800804e+01
8.650903887303692841e+01
8.650903887303692841e+01
8.650903887303692841e+01
8.650903887303692841e+01
8.650903887303692841e+01
8.451992729183278641e+01
8.451992729183278641e+01
8.280148943242316761e+01
8.279156960065796511e+01
8.279156960065796511e+01
8.279156960065796511e+01
8.143455079717351452e+01
8.143455079717351452e+01
8.143455079717351452e+01
8.143455079717351452e+01
8.208807461360481739e+01
8.208807461360481739e+01
8.208807461360481739e+01
8.208807461360481739e+01
8.208807461360481739e+01
8.207648187320666011e+01
8.298563852406179819e+01
8.332595414183010973e+01
8.332595414183010973e+01
8.374900602074191625e+01
8.374900602074191625e+01
8.374900602074191625e+01
8.374900602074191625e+01
8.374900602074191625e+01
8.329956486878526789e+01
8.329956486878526789e+01
8.337618698257200833e+01
8.337618698257200833e+01
8.337618698257200833e+01
8.239663949374106267e+01
8.245826565579332623e+01
8.245826565579332623e+01
8.246374509315491252e+01
8.246374509315491252e+01
8.246374509315491252e+01
8.246374509315491252e+01
7.847557807586296974e+01
7.847557807586296974e+01
7.827071833931459821e+01
7.827071833931459821e+01
7.398171512095473190e+01
7.398171512095473190e+01
6.469824749887690984e+01
6.059756552042202316e+01
6.372650992409480608e+01
6.372650992409480608e+01
6.528243810317441387e+01
6.989347023886962518e+01
7.107762566582960062e+01
7.107762566582960062e+01
7.072960070915021902e+01
6.925387017318347205e+01
6.925387017318347205e+01
7.140169667935661835e+01
7.140169667935661835e+01
7.233683585892451617e+01
7.614573272972397433e+01
7.614573272972397433e+01
7.614573272972397433e+01
7.600737114382906157e+01
6.597167655767724170e+01
6.306391932488175911e+01
6.036104377751028949e+01
6.812928755602617059e+01
6.812928755602617059e+01
6.812928755602617059e+01
6.680929253494682030e+01
6.332505576699598748e+01
6.512435407888403915e+01
7.267691739795098727e+01
8.100835650282125755e+01
8.100835650282125755e+01
8.100835650282125755e+01
8.100835650282125755e+01
8.266453015041376773e+01
8.266453015041376773e+01
8.388574149944750502e+01
8.388574149944750502e+01
8.388574149944750502e+01
8.419931426507490357e+01
8.419931426507490357e+01
8.358179889159418963e+01
8.460965492916230346e+01
8.460965492916230346e+01
8.460965492916230346e+01
8.403856849237782001e+01
8.393345439191412538e+01
8.393345439191412538e+01
8.441064613536762806e+01
8.441064613536762806e+01
8.441064613536762806e+01
8.441064613536762806e+01
8.404914706199944874e+01
8.404914706199944874e+01
8.411292901208831552e+01
8.411292901208831552e+01
8.419214188822357414e+01
8.419214188822357414e+01
8.419214188822357414e+01
8.374878268640415513e+01
7.751376063592789478e+01
8.045856543517439263e+01
8.045856543517439263e+01
8.033518044425353821e+01
8.033518044425353821e+01
7.900797315100578544e+01
7.900797315100578544e+01
7.900797315100578544e+01
8.166992105924268230e+01
8.166992105924268230e+01
8.166632980359040062e+01
8.229768364181248330e+01
8.229768364181248330e+01
8.229768364181248330e+01
8.229768364181248330e+01
8.229768364181248330e+01
8.326549948222950093e+01
8.326549948222950093e+01
8.313819855068427955e+01
8.441150721875418128e+01
8.441150721875418128e+01
8.440899375581682307e+01
8.428771748526946794e+01
8.428771748526946794e+01
8.428771748526946794e+01
8.425965805575455647e+01
8.425965805575455647e+01
8.417268107880842365e+01
8.417268107880842365e+01
8.391277564049313753e+01
8.391277564049313753e+01
8.391277564049313753e+01
7.999663472050380619e+01
7.994298244535835352e+01
7.994298244535835352e+01
7.792935740627912367e+01
7.792935740627912367e+01
7.792935740627912367e+01
7.792935740627912367e+01
7.792935740627912367e+01
7.399561288892326161e+01
7.399561288892326161e+01
7.399561288892326161e+01
7.866059473456111562e+01
7.866059473456111562e+01
7.866059473456111562e+01
7.866059473456111562e+01
7.799483241717977933e+01
7.890413922937895563e+01
7.890413922937895563e+01
7.899234519283392331e+01
7.899234519283392331e+01
7.899234519283392331e+01
7.899234519283392331e+01
7.698349655779605882e+01
7.698349655779605882e+01
7.698349655779605882e+01
7.698349655779605882e+01
7.433176290417155485e+01
7.518638213030791917e+01
7.518638213030791917e+01
7.518638213030791917e+01
7.518638213030791917e+01
7.469561275209059659e+01
7.469561275209059659e+01
7.320058524650630716e+01
7.320058524650630716e+01
7.242134772178367541e+01
7.321146896222030875e+01
7.694144098211889116e+01
7.694144098211889116e+01
7.694144098211889116e+01
7.404520852529800834e+01
7.404520852529800834e+01
7.404520852529800834e+01
7.404520852529800834e+01
7.404520852529800834e+01
6.922592575238174106e+01
6.922592575238174106e+01
6.922592575238174106e+01
6.940745603666532304e+01
6.940745603666532304e+01
6.918156607869772756e+01
6.918156607869772756e+01
6.918156607869772756e+01
7.293551565050933050e+01
7.293551565050933050e+01
7.293551565050933050e+01
7.293429222835271730e+01
7.293429222835271730e+01
7.293429222835271730e+01
7.294667199661121515e+01
7.294667199661121515e+01
7.210647668616975636e+01
7.213739425656386572e+01
6.855583254611140376e+01
6.537559703887248475e+01
6.593443268222191023e+01
6.817775906780559581e+01
6.817775906780559581e+01
7.028953881819823835e+01
7.165899835028089626e+01
7.165813115478918860e+01
7.165813115478918860e+01
7.165813115478918860e+01
7.165813115478918860e+01
7.019675045434443916e+01
7.019675045434443916e+01
6.767492925629159117e+01
6.761979385688185573e+01
5.920896995271511543e+01
6.954218287956175004e+01
6.954218287956175004e+01
7.801093020060274341e+01
7.801093020060274341e+01
8.165968389928156057e+01
8.165968389928156057e+01
8.165968389928156057e+01
8.088639959352261144e+01
8.275601883266547532e+01
8.275601883266547532e+01
8.261646923180911983e+01
8.261646923180911983e+01
8.261646923180911983e+01
8.261646923180911983e+01
8.261646923180911983e+01
8.261646923180911983e+01
7.879341132299884976e+01
7.879341132299884976e+01
7.879341132299884976e+01
7.879341132299884976e+01
7.879341132299884976e+01
7.879003315445793021e+01
7.879003315445793021e+01
7.879003315445793021e+01
7.879003315445793021e+01
7.791529569593049587e+01
7.791529569593049587e+01
7.775376886173285129e+01
7.799593102845878434e+01
7.799593102845878434e+01
7.799710576888816149e+01
7.799710576888816149e+01
7.799710576888816149e+01
7.818501242119752703e+01
7.818501242119752703e+01
7.818501242119752703e+01
7.818501242119752703e+01
7.818501242119752703e+01
7.818501242119752703e+01
7.818501242119752703e+01
7.674070562548682517e+01
7.674070562548682517e+01
7.454313047145694782e+01
7.736965931074108482e+01
7.736965931074108482e+01
7.736965931074108482e+01
7.736632193535361068e+01
7.736632193535361068e+01
7.664313704620668943e+01
7.688425201017348343e+01
7.688425201017348343e+01
7.567082517846903045e+01
7.567082517846903045e+01
7.290984578733879573e+01
7.290984578733879573e+01
7.161622629127339223e+01
7.046580362801748265e+01
7.232491215546335184e+01
7.232491215546335184e+01
7.232491215546335184e+01
7.232491215546335184e+01
6.901670484398256633e+01
6.901670484398256633e+01
7.282809033854231018e+01
7.282809033854231018e+01
7.252147459228240223e+01
7.252147459228240223e+01
6.829990113304427268e+01
6.829990113304427268e+01
6.541039268021998510e+01
6.541039268021998510e+01
6.626601317022509363e+01
6.901474414711162808e+01
6.901474414711162808e+01
8.187602184763292712e+01
8.187602184763292712e+01
8.187602184763292712e+01
8.187602184763292712e+01
8.187602184763292712e+01
8.187602184763292712e+01
8.240472704968607331e+01
8.552642568126429978e+01
8.552642568126429978e+01
8.552642568126429978e+01
8.552642568126429978e+01
8.552642568126429978e+01
8.552642568126429978e+01
8.552642568126429978e+01
8.552642568126429978e+01
8.552642568126429978e+01
8.553089985364287884e+01
8.552855707140047059e+01
8.436488599589141302e+01
8.436488599589141302e+01
8.436488599589141302e+01
8.255264381356610670e+01
8.255264381356610670e+01
8.283265788932808960e+01
8.292290722642324852e+01
8.292290722642324852e+01
8.292290722642324852e+01
8.289370167243814080e+01
8.289370167243814080e+01
8.289370167243814080e+01
8.289588784091858997e+01
8.196590946598671223e+01
7.739514681655417405e+01
7.786574450980469919e+01
7.786574450980469919e+01
7.786574450980469919e+01
7.786574450980469919e+01
7.894610307842401653e+01
7.894932555677897312e+01
7.969091492308247382e+01
7.968527708072465998e+01
7.968527708072465998e+01
7.968527708072465998e+01
7.968527708072465998e+01
7.968527708072465998e+01
8.010898844715227085e+01
8.010898844715227085e+01
8.010898844715227085e+01
8.010898844715227085e+01
8.010898844715227085e+01
8.010898844715227085e+01
8.010898844715227085e+01
8.010898844715227085e+01
8.010898844715227085e+01
8.010898844715227085e+01
8.010898844715227085e+01
8.010898844715227085e+01
8.010898844715227085e+01
7.877913033389636155e+01
7.284872752164311294e+01
7.284872752164311294e+01
7.284872752164311294e+01
7.057462451445134377e+01
6.144520983807210257e+01
6.258660598610041603e+01
6.258660598610041603e+01
6.543895002694709717e+01
6.543895002694709717e+01
6.543895002694709717e+01
7.071648279390632297e+01
7.280420957707534058e+01
7.404055877311233758e+01
7.404055877311233758e+01
7.404055877311233758e+01
7.404055877311233758e+01
7.807031917988794589e+01
7.807254744637907606e+01
7.807254744637907606e+01
7.807254744637907606e+01
7.777406425917386912e+01
7.777406425917386912e+01
7.551920147504038994e+01
7.337100450103329763e+01
7.385372068234484288e+01
7.385372068234484288e+01
7.385372068234484288e+01
7.383322196402959037e+01
7.383322196402959037e+01
7.383322196402959037e+01
6.734436038631980637e+01
6.734436038631980637e+01
6.734436038631980637e+01
6.734436038631980637e+01
7.454240511867241992e+01
7.934956409947258749e+01
7.934956409947258749e+01
7.934956409947258749e+01
7.934956409947258749e+01
8.066510832899523109e+01
8.054771993204408886e+01
8.047398949239013177e+01
8.025478140428573681e+01
8.025478140428573681e+01
8.025478140428573681e+01
7.788917689150835599e+01
7.801218998215551892e+01
7.801218998215551892e+01
7.801218998215551892e+01
7.672795846195317893e+01
7.669905888027379603e+01
7.669905888027379603e+01
7.732572927317910683e+01
7.732572927317910683e+01
7.732572927317910683e+01
7.732572927317910683e+01
7.732572927317910683e+01
7.732572927317910683e+01
7.732572927317910683e+01
7.760732923126012395e+01
7.760732923126012395e+01
7.694485849547692169e+01
7.694485849547692169e+01
7.694485849547692169e+01
7.694485849547692169e+01
7.694485849547692169e+01
7.694485849547692169e+01
7.694485849547692169e+01
7.694485849547692169e+01
7.681838890685462218e+01
7.690827848276659040e+01
7.690827848276659040e+01
7.303224331562054772e+01
7.303224331562054772e+01
7.060516826412079183e+01
7.060516826412079183e+01
6.952903738452324944e+01
6.952903738452324944e+01
6.221062401998878499e+01
6.221062401998878499e+01
5.883451091938249533e+01
5.625176151291825022e+01
5.611806453152414065e+01
5.611806453152414065e+01
6.243951614248962301e+01
6.269584409371068290e+01
6.469793293259454003e+01
6.469793293259454003e+01
6.469793293259454003e+01
6.469793293259454003e+01
7.100900398971911898e+01
7.222653897906396026e+01
7.222653897906396026e+01
7.222653897906396026e+01
7.224097037473190142e+01
7.224097037473190142e+01
7.224192202248065087e+01
7.224192202248065087e+01
7.224192202248065087e+01
7.219452994092071663e+01
7.219452994092071663e+01
6.919843900958960603e+01
6.919843900958960603e+01
6.666233271313286934e+01
6.666233271313286934e+01
6.666233271313286934e+01
6.666233271313286934e+01
6.430141898764132691e+01
6.413498407230507325e+01
6.413498407230507325e+01
5.563371674855672921e+01
5.164355695017037817e+01
6.114476288141630533e+01
6.114476288141630533e+01
6.114476288141630533e+01
6.300687514688988244e+01
6.300687514688988244e+01
6.300687514688988244e+01
6.396094628568311435e+01
6.396094628568311435e+01
6.397886956763502297e+01
6.681839718618198276e+01
6.681839718618198276e+01
6.672944403996180540e+01
6.672944403996180540e+01
6.704941095349583691e+01
6.704941095349583691e+01
6.704941095349583691e+01
6.682798019383825761e+01
6.682798019383825761e+01
6.640451573701636789e+01
6.353712045324238034e+01
6.401792430463117967e+01
6.401792430463117967e+01
6.288972933398990506e+01
6.288972933398990506e+01
6.121963268847746775e+01
6.172425349730405486e+01
6.172425349730405486e+01
6.143008138014209862e+01
6.143008138014209862e+01
6.342001509860336483e+01
6.342001509860336483e+01
6.342001509860336483e+01
6.342001509860336483e+01
6.334936548634929920e+01
6.334936548634929920e+01
6.334936548634929920e+01
6.334936548634929920e+01
6.334936548634929920e+01
6.334936548634929920e+01
6.334936548634929920e+01
6.333883648861853999e+01
6.333883648861853999e+01
6.333883648861853999e+01
6.333883648861853999e+01
6.333883648861853999e+01
6.333883648861853999e+01
5.726798659028447247e+01
5.757897709880462145e+01
5.757897709880462145e+01
5.089861348654538631e+01
5.626557874465367348e+01
5.626557874465367348e+01
5.626557874465367348e+01
5.626557874465367348e+01
5.643717323430771415e+01
5.643717323430771415e+01
5.999187220972392254e+01
5.999187220972392254e+01
6.002287075986564702e+01
6.002287075986564702e+01
6.002287075986564702e+01
5.997763819593633627e+01
5.997763819593633627e+01
6.030654488658402812e+01
6.020322602148090851e+01
6.020322602148090851e+01
6.020322602148090851e+01
6.020322602148090851e+01
6.000016363164401412e+01
6.000016363164401412e+01
5.763263721162240216e+01
5.763263721162240216e+01
5.763263721162240216e+01
5.763263721162240216e+01
5.763263721162240216e+01
5.763263721162240216e+01
5.763263721162240216e+01
5.688500236953869660e+01
5.688500236953869660e+01
5.688500236953869660e+01
5.687065418475810219e+01
5.615011608675504107e+01
5.615011608675504107e+01
5.171727953238588782e+01
4.984758263137602796e+01
4.984758263137602796e+01
4.996254450133486813e+01
4.996254450133486813e+01
4.417437538674493425e+01
4.417437538674493425e+01
4.477094657884033069e+01
4.477094657884033069e+01
4.477094657884033069e+01
4.456131567732447252e+01
4.446574785999526114e+01
4.430120775145210388e+01
4.430120775145210388e+01
4.430120775145210388e+01
4.430120775145210388e+01
4.430120775145210388e+01
4.430120775145210388e+01
4.430120775145210388e+01
4.430120775145210388e+01
4.430120775145210388e+01
4.165043510876682831e+01
4.046817831113781949e+01
3.998205036616629826e+01
3.998205036616629826e+01
3.879227768226703432e+01
4.461313283853894518e+01
4.461313283853894518e+01
4.461313283853894518e+01
4.461313283853894518e+01
4.950989636885770295e+01
4.950989636885770295e+01
4.958409275084962076e+01
4.958409275084962076e+01
4.958409275084962076e+01
4.958409275084962076e+01
4.954315791871675856e+01
4.954315791871675856e+01
5.140189482821368472e+01
5.140189482821368472e+01
5.140189482821368472e+01
5.140189482821368472e+01
5.220746200559861450e+01
5.220746200559861450e+01
5.220746200559861450e+01
4.988993535771263765e+01
4.988993535771263765e+01
4.988993535771263765e+01
4.679066199192817521e+01
4.966060095714183831e+01
4.980300220931874122e+01
4.980300220931874122e+01
4.992649984087690029e+01
4.992649984087690029e+01
4.665707471567525033e+01
4.865212961461531194e+01
4.872933580826566669e+01
4.872933580826566669e+01
4.761750290557037602e+01
4.752204471832334320e+01
4.879393975552005713e+01
4.879393975552005713e+01
4.879393975552005713e+01
4.879393975552005713e+01
4.879393975552005713e+01
4.877238476550256507e+01
4.877238476550256507e+01
4.877238476550256507e+01
4.877238476550256507e+01
4.877238476550256507e+01
4.877238476550256507e+01
4.877238476550256507e+01
4.286791839359290890e+01
4.500177900760140659e+01
4.500177900760140659e+01
4.500177900760140659e+01
4.329748679429854263e+01
4.329748679429854263e+01
5.045993335242458500e+01
5.047707235857234309e+01
5.047707235857234309e+01
5.033403304131267930e+01
5.033403304131267930e+01
5.033403304131267930e+01
5.017979329704770919e+01
5.017979329704770919e+01
5.007602449164100022e+01
5.007602449164100022e+01
5.007602449164100022e+01
4.862550142441173762e+01
4.862550142441173762e+01
4.862550142441173762e+01
4.317645469137854519e+01
4.602008974328235524e+01
4.602008974328235524e+01
4.602008974328235524e+01
4.602123469991984450e+01
4.472160119320262339e+01
4.472160119320262339e+01
4.138493876160703167e+01
3.718545161932927101e+01
3.747817316115063591e+01
3.747817316115063591e+01
3.747817316115063591e+01
3.057174998471925065e+01
2.968255297920181590e+01
3.198966035792549079e+01
3.198966035792549079e+01
3.679570743689739487e+01
3.679570743689739487e+01
3.679570743689739487e+01
3.679570743689739487e+01
3.658289141950269396e+01
3.656103873027439022e+01
3.656103873027439022e+01
3.656103873027439022e+01
3.640191711491925730e+01
3.640191711491925730e+01
3.370543747800996925e+01
3.076633123037960260e+01
3.177467671584900444e+01
3.478628066338313118e+01
3.431261135612070490e+01
3.270537054059598603e+01
3.270537054059598603e+01
3.211396705673336527e+01
3.742423494237195314e+01
3.742423494237195314e+01
3.742423494237195314e+01
3.742423494237195314e+01
3.742423494237195314e+01
3.841688311445408033e+01
3.841688311445408033e+01
3.841688311445408033e+01
3.842284639159477422e+01
3.763876401537311267e+01
3.763974757009680161e+01
3.270137493535539619e+01
3.112086789761568895e+01
3.224664751948800046e+01
3.252997187837368642e+01
3.252997187837368642e+01
3.083717826966456599e+01
2.913928078065060490e+01
2.913928078065060490e+01
2.913928078065060490e+01
2.721441356129206213e+01
2.742176916274485876e+01
2.742176916274485876e+01
2.895204673883457147e+01
2.895204673883457147e+01
2.895204673883457147e+01
3.161710019276792138e+01
3.161710019276792138e+01
3.161710019276792138e+01
3.161710019276792138e+01
3.477162967907089097e+01
3.477162967907089097e+01
3.477162967907089097e+01
3.419133361205084043e+01
3.419768114990348096e+01
3.259852778795233519e+01
3.259852778795233519e+01
3.022581826518195314e+01
3.457864570018859496e+01
3.464832060579836792e+01
3.418379133939580328e+01
3.215889320081627289e+01
3.123442515027252497e+01
2.937144927122978544e+01
2.977289568268599496e+01
2.977289568268599496e+01
2.977289568268599496e+01
2.977289568268599496e+01
2.968714410869375797e+01
2.968714410869375797e+01
2.754153401266314205e+01
3.293438264142913852e+01
3.588446871329848165e+01
3.588446871329848165e+01
3.588446871329848165e+01
3.588446871329848165e+01
3.588446871329848165e+01
3.607451751694502207e+01
4.061584756167912502e+01
4.061584756167912502e+01
4.061584756167912502e+01
4.061584756167912502e+01
3.954824767769731153e+01
3.944482534065817703e+01
3.944482534065817703e+01
3.944482534065817703e+01
3.759858804031620849e+01
3.759858804031620849e+01
3.761556478447355545e+01
3.756343138780962221e+01
3.756343138780962221e+01
3.910587490230842889e+01
3.910587490230842889e+01
3.763139674623607078e+01
3.586798604188914652e+01
4.133728792262389362e+01
4.133728792262389362e+01
4.133728792262389362e+01
4.133728792262389362e+01
4.323755621658921910e+01
4.323755621658921910e+01
4.323755621658921910e+01
4.208146201884801485e+01
4.208109017137672936e+01
4.208113147567478052e+01
3.971671777092567623e+01
3.971671777092567623e+01
3.971671777092567623e+01
3.971671777092567623e+01
3.206715473494752189e+01
3.206715473494752189e+01
3.113498756245046195e+01
3.113498756245046195e+01
3.113498756245046195e+01
3.113483555904558031e+01
2.048522827739474650e+01
2.048522827739474650e+01
2.175388560626476320e+01
2.175388560626476320e+01
2.221530114328334804e+01
2.256615638745021357e+01
2.258228498754736080e+01
2.066337991944449470e+01
2.066337991944449470e+01
