# Supplementary material for: An experimentally-informed polymer model reveals high resolution organization of genomic loci
Source: Nat Commun. 2026 Feb 4;17:2338. doi: 10.1038/s41467-026-68928-w (PMC12979793; doi:10.1038/s41467-026-68928-w)
Supplement: Supplementary file 4 — Source Data [file 41467_2026_68928_MOESM4_ESM.zip › Source_Data/Fig7/source_data_fig_7d_std.txt]

4.228265057895928436e+01
4.228235135869992689e+01
4.228235135869992689e+01
4.240399312733858750e+01
4.647317794541368841e+01
4.647317794541368841e+01
4.647317794541368841e+01
4.647317794541368841e+01
4.731525407404707551e+01
4.731525407404707551e+01
4.671268240465607136e+01
4.671268240465607136e+01
3.824366347416432887e+01
4.634072931551870056e+01
4.709407574361803483e+01
4.709407574361803483e+01
4.603403928571624704e+01
4.488988936908959460e+01
4.969215203528018066e+01
4.969735525159499900e+01
4.969735525159499900e+01
5.232345411112159894e+01
5.694259724566985881e+01
5.694259724566985881e+01
5.798966335037198405e+01
5.778413860512152667e+01
5.552516518498695319e+01
6.093665124396527943e+01
6.093665124396527943e+01
6.356982194920274765e+01
6.356982194920274765e+01
7.002428036708832337e+01
7.327827706611628855e+01
7.327827706611628855e+01
7.571763320130750685e+01
7.571763320130750685e+01
7.571763320130750685e+01
7.733676956902912991e+01
7.733676956902912991e+01
8.059834716896502016e+01
8.724539625120972630e+01
8.724539625120972630e+01
8.724539625120972630e+01
8.724669265103355542e+01
8.724669265103355542e+01
8.724669265103355542e+01
8.724669265103355542e+01
8.724669265103355542e+01
8.443016098359933608e+01
8.443016098359933608e+01
8.160110256166490217e+01
8.409847704152389269e+01
8.409847704152389269e+01
8.409847704152389269e+01
8.577777049631578166e+01
8.709495856959625826e+01
8.774879792854875404e+01
8.993895039971442884e+01
8.992179676192566262e+01
8.992179676192566262e+01
8.992179676192566262e+01
8.992179676192566262e+01
8.662745768015646775e+01
8.662745768015646775e+01
8.428859431793249257e+01
9.251775098959623733e+01
9.316915422308112227e+01
9.316915422308112227e+01
9.316915422308112227e+01
9.316915422308112227e+01
9.316915422308112227e+01
9.316915422308112227e+01
9.217144592537853498e+01
9.217144592537853498e+01
9.217144592537853498e+01
9.185227739186564122e+01
9.185227739186564122e+01
8.874289432452353310e+01
8.874289432452353310e+01
8.732160856300511398e+01
8.571073229617597633e+01
8.988062695483834830e+01
8.988062695483834830e+01
8.988062695483834830e+01
8.997744655685035298e+01
9.403483883932530318e+01
9.403483883932530318e+01
9.441440222209577371e+01
9.441440222209577371e+01
9.441145983083225701e+01
9.417574901435601475e+01
9.417574901435601475e+01
9.037632532451023337e+01
9.252643129137096878e+01
9.335168473695682678e+01
9.335168473695682678e+01
9.335168473695682678e+01
9.335168473695682678e+01
9.116499928954623044e+01
9.116499928954623044e+01
9.116499928954623044e+01
9.116499928954623044e+01
9.116499928954623044e+01
8.685729724703502086e+01
8.727576656370051467e+01
9.672078339244696110e+01
9.672078339244696110e+01
9.767109808104054025e+01
9.835249728494812871e+01
9.835249728494812871e+01
9.779342413966968195e+01
9.779342413966968195e+01
9.779342413966968195e+01
8.075209809916555059e+01
8.180266853456511456e+01
9.266948734205674043e+01
1.000143053799653785e+02
1.000143053799653785e+02
1.000143053799653785e+02
1.000143053799653785e+02
1.000143053799653785e+02
1.000143053799653785e+02
1.000143053799653785e+02
1.025396883462567104e+02
1.029046240333267832e+02
1.021391713561205847e+02
1.028215005373935327e+02
1.030285631182482717e+02
1.018804705481100115e+02
1.018804705481100115e+02
1.018540367859557279e+02
1.018540367859557279e+02
1.018540367859557279e+02
9.506630813327201679e+01
9.506630813327201679e+01
9.240500173136345552e+01
1.008929587637538106e+02
1.008929587637538106e+02
1.008929587637538106e+02
1.008929587637538106e+02
9.943581849228532121e+01
9.943581849228532121e+01
1.010632236220615283e+02
1.010633400414997709e+02
1.043818841461909699e+02
1.043818841461909699e+02
1.043818841461909699e+02
1.043818841461909699e+02
1.040929771024448200e+02
1.040929771024448200e+02
1.040929771024448200e+02
1.040929771024448200e+02
1.040929771024448200e+02
1.040929771024448200e+02
1.040929771024448200e+02
1.040929771024448200e+02
1.017493574028096930e+02
1.017493574028096930e+02
9.857813308237795979e+01
9.899730225931388361e+01
9.931807450463239206e+01
9.931765427867966878e+01
9.931765427867966878e+01
9.931765427867966878e+01
9.931765427867966878e+01
9.684074303268307915e+01
9.506257063379412386e+01
9.506257063379412386e+01
9.387346385508911339e+01
9.387346385508911339e+01
8.904661365492643199e+01
9.136272188368816671e+01
9.136272188368816671e+01
9.136178775658525808e+01
8.776531836285732879e+01
8.776531836285732879e+01
8.546876997851948943e+01
8.546876997851948943e+01
8.718446495711555144e+01
8.718446495711555144e+01
8.675649922181686691e+01
8.159338164376735847e+01
8.159338164376735847e+01
8.047047885881350737e+01
8.047047885881350737e+01
7.847019825495974032e+01
8.432287414903278489e+01
8.862929277691472407e+01
8.958819046520753204e+01
8.958819046520753204e+01
8.958819046520753204e+01
9.532595243846267863e+01
1.000667163103581601e+02
1.000667163103581601e+02
1.000667163103581601e+02
1.000667163103581601e+02
1.005039789208557721e+02
1.002107812995310354e+02
1.016821690167716099e+02
1.016821690167716099e+02
1.016821690167716099e+02
1.016821690167716099e+02
1.016821690167716099e+02
1.016821690167716099e+02
1.016821690167716099e+02
1.002542473204757556e+02
1.002542473204757556e+02
9.971403987613037145e+01
8.976192557260021943e+01
7.674236060682513028e+01
7.474557642811551261e+01
7.474557642811551261e+01
7.044990677194641648e+01
7.044990677194641648e+01
7.044990677194641648e+01
7.044990677194641648e+01
6.554455006697837405e+01
7.372048978918512319e+01
7.372005171181318417e+01
7.372005171181318417e+01
7.374070289590684979e+01
8.163918033444603850e+01
9.104003425497617741e+01
9.104003425497617741e+01
9.104003425497617741e+01
9.314276162872698706e+01
9.314276162872698706e+01
9.339298284069667488e+01
9.339298284069667488e+01
9.529858301317823077e+01
9.529858301317823077e+01
9.529858301317823077e+01
9.158704852483680270e+01
9.512214889324890521e+01
9.512214889324890521e+01
9.512566403486336242e+01
9.596245396533919347e+01
9.596245396533919347e+01
9.554191494869181156e+01
9.386728084707436892e+01
9.713529197928690451e+01
9.794263097019548070e+01
9.794263097019548070e+01
9.794263097019548070e+01
9.794263097019548070e+01
9.775703142686757019e+01
8.686879374149273758e+01
8.928745427097555876e+01
1.036410724360860627e+02
1.036410724360860627e+02
1.036410724360860627e+02
1.035878310007830976e+02
1.035064868813505683e+02
1.035064868813505683e+02
1.024617772370840356e+02
1.081941027324978108e+02
1.081941027324978108e+02
1.081941027324978108e+02
1.081322233889546567e+02
1.081322233889546567e+02
1.080632340807173222e+02
1.080632340807173222e+02
1.080632340807173222e+02
1.073723360512997687e+02
1.073723360512997687e+02
8.955150278099216621e+01
8.649723782825097373e+01
8.758651125717690888e+01
9.814731137538069561e+01
9.814731137538069561e+01
9.814731137538069561e+01
9.838550146319205680e+01
9.838550146319205680e+01
9.783616329296496872e+01
1.044285131753308633e+02
1.044285131753308633e+02
1.044377572538964642e+02
1.044377572538964642e+02
1.091070190627389849e+02
1.091070190627389849e+02
1.091070190627389849e+02
1.092291875589817920e+02
1.099330775443262809e+02
1.099330775443262809e+02
1.101000849509311337e+02
1.101000849509311337e+02
1.100945094840517982e+02
1.100945094840517982e+02
1.100945094840517982e+02
1.066343080710714020e+02
1.066343080710714020e+02
9.877439302365397111e+01
9.877439302365397111e+01
9.486224049154273530e+01
9.486224049154273530e+01
7.149716333810013680e+01
8.080534396496123861e+01
8.080534396496123861e+01
8.683311667750298568e+01
8.683311667750298568e+01
8.683311667750298568e+01
8.683311667750298568e+01
8.683311667750298568e+01
9.112963742005841539e+01
9.112963742005841539e+01
9.112963742005841539e+01
9.112963742005841539e+01
8.586291479307000429e+01
8.748372325360128343e+01
8.748372325360128343e+01
9.230946192627123992e+01
9.475234853904092347e+01
9.484759502419528587e+01
9.491016110854552323e+01
8.979129717972006119e+01
8.933599322771175366e+01
9.270830511528315299e+01
9.477942722047289692e+01
9.549043072942788513e+01
9.576753780016909445e+01
9.576753780016909445e+01
9.601472269198757203e+01
9.610091886269212580e+01
9.610091886269212580e+01
9.566227588438820817e+01
9.546869224532753151e+01
9.479808110325897985e+01
9.489216880327879267e+01
9.489216880327879267e+01
9.717846026607594467e+01
9.717846026607594467e+01
9.717846026607594467e+01
1.014888110434137758e+02
1.014888110434137758e+02
1.017255713089733291e+02
1.025658261322991649e+02
1.025658261322991649e+02
1.023861461469395664e+02
1.023861461469395664e+02
1.023861461469395664e+02
1.009809137059783666e+02
1.009809137059783666e+02
1.009809137059783666e+02
1.009809137059783666e+02
1.009809137059783666e+02
8.803444954261985345e+01
8.999502819818624744e+01
9.404509198302743300e+01
9.368288453311215846e+01
1.030717114242188188e+02
1.030717114242188188e+02
1.030717114242188188e+02
1.030717114242188188e+02
1.030717114242188188e+02
1.035126916177056700e+02
1.035126916177056700e+02
1.035126916177056700e+02
1.035126916177056700e+02
1.027826030699017252e+02
1.020644649010522045e+02
1.020346848181514616e+02
1.016853662525079329e+02
1.016853662525079329e+02
9.533341586371818721e+01
9.533341586371818721e+01
8.841032814587626376e+01
9.435016344107528141e+01
9.785481359656346001e+01
9.785481359656346001e+01
9.755959267474173657e+01
9.755959267474173657e+01
9.398204861026495394e+01
9.981120539699519156e+01
9.981120539699519156e+01
9.898413863420002201e+01
1.002904988483402491e+02
1.002904988483402491e+02
9.538344278866888715e+01
9.686003983150334307e+01
9.686003983150334307e+01
9.686003983150334307e+01
9.776739261876645060e+01
9.857824454583719387e+01
9.858693631403649249e+01
9.734965965853969294e+01
1.006847429968613881e+02
1.006847429968613881e+02
1.003276874813296899e+02
1.003276874813296899e+02
1.003364225828399441e+02
1.003364225828399441e+02
1.026550093329273494e+02
1.026586072555396782e+02
1.026586072555396782e+02
1.029941521063752248e+02
1.029941521063752248e+02
1.029926808165254783e+02
1.007591349783128578e+02
1.007591349783128578e+02
9.695020975106990591e+01
9.695020975106990591e+01
9.695020975106990591e+01
8.820809258308744916e+01
9.242427296105077517e+01
9.467295399100835596e+01
9.467295399100835596e+01
9.559395297681592751e+01
9.559395297681592751e+01
9.489465981601725275e+01
1.040830616840110707e+02
1.040830616840110707e+02
1.096372357577112382e+02
1.096372357577112382e+02
1.096372357577112382e+02
1.117258162086354218e+02
1.153464700604848332e+02
1.153464700604848332e+02
1.154956474851826016e+02
1.155481250886464011e+02
1.155481250886464011e+02
1.147983540747078735e+02
1.147983540747078735e+02
1.147983540747078735e+02
1.086197089641256781e+02
1.113975847311417340e+02
1.113975847311417340e+02
1.113975847311417340e+02
1.113975847311417340e+02
1.113975847311417340e+02
1.113975847311417340e+02
1.113975847311417340e+02
1.107874179106593857e+02
1.104741949976732656e+02
1.117900066543999031e+02
1.117925241752742949e+02
1.117925241752742949e+02
1.094055851717830876e+02
1.094055851717830876e+02
1.094055851717830876e+02
1.094055851717830876e+02
1.094055851717830876e+02
1.095326769558988502e+02
1.116906135993096569e+02
1.116859740044162947e+02
1.105090873524598152e+02
1.140420762952372939e+02
1.140420762952372939e+02
1.140420762952372939e+02
1.140420762952372939e+02
1.140420762952372939e+02
1.140420762952372939e+02
1.140420762952372939e+02
1.140551575772877442e+02
1.140551575772877442e+02
1.140551575772877442e+02
1.140551575772877442e+02
1.140551575772877442e+02
1.116927143239744993e+02
1.105839637828229201e+02
1.105963155610337765e+02
1.105963155610337765e+02
1.104965335774560486e+02
1.104965335774560486e+02
1.103469942288496242e+02
1.104037916354211859e+02
1.104037916354211859e+02
1.093835735951753207e+02
1.103047906908369811e+02
1.103047906908369811e+02
1.121684643751764554e+02
1.121684643751764554e+02
1.121684643751764554e+02
1.121684643751764554e+02
1.121684643751764554e+02
1.121684643751764554e+02
1.124623269262508245e+02
1.124892524017735695e+02
1.124892524017735695e+02
1.124892524017735695e+02
1.131606664441595598e+02
1.131606664441595598e+02
1.131606664441595598e+02
1.131606664441595598e+02
1.131606664441595598e+02
1.086338424542254870e+02
1.086338424542254870e+02
1.086089808419031613e+02
1.086089808419031613e+02
1.086089808419031613e+02
1.069838579013213149e+02
1.069838579013213149e+02
1.069838579013213149e+02
9.971195159183825751e+01
9.076120580383359027e+01
9.298224557997157547e+01
9.298224557997157547e+01
9.331825720585889883e+01
9.331825720585889883e+01
1.008686755333242360e+02
1.048152615370249094e+02
1.051085928963767628e+02
1.051957588443526674e+02
1.050683794668562285e+02
1.062649608137019897e+02
1.062649608137019897e+02
1.062649608137019897e+02
1.024162211386313714e+02
1.023098698316284754e+02
1.047694059404520601e+02
1.047694059404520601e+02
1.047694059404520601e+02
1.047694059404520601e+02
1.044466198979287128e+02
1.044450806040752724e+02
1.038251697076861859e+02
1.026923856236479367e+02
1.051387140273648981e+02
1.051387140273648981e+02
1.055786607415317206e+02
1.055786607415317206e+02
1.055174278562819836e+02
1.055174278562819836e+02
1.038104110224450096e+02
1.118582037010878736e+02
1.118582037010878736e+02
1.118582037010878736e+02
1.134893667200270500e+02
1.134351797842599154e+02
1.134351797842599154e+02
1.125206823217403524e+02
1.125206823217403524e+02
1.125206823217403524e+02
1.123994383811099453e+02
1.123994383811099453e+02
1.123994383811099453e+02
1.123994383811099453e+02
1.123994383811099453e+02
1.120907285537893756e+02
1.114297312487918958e+02
1.073955649109803687e+02
1.073955649109803687e+02
1.073955649109803687e+02
1.052025430199686582e+02
1.115589065977257661e+02
1.115589065977257661e+02
1.115589065977257661e+02
1.115589065977257661e+02
1.115589065977257661e+02
1.115589065977257661e+02
1.115589065977257661e+02
1.115589065977257661e+02
1.122753195246406648e+02
1.122753195246406648e+02
1.122753195246406648e+02
1.126229730282419297e+02
1.128688918087166400e+02
1.134018906325803329e+02
1.134018906325803329e+02
1.119952347078960031e+02
1.119952347078960031e+02
1.114402032281457480e+02
1.114402032281457480e+02
1.075071083288880232e+02
1.075071083288880232e+02
1.075071083288880232e+02
1.065292923233270272e+02
1.065292923233270272e+02
1.065292923233270272e+02
1.065292923233270272e+02
1.065292923233270272e+02
1.065292923233270272e+02
9.310121916771875306e+01
8.737196659762651052e+01
1.026437358543610117e+02
1.026437358543610117e+02
1.026437358543610117e+02
1.026437358543610117e+02
1.035728789496504163e+02
1.035705542204886171e+02
1.068000029000468629e+02
1.068000029000468629e+02
1.068000029000468629e+02
1.068000029000468629e+02
1.039397799593920126e+02
1.039397799593920126e+02
1.001962216421643603e+02
1.001962216421643603e+02
9.930007112714389450e+01
9.930007112714389450e+01
9.930007112714389450e+01
9.930007112714389450e+01
9.930007112714389450e+01
9.930007112714389450e+01
9.930007112714389450e+01
9.930007112714389450e+01
9.874674024859369581e+01
9.835858599032390259e+01
9.835858599032390259e+01
9.835858599032390259e+01
9.835858599032390259e+01
1.073009668684657498e+02
1.073009668684657498e+02
1.073009668684657498e+02
1.073009668684657498e+02
1.073009668684657498e+02
1.075903479391726165e+02
1.075903479391726165e+02
1.075903479391726165e+02
1.075903479391726165e+02
1.075903479391726165e+02
1.003958590801553044e+02
1.119395582503554181e+02
1.119395582503554181e+02
1.119395582503554181e+02
1.126509214238683541e+02
1.126509214238683541e+02
1.126509214238683541e+02
1.126509214238683541e+02
1.101178739313745183e+02
1.088979789039449173e+02
1.080064133500184340e+02
1.080064133500184340e+02
1.080064133500184340e+02
1.080064133500184340e+02
1.080064133500184340e+02
1.004354281541268819e+02
9.659295540619520182e+01
1.033555396923850225e+02
1.033555274734649743e+02
1.052742871858905147e+02
1.052742871858905147e+02
1.043094007458254140e+02
1.025556892007366230e+02
1.069294861812925603e+02
1.069249221210629202e+02
1.068310588038776245e+02
1.037616237117420610e+02
1.019531935961547759e+02
1.019531935961547759e+02
9.968371690559521880e+01
9.665569820589112737e+01
9.665569820589112737e+01
9.677773372835208932e+01
9.677773372835208932e+01
9.658045623837232085e+01
9.658045623837232085e+01
8.572520271436980011e+01
7.659713858963822020e+01
9.344532154721504469e+01
9.346403777103411414e+01
9.346403777103411414e+01
9.346403777103411414e+01
9.396163315737452137e+01
9.396163315737452137e+01
9.396163315737452137e+01
8.995332338522908344e+01
9.548457612538194894e+01
9.771839235252714673e+01
9.771839235252714673e+01
9.708553317582482123e+01
9.642851203705929208e+01
9.642612783264134180e+01
8.916941588680832353e+01
8.854914262294023786e+01
8.318649338766066137e+01
8.318649338766066137e+01
8.318649338766066137e+01
7.959735486984794761e+01
7.485820551664576783e+01
7.485820551664576783e+01
7.441096515094780273e+01
6.968002923487166811e+01
9.242290225365846368e+01
9.242290225365846368e+01
9.242290225365846368e+01
9.268170422855509116e+01
9.261847548960146526e+01
9.734997139777982511e+01
9.736942267364845804e+01
9.646153859528175190e+01
9.646153859528175190e+01
9.466264099117881869e+01
9.466264099117881869e+01
9.121651563048071409e+01
9.121651563048071409e+01
9.057090949057041485e+01
9.057090949057041485e+01
9.089363152332860807e+01
9.089363152332860807e+01
9.089363152332860807e+01
9.088424857474423391e+01
8.775118903253137148e+01
9.586632638941649986e+01
9.586632638941649986e+01
9.609733920645848571e+01
9.656370032024247507e+01
9.656370032024247507e+01
9.656370032024247507e+01
9.675001369227439341e+01
9.675001369227439341e+01
9.643972980787553695e+01
9.928235711929713148e+01
9.928235711929713148e+01
9.928235711929713148e+01
1.034521997622405820e+02
1.036204052494160663e+02
1.036204052494160663e+02
1.038746445309846678e+02
1.038744405291475914e+02
9.882444098377689556e+01
1.006832914685301290e+02
1.006832914685301290e+02
1.047582006392646150e+02
1.066744369241815207e+02
1.066744369241815207e+02
1.066744369241815207e+02
1.075573418965628605e+02
1.075573418965628605e+02
1.075573418965628605e+02
1.075573418965628605e+02
1.064450199302975335e+02
1.066874640509380470e+02
1.066874640509380470e+02
1.066874640509380470e+02
1.060760398138017422e+02
1.056350976362021612e+02
1.039618910973673422e+02
1.031437672668430139e+02
9.571372558013101184e+01
9.571372558013101184e+01
8.860594311167916715e+01
8.614540296907004802e+01
8.706384193424798923e+01
9.076339134775136586e+01
9.234717426994423306e+01
9.218273316897229108e+01
9.242630957354791121e+01
9.242630957354791121e+01
9.341573371764408762e+01
9.341573371764408762e+01
9.319767386240474139e+01
9.186656035703880718e+01
9.052726172707207297e+01
9.122551480536550628e+01
9.439544114863343793e+01
9.758175884053122218e+01
9.758175884053122218e+01
9.758175884053122218e+01
9.695824311099275405e+01
1.016552447737036289e+02
1.016552447737036289e+02
9.906825786140638002e+01
1.004464048566627099e+02
1.004464048566627099e+02
1.015105311532683743e+02
1.015105311532683743e+02
1.012442031386570420e+02
1.012442031386570420e+02
9.245960272806611613e+01
1.050295456472869660e+02
1.050295456472869660e+02
1.050295456472869660e+02
1.050295456472869660e+02
1.059248283331084508e+02
1.059248283331084508e+02
1.059248283331084508e+02
1.071353097752735977e+02
1.071353097752735977e+02
1.071353097752735977e+02
1.071353097752735977e+02
1.070018113769780967e+02
1.068472738627156957e+02
1.049898587097965503e+02
1.049898587097965503e+02
1.049898587097965503e+02
9.793507604544444689e+01
9.793507604544444689e+01
9.441692895395169671e+01
9.441692895395169671e+01
9.218621000549968869e+01
9.218621000549968869e+01
8.754159510294381619e+01
7.904832963568509285e+01
8.107188583949755412e+01
8.934052208571139886e+01
8.972679706369963526e+01
8.972679706369963526e+01
8.972679706369963526e+01
8.679640159388324605e+01
9.986056748633822622e+01
9.986056748633822622e+01
1.010302422748994218e+02
1.019130845877628246e+02
1.035831015393388554e+02
1.044231629553832050e+02
1.044231629553832050e+02
1.057737922790568916e+02
1.057737922790568916e+02
1.077116853018091120e+02
1.077116853018091120e+02
1.077116853018091120e+02
1.077116853018091120e+02
1.078166072752518829e+02
1.078166072752518829e+02
1.078166072752518829e+02
1.066373076388983634e+02
1.066373076388983634e+02
1.066653215759086777e+02
1.066653215759086777e+02
1.066653215759086777e+02
1.066653215759086777e+02
1.066398764166883240e+02
1.049214664639157775e+02
1.049214664639157775e+02
1.049214664639157775e+02
9.552561521291210056e+01
9.660434535836689918e+01
9.825939683548118353e+01
9.825939683548118353e+01
9.865574067280266490e+01
9.865574067280266490e+01
9.863001278559038099e+01
9.692446397796652491e+01
9.692446397796652491e+01
9.866857567475480550e+01
1.019781999302505966e+02
1.019781999302505966e+02
1.019781999302505966e+02
1.019781999302505966e+02
1.019781999302505966e+02
1.019592789297928732e+02
1.013886584555351646e+02
9.269160823023904072e+01
9.508830940708294577e+01
9.567944821304247682e+01
9.470016162779832314e+01
9.400880213772228444e+01
9.400880213772228444e+01
9.237495253742066836e+01
9.237495253742066836e+01
9.237495253742066836e+01
9.237495253742066836e+01
9.237495253742066836e+01
9.237495253742066836e+01
7.453864255431858510e+01
6.977570689121583314e+01
7.496165383422831496e+01
7.846861793050182143e+01
7.846861793050182143e+01
8.098845223817887984e+01
8.098845223817887984e+01
8.098845223817887984e+01
8.098845223817887984e+01
8.098845223817887984e+01
8.098845223817887984e+01
8.098845223817887984e+01
8.050989187189742324e+01
8.050989187189742324e+01
8.007451242987274043e+01
8.006880484048392077e+01
7.913809993715993585e+01
7.913809993715993585e+01
7.913809993715993585e+01
7.913809993715993585e+01
7.857298864595823318e+01
7.870772815029395986e+01
7.691415626011196593e+01
7.691415626011196593e+01
7.525033389757733460e+01
7.525130327607503489e+01
7.525130327607503489e+01
7.400959015466747815e+01
7.400959015466747815e+01
7.400959015466747815e+01
7.400959015466747815e+01
7.400959015466747815e+01
7.400959015466747815e+01
6.744111327581224202e+01
6.200636311768400333e+01
6.496575570322433180e+01
6.496575570322433180e+01
6.564183492342957038e+01
6.564054197704358273e+01
6.564054197704358273e+01
6.564054197704358273e+01
6.564054197704358273e+01
6.564054197704358273e+01
6.564054197704358273e+01
6.250311056253791975e+01
6.283111658928666543e+01
6.274556244347816403e+01
6.122418192228072087e+01
6.122418192228072087e+01
6.122407940927311643e+01
6.122441286457889476e+01
6.122441286457889476e+01
6.122441286457889476e+01
6.028409987883734544e+01
6.028409987883734544e+01
6.028409987883734544e+01
6.446149712849586422e+01
6.446149712849586422e+01
6.520899832514011507e+01
6.550555019650364841e+01
6.550555019650364841e+01
6.951798054605353627e+01
6.951798054605353627e+01
6.951705052132069795e+01
6.488843705217047386e+01
6.572390820569737002e+01
6.572390820569737002e+01
6.380512667608083177e+01
6.365341117926268311e+01
6.197271754099772068e+01
5.669358069978763837e+01
5.019975848740664759e+01
5.019975848740664759e+01
4.917255687752130200e+01
4.917255687752130200e+01
4.917255687752130200e+01
5.138383373903457141e+01
5.138383373903457141e+01
5.188383421224578740e+01
5.197390203099833172e+01
5.197390203099833172e+01
5.882008459971000747e+01
5.882008459971000747e+01
5.841007859092424326e+01
6.110136192952262491e+01
6.110136192952262491e+01
6.088942433517912178e+01
6.088942433517912178e+01
6.088942433517912178e+01
6.088942433517912178e+01
6.088942433517912178e+01
6.088942433517912178e+01
6.171649782288976382e+01
6.171649782288976382e+01
6.171649782288976382e+01
6.171649782288976382e+01
6.210374672680216435e+01
6.210374672680216435e+01
6.210374672680216435e+01
6.210578127625656464e+01
6.210578127625656464e+01
6.210578127625656464e+01
5.793004798213824103e+01
5.793004798213824103e+01
6.075909993635920614e+01
6.118432481603706208e+01
6.118432481603706208e+01
6.118432481603706208e+01
6.108119154777844528e+01
6.108119154777844528e+01
6.117122628966394160e+01
6.117122628966394160e+01
5.374011932882653753e+01
5.374011932882653753e+01
5.186995728201828371e+01
5.671633454190192225e+01
5.671633454190192225e+01
5.914713414962470495e+01
5.914713414962470495e+01
5.914713414962470495e+01
5.914716920955505230e+01
5.914716920955505230e+01
5.886606749819945605e+01
5.354952942363746615e+01
5.547195363447698213e+01
5.611784181540657812e+01
5.611784181540657812e+01
5.221362113880019962e+01
5.358113999509061642e+01
5.969163662728869468e+01
6.372030960651318310e+01
6.372030960651318310e+01
6.414475148313751163e+01
6.414475148313751163e+01
6.079986970702098148e+01
5.657414483772357983e+01
5.115730347513106580e+01
5.187524653456149082e+01
5.131330046137530587e+01
5.131330046137530587e+01
4.519212756887996818e+01
4.519212756887996818e+01
4.519212756887996818e+01
4.872525500628091777e+01
4.872525500628091777e+01
4.872525500628091777e+01
4.872525500628091777e+01
4.872525500628091777e+01
4.872525500628091777e+01
5.089994048050087372e+01
5.089994048050087372e+01
5.091049443178230405e+01
5.091309796398554965e+01
5.091309796398554965e+01
4.781044372674668352e+01
4.781044372674668352e+01
4.781044372674668352e+01
6.068459809382805759e+01
6.068459809382805759e+01
6.401817451436730266e+01
6.401817451436730266e+01
6.401736935189406097e+01
6.401736935189406097e+01
6.170165091221204534e+01
6.170165091221204534e+01
5.788870176321231753e+01
