# Supplementary material for: An experimentally-informed polymer model reveals high resolution organization of genomic loci
Source: Nat Commun. 2026 Feb 4;17:2338. doi: 10.1038/s41467-026-68928-w (PMC12979793; doi:10.1038/s41467-026-68928-w)
Supplement: Supplementary file 4 — Source Data [file 41467_2026_68928_MOESM4_ESM.zip › Source_Data/Fig8/source_data_fig_8a_FreeEnergyMatrix.txt]

7.110537800177358037e+00 7.110537800177358037e+00 7.110537800177358037e+00 7.110537800177358037e+00 7.110537800177358037e+00 7.110537800177358037e+00 7.110537800177358037e+00 7.110537800177358037e+00 7.110537800177358037e+00 7.110537800177358037e+00 7.110537800177358037e+00 7.110537800177358037e+00 7.110537800177358037e+00 7.110537800177358037e+00 7.110537800177358037e+00 7.110537800177358037e+00 7.110537800177358037e+00 7.110537800177358037e+00 7.110537800177358037e+00 7.110537800177358037e+00 7.110537800177358037e+00 7.110537800177358037e+00 7.110537800177358037e+00 7.110537800177358037e+00 7.110537800177358037e+00 7.110537800177358037e+00 7.110537800177358037e+00 7.110537800177358037e+00 7.110537800177358037e+00 7.110537800177358037e+00 7.110537800177358037e+00 7.110537800177358037e+00 7.110537800177358037e+00 7.110537800177358037e+00 7.110537800177358037e+00 7.110537800177358037e+00 7.110537800177358037e+00 7.110537800177358037e+00 7.110537800177358037e+00 7.110537800177358037e+00 7.110537800177358037e+00 7.110537800177358037e+00 7.110537800177358037e+00 7.110537800177358037e+00 7.110537800177358037e+00 7.110537800177358037e+00 7.110537800177358037e+00 7.110537800177358037e+00 2.073660354713189946e+01 1.739236922911921113e+01 1.556960854375452641e+01 1.362789042481178825e+01 1.209405382220295166e+01 1.070479521326470618e+01 9.496418476754623583e+00 8.455020035746780849e+00 7.584109896039443299e+00 6.885718703462959667e+00 6.360190232796387733e+00 6.008927406795649517e+00 5.837477542008272735e+00 5.856213545451169011e+00 6.078249525274781462e+00 6.516497866058944766e+00 7.181695110010160477e+00 8.081808982224941929e+00 9.222350600543229859e+00 1.060685279873491638e+01 1.224667956942031921e+01 1.412167956942031921e+01 7.110537800177358037e+00 7.110537800177358037e+00 7.110537800177358037e+00 7.110537800177358037e+00 7.110537800177358037e+00 7.110537800177358037e+00 7.110537800177358037e+00 7.110537800177358037e+00 7.110537800177358037e+00 7.110537800177358037e+00
7.110537800177358037e+00 7.110537800177358037e+00 7.110537800177358037e+00 7.110537800177358037e+00 7.110537800177358037e+00 7.110537800177358037e+00 7.110537800177358037e+00 7.110537800177358037e+00 7.110537800177358037e+00 7.110537800177358037e+00 7.110537800177358037e+00 7.110537800177358037e+00 7.110537800177358037e+00 7.110537800177358037e+00 7.110537800177358037e+00 7.110537800177358037e+00 7.110537800177358037e+00 7.110537800177358037e+00 7.110537800177358037e+00 7.110537800177358037e+00 7.110537800177358037e+00 7.110537800177358037e+00 7.110537800177358037e+00 7.110537800177358037e+00 7.110537800177358037e+00 7.110537800177358037e+00 7.110537800177358037e+00 7.110537800177358037e+00 7.110537800177358037e+00 7.110537800177358037e+00 7.110537800177358037e+00 7.110537800177358037e+00 7.110537800177358037e+00 7.110537800177358037e+00 7.110537800177358037e+00 7.110537800177358037e+00 7.110537800177358037e+00 7.110537800177358037e+00 7.110537800177358037e+00 7.110537800177358037e+00 7.110537800177358037e+00 7.110537800177358037e+00 7.110537800177358037e+00 7.110537800177358037e+00 7.110537800177358037e+00 7.110537800177358037e+00 7.110537800177358037e+00 7.110537800177358037e+00 1.925427860473750030e+01 1.631510479087817345e+01 1.451949065125814187e+01 1.280452550246471688e+01 1.138248540079627702e+01 1.013494262372402943e+01 9.063256943375662900e+00 8.150600500835029294e+00 7.392298685615553921e+00 6.788672529238994002e+00 6.342333475520057107e+00 6.057143686929840953e+00 5.939601412707183670e+00 6.000283877421338730e+00 6.253097531962808375e+00 6.712713029748400118e+00 7.392101862685326097e+00 8.301346619843336327e+00 9.447689425864421509e+00 1.083572391944466773e+01 1.248115534059764897e+01 1.435615534059764897e+01 7.110537800177358037e+00 7.110537800177358037e+00 7.110537800177358037e+00 7.110537800177358037e+00 7.110537800177358037e+00 7.110537800177358037e+00 7.110537800177358037e+00 7.110537800177358037e+00 7.110537800177358037e+00 7.110537800177358037e+00
7.110537800177358037e+00 7.110537800177358037e+00 7.110537800177358037e+00 7.110537800177358037e+00 7.110537800177358037e+00 7.110537800177358037e+00 7.110537800177358037e+00 7.110537800177358037e+00 7.110537800177358037e+00 7.110537800177358037e+00 7.110537800177358037e+00 7.110537800177358037e+00 7.110537800177358037e+00 7.110537800177358037e+00 7.110537800177358037e+00 7.110537800177358037e+00 7.110537800177358037e+00 7.110537800177358037e+00 7.110537800177358037e+00 7.110537800177358037e+00 7.110537800177358037e+00 7.110537800177358037e+00 7.110537800177358037e+00 7.110537800177358037e+00 7.110537800177358037e+00 7.110537800177358037e+00 7.110537800177358037e+00 7.110537800177358037e+00 7.110537800177358037e+00 7.110537800177358037e+00 7.110537800177358037e+00 7.110537800177358037e+00 7.110537800177358037e+00 7.110537800177358037e+00 7.110537800177358037e+00 7.110537800177358037e+00 7.110537800177358037e+00 7.110537800177358037e+00 7.110537800177358037e+00 7.110537800177358037e+00 7.110537800177358037e+00 7.110537800177358037e+00 7.110537800177358037e+00 7.110537800177358037e+00 7.110537800177358037e+00 7.110537800177358037e+00 7.110537800177358037e+00 2.275427860473748609e+01 1.783069125316375647e+01 1.522812685767116392e+01 1.346832519617303348e+01 1.188094014466202708e+01 1.054330100949275462e+01 9.408416002649754972e+00 8.467092237297446644e+00 7.701413090290188279e+00 7.095552959655513803e+00 6.638125968141153521e+00 6.324354499696458021e+00 6.155358136069210673e+00 6.136660021882040184e+00 6.277870901379611013e+00 6.592626931701090598e+00 7.097080045256525693e+00 7.807237257472781522e+00 8.736752828903714629e+00 9.896264362849315432e+00 1.129228447355176357e+01 1.295057792646096928e+01 1.482557792646096928e+01 7.110537800177358037e+00 7.110537800177358037e+00 7.110537800177358037e+00 7.110537800177358037e+00 7.110537800177358037e+00 7.110537800177358037e+00 7.110537800177358037e+00 7.110537800177358037e+00 7.110537800177358037e+00 7.110537800177358037e+00
7.110537800177358037e+00 7.110537800177358037e+00 7.110537800177358037e+00 7.110537800177358037e+00 7.110537800177358037e+00 7.110537800177358037e+00 7.110537800177358037e+00 7.110537800177358037e+00 7.110537800177358037e+00 7.110537800177358037e+00 7.110537800177358037e+00 7.110537800177358037e+00 7.110537800177358037e+00 7.110537800177358037e+00 7.110537800177358037e+00 7.110537800177358037e+00 7.110537800177358037e+00 7.110537800177358037e+00 7.110537800177358037e+00 7.110537800177358037e+00 7.110537800177358037e+00 7.110537800177358037e+00 7.110537800177358037e+00 7.110537800177358037e+00 7.110537800177358037e+00 7.110537800177358037e+00 7.110537800177358037e+00 7.110537800177358037e+00 7.110537800177358037e+00 7.110537800177358037e+00 7.110537800177358037e+00 7.110537800177358037e+00 7.110537800177358037e+00 7.110537800177358037e+00 7.110537800177358037e+00 7.110537800177358037e+00 7.110537800177358037e+00 7.110537800177358037e+00 7.110537800177358037e+00 7.110537800177358037e+00 7.110537800177358037e+00 7.110537800177358037e+00 7.110537800177358037e+00 7.110537800177358037e+00 7.110537800177358037e+00 7.110537800177358037e+00 7.110537800177358037e+00 2.087927860473748609e+01 1.665407204582074741e+01 1.430865263623794092e+01 1.258828436946272333e+01 1.107577621039204985e+01 9.798578090106833116e+00 8.738918559794704777e+00 7.889983444209253349e+00 7.239523700722376276e+00 6.771578410010761218e+00 6.467940667900929697e+00 6.312161979867081385e+00 6.293874029049643326e+00 6.410784203484976018e+00 6.668061787312442590e+00 7.076957384508567372e+00 7.653299800082521642e+00 8.415164341280839011e+00 9.380060957951648959e+00 1.056351011112382920e+01 1.197382661942139137e+01 1.365583402373243516e+01 1.553083402373243516e+01 7.110537800177358037e+00 7.110537800177358037e+00 7.110537800177358037e+00 7.110537800177358037e+00 7.110537800177358037e+00 7.110537800177358037e+00 7.110537800177358037e+00 7.110537800177358037e+00 7.110537800177358037e+00 7.110537800177358037e+00
7.110537800177358037e+00 7.110537800177358037e+00 7.110537800177358037e+00 7.110537800177358037e+00 7.110537800177358037e+00 7.110537800177358037e+00 7.110537800177358037e+00 7.110537800177358037e+00 7.110537800177358037e+00 7.110537800177358037e+00 7.110537800177358037e+00 7.110537800177358037e+00 7.110537800177358037e+00 7.110537800177358037e+00 7.110537800177358037e+00 7.110537800177358037e+00 7.110537800177358037e+00 7.110537800177358037e+00 7.110537800177358037e+00 7.110537800177358037e+00 7.110537800177358037e+00 7.110537800177358037e+00 7.110537800177358037e+00 7.110537800177358037e+00 7.110537800177358037e+00 7.110537800177358037e+00 7.110537800177358037e+00 7.110537800177358037e+00 7.110537800177358037e+00 7.110537800177358037e+00 7.110537800177358037e+00 7.110537800177358037e+00 7.110537800177358037e+00 7.110537800177358037e+00 7.110537800177358037e+00 7.110537800177358037e+00 7.110537800177358037e+00 7.110537800177358037e+00 7.110537800177358037e+00 7.110537800177358037e+00 7.110537800177358037e+00 7.110537800177358037e+00 7.110537800177358037e+00 7.110537800177358037e+00 7.110537800177358037e+00 2.275427860473748609e+01 2.087927860473748609e+01 1.856113142417754602e+01 1.557292289250834827e+01 1.350074118089429476e+01 1.184818334792894134e+01 1.040474541450786461e+01 9.185318684340185058e+00 8.186709099541015888e+00 7.406949058949845011e+00 6.840434419014144396e+00 6.477507590483853051e+00 6.303678815623023013e+00 6.300196800965984778e+00 6.447073307461355540e+00 6.728289644181739249e+00 7.136565666665131147e+00 7.674993866698542888e+00 8.355586181148051850e+00 9.196289693133774534e+00 1.021777226147140283e+01 1.144193546967755282e+01 1.287551630031103755e+01 1.459812846848917545e+01 1.647312846848917189e+01 7.110537800177358037e+00 7.110537800177358037e+00 7.110537800177358037e+00 7.110537800177358037e+00 7.110537800177358037e+00 7.110537800177358037e+00 7.110537800177358037e+00 7.110537800177358037e+00 7.110537800177358037e+00 7.110537800177358037e+00
7.110537800177358037e+00 7.110537800177358037e+00 7.110537800177358037e+00 7.110537800177358037e+00 7.110537800177358037e+00 7.110537800177358037e+00 7.110537800177358037e+00 7.110537800177358037e+00 7.110537800177358037e+00 7.110537800177358037e+00 7.110537800177358037e+00 7.110537800177358037e+00 7.110537800177358037e+00 7.110537800177358037e+00 7.110537800177358037e+00 7.110537800177358037e+00 7.110537800177358037e+00 7.110537800177358037e+00 7.110537800177358037e+00 7.110537800177358037e+00 7.110537800177358037e+00 7.110537800177358037e+00 7.110537800177358037e+00 7.110537800177358037e+00 7.110537800177358037e+00 7.110537800177358037e+00 7.110537800177358037e+00 7.110537800177358037e+00 7.110537800177358037e+00 7.110537800177358037e+00 7.110537800177358037e+00 7.110537800177358037e+00 7.110537800177358037e+00 7.110537800177358037e+00 7.110537800177358037e+00 7.110537800177358037e+00 7.110537800177358037e+00 7.110537800177358037e+00 7.110537800177358037e+00 7.110537800177358037e+00 7.110537800177358037e+00 7.110537800177358037e+00 7.110537800177358037e+00 7.110537800177358037e+00 7.110537800177358037e+00 2.087927860473748609e+01 1.900427860473748609e+01 1.690520162055738496e+01 1.458915385791458519e+01 1.276742326324846388e+01 1.121395836208263574e+01 9.852262609738630772e+00 8.699696175609098248e+00 7.762925053167343492e+00 7.045117713937251835e+00 6.545924162467553487e+00 6.261756292938539303e+00 6.185124808165188171e+00 6.303579917584134051e+00 6.599167391433461205e+00 7.049923752223147488e+00 7.634636996898137795e+00 8.339721765230216022e+00 9.164227395563116829e+00 1.011989468671862369e+01 1.122882333166688795e+01 1.252117418807839400e+01 1.398980717244197436e+01 1.577886595313584195e+01 1.765386595313584195e+01 7.110537800177358037e+00 7.110537800177358037e+00 7.110537800177358037e+00 7.110537800177358037e+00 7.110537800177358037e+00 7.110537800177358037e+00 7.110537800177358037e+00 7.110537800177358037e+00 7.110537800177358037e+00 7.110537800177358037e+00
7.110537800177358037e+00 7.110537800177358037e+00 7.110537800177358037e+00 7.110537800177358037e+00 7.110537800177358037e+00 7.110537800177358037e+00 7.110537800177358037e+00 7.110537800177358037e+00 7.110537800177358037e+00 7.110537800177358037e+00 7.110537800177358037e+00 7.110537800177358037e+00 7.110537800177358037e+00 7.110537800177358037e+00 7.110537800177358037e+00 7.110537800177358037e+00 7.110537800177358037e+00 7.110537800177358037e+00 7.110537800177358037e+00 7.110537800177358037e+00 7.110537800177358037e+00 7.110537800177358037e+00 7.110537800177358037e+00 7.110537800177358037e+00 7.110537800177358037e+00 7.110537800177358037e+00 7.110537800177358037e+00 7.110537800177358037e+00 7.110537800177358037e+00 7.110537800177358037e+00 7.110537800177358037e+00 7.110537800177358037e+00 7.110537800177358037e+00 7.110537800177358037e+00 7.110537800177358037e+00 7.110537800177358037e+00 7.110537800177358037e+00 7.110537800177358037e+00 7.110537800177358037e+00 7.110537800177358037e+00 7.110537800177358037e+00 7.110537800177358037e+00 7.110537800177358037e+00 7.110537800177358037e+00 7.110537800177358037e+00 1.925427860473748609e+01 1.737927860473748609e+01 1.544101691721926528e+01 1.358490183531984741e+01 1.200697706792097463e+01 1.060394250921466508e+01 9.362345262975988902e+00 8.304298225089073782e+00 7.446147283016451013e+00 6.798253322217092887e+00 6.365892657810302779e+00 6.150586680876674706e+00 6.150634663632065013e+00 6.360726207884439987e+00 6.770809200538501216e+00 7.364785787497684311e+00 8.120394612194740347e+00 9.012416757499604358e+00 1.002024930180266082e+01 1.113714929571749934e+01 1.238138678879188603e+01 1.378958135787289052e+01 1.530652626161799645e+01 1.719953396935183321e+01 1.907453396935183321e+01 7.110537800177358037e+00 7.110537800177358037e+00 7.110537800177358037e+00 7.110537800177358037e+00 7.110537800177358037e+00 7.110537800177358037e+00 7.110537800177358037e+00 7.110537800177358037e+00 7.110537800177358037e+00 7.110537800177358037e+00
7.110537800177358037e+00 7.110537800177358037e+00 7.110537800177358037e+00 7.110537800177358037e+00 7.110537800177358037e+00 7.110537800177358037e+00 7.110537800177358037e+00 7.110537800177358037e+00 7.110537800177358037e+00 7.110537800177358037e+00 7.110537800177358037e+00 7.110537800177358037e+00 7.110537800177358037e+00 7.110537800177358037e+00 7.110537800177358037e+00 7.110537800177358037e+00 7.110537800177358037e+00 7.110537800177358037e+00 7.110537800177358037e+00 7.110537800177358037e+00 7.110537800177358037e+00 7.110537800177358037e+00 7.110537800177358037e+00 7.110537800177358037e+00 7.110537800177358037e+00 7.110537800177358037e+00 7.110537800177358037e+00 7.110537800177358037e+00 7.110537800177358037e+00 7.110537800177358037e+00 7.110537800177358037e+00 7.110537800177358037e+00 7.110537800177358037e+00 7.110537800177358037e+00 7.110537800177358037e+00 7.110537800177358037e+00 7.110537800177358037e+00 7.110537800177358037e+00 7.110537800177358037e+00 7.110537800177358037e+00 7.110537800177358037e+00 7.110537800177358037e+00 7.110537800177358037e+00 7.110537800177358037e+00 2.275427860473750030e+01 1.783069125316374937e+01 1.596623723304970710e+01 1.415347655550588968e+01 1.255628343817531345e+01 1.117274943469881876e+01 9.944379595842523401e+00 8.861529708456981069e+00 7.936524532210690097e+00 7.187570726038373436e+00 6.631299508855764913e+00 6.279436038267125042e+00 6.138849241848578941e+00 6.212599442862323684e+00 6.500630070157413343e+00 6.999635999601597547e+00 7.702039046143866585e+00 8.594292082202898087e+00 9.655446412122028477e+00 1.085801838147417797e+01 1.217775556737205989e+01 1.362955868552764471e+01 1.523725152913914371e+01 1.681402978270951820e+01 1.886160354713188525e+01 2.073660354713188525e+01 7.110537800177358037e+00 7.110537800177358037e+00 7.110537800177358037e+00 7.110537800177358037e+00 7.110537800177358037e+00 7.110537800177358037e+00 7.110537800177358037e+00 7.110537800177358037e+00 7.110537800177358037e+00 7.110537800177358037e+00
7.110537800177358037e+00 7.110537800177358037e+00 7.110537800177358037e+00 7.110537800177358037e+00 7.110537800177358037e+00 7.110537800177358037e+00 7.110537800177358037e+00 7.110537800177358037e+00 7.110537800177358037e+00 7.110537800177358037e+00 7.110537800177358037e+00 7.110537800177358037e+00 7.110537800177358037e+00 7.110537800177358037e+00 7.110537800177358037e+00 7.110537800177358037e+00 7.110537800177358037e+00 7.110537800177358037e+00 7.110537800177358037e+00 7.110537800177358037e+00 7.110537800177358037e+00 7.110537800177358037e+00 7.110537800177358037e+00 7.110537800177358037e+00 7.110537800177358037e+00 7.110537800177358037e+00 7.110537800177358037e+00 7.110537800177358037e+00 7.110537800177358037e+00 7.110537800177358037e+00 7.110537800177358037e+00 7.110537800177358037e+00 7.110537800177358037e+00 7.110537800177358037e+00 7.110537800177358037e+00 7.110537800177358037e+00 7.110537800177358037e+00 7.110537800177358037e+00 7.110537800177358037e+00 7.110537800177358037e+00 7.110537800177358037e+00 7.110537800177358037e+00 7.110537800177358037e+00 7.110537800177358037e+00 2.087927860473750030e+01 1.665407204582074030e+01 1.480038887044494089e+01 1.307257128284440739e+01 1.159960025412243567e+01 1.033688552463017274e+01 9.250125188190732928e+00 8.322167032113071627e+00 7.547790716146391077e+00 6.933751704598993371e+00 6.494093127979954971e+00 6.243525709507885324e+00 6.193453600397589298e+00 6.351130987223516655e+00 6.720301439429704260e+00 7.301902800240839042e+00 8.094156021328629436e+00 9.091787516458328611e+00 1.028453929891148277e+01 1.165416981816446906e+01 1.319001782309926796e+01 1.494318113861663377e+01 1.690520162055738496e+01 1.856113142417754602e+01 2.087927860473748609e+01 2.275427860473748609e+01 7.110537800177358037e+00 7.110537800177358037e+00 7.110537800177358037e+00 7.110537800177358037e+00 7.110537800177358037e+00 7.110537800177358037e+00 7.110537800177358037e+00 7.110537800177358037e+00 7.110537800177358037e+00 7.110537800177358037e+00
7.110537800177358037e+00 7.110537800177358037e+00 7.110537800177358037e+00 7.110537800177358037e+00 7.110537800177358037e+00 7.110537800177358037e+00 7.110537800177358037e+00 7.110537800177358037e+00 7.110537800177358037e+00 7.110537800177358037e+00 7.110537800177358037e+00 7.110537800177358037e+00 7.110537800177358037e+00 7.110537800177358037e+00 7.110537800177358037e+00 7.110537800177358037e+00 7.110537800177358037e+00 7.110537800177358037e+00 7.110537800177358037e+00 7.110537800177358037e+00 7.110537800177358037e+00 7.110537800177358037e+00 7.110537800177358037e+00 7.110537800177358037e+00 7.110537800177358037e+00 7.110537800177358037e+00 7.110537800177358037e+00 7.110537800177358037e+00 7.110537800177358037e+00 7.110537800177358037e+00 7.110537800177358037e+00 7.110537800177358037e+00 7.110537800177358037e+00 7.110537800177358037e+00 7.110537800177358037e+00 7.110537800177358037e+00 7.110537800177358037e+00 7.110537800177358037e+00 7.110537800177358037e+00 7.110537800177358037e+00 7.110537800177358037e+00 7.110537800177358037e+00 7.110537800177358037e+00 2.275427860473747899e+01 1.907453396935183321e+01 1.565027364233698037e+01 1.382652724094760899e+01 1.217225758651243339e+01 1.077107871953410978e+01 9.585805762279790088e+00 8.597912068388595230e+00 7.790939063818960619e+00 7.151105178526741213e+00 6.672539520534087387e+00 6.359493712871426396e+00 6.223236902259600356e+00 6.276559821235142778e+00 6.529844944990575328e+00 6.989828753122282023e+00 7.660005061301930596e+00 8.541405847766917248e+00 9.633044523373943235e+00 1.093256191711900627e+01 1.243171838967555942e+01 1.418017830612525287e+01 1.632557792646097283e+01 1.900427860473748609e+01 2.087927860473748609e+01 7.110537800177358037e+00 7.110537800177358037e+00 7.110537800177358037e+00 7.110537800177358037e+00 7.110537800177358037e+00 7.110537800177358037e+00 7.110537800177358037e+00 7.110537800177358037e+00 7.110537800177358037e+00 7.110537800177358037e+00 7.110537800177358037e+00 7.110537800177358037e+00
7.110537800177358037e+00 7.110537800177358037e+00 7.110537800177358037e+00 7.110537800177358037e+00 7.110537800177358037e+00 7.110537800177358037e+00 7.110537800177358037e+00 7.110537800177358037e+00 7.110537800177358037e+00 7.110537800177358037e+00 7.110537800177358037e+00 7.110537800177358037e+00 7.110537800177358037e+00 7.110537800177358037e+00 7.110537800177358037e+00 7.110537800177358037e+00 7.110537800177358037e+00 7.110537800177358037e+00 7.110537800177358037e+00 7.110537800177358037e+00 7.110537800177358037e+00 7.110537800177358037e+00 7.110537800177358037e+00 7.110537800177358037e+00 7.110537800177358037e+00 7.110537800177358037e+00 7.110537800177358037e+00 7.110537800177358037e+00 7.110537800177358037e+00 7.110537800177358037e+00 7.110537800177358037e+00 7.110537800177358037e+00 7.110537800177358037e+00 7.110537800177358037e+00 7.110537800177358037e+00 7.110537800177358037e+00 7.110537800177358037e+00 7.110537800177358037e+00 7.110537800177358037e+00 7.110537800177358037e+00 7.110537800177358037e+00 7.110537800177358037e+00 7.110537800177358037e+00 2.087927860473747899e+01 1.759812846848917900e+01 1.478941345426026643e+01 1.301441385029310993e+01 1.143202932304188479e+01 1.008963518632246803e+01 8.966018716740439487e+00 8.052082953930433717e+00 7.336011672605366130e+00 6.803837188586680185e+00 6.443482133009663215e+00 6.249687424103221645e+00 6.226218935578739178e+00 6.383414264591301901e+00 6.733284910419193636e+00 7.285687326490982940e+00 8.046886429866308532e+00 9.019802376733270677e+00 1.020488522909399975e+01 1.160363504998236550e+01 1.320515843438788650e+01 1.517725484492539323e+01 1.765386595313584195e+01 2.087927860473748609e+01 2.275427860473748609e+01 7.110537800177358037e+00 7.110537800177358037e+00 7.110537800177358037e+00 7.110537800177358037e+00 7.110537800177358037e+00 7.110537800177358037e+00 7.110537800177358037e+00 7.110537800177358037e+00 7.110537800177358037e+00 7.110537800177358037e+00 7.110537800177358037e+00 7.110537800177358037e+00
7.110537800177358037e+00 7.110537800177358037e+00 7.110537800177358037e+00 7.110537800177358037e+00 7.110537800177358037e+00 7.110537800177358037e+00 7.110537800177358037e+00 7.110537800177358037e+00 7.110537800177358037e+00 7.110537800177358037e+00 7.110537800177358037e+00 7.110537800177358037e+00 7.110537800177358037e+00 7.110537800177358037e+00 7.110537800177358037e+00 7.110537800177358037e+00 7.110537800177358037e+00 7.110537800177358037e+00 7.110537800177358037e+00 7.110537800177358037e+00 7.110537800177358037e+00 7.110537800177358037e+00 7.110537800177358037e+00 7.110537800177358037e+00 7.110537800177358037e+00 7.110537800177358037e+00 7.110537800177358037e+00 7.110537800177358037e+00 7.110537800177358037e+00 7.110537800177358037e+00 7.110537800177358037e+00 7.110537800177358037e+00 7.110537800177358037e+00 7.110537800177358037e+00 7.110537800177358037e+00 7.110537800177358037e+00 7.110537800177358037e+00 7.110537800177358037e+00 7.110537800177358037e+00 7.110537800177358037e+00 7.110537800177358037e+00 7.110537800177358037e+00 2.275427860473750030e+01 1.907453396935182610e+01 1.627349180643145132e+01 1.397641801968855546e+01 1.228392581340782641e+01 1.079082993316674788e+01 9.520873608584679459e+00 8.466262552540072761e+00 7.624089312562858822e+00 6.987975101170253112e+00 6.547710290255839283e+00 6.290872612138446840e+00 6.206717995300316204e+00 6.290931859469353071e+00 6.547872767512696868e+00 6.988348225534917191e+00 7.624889932244617086e+00 8.467903969424835253e+00 9.524114895634767208e+00 1.079701661166964755e+01 1.229543506958340160e+01 1.399680859207701289e+01 1.632557792646097283e+01 1.925427860473748609e+01 7.110537800177358037e+00 7.110537800177358037e+00 7.110537800177358037e+00 7.110537800177358037e+00 7.110537800177358037e+00 7.110537800177358037e+00 7.110537800177358037e+00 7.110537800177358037e+00 7.110537800177358037e+00 7.110537800177358037e+00 7.110537800177358037e+00 7.110537800177358037e+00 7.110537800177358037e+00 7.110537800177358037e+00
7.110537800177358037e+00 7.110537800177358037e+00 7.110537800177358037e+00 7.110537800177358037e+00 7.110537800177358037e+00 7.110537800177358037e+00 7.110537800177358037e+00 7.110537800177358037e+00 7.110537800177358037e+00 7.110537800177358037e+00 7.110537800177358037e+00 7.110537800177358037e+00 7.110537800177358037e+00 7.110537800177358037e+00 7.110537800177358037e+00 7.110537800177358037e+00 7.110537800177358037e+00 7.110537800177358037e+00 7.110537800177358037e+00 7.110537800177358037e+00 7.110537800177358037e+00 7.110537800177358037e+00 7.110537800177358037e+00 7.110537800177358037e+00 7.110537800177358037e+00 7.110537800177358037e+00 7.110537800177358037e+00 7.110537800177358037e+00 7.110537800177358037e+00 7.110537800177358037e+00 7.110537800177358037e+00 7.110537800177358037e+00 7.110537800177358037e+00 7.110537800177358037e+00 7.110537800177358037e+00 7.110537800177358037e+00 7.110537800177358037e+00 7.110537800177358037e+00 7.110537800177358037e+00 7.110537800177358037e+00 7.110537800177358037e+00 2.275427860473747899e+01 2.018613142417754602e+01 1.742344232059228659e+01 1.507237321239380279e+01 1.314607515166938256e+01 1.156653915050071646e+01 1.018274773498847452e+01 9.007098333537207679e+00 8.039879793582933587e+00 7.281972596255272379e+00 6.731396345660467517e+00 6.382499022544887879e+00 6.225800199217129460e+00 6.249508702373233859e+00 6.443411698814713873e+00 6.803811653425452022e+00 7.336003111414115097e+00 8.052080267230731891e+00 8.966018716740439487e+00 1.008963518632246803e+01 1.143202932304188479e+01 1.301441385029310993e+01 1.478941345426026643e+01 1.759812846848917900e+01 2.087927860473748609e+01 7.110537800177358037e+00 7.110537800177358037e+00 7.110537800177358037e+00 7.110537800177358037e+00 7.110537800177358037e+00 7.110537800177358037e+00 7.110537800177358037e+00 7.110537800177358037e+00 7.110537800177358037e+00 7.110537800177358037e+00 7.110537800177358037e+00 7.110537800177358037e+00 7.110537800177358037e+00 7.110537800177358037e+00
7.110537800177358037e+00 7.110537800177358037e+00 7.110537800177358037e+00 7.110537800177358037e+00 7.110537800177358037e+00 7.110537800177358037e+00 7.110537800177358037e+00 7.110537800177358037e+00 7.110537800177358037e+00 7.110537800177358037e+00 7.110537800177358037e+00 7.110537800177358037e+00 7.110537800177358037e+00 7.110537800177358037e+00 7.110537800177358037e+00 7.110537800177358037e+00 7.110537800177358037e+00 7.110537800177358037e+00 7.110537800177358037e+00 7.110537800177358037e+00 7.110537800177358037e+00 7.110537800177358037e+00 7.110537800177358037e+00 7.110537800177358037e+00 7.110537800177358037e+00 7.110537800177358037e+00 7.110537800177358037e+00 7.110537800177358037e+00 7.110537800177358037e+00 7.110537800177358037e+00 7.110537800177358037e+00 7.110537800177358037e+00 7.110537800177358037e+00 7.110537800177358037e+00 7.110537800177358037e+00 7.110537800177358037e+00 7.110537800177358037e+00 7.110537800177358037e+00 7.110537800177358037e+00 7.110537800177358037e+00 7.110537800177358037e+00 2.073660354713187814e+01 1.834564225629772238e+01 1.598759854151306570e+01 1.397158841807208773e+01 1.228684995111149902e+01 1.083252499011867442e+01 9.567454149705582722e+00 8.500255359147928402e+00 7.635233015210825869e+00 6.975497660035831160e+00 6.521881361498909513e+00 6.272322415189307776e+00 6.221091878898263872e+00 6.358471249257654279e+00 6.672086403248311370e+00 7.150920581827676870e+00 7.790870225756400202e+00 8.597888518237262190e+00 9.585805762279790088e+00 1.077107871953410978e+01 1.217225758651243339e+01 1.382652724094760899e+01 1.565027364233698037e+01 1.907453396935184031e+01 2.275427860473748609e+01 7.110537800177358037e+00 7.110537800177358037e+00 7.110537800177358037e+00 7.110537800177358037e+00 7.110537800177358037e+00 7.110537800177358037e+00 7.110537800177358037e+00 7.110537800177358037e+00 7.110537800177358037e+00 7.110537800177358037e+00 7.110537800177358037e+00 7.110537800177358037e+00 7.110537800177358037e+00 7.110537800177358037e+00
7.110537800177358037e+00 7.110537800177358037e+00 7.110537800177358037e+00 7.110537800177358037e+00 7.110537800177358037e+00 7.110537800177358037e+00 7.110537800177358037e+00 7.110537800177358037e+00 7.110537800177358037e+00 7.110537800177358037e+00 7.110537800177358037e+00 7.110537800177358037e+00 7.110537800177358037e+00 7.110537800177358037e+00 7.110537800177358037e+00 7.110537800177358037e+00 7.110537800177358037e+00 7.110537800177358037e+00 7.110537800177358037e+00 7.110537800177358037e+00 7.110537800177358037e+00 7.110537800177358037e+00 7.110537800177358037e+00 7.110537800177358037e+00 7.110537800177358037e+00 7.110537800177358037e+00 7.110537800177358037e+00 7.110537800177358037e+00 7.110537800177358037e+00 7.110537800177358037e+00 7.110537800177358037e+00 7.110537800177358037e+00 7.110537800177358037e+00 7.110537800177358037e+00 7.110537800177358037e+00 7.110537800177358037e+00 7.110537800177358037e+00 7.110537800177358037e+00 7.110537800177358037e+00 7.110537800177358037e+00 2.275427860473750030e+01 1.892222802180029362e+01 1.670796949769110284e+01 1.466314678207866606e+01 1.290876988659798741e+01 1.140242597366653854e+01 1.008238094678793573e+01 8.942468666413351031e+00 7.990441536913007070e+00 7.233320661436273724e+00 6.676833486400848727e+00 6.324646364405644761e+00 6.177942053400979461e+00 6.234820301186537961e+00 6.489443563460007169e+00 6.931414660366790770e+00 7.546701229298179214e+00 8.321702619753015284e+00 9.249946388212663351e+00 1.033688552463017274e+01 1.159960025412243567e+01 1.307257128284440739e+01 1.480038887044494089e+01 1.665407204582074030e+01 2.087927860473750030e+01 7.110537800177358037e+00 7.110537800177358037e+00 7.110537800177358037e+00 7.110537800177358037e+00 7.110537800177358037e+00 7.110537800177358037e+00 7.110537800177358037e+00 7.110537800177358037e+00 7.110537800177358037e+00 7.110537800177358037e+00 7.110537800177358037e+00 7.110537800177358037e+00 7.110537800177358037e+00 7.110537800177358037e+00 7.110537800177358037e+00
7.110537800177358037e+00 7.110537800177358037e+00 7.110537800177358037e+00 7.110537800177358037e+00 7.110537800177358037e+00 7.110537800177358037e+00 7.110537800177358037e+00 7.110537800177358037e+00 7.110537800177358037e+00 7.110537800177358037e+00 7.110537800177358037e+00 7.110537800177358037e+00 7.110537800177358037e+00 7.110537800177358037e+00 7.110537800177358037e+00 7.110537800177358037e+00 7.110537800177358037e+00 7.110537800177358037e+00 7.110537800177358037e+00 7.110537800177358037e+00 7.110537800177358037e+00 7.110537800177358037e+00 7.110537800177358037e+00 7.110537800177358037e+00 7.110537800177358037e+00 7.110537800177358037e+00 7.110537800177358037e+00 7.110537800177358037e+00 7.110537800177358037e+00 7.110537800177358037e+00 7.110537800177358037e+00 7.110537800177358037e+00 7.110537800177358037e+00 7.110537800177358037e+00 7.110537800177358037e+00 7.110537800177358037e+00 7.110537800177358037e+00 7.110537800177358037e+00 7.110537800177358037e+00 7.110537800177358037e+00 2.061176612763369320e+01 1.736223264748244333e+01 1.528371366961845013e+01 1.344966157680291730e+01 1.187510670099758414e+01 1.051108523889222468e+01 9.326202751830368953e+00 8.317359042270208391e+00 7.487979702415163530e+00 6.844248047135920388e+00 6.393272404447198909e+00 6.141448061798058689e+00 6.093438472158908326e+00 6.251505920559448981e+00 6.614785611235543428e+00 7.178244662793741071e+00 7.931550777591866108e+00 8.859066944403306110e+00 9.943277399216693624e+00 1.117274943469881876e+01 1.255628343817531345e+01 1.415347655550588968e+01 1.596623723304970710e+01 1.783069125316374937e+01 2.275427860473750030e+01 7.110537800177358037e+00 7.110537800177358037e+00 7.110537800177358037e+00 7.110537800177358037e+00 7.110537800177358037e+00 7.110537800177358037e+00 7.110537800177358037e+00 7.110537800177358037e+00 7.110537800177358037e+00 7.110537800177358037e+00 7.110537800177358037e+00 7.110537800177358037e+00 7.110537800177358037e+00 7.110537800177358037e+00 7.110537800177358037e+00
7.110537800177358037e+00 7.110537800177358037e+00 7.110537800177358037e+00 7.110537800177358037e+00 7.110537800177358037e+00 7.110537800177358037e+00 7.110537800177358037e+00 7.110537800177358037e+00 7.110537800177358037e+00 7.110537800177358037e+00 7.110537800177358037e+00 7.110537800177358037e+00 7.110537800177358037e+00 7.110537800177358037e+00 7.110537800177358037e+00 7.110537800177358037e+00 7.110537800177358037e+00 7.110537800177358037e+00 7.110537800177358037e+00 7.110537800177358037e+00 7.110537800177358037e+00 7.110537800177358037e+00 7.110537800177358037e+00 7.110537800177358037e+00 7.110537800177358037e+00 7.110537800177358037e+00 7.110537800177358037e+00 7.110537800177358037e+00 7.110537800177358037e+00 7.110537800177358037e+00 7.110537800177358037e+00 7.110537800177358037e+00 7.110537800177358037e+00 7.110537800177358037e+00 7.110537800177358037e+00 7.110537800177358037e+00 7.110537800177358037e+00 7.110537800177358037e+00 7.110537800177358037e+00 2.275427860473750030e+01 1.877127705993233064e+01 1.598003042828251807e+01 1.403086459487703408e+01 1.234342666691303236e+01 1.089197518130077924e+01 9.643043664510120294e+00 8.581232000106012947e+00 7.700658166475676580e+00 6.998719057763963747e+00 6.476535992316797774e+00 6.138525143691836661e+00 5.990996294759217022e+00 6.040541985137451775e+00 6.292751230763659720e+00 6.751290148884134368e+00 7.417047423729531630e+00 8.286978690264472647e+00 9.352554255693579677e+00 1.059883931580950645e+01 1.200697706792097463e+01 1.358490183531984741e+01 1.544101691721926528e+01 1.737927860473748609e+01 1.925427860473748609e+01 7.110537800177358037e+00 7.110537800177358037e+00 7.110537800177358037e+00 7.110537800177358037e+00 7.110537800177358037e+00 7.110537800177358037e+00 7.110537800177358037e+00 7.110537800177358037e+00 7.110537800177358037e+00 7.110537800177358037e+00 7.110537800177358037e+00 7.110537800177358037e+00 7.110537800177358037e+00 7.110537800177358037e+00 7.110537800177358037e+00 7.110537800177358037e+00
7.110537800177358037e+00 7.110537800177358037e+00 7.110537800177358037e+00 7.110537800177358037e+00 7.110537800177358037e+00 7.110537800177358037e+00 7.110537800177358037e+00 7.110537800177358037e+00 7.110537800177358037e+00 7.110537800177358037e+00 7.110537800177358037e+00 7.110537800177358037e+00 7.110537800177358037e+00 7.110537800177358037e+00 7.110537800177358037e+00 7.110537800177358037e+00 7.110537800177358037e+00 7.110537800177358037e+00 7.110537800177358037e+00 7.110537800177358037e+00 7.110537800177358037e+00 7.110537800177358037e+00 7.110537800177358037e+00 7.110537800177358037e+00 7.110537800177358037e+00 7.110537800177358037e+00 7.110537800177358037e+00 7.110537800177358037e+00 7.110537800177358037e+00 7.110537800177358037e+00 7.110537800177358037e+00 7.110537800177358037e+00 7.110537800177358037e+00 7.110537800177358037e+00 7.110537800177358037e+00 7.110537800177358037e+00 7.110537800177358037e+00 7.110537800177358037e+00 2.206113142417753181e+01 1.963799125846377791e+01 1.694902219883642402e+01 1.465962599624175056e+01 1.287356185069100789e+01 1.131782100360133470e+01 9.972346364661536455e+00 8.825204542629403903e+00 7.871665739689341024e+00 7.107417665611006186e+00 6.527894027692489942e+00 6.129876643831380534e+00 5.912804274025276641e+00 5.879179131211362375e+00 6.033942190787417559e+00 6.383225692653681449e+00 6.933048339459222831e+00 7.688241533017890816e+00 8.651507177268154436e+00 9.822319652897817832e+00 1.119651946948533450e+01 1.276742326324846388e+01 1.458915385791458519e+01 1.690520162055738496e+01 1.900427860473748609e+01 2.087927860473748609e+01 7.110537800177358037e+00 7.110537800177358037e+00 7.110537800177358037e+00 7.110537800177358037e+00 7.110537800177358037e+00 7.110537800177358037e+00 7.110537800177358037e+00 7.110537800177358037e+00 7.110537800177358037e+00 7.110537800177358037e+00 7.110537800177358037e+00 7.110537800177358037e+00 7.110537800177358037e+00 7.110537800177358037e+00 7.110537800177358037e+00 7.110537800177358037e+00
7.110537800177358037e+00 7.110537800177358037e+00 7.110537800177358037e+00 7.110537800177358037e+00 7.110537800177358037e+00 7.110537800177358037e+00 7.110537800177358037e+00 7.110537800177358037e+00 7.110537800177358037e+00 7.110537800177358037e+00 7.110537800177358037e+00 7.110537800177358037e+00 7.110537800177358037e+00 7.110537800177358037e+00 7.110537800177358037e+00 7.110537800177358037e+00 7.110537800177358037e+00 7.110537800177358037e+00 7.110537800177358037e+00 7.110537800177358037e+00 7.110537800177358037e+00 7.110537800177358037e+00 7.110537800177358037e+00 7.110537800177358037e+00 7.110537800177358037e+00 7.110537800177358037e+00 7.110537800177358037e+00 7.110537800177358037e+00 7.110537800177358037e+00 7.110537800177358037e+00 7.110537800177358037e+00 7.110537800177358037e+00 7.110537800177358037e+00 7.110537800177358037e+00 7.110537800177358037e+00 7.110537800177358037e+00 7.110537800177358037e+00 7.110537800177358037e+00 1.970777535674989878e+01 1.748186061893414234e+01 1.527475136661461619e+01 1.336190820565838422e+01 1.175375823606595915e+01 1.033784635806140173e+01 9.107832834686170997e+00 8.066020166711737716e+00 7.215672992908938710e+00 6.557495681170930624e+00 6.089719749155154460e+00 5.809220056335853144e+00 5.712958286620448689e+00 5.799391346655774271e+00 6.069376221099513913e+00 6.526242221561599166e+00 7.175095647002496690e+00 8.021747344703740623e+00 9.071642730023093293e+00 1.032920000799709115e+01 1.180104907869873188e+01 1.350074118089429120e+01 1.557292289250834827e+01 1.856113142417754602e+01 2.087927860473748609e+01 2.275427860473748609e+01 7.110537800177358037e+00 7.110537800177358037e+00 7.110537800177358037e+00 7.110537800177358037e+00 7.110537800177358037e+00 7.110537800177358037e+00 7.110537800177358037e+00 7.110537800177358037e+00 7.110537800177358037e+00 7.110537800177358037e+00 7.110537800177358037e+00 7.110537800177358037e+00 7.110537800177358037e+00 7.110537800177358037e+00 7.110537800177358037e+00 7.110537800177358037e+00
7.110537800177358037e+00 7.110537800177358037e+00 7.110537800177358037e+00 7.110537800177358037e+00 7.110537800177358037e+00 7.110537800177358037e+00 7.110537800177358037e+00 7.110537800177358037e+00 7.110537800177358037e+00 7.110537800177358037e+00 7.110537800177358037e+00 7.110537800177358037e+00 7.110537800177358037e+00 7.110537800177358037e+00 7.110537800177358037e+00 7.110537800177358037e+00 7.110537800177358037e+00 7.110537800177358037e+00 7.110537800177358037e+00 7.110537800177358037e+00 7.110537800177358037e+00 7.110537800177358037e+00 7.110537800177358037e+00 7.110537800177358037e+00 7.110537800177358037e+00 7.110537800177358037e+00 7.110537800177358037e+00 7.110537800177358037e+00 7.110537800177358037e+00 7.110537800177358037e+00 7.110537800177358037e+00 7.110537800177358037e+00 7.110537800177358037e+00 7.110537800177358037e+00 7.110537800177358037e+00 7.110537800177358037e+00 7.110537800177358037e+00 7.110537800177358037e+00 1.769550442593664030e+01 1.559243556261160890e+01 1.366809894572623563e+01 1.201383115336371787e+01 1.058401378274199800e+01 9.330006561606360549e+00 8.245581943651799861e+00 7.333881980443166526e+00 6.601318700859835076e+00 6.053762709190962710e+00 5.694740147863729618e+00 5.525099964558982890e+00 5.543639009432762776e+00 5.748248754475945077e+00 6.137229519004922196e+00 6.710402601955724577e+00 7.469675677244485001e+00 8.418937450941193390e+00 9.563438543070649445e+00 1.091046367961415697e+01 1.247975656239709963e+01 1.430865263623793737e+01 1.665407204582074741e+01 2.087927860473748609e+01 7.110537800177358037e+00 7.110537800177358037e+00 7.110537800177358037e+00 7.110537800177358037e+00 7.110537800177358037e+00 7.110537800177358037e+00 7.110537800177358037e+00 7.110537800177358037e+00 7.110537800177358037e+00 7.110537800177358037e+00 7.110537800177358037e+00 7.110537800177358037e+00 7.110537800177358037e+00 7.110537800177358037e+00 7.110537800177358037e+00 7.110537800177358037e+00 7.110537800177358037e+00 7.110537800177358037e+00
7.110537800177358037e+00 7.110537800177358037e+00 7.110537800177358037e+00 7.110537800177358037e+00 7.110537800177358037e+00 7.110537800177358037e+00 7.110537800177358037e+00 7.110537800177358037e+00 7.110537800177358037e+00 7.110537800177358037e+00 7.110537800177358037e+00 7.110537800177358037e+00 7.110537800177358037e+00 7.110537800177358037e+00 7.110537800177358037e+00 7.110537800177358037e+00 7.110537800177358037e+00 7.110537800177358037e+00 7.110537800177358037e+00 7.110537800177358037e+00 7.110537800177358037e+00 7.110537800177358037e+00 7.110537800177358037e+00 7.110537800177358037e+00 7.110537800177358037e+00 7.110537800177358037e+00 7.110537800177358037e+00 7.110537800177358037e+00 7.110537800177358037e+00 7.110537800177358037e+00 7.110537800177358037e+00 7.110537800177358037e+00 7.110537800177358037e+00 7.110537800177358037e+00 7.110537800177358037e+00 7.110537800177358037e+00 7.110537800177358037e+00 7.110537800177358037e+00 1.602902425729512714e+01 1.399023005278905529e+01 1.220779444495948951e+01 1.068862127518826810e+01 9.386107711951996890e+00 8.274262937151881658e+00 7.340640295110240743e+00 6.578401631979442499e+00 5.986540213842463487e+00 5.568602143392482162e+00 5.329997265670556317e+00 5.275472661969850208e+00 5.407770663757457186e+00 5.727502861826916813e+00 6.233826834149432727e+00 6.925502379945413622e+00 7.801970701481128145e+00 8.864233106149836061e+00 1.011507387049166340e+01 1.156470592496885175e+01 1.325055120977384249e+01 1.522866581062086411e+01 1.783069125316375647e+01 2.275427860473748609e+01 7.110537800177358037e+00 7.110537800177358037e+00 7.110537800177358037e+00 7.110537800177358037e+00 7.110537800177358037e+00 7.110537800177358037e+00 7.110537800177358037e+00 7.110537800177358037e+00 7.110537800177358037e+00 7.110537800177358037e+00 7.110537800177358037e+00 7.110537800177358037e+00 7.110537800177358037e+00 7.110537800177358037e+00 7.110537800177358037e+00 7.110537800177358037e+00 7.110537800177358037e+00 7.110537800177358037e+00
7.110537800177358037e+00 7.110537800177358037e+00 7.110537800177358037e+00 7.110537800177358037e+00 7.110537800177358037e+00 7.110537800177358037e+00 7.110537800177358037e+00 7.110537800177358037e+00 7.110537800177358037e+00 7.110537800177358037e+00 7.110537800177358037e+00 7.110537800177358037e+00 7.110537800177358037e+00 7.110537800177358037e+00 7.110537800177358037e+00 7.110537800177358037e+00 7.110537800177358037e+00 7.110537800177358037e+00 7.110537800177358037e+00 7.110537800177358037e+00 7.110537800177358037e+00 7.110537800177358037e+00 7.110537800177358037e+00 7.110537800177358037e+00 7.110537800177358037e+00 7.110537800177358037e+00 7.110537800177358037e+00 7.110537800177358037e+00 7.110537800177358037e+00 7.110537800177358037e+00 7.110537800177358037e+00 7.110537800177358037e+00 7.110537800177358037e+00 7.110537800177358037e+00 7.110537800177358037e+00 7.110537800177358037e+00 7.110537800177358037e+00 7.110537800177358037e+00 1.459798755548102989e+01 1.260423842884776491e+01 1.089552934620066083e+01 9.442906456114613434e+00 8.216708232926190902e+00 7.203242101161940525e+00 6.390673448242768728e+00 5.767155096696793493e+00 5.322834668317476314e+00 5.052005912688009914e+00 4.953841810652583888e+00 5.031173286013615353e+00 5.288193232676995592e+00 5.728457615392624547e+00 6.353931538040040294e+00 7.165045312920419462e+00 8.161379378046557775e+00 9.343205149415606314e+00 1.071143292644394052e+01 1.228836331202514032e+01 1.413536640252846510e+01 1.632557792646096573e+01 1.925427860473750030e+01 7.110537800177358037e+00 7.110537800177358037e+00 7.110537800177358037e+00 7.110537800177358037e+00 7.110537800177358037e+00 7.110537800177358037e+00 7.110537800177358037e+00 7.110537800177358037e+00 7.110537800177358037e+00 7.110537800177358037e+00 7.110537800177358037e+00 7.110537800177358037e+00 7.110537800177358037e+00 7.110537800177358037e+00 7.110537800177358037e+00 7.110537800177358037e+00 7.110537800177358037e+00 7.110537800177358037e+00 7.110537800177358037e+00
1.728277450012377869e+01 1.607991304110510455e+01 1.496251913550943868e+01 1.408751913550943868e+01 1.346251913550943868e+01 1.308751913550943868e+01 1.296251913550943868e+01 1.308751913550943868e+01 1.346251913550943868e+01 1.408751913550943868e+01 1.496251913550943868e+01 1.608751913550943868e+01 1.746251913550943868e+01 1.908751913550943868e+01 2.096251913550943868e+01 7.110537800177358037e+00 7.110537800177358037e+00 7.110537800177358037e+00 7.110537800177358037e+00 7.110537800177358037e+00 7.110537800177358037e+00 7.110537800177358037e+00 7.110537800177358037e+00 7.110537800177358037e+00 7.110537800177358037e+00 7.110537800177358037e+00 7.110537800177358037e+00 7.110537800177358037e+00 7.110537800177358037e+00 7.110537800177358037e+00 7.110537800177358037e+00 7.110537800177358037e+00 7.110537800177358037e+00 7.110537800177358037e+00 7.110537800177358037e+00 7.110537800177358037e+00 7.110537800177358037e+00 7.110537800177358037e+00 1.336220213429920634e+01 1.140271837531166454e+01 9.732490933020219614e+00 8.313339779137972840e+00 7.129824705141203367e+00 6.175122142140978099e+00 5.441514766746376353e+00 4.919453975647368082e+00 4.598061746794556370e+00 4.466491535575663363e+00 4.515889803938939906e+00 4.741094254040799427e+00 5.141036786113954093e+00 5.717596738626600228e+00 6.473709451120186031e+00 7.411819721712721076e+00 8.533235360431799421e+00 9.841835965800047603e+00 1.133755843967516697e+01 1.307764499389249480e+01 1.513466528992947602e+01 1.759812846848917189e+01 2.087927860473750030e+01 7.110537800177358037e+00 7.110537800177358037e+00 7.110537800177358037e+00 7.110537800177358037e+00 7.110537800177358037e+00 7.110537800177358037e+00 7.110537800177358037e+00 7.110537800177358037e+00 7.110537800177358037e+00 7.110537800177358037e+00 7.110537800177358037e+00 7.110537800177358037e+00 7.110537800177358037e+00 7.110537800177358037e+00 7.110537800177358037e+00 7.110537800177358037e+00 7.110537800177358037e+00 7.110537800177358037e+00 7.110537800177358037e+00
1.504969843115543071e+01 1.383057453033154616e+01 1.269392694780582787e+01 1.179535742745217064e+01 1.114088601113344978e+01 1.072927460679926170e+01 1.055914845197565910e+01 1.062904000439236185e+01 1.093746023621359598e+01 1.148299651260735743e+01 1.226442899227656724e+01 1.328084941373154493e+01 1.453176045046964404e+01 1.601713403609726072e+01 1.773741473835386984e+01 2.004622840363527558e+01 7.110537800177358037e+00 7.110537800177358037e+00 7.110537800177358037e+00 7.110537800177358037e+00 7.110537800177358037e+00 7.110537800177358037e+00 7.110537800177358037e+00 7.110537800177358037e+00 7.110537800177358037e+00 7.110537800177358037e+00 7.110537800177358037e+00 7.110537800177358037e+00 7.110537800177358037e+00 7.110537800177358037e+00 7.110537800177358037e+00 7.110537800177358037e+00 7.110537800177358037e+00 7.110537800177358037e+00 7.110537800177358037e+00 7.110537800177358037e+00 7.110537800177358037e+00 7.110537800177358037e+00 1.232302965172615217e+01 1.038854881897638904e+01 8.738055697552695733e+00 7.336354622153162808e+00 6.176103941133494146e+00 5.253881749529952572e+00 4.565348879940490434e+00 4.104718322030084465e+00 3.864531470653730594e+00 3.835719897354564978e+00 4.008188042199687828e+00 4.372045374951479602e+00 4.919231605522320194e+00 5.644810279545403375e+00 6.547175057719080371e+00 7.627068290453685506e+00 8.886093831055326575e+00 1.034191440259807848e+01 1.198738819251611076e+01 1.395429861087929524e+01 1.627349180643145132e+01 1.907453396935182610e+01 2.275427860473750030e+01 7.110537800177358037e+00 7.110537800177358037e+00 7.110537800177358037e+00 7.110537800177358037e+00 7.110537800177358037e+00 7.110537800177358037e+00 7.110537800177358037e+00 7.110537800177358037e+00 7.110537800177358037e+00 7.110537800177358037e+00 7.110537800177358037e+00 7.110537800177358037e+00 7.110537800177358037e+00 7.110537800177358037e+00 7.110537800177358037e+00 7.110537800177358037e+00 7.110537800177358037e+00 7.110537800177358037e+00 7.110537800177358037e+00
1.329765360288341469e+01 1.206510343684734465e+01 1.091298104977433425e+01 9.995903052562407964e+00 9.318936023060096829e+00 8.880304005819201763e+00 8.678150614620612657e+00 8.710625168804838836e+00 8.975983305206046481e+00 9.472685608680741609e+00 1.019947387485312262e+01 1.115540739145486526e+01 1.233985194914867733e+01 1.375242911527938006e+01 1.539294667474534251e+01 1.741684226209778785e+01 2.067483706305765168e+01 7.110537800177358037e+00 7.110537800177358037e+00 7.110537800177358037e+00 2.035638333193912075e+01 1.833870827433351991e+01 1.667663869655346076e+01 1.525597068033746950e+01 1.407523319569080300e+01 1.313293875093406271e+01 1.242768265366260039e+01 1.195826006779928008e+01 1.172378429662195032e+01 1.172378429662195032e+01 1.195826006779928008e+01 1.242768265366260394e+01 1.313293875093406626e+01 1.407523319569080655e+01 1.525597068033747306e+01 1.667663869655346076e+01 1.833870827433351991e+01 2.035638333193912075e+01 1.148409692411093630e+01 9.567119198041687866e+00 7.926850659610849448e+00 6.534736731309912727e+00 5.387368178679420083e+00 4.482918788696867551e+00 3.818990148413181629e+00 3.392348432812585912e+00 3.198679068613525800e+00 3.232350485972364851e+00 3.486280237218860378e+00 3.952059536575529108e+00 4.620508979138218564e+00 5.482716564439439111e+00 6.531308072359557571e+00 7.761393778840020019e+00 9.170680413860338831e+00 1.081831012521564617e+01 1.266087035376571990e+01 1.495403245958386762e+01 1.759812846848917900e+01 2.087927860473747899e+01 7.110537800177358037e+00 7.110537800177358037e+00 7.110537800177358037e+00 7.110537800177358037e+00 7.110537800177358037e+00 7.110537800177358037e+00 7.110537800177358037e+00 7.110537800177358037e+00 7.110537800177358037e+00 7.110537800177358037e+00 7.110537800177358037e+00 7.110537800177358037e+00 7.110537800177358037e+00 7.110537800177358037e+00 7.110537800177358037e+00 7.110537800177358037e+00 7.110537800177358037e+00 7.110537800177358037e+00 7.110537800177358037e+00 7.110537800177358037e+00
1.180147746534614228e+01 1.056044958039759152e+01 9.398781068852368747e+00 8.470588352746680982e+00 7.780538431959389101e+00 7.326780216364490173e+00 7.107482462914742172e+00 7.120935299491712556e+00 7.365647127557004126e+00 7.840416326990052198e+00 8.544360910537310616e+00 9.476900410035824507e+00 1.063769931997458329e+01 1.202659429079975340e+01 1.364353246862556901e+01 1.560063741107121871e+01 1.867392220625015398e+01 7.110537800177358037e+00 7.110537800177358037e+00 7.110537800177358037e+00 1.848138333193912075e+01 1.638873485374084993e+01 1.470967000222895749e+01 1.326927803062977063e+01 1.206613388260736031e+01 1.109899347345296405e+01 1.036691314991091772e+01 9.869351962965520642e+00 9.606234804014658124e+00 9.577961429913440128e+00 9.785359153853413261e+00 1.022959062802599206e+01 1.091203728739702328e+01 1.183418082072754629e+01 1.299750035515792135e+01 1.440339517077606502e+01 1.605313513818093085e+01 1.802046008856061832e+01 1.085035633682283773e+01 8.945149525143911262e+00 7.310317081816144480e+00 5.923694550806775538e+00 4.783643924442031903e+00 3.889093653069263468e+00 3.238640623906366756e+00 2.830424954286943517e+00 2.661984978003530955e+00 2.730082877102351091e+00 3.030516144821234548e+00 3.557955797072480664e+00 4.305889311340976633e+00 5.266779786933000196e+00 6.432542466467104703e+00 7.795332482824893106e+00 9.348433219709278319e+00 1.125091559342786596e+01 1.336772708578354596e+01 1.609056080412636902e+01 1.907453396935183321e+01 2.275427860473747899e+01 7.110537800177358037e+00 7.110537800177358037e+00 7.110537800177358037e+00 7.110537800177358037e+00 7.110537800177358037e+00 7.110537800177358037e+00 7.110537800177358037e+00 7.110537800177358037e+00 7.110537800177358037e+00 7.110537800177358037e+00 7.110537800177358037e+00 7.110537800177358037e+00 7.110537800177358037e+00 7.110537800177358037e+00 7.110537800177358037e+00 7.110537800177358037e+00 7.110537800177358037e+00 7.110537800177358037e+00 7.110537800177358037e+00 7.110537800177358037e+00
1.053217876925826602e+01 9.281267589170273169e+00 8.108683023463200357e+00 7.168053409253861474e+00 6.463726819808734092e+00 5.993930217674677152e+00 5.757032016490878590e+00 5.751637273616836410e+00 5.976654407208041420e+00 6.431316800627147501e+00 7.115154378153814463e+00 8.027925498528524884e+00 9.169532281611559199e+00 1.053994763746321084e+01 1.213917802070689689e+01 1.405013296095881259e+01 1.701587138043812786e+01 7.110537800177358037e+00 7.110537800177358037e+00 7.110537800177358037e+00 1.674234995419217142e+01 1.464583621000383218e+01 1.296593669259009474e+01 1.152459451170818383e+01 1.032039446968851593e+01 9.352111805784701914e+00 8.618831133516994925e+00 8.120046393896508619e+00 7.855720149803907759e+00 7.826288086258362142e+00 8.032607607498210456e+00 8.475862896024217719e+00 9.157447420489184253e+00 1.007884609219366823e+01 1.124153420526915426e+01 1.264690233270057718e+01 1.429620885575389266e+01 1.626182004424602923e+01 1.042721029734156701e+01 8.529609435184600130e+00 6.897743446365865339e+00 5.514329868613597085e+00 4.378505186909173119e+00 3.489567494919388224e+00 2.846611895776060663e+00 2.448467622068186245e+00 2.293621289104709859e+00 2.380121888230483762e+00 2.705468063191659667e+00 3.266484100227767584e+00 4.059201942833112753e+00 5.078783152822076374e+00 6.319533677900121660e+00 7.775073623975028880e+00 9.438702654832990646e+00 1.164220326612466039e+01 1.415403913848754058e+01 1.742344232059228659e+01 2.087927860473750030e+01 7.110537800177358037e+00 7.110537800177358037e+00 7.110537800177358037e+00 7.110537800177358037e+00 7.110537800177358037e+00 7.110537800177358037e+00 7.110537800177358037e+00 7.110537800177358037e+00 7.110537800177358037e+00 7.110537800177358037e+00 7.110537800177358037e+00 7.110537800177358037e+00 7.110537800177358037e+00 7.110537800177358037e+00 7.110537800177358037e+00 7.110537800177358037e+00 7.110537800177358037e+00 7.110537800177358037e+00 7.110537800177358037e+00 7.110537800177358037e+00 7.110537800177358037e+00
9.484681083807831925e+00 8.221911500202701006e+00 7.036513430209904385e+00 6.081615253538625865e+00 5.361322285895308681e+00 4.874083729950637434e+00 4.618604266090404309e+00 4.593905996277413806e+00 4.799342443731863028e+00 5.234560475158740900e+00 5.899421351839905014e+00 6.793904634707594425e+00 7.918023668239271728e+00 9.271777498676740947e+00 1.085515314917203256e+01 1.272910187190392506e+01 1.559997471085668508e+01 7.110537800177358037e+00 7.110537800177358037e+00 7.110537800177358037e+00 1.529977179925975861e+01 1.319042651868156568e+01 1.150778408843762790e+01 1.006333119495585393e+01 8.855689220061861988e+00 7.883700469904944441e+00 7.146544500578368542e+00 6.643829702844321616e+00 6.375639677391294668e+00 6.342523190680431355e+00 6.545430185029420755e+00 6.985609001691010178e+00 7.664486821892481316e+00 8.583554729163989094e+00 9.744272646956741113e+00 1.114800128619688735e+01 1.279596123231473825e+01 1.475627166049059369e+01 1.021992929421978857e+01 8.327034004148142543e+00 6.696806649934455180e+00 5.315261141133408529e+00 4.181871855261206861e+00 3.296124037513141758e+00 2.657363600544435656e+00 2.264760995603346316e+00 2.117268092088714582e+00 2.213567144757199401e+00 2.552012287926014977e+00 3.130565624975393035e+00 3.946732650133473186e+00 4.997505622768546374e+00 6.279328293008568096e+00 7.788099625059231812e+00 9.519234711006077987e+00 1.200560046168195427e+01 1.505934700737039833e+01 1.892222802180029362e+01 2.275427860473750030e+01 7.110537800177358037e+00 7.110537800177358037e+00 7.110537800177358037e+00 7.110537800177358037e+00 7.110537800177358037e+00 7.110537800177358037e+00 7.110537800177358037e+00 7.110537800177358037e+00 7.110537800177358037e+00 7.110537800177358037e+00 7.110537800177358037e+00 7.110537800177358037e+00 7.110537800177358037e+00 7.110537800177358037e+00 7.110537800177358037e+00 7.110537800177358037e+00 7.110537800177358037e+00 7.110537800177358037e+00 7.110537800177358037e+00 7.110537800177358037e+00 7.110537800177358037e+00
8.655693965563301617e+00 7.379049243259583335e+00 6.179038842660244057e+00 5.208289648301487773e+00 4.470756098363171560e+00 3.965241972397116399e+00 3.690882785136853528e+00 3.647152986902785443e+00 3.833819336079237416e+00 4.250852320996735045e+00 4.898319641243254807e+00 5.776290492591535042e+00 6.884775860911386047e+00 8.223720157518148000e+00 9.793046317714857452e+00 1.163740861578408925e+01 1.442480163428470163e+01 7.110537800177358037e+00 7.110537800177358037e+00 7.110537800177358037e+00 1.407245329370088882e+01 1.195254060041091293e+01 1.026767106431116616e+01 8.820705772547043466e+00 7.610300278547896369e+00 6.635355004806935852e+00 5.895128488148550616e+00 5.389321425974010538e+00 5.118112347575710430e+00 5.082136216222988168e+00 5.282411215592595966e+00 5.720230809166668706e+00 6.397043532993212267e+00 7.314341041303705993e+00 8.473568088635701656e+00 9.876060032312661718e+00 1.152300688680903207e+01 1.347935242152015078e+01 1.023337161820544239e+01 8.343234596587610241e+00 6.713901253753125076e+00 5.333412019440363139e+00 4.201389995876297689e+00 3.317416236584783462e+00 2.680963169780874011e+00 2.291369756020898762e+00 2.147813171434115986e+00 2.249277635129981689e+00 2.594521956838153898e+00 3.182048542313481221e+00 4.010077956220989392e+00 5.076534410075169035e+00 6.379048166791086771e+00 7.914980085386812192e+00 9.681470719528125102e+00 1.237905280921619777e+01 1.613749820957365699e+01 2.073660354713187814e+01 7.110537800177358037e+00 7.110537800177358037e+00 7.110537800177358037e+00 7.110537800177358037e+00 7.110537800177358037e+00 7.110537800177358037e+00 7.110537800177358037e+00 7.110537800177358037e+00 7.110537800177358037e+00 7.110537800177358037e+00 7.110537800177358037e+00 7.110537800177358037e+00 7.110537800177358037e+00 7.110537800177358037e+00 7.110537800177358037e+00 7.110537800177358037e+00 7.110537800177358037e+00 7.110537800177358037e+00 7.110537800177358037e+00 7.110537800177358037e+00 7.110537800177358037e+00 7.110537800177358037e+00
8.042154297684138697e+00 6.749754891038115545e+00 5.533630189870542893e+00 4.545898387624227155e+00 3.790444683491479338e+00 3.266513292800613755e+00 2.973695813041402403e+00 2.911877540547266108e+00 3.081140890019923972e+00 3.481649912261886470e+00 4.113544275465226718e+00 4.976867600962989968e+00 6.071543781725910804e+00 7.397359325496708493e+00 8.953152609048547816e+00 1.075398869764819310e+01 1.294615178349340212e+01 1.324539480814878800e+01 1.291441931421255163e+01 1.282466163081333121e+01 1.231820054459867819e+01 1.083892528867373173e+01 9.227672292883791982e+00 7.787366537917648657e+00 6.576503513224622566e+00 5.600227563019853250e+00 4.858486504230842939e+00 4.351116391600275080e+00 4.078367429329933458e+00 4.040928651882381928e+00 4.239857691331856415e+00 4.676472681023664535e+00 5.352233166894400540e+00 6.268630547920640339e+00 7.427101131046960347e+00 8.828966925477882199e+00 1.047540135093564473e+01 1.242974890790267395e+01 1.047190070448262844e+01 8.583258792416678773e+00 6.954389831836369495e+00 5.574461507281245787e+00 4.443162275707411624e+00 3.560120908831876818e+00 2.924871959623292383e+00 2.536835628328546477e+00 2.395295613851985195e+00 2.499376135494223661e+00 2.848020275927556355e+00 3.439972989766680200e+00 4.273773376898986953e+00 5.347761715334200971e+00 6.660106579246271252e+00 8.208855248366102586e+00 9.992005863506236096e+00 1.281662427358110534e+01 1.740599702363524415e+01 2.275427860473747899e+01 7.110537800177358037e+00 7.110537800177358037e+00 7.110537800177358037e+00 7.110537800177358037e+00 7.110537800177358037e+00 7.110537800177358037e+00 7.110537800177358037e+00 7.110537800177358037e+00 7.110537800177358037e+00 7.110537800177358037e+00 7.110537800177358037e+00 7.110537800177358037e+00 7.110537800177358037e+00 7.110537800177358037e+00 7.110537800177358037e+00 7.110537800177358037e+00 7.110537800177358037e+00 7.110537800177358037e+00 7.110537800177358037e+00 7.110537800177358037e+00 7.110537800177358037e+00 7.110537800177358037e+00
7.641367654546137089e+00 6.331688893039469690e+00 5.098447364740895438e+00 4.093218836984174658e+00 3.319863503507573199e+00 2.778081358190650718e+00 2.467870107152521086e+00 2.389422510151423040e+00 2.543003704389263930e+00 2.928836224301694102e+00 3.547017051870490434e+00 4.397481130235959768e+00 5.479982332906324416e+00 6.793546250024210309e+00 8.327274175099095288e+00 9.956399287401161757e+00 1.087544495856454319e+01 1.057388678633133594e+01 1.034833632448920326e+01 1.035718499364337575e+01 1.041788745412767980e+01 9.772281257451723491e+00 8.371678525565457107e+00 6.955542290221366386e+00 5.747815774155146329e+00 4.772530315313474603e+00 4.031455512728886248e+00 3.524640340981601838e+00 3.252377850023229655e+00 3.215370934348527499e+00 3.414682034522456888e+00 3.851631161832891337e+00 4.527679570505345197e+00 5.444321251658703176e+00 6.602996128462173431e+00 8.005031102243055585e+00 9.651602917884183341e+00 1.160648567176687607e+01 1.093939231958976066e+01 9.051455841902999566e+00 7.422801509262097142e+00 6.043135077916886644e+00 4.912172522075238135e+00 4.029563999240298955e+00 3.394871428805188884e+00 3.007549981145558604e+00 2.866927504374451985e+00 2.972182730099198977e+00 3.322322909126665280e+00 3.916160428458198339e+00 4.752283585078423300e+00 5.829004317134714341e+00 7.144235122212641897e+00 8.695178417397304571e+00 1.047757017653308509e+01 1.330419690704417590e+01 1.714872260388654013e+01 1.899017770684923789e+01 2.096251913550943158e+01 7.110537800177358037e+00 7.110537800177358037e+00 7.110537800177358037e+00 7.110537800177358037e+00 7.110537800177358037e+00 7.110537800177358037e+00 7.110537800177358037e+00 7.110537800177358037e+00 7.110537800177358037e+00 7.110537800177358037e+00 7.110537800177358037e+00 7.110537800177358037e+00 7.110537800177358037e+00 7.110537800177358037e+00 7.110537800177358037e+00 7.110537800177358037e+00 7.110537800177358037e+00 7.110537800177358037e+00 7.110537800177358037e+00 7.110537800177358037e+00 7.110537800177358037e+00
7.451150930185210797e+00 6.123241180608573586e+00 4.872539446917613759e+00 3.850004044827052496e+00 3.059461919606849989e+00 2.501011936859125484e+00 2.174950928780315706e+00 2.081645737127384876e+00 2.221410803036636850e+00 2.594415090515955313e+00 3.200633720442503716e+00 4.039841043633895623e+00 5.111461421482299983e+00 6.411563851644245915e+00 7.888897163335013119e+00 9.055917224421921929e+00 9.041964790338685276e+00 8.638539147488522474e+00 8.434095311973393905e+00 8.465260370503717269e+00 8.673095823079311373e+00 8.638423114141996706e+00 7.661485187390180585e+00 6.316134962796038366e+00 5.119155033920598896e+00 4.148229123354699510e+00 3.410587079788793829e+00 2.906883501956507132e+00 2.637496621342179992e+00 2.603129505282314682e+00 2.804825738868959917e+00 3.243888828454540629e+00 3.921774518127875808e+00 4.839983971038197552e+00 5.999974945690649264e+00 7.403100742666353540e+00 9.050562710109680609e+00 1.100892175388678851e+01 1.163926584788718799e+01 9.751562858040724535e+00 8.122980347999291695e+00 6.743391743673964100e+00 5.612529672566122230e+00 4.730041623307215559e+00 4.095483325474539527e+00 3.708289275441938315e+00 3.567730917406024105e+00 3.672847951985431791e+00 4.022319992655827292e+00 4.614204642239425169e+00 5.445376697537348321e+00 6.510320970514438699e+00 7.798649043373178102e+00 9.290641172442835938e+00 1.095183280635412970e+01 1.317588586490461822e+01 1.511863320236822261e+01 1.681060118160233685e+01 1.894484407790383074e+01 7.110537800177358037e+00 7.110537800177358037e+00 7.110537800177358037e+00 7.110537800177358037e+00 7.110537800177358037e+00 7.110537800177358037e+00 7.110537800177358037e+00 7.110537800177358037e+00 7.110537800177358037e+00 7.110537800177358037e+00 7.110537800177358037e+00 7.110537800177358037e+00 7.110537800177358037e+00 7.110537800177358037e+00 7.110537800177358037e+00 7.110537800177358037e+00 7.110537800177358037e+00 7.110537800177358037e+00 7.110537800177358037e+00 7.110537800177358037e+00 7.110537800177358037e+00
7.469975614084130910e+00 6.123623031160917662e+00 4.855849637201053781e+00 3.816882859935201822e+00 3.010461149360832422e+00 2.436974111441191582e+00 2.096886445543944433e+00 1.990609638377865309e+00 2.118399651143334950e+00 2.480296842150629288e+00 3.076111265536059847e+00 3.905405559253157577e+00 4.966661455205301223e+00 6.243995341248997022e+00 7.542228950809871435e+00 7.928007847567752009e+00 7.464547720759966865e+00 7.043812287058564436e+00 6.851760500416816058e+00 6.896407782315439050e+00 7.155542978141944843e+00 7.443996007629959166e+00 7.028502162248937424e+00 5.854798438946929195e+00 4.686069458336177718e+00 3.725127790336919986e+00 2.994524292556178580e+00 2.496853886363641806e+00 2.232891818959050312e+00 2.203445685383655928e+00 2.409571915539284959e+00 2.852563213626648775e+00 3.533871024794258631e+00 4.455009476600608309e+00 5.617467004188409163e+00 7.022644379020483996e+00 8.671782655919006544e+00 1.063672961929506044e+01 1.257451422964702914e+01 1.068677965167931632e+01 9.058185322505096337e+00 7.678435514518550775e+00 6.547372378667827064e+00 5.664483983332917916e+00 5.029085337408400136e+00 4.640108549849266240e+00 4.495740612808162950e+00 4.592684635777406044e+00 4.924640185764111777e+00 5.479370294121359564e+00 6.233959997712023693e+00 7.150493949424966189e+00 8.181359253434209222e+00 9.293403136848006341e+00 1.048697939431870552e+01 1.179936882657140629e+01 1.288122018056593632e+01 1.344410453033307462e+01 1.375097763018714758e+01 1.415566631606937165e+01 1.478066631606937165e+01 1.565566631606937165e+01 1.678066631606937165e+01 1.815566631606937165e+01 1.978066631606937165e+01 2.165566631606937165e+01 7.110537800177358037e+00 7.110537800177358037e+00 7.110537800177358037e+00 7.110537800177358037e+00 7.110537800177358037e+00 7.110537800177358037e+00 7.110537800177358037e+00 7.110537800177358037e+00 7.110537800177358037e+00 7.110537800177358037e+00 7.110537800177358037e+00 7.110537800177358037e+00 7.110537800177358037e+00 7.110537800177358037e+00
7.697103642553532410e+00 6.332902657654589262e+00 5.049140896396075107e+00 3.995186801678944022e+00 3.174611361765663275e+00 2.587968482347097421e+00 2.235767655349878424e+00 2.118363399366096189e+00 2.235882913041358222e+00 2.588200893218587595e+00 3.174939349871959138e+00 3.995273369607545533e+00 5.043975683355650830e+00 6.255608041376177653e+00 7.059404354669958082e+00 6.698025927002625224e+00 6.088710441721758571e+00 5.670185994308486244e+00 5.489009609528807232e+00 5.545691522080300473e+00 5.829881025743567591e+00 6.263091603548708974e+00 6.364542289541255116e+00 5.534439486156422561e+00 4.438673397538032361e+00 3.500228237096383310e+00 2.782771489424611389e+00 2.295028789678543291e+00 2.039337127179535969e+00 2.017090986974125144e+00 2.229574875458219196e+00 2.678164052019507579e+00 3.364345133457600667e+00 4.289664257864696850e+00 5.455655266491238109e+00 6.863788329491612217e+00 8.515341626200822134e+00 1.048987629945883526e+01 1.374772960793361776e+01 1.185983086903836536e+01 1.023107870995757196e+01 8.848853074644797090e+00 7.714747767529605227e+00 6.825731569118300257e+00 6.177541097514854584e+00 5.761997799261067144e+00 5.563450808593934482e+00 5.554395593067233960e+00 5.694730671660501287e+00 5.944394736261973122e+00 6.288900571236609949e+00 6.749813533220557105e+00 7.363401602677299707e+00 8.148113550008510231e+00 9.057082537375713116e+00 9.882366119054889708e+00 1.034870973666818017e+01 1.060394308152650567e+01 1.093316201863644110e+01 1.144510940916437747e+01 1.217251860966877430e+01 1.312756504642169375e+01 1.431472384487507554e+01 1.573781464955295917e+01 1.741074594156982869e+01 1.940218542891602027e+01 7.110537800177358037e+00 7.110537800177358037e+00 7.110537800177358037e+00 7.110537800177358037e+00 7.110537800177358037e+00 7.110537800177358037e+00 7.110537800177358037e+00 7.110537800177358037e+00 7.110537800177358037e+00 7.110537800177358037e+00 7.110537800177358037e+00 7.110537800177358037e+00 7.110537800177358037e+00 7.110537800177358037e+00
8.132695126530478547e+00 6.751986995547660797e+00 5.453875813854939025e+00 4.386763802605152307e+00 3.553980855075785428e+00 2.956130808003699428e+00 2.593674354132375015e+00 2.466844880784801575e+00 2.575607512835578206e+00 2.919665165424845554e+00 3.498397098054439880e+00 4.309772344444997572e+00 5.332759748502027719e+00 6.322592568908682154e+00 6.312750608203796077e+00 5.573299223404418967e+00 4.930209773208520829e+00 4.517629526761012926e+00 4.345485515713381375e+00 4.412257416081487804e+00 4.710907513252116985e+00 5.200611733532131353e+00 5.615930442855198379e+00 5.260799358834695738e+00 4.339442101662232432e+00 3.458484230779031776e+00 2.769929753376604964e+00 2.300364213262621860e+00 2.057641230016709954e+00 2.045533684397668139e+00 2.266415059728203119e+00 2.722155406258380594e+00 3.414469509140001691e+00 4.345024322395964589e+00 5.515444105068056047e+00 6.927307813901219191e+00 8.581891365773408609e+00 1.056862112650868823e+01 1.516124933379280648e+01 1.327315265263494126e+01 1.164198917278502066e+01 1.022167556450482806e+01 9.043316656224735794e+00 8.070383674158922105e+00 7.268214570204150959e+00 6.598104028766513807e+00 6.036105439381106663e+00 5.590745930508418837e+00 5.295046570896985827e+00 5.183940308531088448e+00 5.281472784855058222e+00 5.599566441600714484e+00 6.137375897527725499e+00 6.864969275561815465e+00 7.657089594957621870e+00 8.230821855747009863e+00 8.483143491424996796e+00 8.680352113906238287e+00 9.018926482065012351e+00 9.556019518751245556e+00 1.030961075743655186e+01 1.128749469228364433e+01 1.249400155679573743e+01 1.393312362607026600e+01 1.562330594492528490e+01 1.766032150534154965e+01 7.110537800177358037e+00 7.110537800177358037e+00 7.110537800177358037e+00 7.110537800177358037e+00 7.110537800177358037e+00 7.110537800177358037e+00 7.110537800177358037e+00 7.110537800177358037e+00 7.110537800177358037e+00 7.110537800177358037e+00 7.110537800177358037e+00 7.110537800177358037e+00 7.110537800177358037e+00 7.110537800177358037e+00
8.777858083025364522e+00 7.382556163373063640e+00 6.072084813479079912e+00 4.993824734687919431e+00 4.150818203518525706e+00 3.543634962412713918e+00 3.172629981622652195e+00 3.037886731415181174e+00 3.139204157501353620e+00 3.476128253779776855e+00 4.047509321342186439e+00 4.846398932891087696e+00 5.786423653381223886e+00 6.201900009521299495e+00 5.497536225122992448e+00 4.641599572049713629e+00 3.993821276101122919e+00 3.586797700430704339e+00 3.421682077214789786e+00 3.496194155358878675e+00 3.803188295659182927e+00 4.309810493757044725e+00 4.843474943160497759e+00 4.877737613081880141e+00 4.269366920806472621e+00 3.537665947455142401e+00 2.926554702200625968e+00 2.500376989259603278e+00 2.283562449355848401e+00 2.288307801104444650e+00 2.521211097347887176e+00 2.986205265447384960e+00 3.685997110492266415e+00 4.622739067170737570e+00 5.798331258293714541e+00 7.214572281298369916e+00 8.872621886071655695e+00 1.087353170313141248e+01 1.681916592966043567e+01 1.493102798800413211e+01 1.325217558499820925e+01 1.137507693269686015e+01 9.856599765211516484e+00 8.469700256847662700e+00 7.229775826109062109e+00 6.171043304338454050e+00 5.320335184315247545e+00 4.693918773753406271e+00 4.300155770878465233e+00 4.142583897823360672e+00 4.221698447214006222e+00 4.534417373396486539e+00 5.066689035467014435e+00 5.760302668099779311e+00 6.423896542147794264e+00 6.781785793757475034e+00 6.908335293307896308e+00 7.079345290633103360e+00 7.423967246197609171e+00 7.974784032311216464e+00 8.742951141115618441e+00 9.734075233353703283e+00 1.095220234370745160e+01 1.240124522794452844e+01 1.410235065113302255e+01 1.617008736082702569e+01 7.110537800177358037e+00 7.110537800177358037e+00 7.110537800177358037e+00 7.110537800177358037e+00 7.110537800177358037e+00 7.110537800177358037e+00 7.110537800177358037e+00 7.110537800177358037e+00 7.110537800177358037e+00 7.110537800177358037e+00 7.110537800177358037e+00 7.110537800177358037e+00 7.110537800177358037e+00 7.110537800177358037e+00
9.634613613140718513e+00 8.226957995900882281e+00 6.906243293734036115e+00 5.818839115645005222e+00 4.967488619104337033e+00 4.352678284444330359e+00 3.974633419070737972e+00 3.833285679756478714e+00 3.928282840528844133e+00 4.259040299364606597e+00 4.822501669530293356e+00 5.590592470129344349e+00 6.251335667307085231e+00 5.829217960820052724e+00 4.811512521798995579e+00 3.928198856745758860e+00 3.281765003950187776e+00 2.878979467727813102e+00 2.718885317952153713e+00 2.798485727534913536e+00 3.108307483354565193e+00 3.608916433588589712e+00 4.137949166573243076e+00 4.311864714397668052e+00 4.013514256006679659e+00 3.561186773254881643e+00 3.144865011512997910e+00 2.838664118666290648e+00 2.690609785359992401e+00 2.734343171358677438e+00 2.990300215420802488e+00 3.470012602531621582e+00 4.180043417254022842e+00 5.124441926863699592e+00 6.306128357997142331e+00 7.727448868666275672e+00 9.389194615146568168e+00 1.140550616601524325e+01 1.880303488615605545e+01 1.691339687659859692e+01 1.451898382611254945e+01 1.124368875380957178e+01 9.409755379922259522e+00 7.819583615627522022e+00 6.462686844321972046e+00 5.344000989423363990e+00 4.465928988427364743e+00 3.829391165363706051e+00 3.434409108998032423e+00 3.280247119046713067e+00 3.364900866363250032e+00 3.682003397283139634e+00 4.206596530145162660e+00 4.841468415224841948e+00 5.331668266787865207e+00 5.492817383972884215e+00 5.539770970618551615e+00 5.700617659091484768e+00 6.054137845410924257e+00 6.618523037901180572e+00 7.400760089664629504e+00 8.405008513016650085e+00 9.634935174957526272e+00 1.109426745654103996e+01 1.280696729349424601e+01 1.490861552772658882e+01 7.110537800177358037e+00 7.110537800177358037e+00 7.110537800177358037e+00 7.110537800177358037e+00 7.110537800177358037e+00 7.110537800177358037e+00 7.110537800177358037e+00 7.110537800177358037e+00 7.110537800177358037e+00 7.110537800177358037e+00 7.110537800177358037e+00 7.110537800177358037e+00 7.110537800177358037e+00 7.110537800177358037e+00
1.070576786703716365e+01 9.288070171292332589e+00 7.959161071648463093e+00 6.864469194511919170e+00 6.006457526374543221e+00 5.385509742083065987e+00 5.001721425101244733e+00 4.854887282678177485e+00 4.944528771686830027e+00 5.269960967627280723e+00 5.819961200566488913e+00 6.480469002626264796e+00 6.482094701020937322e+00 5.437093704410443706e+00 4.328889173419796066e+00 3.440447735646284144e+00 2.795920200854880022e+00 2.395989301648011605e+00 2.239002161507297473e+00 2.320736978896679403e+00 2.626771922395963799e+00 3.100010929687979200e+00 3.548476543861166732e+00 3.671538869052312748e+00 3.508700403013232716e+00 3.317270958784479973e+00 3.194038733351380444e+00 3.144004854006347216e+00 3.177651531173424360e+00 3.331954040227195435e+00 3.649877189758047535e+00 4.163800027992440533e+00 4.893461629599304530e+00 5.850008306129002023e+00 7.040316192463144773e+00 8.468173085635545050e+00 1.013364422933952369e+01 1.216578232280477678e+01 7.110537800177358037e+00 7.110537800177358037e+00 1.426984069230339003e+01 1.061860500346961800e+01 8.759259745698656729e+00 7.157835133615353840e+00 5.798262320759825172e+00 4.681137233430792577e+00 3.806776430862630178e+00 3.175167932349605593e+00 2.785962414436006895e+00 2.638173688149517915e+00 2.728961705289119521e+00 3.047957543821251392e+00 3.552745499364799997e+00 4.091753512024251194e+00 4.379001614119793828e+00 4.385649064613271975e+00 4.387064048204248223e+00 4.546452924207262214e+00 4.909762801874993698e+00 5.486981722287055163e+00 6.282504947368490633e+00 7.299466191605954890e+00 8.541097100067695180e+00 1.001085604448317312e+01 1.173559307352067549e+01 1.387396345551510990e+01 7.110537800177358037e+00 7.110537800177358037e+00 7.110537800177358037e+00 7.110537800177358037e+00 7.110537800177358037e+00 7.110537800177358037e+00 7.110537800177358037e+00 7.110537800177358037e+00 7.110537800177358037e+00 7.110537800177358037e+00 7.110537800177358037e+00 7.110537800177358037e+00 7.110537800177358037e+00 7.110537800177358037e+00
1.199470712510374781e+01 1.056913906678115112e+01 9.233876818482599447e+00 8.133518646809942965e+00 7.270285632649265750e+00 6.644459350514352991e+00 6.256019584761766339e+00 6.104646904570273591e+00 6.189764133627484455e+00 6.510615117215159842e+00 7.020397525864414234e+00 7.329768813816979645e+00 6.494435716845234907e+00 5.199933356579098387e+00 4.070338271475474556e+00 3.181488018137585527e+00 2.538314397879656070e+00 2.140002381573754775e+00 1.984264159269400807e+00 2.064560719788950394e+00 2.357349335162940207e+00 2.775567277525848198e+00 3.087608937982878388e+00 3.088863050661785792e+00 2.944735659334742905e+00 2.878220966729895025e+00 2.960668063349988444e+00 3.183620432180262583e+00 3.511158194859923753e+00 3.915680675870230942e+00 4.405104572866477497e+00 5.018738784428499855e+00 5.799480536115559914e+00 6.775606128368686143e+00 7.957932879851270513e+00 9.326210024065360926e+00 1.081876893253866001e+01 1.240985127161363977e+01 1.412268697581064103e+01 1.541153596459806963e+01 1.360780716178455663e+01 1.014373279950860152e+01 8.295556831162851807e+00 6.700791761050105322e+00 5.347308225403089921e+00 4.235904948087984678e+00 3.367116062677602883e+00 2.741128629954918239e+00 2.357758911020084724e+00 2.215918289391886731e+00 2.311453965130901622e+00 2.627270879620521526e+00 3.093341114023399285e+00 3.494526136327646526e+00 3.578752901245621842e+00 3.478471151839077180e+00 3.456098647587754868e+00 3.618315935141463768e+00 3.991245654340374927e+00 4.580248670551593904e+00 5.388076584219888332e+00 6.417096158112244098e+00 7.670085652478441318e+00 9.150178879677770993e+00 1.088714571031854561e+01 1.306452591059067814e+01 7.110537800177358037e+00 7.110537800177358037e+00 7.110537800177358037e+00 7.110537800177358037e+00 7.110537800177358037e+00 7.110537800177358037e+00 7.110537800177358037e+00 7.110537800177358037e+00 7.110537800177358037e+00 7.110537800177358037e+00 7.110537800177358037e+00 7.110537800177358037e+00 7.110537800177358037e+00 7.110537800177358037e+00
1.350788823389033766e+01 1.207578397895030520e+01 1.073529131006569060e+01 9.630258799983678841e+00 8.762694013924406278e+00 8.132782124444151606e+00 7.740400182434719056e+00 7.585132226538259914e+00 7.666321990200486880e+00 7.983161218446525709e+00 8.343538622478035904e+00 7.912528339029183400e+00 6.538863132591782090e+00 5.176400861536908593e+00 4.042198050486252470e+00 3.153629534156390690e+00 2.511145356553328156e+00 2.113350750424903168e+00 1.956841437225921965e+00 2.030695152949689941e+00 2.295272374470677335e+00 2.620194811027666049e+00 2.755959224151837361e+00 2.634661861119550252e+00 2.482654427431185695e+00 2.467237806366043174e+00 2.640178563848330384e+00 3.006575470134336570e+00 3.549834504662293000e+00 4.235161503369052838e+00 5.014032679450959762e+00 5.844404206704119531e+00 6.705608372064599365e+00 7.575188737152444673e+00 8.412186839233147140e+00 9.192459336013101279e+00 9.995324257748297470e+00 1.092319548820378117e+01 1.202988875353670295e+01 1.332418775709112424e+01 1.308098762957290617e+01 9.888713170215272186e+00 8.051272584109632646e+00 6.462675242173641976e+00 5.114835372647657863e+00 4.008733401216350245e+00 3.145094141736581861e+00 2.524266309093455618e+00 2.146178842412549415e+00 2.009424113685522428e+00 2.107540556414221555e+00 2.412395382161445667e+00 2.813766858984813268e+00 3.042285328597916561e+00 2.951532840523118040e+00 2.783965431224423526e+00 2.750456087863110355e+00 2.917314240462907549e+00 3.299163818464428743e+00 3.898758954309737845e+00 4.717789723629824294e+00 5.758031842112192322e+00 7.021823408520429410e+00 8.511946821339204661e+00 1.026108135856500780e+01 1.247911311855414951e+01 7.110537800177358037e+00 7.110537800177358037e+00 7.110537800177358037e+00 7.110537800177358037e+00 7.110537800177358037e+00 7.110537800177358037e+00 7.110537800177358037e+00 7.110537800177358037e+00 7.110537800177358037e+00 7.110537800177358037e+00 7.110537800177358037e+00 7.110537800177358037e+00 7.110537800177358037e+00 7.110537800177358037e+00
1.310813670759546667e+01 1.255796862304575257e+01 1.183510666514315801e+01 1.108549339313164595e+01 1.038737834470628130e+01 9.825187629360044639e+00 9.455597331161307295e+00 9.305507163819321192e+00 9.385374915060960888e+00 9.698578167102571257e+00 9.577311887092974985e+00 8.328018417179084310e+00 6.761112453745912632e+00 5.382617006098314505e+00 4.247488215564434455e+00 3.359066656329339651e+00 2.716667913422604386e+00 2.318274839825338773e+00 2.158310408616838316e+00 2.217646836718895287e+00 2.429598926239286527e+00 2.613390936645540563e+00 2.558418665880164866e+00 2.342815148497237487e+00 2.187118286459259764e+00 2.201737883801140327e+00 2.419424200313031292e+00 2.847658031318673011e+00 3.483416917710215444e+00 4.309308382569341234e+00 5.263033915863232437e+00 6.158103663164833819e+00 6.723982219732025811e+00 7.016492472983173911e+00 7.316057608282623193e+00 7.764870361493660056e+00 8.413126089167779043e+00 9.273792637328256205e+00 1.035079149316877434e+01 1.164627384642545849e+01 1.246126827258483871e+01 9.848316296452601648e+00 8.023753444688761505e+00 6.440404696664394635e+00 5.097357678849149920e+00 3.995801744804115430e+00 3.136619409161387040e+00 2.520265733450976597e+00 2.146697308652573355e+00 2.013845604612967577e+00 2.111413997919470376e+00 2.394129057424216001e+00 2.700048889547023379e+00 2.741058865952389567e+00 2.517457190659719402e+00 2.310264949211866536e+00 2.272502702782233541e+00 2.444503688894890558e+00 2.834344132594097232e+00 3.443305001495406970e+00 4.272381359727731365e+00 5.322888853284883481e+00 6.596760948624048382e+00 8.096427034485177643e+00 9.857421913039932093e+00 1.211699961100854139e+01 7.110537800177358037e+00 7.110537800177358037e+00 7.110537800177358037e+00 7.110537800177358037e+00 7.110537800177358037e+00 7.110537800177358037e+00 7.110537800177358037e+00 7.110537800177358037e+00 7.110537800177358037e+00 7.110537800177358037e+00 7.110537800177358037e+00 7.110537800177358037e+00 7.110537800177358037e+00 7.110537800177358037e+00
1.086854126071996518e+01 1.039614583215384869e+01 9.927398180919276172e+00 9.642125253679715513e+00 9.564767734170256830e+00 9.684952355218317877e+00 9.977021060460028679e+00 1.040271880924279913e+01 1.092400780751991363e+01 1.152857657672401004e+01 1.053585627397652047e+01 8.824559814125585433e+00 7.206139029274137187e+00 5.823845035629844347e+00 4.688490726352807059e+00 3.799950926059377565e+00 3.157031545310822196e+00 2.756600797801542768e+00 2.588843072842109905e+00 2.619588191448467995e+00 2.740923213593383423e+00 2.737600862210278763e+00 2.509172005695951668e+00 2.233243750055581955e+00 2.081905919874710520e+00 2.121270829543394854e+00 2.370260367470432783e+00 2.833767488200557239e+00 3.507553225410202202e+00 4.354725818881973964e+00 5.194872122641331913e+00 5.626670220475332940e+00 5.661120889402457834e+00 5.698387987473264360e+00 5.911414937783902701e+00 6.334773197937124678e+00 6.975286532256031791e+00 7.833581752766903605e+00 8.910362594671571657e+00 1.020719492773709547e+01 1.153282998613990884e+01 1.000550241584534916e+01 8.210575021672031681e+00 6.631329609135956815e+00 5.291804591334937413e+00 4.193679462798730384e+00 3.337958587982416958e+00 2.725129261148865112e+00 2.355053013418149988e+00 2.224500047195881791e+00 2.317164740002404244e+00 2.562995155247712376e+00 2.744085567253240043e+00 2.607382087729671838e+00 2.292078500919828343e+00 2.062575867871714763e+00 2.024084375844811490e+00 2.201074040853811198e+00 2.597911329428271188e+00 3.215041258069994967e+00 4.053000165242529818e+00 5.112746918669039076e+00 6.395858987933294770e+00 7.904430685619239227e+00 9.676753936882747098e+00 1.197794843914180518e+01 7.110537800177358037e+00 7.110537800177358037e+00 7.110537800177358037e+00 7.110537800177358037e+00 7.110537800177358037e+00 7.110537800177358037e+00 7.110537800177358037e+00 7.110537800177358037e+00 7.110537800177358037e+00 7.110537800177358037e+00 7.110537800177358037e+00 7.110537800177358037e+00 7.110537800177358037e+00 7.110537800177358037e+00
9.139482790430275116e+00 8.650640254003416629e+00 8.167879172142335165e+00 7.875937538545251471e+00 7.805923572979519776e+00 7.961841709701275249e+00 8.344061505356417996e+00 8.952628744632587399e+00 9.787688334606709617e+00 1.084961389275845178e+01 1.102010586903805489e+01 9.501652644045453400e+00 7.885464413111080262e+00 6.502740656556483145e+00 5.367270279643999942e+00 4.478312950680901849e+00 3.834076184131525622e+00 3.429260115302017908e+00 3.245859755297047400e+00 3.223435386931324587e+00 3.202923880154816771e+00 2.989305499359272034e+00 2.628249079865547344e+00 2.320049546461124379e+00 2.178537427234342516e+00 2.240417987675726863e+00 2.515534589014173150e+00 3.003709467202678951e+00 3.682145044545062973e+00 4.415887905577523753e+00 4.798392643897404497e+00 4.688123114049144391e+00 4.513188738097181130e+00 4.503987527072307984e+00 4.707284078131984018e+00 5.128771221096826594e+00 5.767387363355990004e+00 6.617519864742305913e+00 7.658492888474526694e+00 8.813857506452880131e+00 9.850665161565483885e+00 9.816453539885269919e+00 8.523008709969527530e+00 7.019274336261439373e+00 5.693368967986426554e+00 4.599487011677304338e+00 3.746446746922718063e+00 3.136062951252043263e+00 2.768221186210315210e+00 2.637909104836676732e+00 2.719973292980139234e+00 2.911544635250717050e+00 2.947681602308819038e+00 2.661001236313268237e+00 2.286139473463265404e+00 2.044472164242989720e+00 2.006913242338825398e+00 2.188436294689573458e+00 2.591297305638921245e+00 3.215465869179261915e+00 4.061174882758315619e+00 5.129109719693225600e+00 6.420545763294668973e+00 7.937273280989298740e+00 9.720199095746412610e+00 1.206221795100647398e+01 7.110537800177358037e+00 7.110537800177358037e+00 7.110537800177358037e+00 7.110537800177358037e+00 7.110537800177358037e+00 7.110537800177358037e+00 7.110537800177358037e+00 7.110537800177358037e+00 7.110537800177358037e+00 7.110537800177358037e+00 7.110537800177358037e+00 7.110537800177358037e+00 7.110537800177358037e+00 7.110537800177358037e+00
7.644832485044553039e+00 7.137510288732158870e+00 6.636696103237117228e+00 6.328713226422308935e+00 6.244158778645168439e+00 6.387099516067181071e+00 6.758074837133712265e+00 7.357189326298115617e+00 8.184544414768389231e+00 9.240378345382310954e+00 1.037349987608646984e+01 1.025288635022767991e+01 8.797974947209478813e+00 7.421193753837982854e+00 6.285738239579238495e+00 5.395947579715603126e+00 4.749043457116236766e+00 4.335473929451314490e+00 4.121793803246969645e+00 4.006327450099302467e+00 3.792251689659398295e+00 3.383144919743511281e+00 2.935709772973513765e+00 2.614015469909567457e+00 2.484768082907205411e+00 2.566954592655157796e+00 2.863718201016752118e+00 3.362247099164147102e+00 3.973190911687940030e+00 4.342840235490026402e+00 4.152169938803130123e+00 3.783972413833001980e+00 3.554277683909880636e+00 3.535382664658442309e+00 3.736779476612881012e+00 4.157397487137703962e+00 4.792557753781398588e+00 5.626788113057539675e+00 6.603378325749162059e+00 7.552835775659573869e+00 8.217123884262722555e+00 8.495306916929649788e+00 8.287338047202311486e+00 7.411591971075807805e+00 6.258172266315888521e+00 5.202719147196894767e+00 4.358818389821593087e+00 3.751347860894522768e+00 3.384710591289177728e+00 3.252249070824216659e+00 3.316720319148227958e+00 3.435966086847042078e+00 3.321092753457730140e+00 2.918524244518199140e+00 2.506337685988690112e+00 2.258366501010954153e+00 2.222508992522826077e+00 2.408064563914606993e+00 2.816087408077986964e+00 3.446284485978388545e+00 4.298692816331342925e+00 5.373793890748050472e+00 6.672616338322207241e+00 8.196686546749088365e+00 9.989353803155211153e+00 1.237055437284005066e+01 7.110537800177358037e+00 7.110537800177358037e+00 7.110537800177358037e+00 7.110537800177358037e+00 7.110537800177358037e+00 7.110537800177358037e+00 7.110537800177358037e+00 7.110537800177358037e+00 7.110537800177358037e+00 7.110537800177358037e+00 7.110537800177358037e+00 7.110537800177358037e+00 7.110537800177358037e+00 7.110537800177358037e+00
6.384244418245145880e+00 5.858826778934631108e+00 5.340961078063234169e+00 5.018322676660808668e+00 4.920870814123222914e+00 5.052601514331222177e+00 5.414088387449563555e+00 6.005386660787536357e+00 6.826481079100251037e+00 7.877438289521286663e+00 9.145510040507410565e+00 1.033657054299282407e+01 9.883234661547543709e+00 8.579465030391485669e+00 7.445629315530315040e+00 6.554267534136691609e+00 5.902093215410566529e+00 5.471290874558984996e+00 5.200921674092406022e+00 4.937819577434826357e+00 4.503534876134487774e+00 3.944426662717177123e+00 3.448072544414131357e+00 3.123614726124817054e+00 3.006846138643759048e+00 3.106269137240502687e+00 3.416334435797079294e+00 3.884400158316150709e+00 4.245766533789037567e+00 4.046525603062804066e+00 3.513066950554474488e+00 3.065177135946537845e+00 2.821737245950163953e+00 2.800232686250186731e+00 3.000668148999206863e+00 3.419292868848256006e+00 4.045697603561080768e+00 4.843023274558941438e+00 5.690685081684296875e+00 6.351339539886637908e+00 6.715853440892360027e+00 6.917691825637493963e+00 7.032033767633695476e+00 6.992957614912043596e+00 6.610233053787784030e+00 5.891200891696129816e+00 5.141974130658734765e+00 4.557972561457592775e+00 4.196816157777494283e+00 4.060934048140456554e+00 4.099664912231261837e+00 4.129789750984450336e+00 3.872270043649827187e+00 3.387417094662307449e+00 2.953979857301138878e+00 2.704153007703357758e+00 2.671000109643344445e+00 2.860565098070559031e+00 3.273314130205417172e+00 3.908871278777095171e+00 4.767182452872649634e+00 5.848600202309132357e+00 7.153971902837703567e+00 8.684617036177385785e+00 1.048619762683163970e+01 1.290416668457050875e+01 7.110537800177358037e+00 7.110537800177358037e+00 7.110537800177358037e+00 7.110537800177358037e+00 7.110537800177358037e+00 7.110537800177358037e+00 7.110537800177358037e+00 7.110537800177358037e+00 7.110537800177358037e+00 7.110537800177358037e+00 7.110537800177358037e+00 7.110537800177358037e+00 7.110537800177358037e+00 7.110537800177358037e+00
5.357894491871103781e+00 4.815288333172190960e+00 4.281772376892231335e+00 3.946090228512787235e+00 3.837461274756240215e+00 3.959702308919652580e+00 4.313320039444917597e+00 4.898250753641281818e+00 5.714324026574065130e+00 6.761424578004756825e+00 8.038559148322608650e+00 9.517969104748132736e+00 1.064212647449179627e+01 9.960562806556378490e+00 8.848471434370509314e+00 7.954076392767650105e+00 7.291408091329689256e+00 6.827098158920112070e+00 6.456914925411812334e+00 5.992262252028879743e+00 5.354609405732908556e+00 4.698308334145103515e+00 4.177570422621730728e+00 3.855615031070268373e+00 3.750049588903035414e+00 3.861524170907902231e+00 4.162679647217789380e+00 4.484445743587997413e+00 4.344692655628939804e+00 3.697237901319823550e+00 3.038659740606714621e+00 2.568975708089304533e+00 2.321553134194836332e+00 2.298730183133930183e+00 2.497551870225077408e+00 2.910722530276217412e+00 3.514519835537875281e+00 4.226631199773223102e+00 4.843698996548429392e+00 5.185569402612387080e+00 5.353440125455655618e+00 5.485924760380530785e+00 5.609274525809695433e+00 5.744165644995639752e+00 5.902493998034579192e+00 5.965170901472543363e+00 5.753776862524244251e+00 5.381225890684255830e+00 5.085522602995872887e+00 4.961590633070770195e+00 4.966481619593825059e+00 4.896209104052360317e+00 4.535031697009060281e+00 4.021559754064458758e+00 3.596031105848020104e+00 3.358955840663973902e+00 3.336722024836550560e+00 3.535304128242714228e+00 3.955921763044859318e+00 4.598778781848825048e+00 5.464122373568429225e+00 6.552431443551004264e+00 7.864578439784683184e+00 9.401883329663789368e+00 1.121297616845088996e+01 1.366467655772509460e+01 7.110537800177358037e+00 7.110537800177358037e+00 7.110537800177358037e+00 7.110537800177358037e+00 7.110537800177358037e+00 7.110537800177358037e+00 7.110537800177358037e+00 7.110537800177358037e+00 7.110537800177358037e+00 7.110537800177358037e+00 7.110537800177358037e+00 7.110537800177358037e+00 7.110537800177358037e+00 7.110537800177358037e+00
4.566376668635786729e+00 4.007910565117569490e+00 3.460406825416956877e+00 3.113386878580765682e+00 2.995270339223072398e+00 3.109621124048921104e+00 3.456814143579933329e+00 4.036630000483718561e+00 4.848730060072988124e+00 5.892823217059774521e+00 7.168708917664055491e+00 8.674262324689770765e+00 1.035498328886193065e+01 1.136951888352682616e+01 1.049625477554656072e+01 9.595930930317130958e+00 8.912344359306008101e+00 8.384850767261589510e+00 7.856367534594241420e+00 7.164852456018110161e+00 6.373114190949969782e+00 5.660961623335584392e+00 5.129240073644371734e+00 4.811388757196436217e+00 4.713860405766180151e+00 4.825258322316759774e+00 5.053064269220211457e+00 5.001957242896281741e+00 4.325196095734842316e+00 3.475602509390572692e+00 2.779937627201181982e+00 2.303829863160132163e+00 2.054509529712888138e+00 2.030000359057389403e+00 2.224947797132021066e+00 2.624032534881223455e+00 3.173526932563511593e+00 3.715360537206056080e+00 4.024793531599993202e+00 4.119561383878828309e+00 4.183155995873494959e+00 4.274823466108074399e+00 4.378131821366768150e+00 4.515774690754302156e+00 4.739658928472557875e+00 5.040778450997972726e+00 5.284685615715172702e+00 5.327953588838340693e+00 5.254911867790820423e+00 5.216082143910742985e+00 5.212390237414137317e+00 5.105853177745931504e+00 4.811223097299404117e+00 4.443853327891886806e+00 4.153490265710047424e+00 4.017669598709950662e+00 4.068545699995198106e+00 4.320656010523936885e+00 4.781603487674079389e+00 5.455774385662319759e+00 6.346041812506598490e+00 7.454575337619875341e+00 8.783607423726138563e+00 1.033598263948760021e+01 1.217207118882429384e+01 1.465403895077198726e+01 7.110537800177358037e+00 7.110537800177358037e+00 7.110537800177358037e+00 7.110537800177358037e+00 7.110537800177358037e+00 7.110537800177358037e+00 7.110537800177358037e+00 7.110537800177358037e+00 7.110537800177358037e+00 7.110537800177358037e+00 7.110537800177358037e+00 7.110537800177358037e+00 7.110537800177358037e+00 7.110537800177358037e+00
4.010613872449482642e+00 3.437903589168527674e+00 2.878195398401228289e+00 2.521526559133310030e+00 2.395504050970746590e+00 2.503400665278736170e+00 2.845425988092852521e+00 3.421192705814650736e+00 4.230197554961410589e+00 5.271988749344895808e+00 6.546293445420428014e+00 8.052971752314920906e+00 9.795253420773079256e+00 1.198506825991471558e+01 1.245162221128100910e+01 1.153677126422859800e+01 1.080302898252304900e+01 1.014427193645550673e+01 9.370333187298406585e+00 8.445941638746099045e+00 7.539316967969181604e+00 6.787300297729487397e+00 6.242629628668360908e+00 5.920560491681147397e+00 5.817187062585869484e+00 5.892614003233596520e+00 5.909757218192119410e+00 5.349270640814683730e+00 4.369898137076617672e+00 3.455937909709142275e+00 2.749294937308214060e+00 2.269950820321049889e+00 2.017946282760622267e+00 1.989207283300814311e+00 2.173585443207077361e+00 2.537218086378967286e+00 2.968973605650095493e+00 3.243705904839558229e+00 3.266265659562066048e+00 3.218179968481088338e+00 3.230074608091495492e+00 3.294571734528975782e+00 3.377284122214991413e+00 3.501224631591981051e+00 3.717185052057619288e+00 4.016788407866329180e+00 4.281164751838776539e+00 4.381628348521090288e+00 4.376609507402768884e+00 4.387812557999975382e+00 4.411863544534543990e+00 4.350358650560885110e+00 4.178289232915005869e+00 3.998736418337195175e+00 3.916306806374901583e+00 3.983556154672097449e+00 4.223077183700926440e+00 4.646558504056368832e+00 5.261513537290252174e+00 6.072959576946150406e+00 7.084209830822640441e+00 8.297756888698906153e+00 9.718163011314036481e+00 1.135582997574471875e+01 1.336587447978979171e+01 1.587443702215124830e+01 7.110537800177358037e+00 7.110537800177358037e+00 7.110537800177358037e+00 7.110537800177358037e+00 7.110537800177358037e+00 7.110537800177358037e+00 7.110537800177358037e+00 7.110537800177358037e+00 7.110537800177358037e+00 7.110537800177358037e+00 7.110537800177358037e+00 7.110537800177358037e+00 7.110537800177358037e+00 7.110537800177358037e+00
3.691736902609441984e+00 3.106544238038317474e+00 2.536414475672572166e+00 2.171687563900597695e+00 2.039187002921305947e+00 2.141885889475901195e+00 2.479818354032730099e+00 3.052430828262238549e+00 3.859049866435999121e+00 4.898935737144430647e+00 6.170549378084839276e+00 7.664967472249607283e+00 9.323745544786856243e+00 1.101792128840294183e+01 1.176833779210917186e+01 1.216371106575039107e+01 1.253167257108139410e+01 1.192645383348209265e+01 1.056309638993031896e+01 9.272029308255422819e+00 8.197126673045335821e+00 7.350632025506790512e+00 6.734210163016815187e+00 6.348424311606265746e+00 6.184294518758814974e+00 6.198065240504533335e+00 6.150570083516797126e+00 5.553975517602093959e+00 4.569728782121028843e+00 3.653515729663261880e+00 2.942762884232735132e+00 2.457396961835378590e+00 2.196792235945576266e+00 2.153991533882397391e+00 2.308156178266351333e+00 2.589127682258062890e+00 2.814846982712282397e+00 2.797643978479676719e+00 2.635070799511805006e+00 2.519693752548501919e+00 2.504399209845381336e+00 2.547271160915656196e+00 2.610106499812154368e+00 2.718628008807634444e+00 2.918283141570402250e+00 3.187039511772876921e+00 3.399453616786335175e+00 3.456112404172202446e+00 3.440910890678644307e+00 3.463916390167945281e+00 3.509624723697346127e+00 3.477452591633628742e+00 3.343278763729301772e+00 3.211025982955867164e+00 3.186671991821320660e+00 3.324080142728426779e+00 3.646716752473349032e+00 4.167130052792394679e+00 4.893994781804011041e+00 5.833580423859881847e+00 6.989896526432087143e+00 8.365105774855631893e+00 9.966496825919204383e+00 1.182584679606933520e+01 1.470980398395214550e+01 1.715279803459083752e+01 2.050079771758414182e+01 1.925427860473749320e+01 1.787927860473749320e+01 1.675427860473749320e+01 1.587927860473749320e+01 1.525427860473749320e+01 1.487927860473749320e+01 1.475427860473749320e+01 1.487927860473749320e+01 1.525427860473749320e+01 1.587927860473749320e+01 1.675427860473749320e+01 1.787167251033315551e+01 1.907453396935183321e+01
3.610953734425891071e+00 3.015060979422209186e+00 2.436201374273970544e+00 2.064859461229769266e+00 1.927135705601589422e+00 2.025716198743207741e+00 2.360463744756629012e+00 2.930656433460221422e+00 3.735342511092628826e+00 4.772502896612458301e+00 6.031312616016034411e+00 7.435243959896890686e+00 8.607018026842425229e+00 9.129281959225089338e+00 9.350040452185801598e+00 9.724305501894299653e+00 1.025347174641592574e+01 1.044310060042403165e+01 9.574455869358395432e+00 8.357232097418915373e+00 7.272492080163129202e+00 6.398354369913818118e+00 5.750433846889791312e+00 5.333669512740783603e+00 5.147365175303193041e+00 5.181160844172655544e+00 5.366848499104349912e+00 5.396740844623018063e+00 4.850388302676829966e+00 4.032417659948844602e+00 3.322677740848885009e+00 2.816122321934681594e+00 2.523011431496328782e+00 2.432856979257753238e+00 2.508618901964339898e+00 2.640908384900271244e+00 2.633818823564165967e+00 2.424118375776789236e+00 2.182273133094966511e+00 2.041327710551378516e+00 2.009929394702613337e+00 2.033685826686841835e+00 2.077322793990191485e+00 2.169926963897005123e+00 2.350132377274814388e+00 2.580553225435192388e+00 2.732384372941698558e+00 2.741179965561563847e+00 2.713079639195143500e+00 2.745685855977765044e+00 2.812335695561241522e+00 2.805386418569540297e+00 2.692314020449124712e+00 2.575224472552680055e+00 2.563418795001677353e+00 2.713240705993261059e+00 3.049315855013084331e+00 3.584953780387710509e+00 4.329666161247306633e+00 5.290770919020808094e+00 6.473471132413145313e+00 7.881209679595588824e+00 9.523756432997327437e+00 1.144167032663164463e+01 1.484447092209932961e+01 1.561265990897231859e+01 1.443840104494915977e+01 1.315403816079563981e+01 1.208263072253859605e+01 1.122663656872525451e+01 1.058495305250651697e+01 1.015785866527659564e+01 9.946911091445876707e+00 9.954630567495648563e+00 1.018406990650271382e+01 1.063838708184697168e+01 1.132050242448971389e+01 1.223279165213743980e+01 1.336994544620025138e+01 1.457391956367427710e+01
3.769428426814979360e+00 3.164541809124706617e+00 2.578495399283848855e+00 2.201811212512495786e+00 2.059945903074130058e+00 2.155322073805503891e+00 2.487628182974880531e+00 3.055857817891734385e+00 3.857812822594596014e+00 4.882911172023632673e+00 6.060514469756590472e+00 7.038394794540796084e+00 7.347720664023938753e+00 7.393240781814871099e+00 7.559880104249796062e+00 7.940788589545107357e+00 8.481205110469062447e+00 8.787503683474344740e+00 8.167246970104841353e+00 7.088281692623578323e+00 6.069478299646199559e+00 5.229361771030635708e+00 4.599625275992217155e+00 4.192823483278541374e+00 4.013572980891762398e+00 4.061013429934206442e+00 4.320028587529041175e+00 4.703428896853512953e+00 4.856964703592829835e+00 4.410881629279565175e+00 3.734856138215526755e+00 3.166235864783729426e+00 2.781572367491268238e+00 2.582107614675180685e+00 2.532281384026660476e+00 2.530524504092685589e+00 2.422313049551359398e+00 2.177286858457765817e+00 1.932348821435702746e+00 1.789385604856096990e+00 1.748036006152979382e+00 1.754459469595150978e+00 1.779740264945655071e+00 1.855968547042252226e+00 2.013511896051106476e+00 2.199538777176204718e+00 2.288333652097229276e+00 2.253577414743372032e+00 2.216094912493510094e+00 2.259735269051940776e+00 2.348688093394912357e+00 2.368795304941993862e+00 2.277408424478302607e+00 2.173402048839140122e+00 2.169354000814848860e+00 2.323932711092979275e+00 2.662238794691894839e+00 3.197115780617910019e+00 3.936953562406085183e+00 4.887079256865558108e+00 6.049310948642695251e+00 7.421725952893403644e+00 9.005137050760261275e+00 1.081711032218067814e+01 1.336973130941356303e+01 1.382155271441672184e+01 1.256427612308987563e+01 1.127955254591512002e+01 1.020914363959812476e+01 9.354449669141899903e+00 8.714326943390116043e+00 8.288967087166977166e+00 8.079803792742843882e+00 8.089154336676617874e+00 8.319505535056404000e+00 8.771582185355381256e+00 9.436552184774971153e+00 1.026236646620100146e+01 1.105227919839444795e+01 1.147658328972643105e+01
4.168181610036157281e+00 3.555867788736165380e+00 2.964000775848372626e+00 2.583074296185024821e+00 2.437986509624828102e+00 2.530910228331432421e+00 2.861253874291094235e+00 3.426836322216058051e+00 4.217651412863606453e+00 5.169495110106833380e+00 5.957730286467672443e+00 6.094760690041955087e+00 5.926273033603305151e+00 5.874036794936731809e+00 6.033938126448898487e+00 6.414895893449191533e+00 6.955560148441691126e+00 7.314939228812381344e+00 6.875007428023302225e+00 5.949163970761066622e+00 5.024582104697209672e+00 4.241151721117223161e+00 3.645397206937868617e+00 3.259281344346451448e+00 3.092793048286289093e+00 3.148256218280312879e+00 3.418822424345766109e+00 3.870515566199994595e+00 4.344945860555103678e+00 4.386412110054795477e+00 3.852295702112680686e+00 3.216249322997896343e+00 2.722495552555873388e+00 2.419737941204331833e+00 2.295059376118334882e+00 2.278700388587459713e+00 2.237008012033992799e+00 2.083054321938107023e+00 1.891268557685247487e+00 1.764958224328736947e+00 1.719232629627619247e+00 1.710402792972608665e+00 1.718399590560022006e+00 1.777616025929127375e+00 1.908690423201022668e+00 2.044247251928975828e+00 2.069206105077171287e+00 1.995825571983466773e+00 1.952044363300295515e+00 2.007686738917822566e+00 2.119870563111629025e+00 2.169072486540908784e+00 2.101526990898417324e+00 2.011177998120842858e+00 2.013298060360689590e+00 2.168254759749729033e+00 2.500298747897158336e+00 3.019676522650414086e+00 3.730603955122504090e+00 4.632511448538345178e+00 5.719922882235039197e+00 6.984037413635039826e+00 8.420353358682866940e+00 1.003448404983068798e+01 1.192535289630288275e+01 1.223976454759395338e+01 1.094102711147005280e+01 9.655929496885779173e+00 8.586047814383018562e+00 7.731819529797672175e+00 7.091874266811100114e+00 6.666013557240116683e+00 6.454996544227043387e+00 6.459907417256204099e+00 6.680749377744227502e+00 7.112640818793696695e+00 7.732992034878275689e+00 8.459434609987223297e+00 9.077371416504835366e+00 9.366900538495702477e+00
4.808016828265852638e+00 4.189669610186481208e+00 3.593165774095382403e+00 3.208932881243562463e+00 3.061377093178101916e+00 3.152303468742918113e+00 3.479881390749884673e+00 4.033942303266368157e+00 4.751798747112584209e+00 5.324047909241819809e+00 5.270464503380569710e+00 4.899428163744975251e+00 4.630893165652199883e+00 4.570617680986625686e+00 4.734709610905710520e+00 5.117556174577160277e+00 5.654816937889048489e+00 6.026811333290339689e+00 5.698520294866561642e+00 4.923490920251417435e+00 4.122111644944734365e+00 3.425639929570476028e+00 2.886678505258448268e+00 2.536470138249821815e+00 2.391761031230526413e+00 2.457485569359810995e+00 2.725342448863944611e+00 3.161875967635165097e+00 3.658344242756484732e+00 3.905432190325619501e+00 3.592616465319334651e+00 3.002210689431947799e+00 2.483838805401489935e+00 2.152171206511006574e+00 2.021331474367119796e+00 2.051561015089905737e+00 2.136408740857650201e+00 2.141728719249567092e+00 2.053368265795000980e+00 1.965981589425762621e+00 1.923557725725348888e+00 1.902369717406070748e+00 1.894262853152469006e+00 1.935398348872798380e+00 2.035413567219123365e+00 2.114604978062956775e+00 2.076505715377816585e+00 1.969522993595592908e+00 1.921829906514130215e+00 1.989718202990211182e+00 2.125028646515225716e+00 2.203819313773568211e+00 2.160051225371802275e+00 2.080143481889738410e+00 2.079928929869961252e+00 2.218777169412611272e+00 2.516384952912737560e+00 2.976500771220170094e+00 3.597011904702728913e+00 4.374369644541207691e+00 5.307375775458247347e+00 6.400653349730301755e+00 7.666634421504760155e+00 9.119499197297049164e+00 1.071133400114265299e+01 1.089893835626231677e+01 9.567048764218021972e+00 8.281644054842992375e+00 7.212181371620918213e+00 6.358361170360559811e+00 5.718655979401777500e+00 5.292594087726801177e+00 5.080467563337009551e+00 5.082521036751927568e+00 5.297088537351289261e+00 5.715537269258504693e+00 6.306216921567518341e+00 6.968912725701944311e+00 7.487646629169471879e+00 7.707398733624369669e+00
5.689471417707853362e+00 5.066302216832163197e+00 4.466172517448793400e+00 4.079398658901055796e+00 3.929793426037644366e+00 4.017583114885720619e+00 4.331913047971042374e+00 4.805743407617825369e+00 5.129097829946164921e+00 4.854639839263690249e+00 4.283335459428890601e+00 3.810797005249305869e+00 3.539742568189907956e+00 3.488713058513500442e+00 3.661023634527733606e+00 4.047844587610541112e+00 4.579276746383190044e+00 4.935224625911029506e+00 4.652743998385918900e+00 3.995783775590286524e+00 3.325883101470360259e+00 2.743744553823859178e+00 2.290489214412342989e+00 1.998892287951793634e+00 1.890763898676809163e+00 1.972524692770786459e+00 2.229474240282577568e+00 2.613795746336943893e+00 3.025487628590568079e+00 3.288844392629179936e+00 3.192604272458368087e+00 2.774701841882414755e+00 2.317694371565949041e+00 2.004510043875207259e+00 1.890677974583706344e+00 1.966764074270134444e+00 2.163149255017160044e+00 2.343538835486334904e+00 2.404469914403399855e+00 2.387061823520706838e+00 2.360015543823315909e+00 2.330314259066629035e+00 2.306753079004046469e+00 2.327538518841386406e+00 2.390709234173467479e+00 2.408461829434216384e+00 2.310450850622711272e+00 2.175511396129245156e+00 2.126014796358482783e+00 2.205583051388170901e+00 2.361617284286136709e+00 2.465018294201779980e+00 2.434877222173060574e+00 2.345801430717799008e+00 2.308973191371578082e+00 2.377789077641711657e+00 2.566755910784777939e+00 2.881799107613410627e+00 3.333590516255359404e+00 3.938982807045594114e+00 4.717220938500886973e+00 5.686070101626022222e+00 6.860133062927367575e+00 8.246679641535891392e+00 9.732366284713915405e+00 9.801034019031142464e+00 8.442290860016253617e+00 7.156482889813311488e+00 6.087127976091444737e+00 5.233278394142079293e+00 4.593176471608266809e+00 4.165950278019106889e+00 3.951195340979722914e+00 3.947893682145434013e+00 4.151920706524347082e+00 4.549484145756412801e+00 5.098202031501724463e+00 5.683426256147463107e+00 6.105664021142636955e+00 6.271164917245375392e+00
6.812567972953644357e+00 6.185390354096622190e+00 5.582090967727197039e+00 5.192418861048032852e+00 5.037747534865431476e+00 5.105976832467089110e+00 5.319207034751357810e+00 5.353895204255074702e+00 4.826893826522226760e+00 4.055371604974748578e+00 3.389422275169856391e+00 2.920004495777877906e+00 2.664440228275054778e+00 2.627779124593086379e+00 2.811319188008020831e+00 3.204324420101112736e+00 3.728361960208868453e+00 4.049059798679337518e+00 3.764690736634321411e+00 3.181060954516084394e+00 2.622522068596484957e+00 2.161492058325311660e+00 1.816987647003841744e+00 1.609912606740159902e+00 1.558554093806417740e+00 1.665046960406620258e+00 1.901094526620010328e+00 2.199593967434559261e+00 2.478671318704311233e+00 2.683515958223335218e+00 2.745082843198481726e+00 2.580496719010724860e+00 2.278216193173900450e+00 2.031276663223117396e+00 1.951671637338119325e+00 2.067172935462085803e+00 2.345556930298883458e+00 2.681652481848864511e+00 2.923434939219674789e+00 3.016472549466762132e+00 3.021725508263152449e+00 2.984468984113050283e+00 2.939536968316200927e+00 2.930479585978158497e+00 2.946853884147120795e+00 2.902626925488551279e+00 2.757628288108520564e+00 2.607120700997374030e+00 2.560921955392416294e+00 2.650685641687967831e+00 2.816644109123792816e+00 2.916805595070744772e+00 2.851041151718550992e+00 2.683590907586150820e+00 2.523016650009896722e+00 2.428911895855122793e+00 2.436814935049692821e+00 2.580408652686692506e+00 2.890658873667970141e+00 3.391371244785045036e+00 4.098677658606384000e+00 5.022876020146778586e+00 6.170500811058960977e+00 7.541583560289346622e+00 8.987681196989665722e+00 8.947194819061376592e+00 7.566726531283304524e+00 6.280342779463872205e+00 5.210709298243337173e+00 4.356247571315162048e+00 3.714839593299704035e+00 3.284994812087120408e+00 3.065237938956169472e+00 3.052648661897524818e+00 3.239589059164288187e+00 3.605673210488035352e+00 4.097695284164416307e+00 4.595281354798920859e+00 4.931682099784488571e+00 5.059105067355442742e+00
8.172298962152655832e+00 7.536837058289776792e+00 6.921900582331645069e+00 6.510587393739690754e+00 6.302952093106380715e+00 6.202814504364546622e+00 5.907672879362181106e+00 5.143972018637338550e+00 4.194399498253918779e+00 3.348344807395665867e+00 2.691439110553268677e+00 2.242415487446240974e+00 2.006721451939206702e+00 1.987337636286213183e+00 2.184808815649361691e+00 2.586164297765122910e+00 3.101399794052657199e+00 3.373055346954529909e+00 3.057692711577306710e+00 2.510389549133453357e+00 2.029535093212910368e+00 1.671384484510834767e+00 1.438102466819749736e+00 1.332328343310031471e+00 1.357062534349111615e+00 1.497681981392723571e+00 1.700966438668821468e+00 1.886109323567389140e+00 2.018396912926050391e+00 2.136348768509925833e+00 2.253834885680927158e+00 2.301670339301452373e+00 2.234658044905309282e+00 2.142132977791845860e+00 2.149934927231747395e+00 2.325951766837956569e+00 2.676956329233682652e+00 3.142666894155308199e+00 3.574962217968380429e+00 3.816247721724746356e+00 3.853117342679432511e+00 3.764977792427981029e+00 3.639372148886248937e+00 3.546788241762627081e+00 3.493182897283816146e+00 3.422799570876719599e+00 3.305848387170861713e+00 3.201911857258259886e+00 3.190680084478557887e+00 3.290689656944703501e+00 3.418921830669454209e+00 3.401606323766689144e+00 3.159836429666672331e+00 2.807981699520130547e+00 2.473067514774317743e+00 2.227984531006764968e+00 2.120658823951444560e+00 2.186083711030960330e+00 2.447873624289744754e+00 2.920717048233949953e+00 3.613452852413036709e+00 4.531425771709251649e+00 5.677991895707467762e+00 7.050673123164411749e+00 8.476888975637951518e+00 8.338387909924840358e+00 6.940257183066293578e+00 5.653009861723461427e+00 4.582569120860600975e+00 3.726656384102582820e+00 3.082578881347270539e+00 2.647880684924786010e+00 2.419457352731281929e+00 2.391630169338213818e+00 2.552117304642735007e+00 2.873258503408539610e+00 3.294158037670793959e+00 3.701506154406018823e+00 3.968907421491689291e+00 4.072977837358504161e+00
9.651421989859745310e+00 8.901992755481767716e+00 8.114026085761949503e+00 7.440460612587564526e+00 6.852009402176907571e+00 6.253532004294832802e+00 5.506565066029093458e+00 4.585811439582030857e+00 3.648440237021087995e+00 2.834782186104735757e+00 2.205269522608809041e+00 1.779888664597688575e+00 1.565387527569534143e+00 1.564721032606637863e+00 1.777743136270256485e+00 2.188660174532639502e+00 2.693098208961881568e+00 2.906368874548110881e+00 2.546263392481382226e+00 2.012450269110324541e+00 1.579515721831654673e+00 1.295157901737642447e+00 1.154664151179783715e+00 1.147103951356719165e+00 1.254949477862009388e+00 1.432879246489431324e+00 1.590231801709371950e+00 1.649397539463972606e+00 1.644734335087861155e+00 1.665107535400494498e+00 1.742773395805084391e+00 1.847049309421084473e+00 1.945161650676702436e+00 2.056757330580712306e+00 2.240728476178105666e+00 2.551081718124365239e+00 3.014451160853553802e+00 3.612636441045300018e+00 4.228842720016185552e+00 4.585102415663168784e+00 4.482385536623556987e+00 4.117473936412093138e+00 3.748584252352031854e+00 3.492898587114549258e+00 3.377159938984455323e+00 3.384513935658397088e+00 3.477710358039228566e+00 3.622021151508647563e+00 3.794289941178384140e+00 3.935669906357933456e+00 3.887319622496669069e+00 3.547021908744842023e+00 3.057249935035184052e+00 2.581448828708818866e+00 2.191838300407699336e+00 1.925229184859151843e+00 1.812742299268830237e+00 1.880680915350716020e+00 2.148179014492335170e+00 2.627856719680448094e+00 3.327744551576230947e+00 4.252955522668937505e+00 5.406836784442084820e+00 6.785463240818284447e+00 8.184918673300934699e+00 7.948448577301906681e+00 6.550833478933615339e+00 5.269432710975024747e+00 4.200256228123102176e+00 3.342724307326093935e+00 2.694278740772251268e+00 2.251397750669333675e+00 2.008757934849967342e+00 1.957048137415135614e+00 2.078715686108747462e+00 2.340197558743451367e+00 2.680040719906834568e+00 3.004007494946222323e+00 3.221940432149228428e+00 3.314755928917460182e+00
1.011772366873601925e+01 8.905155849467757179e+00 7.716154380230467069e+00 6.718958088253899064e+00 5.916570625706775388e+00 5.271664011868239186e+00 4.683024097527450635e+00 4.013373063409343189e+00 3.249624975085300349e+00 2.518571086233560408e+00 1.929207612709348041e+00 1.529387240308015095e+00 1.335345064365881740e+00 1.352241737910741648e+00 1.579627212881739240e+00 1.998574255809440814e+00 2.489196318893974080e+00 2.641980428242604262e+00 2.236806013046265917e+00 1.705482762514932915e+00 1.300369819028198037e+00 1.063915283918504429e+00 9.900342604779979183e-01 1.060619362545693889e+00 1.238706133165852208e+00 1.439313675719105845e+00 1.530179909738436095e+00 1.462906082856001433e+00 1.339561180084039904e+00 1.259416961483346142e+00 1.246646558013296158e+00 1.292939679706162082e+00 1.403257208914386212e+00 1.602914391117568726e+00 1.919239355419385618e+00 2.369417731098646840e+00 2.960261422216984073e+00 3.680087741483880848e+00 4.414911507369847499e+00 4.694420485936980469e+00 4.239974258870937263e+00 3.609906797321986716e+00 3.109557150919169288e+00 2.796469203873584775e+00 2.675773504182778595e+00 2.741584537762662421e+00 2.981774129567654086e+00 3.371285216531028084e+00 3.833587301361173871e+00 4.113929846560065329e+00 3.869938903758658455e+00 3.292698400686429494e+00 2.718895727327577561e+00 2.252586693187598854e+00 1.908933091220742284e+00 1.696633626467704659e+00 1.633349751715861942e+00 1.740802663450487842e+00 2.038376317300055973e+00 2.540670967263856994e+00 3.257849112236492317e+00 4.196762254926394320e+00 5.361793063591559161e+00 6.743667354811726966e+00 8.061717920859035047e+00 7.703135993766416334e+00 6.363042176274760209e+00 5.114398181721778514e+00 4.056802186468537741e+00 3.200272147365890163e+00 2.545934463061730213e+00 2.090179677758975174e+00 1.825309453549671446e+00 1.738092420633659430e+00 1.806689589538500229e+00 1.996161332593363369e+00 2.253566672139335481e+00 2.508907020269553811e+00 2.695953875229214702e+00 2.786561422341989669e+00
9.232252157484126087e+00 7.908138261207870556e+00 6.660993877243480910e+00 5.638881717858453158e+00 4.841287442084656334e+00 4.251249691119546981e+00 3.817224930967693552e+00 3.423368552532163989e+00 2.936473874948745788e+00 2.366387314371795725e+00 1.846226629841243749e+00 1.476453926134691841e+00 1.298491508417679796e+00 1.325326335926131804e+00 1.557800173815465428e+00 1.974830113746286031e+00 2.446820892112228307e+00 2.556394524266757173e+00 2.125527191439392283e+00 1.595119648402668844e+00 1.204945094913846049e+00 9.964081968806652867e-01 9.638590406791607279e-01 1.083917211845033535e+00 1.298773870718797241e+00 1.478687646154114077e+00 1.469480035485315028e+00 1.286178088902087069e+00 1.071135492215017138e+00 9.055389273606948564e-01 8.049120122500355023e-01 7.771539912766272096e-01 8.455298843868419567e-01 1.037294297135709087e+00 1.368501203225722662e+00 1.840968794857204216e+00 2.447831078347554978e+00 3.171346534253441263e+00 3.899316763295647803e+00 4.134825364927895208e+00 3.613867245566591890e+00 2.952017518939168639e+00 2.441932168518722079e+00 2.129133915044089775e+00 2.015985049948966434e+00 2.099302194771439645e+00 2.374768120697993368e+00 2.832053359852725549e+00 3.415143716539013496e+00 3.839259344729128998e+00 3.617608896908279803e+00 3.013881377927337013e+00 2.452356692130855720e+00 2.030560937989001502e+00 1.750994922063721759e+00 1.610193157898006433e+00 1.614747676512866548e+00 1.779698406576276426e+00 2.122666033715564282e+00 2.659510372210561968e+00 3.402725673256767891e+00 4.361351468465951342e+00 5.539441897622776168e+00 6.893633636386390151e+00 7.863108546862960679e+00 7.300491070903774471e+00 6.197448173851338282e+00 5.102582968671931951e+00 4.114833789182000601e+00 3.282131103536858774e+00 2.627186326503583302e+00 2.154565316382548446e+00 1.857581169988570480e+00 1.721410472898366351e+00 1.724019363500147506e+00 1.836081081108684288e+00 2.019385138179341510e+00 2.224558659721676435e+00 2.395977997506435031e+00 2.490573420461959842e+00
8.050147110696222796e+00 6.946809805191175968e+00 5.763954916039427445e+00 4.760536818973953643e+00 3.975631715124791299e+00 3.411658544465755227e+00 3.049608447919478493e+00 2.828930763714023300e+00 2.620793515263354578e+00 2.299505483916405524e+00 1.904816328717338081e+00 1.575753512982615234e+00 1.401970550234238999e+00 1.416767984461081653e+00 1.626811266971369463e+00 2.013489179183000743e+00 2.460024622478584888e+00 2.586227975151221159e+00 2.187595865480620461e+00 1.667417457762098820e+00 1.281145395740448834e+00 1.080220674099432898e+00 1.060880352976290908e+00 1.192611954912454308e+00 1.391312162167452016e+00 1.489222260860117331e+00 1.361773852233422843e+00 1.098210068480348411e+00 8.338772178913558264e-01 6.186878977009513392e-01 4.634610133594385672e-01 3.872966968732391990e-01 4.197630653281549939e-01 5.836896527612651653e-01 8.857763088349486225e-01 1.319440529011881580e+00 1.873979592936390048e+00 2.535585775834057642e+00 3.221445077023403769e+00 3.526062897426218257e+00 3.104254938607169834e+00 2.475124765428038387e+00 1.977049869836466911e+00 1.672899895996003750e+00 1.568352044417327562e+00 1.661351819613432923e+00 1.949032359014925220e+00 2.424923882579818724e+00 3.047984923497114806e+00 3.574796731432194008e+00 3.470498052837882597e+00 2.909114116372602865e+00 2.374020297531124868e+00 1.990233153523583098e+00 1.763959089428894345e+00 1.688172554869868947e+00 1.761928181760495704e+00 1.992405393666931701e+00 2.392071886548912119e+00 2.974999786859086726e+00 3.754222646487335169e+00 4.739541866355864386e+00 5.922545763781677408e+00 7.080116352391897294e+00 7.193927136925839960e+00 6.444088330747170801e+00 5.668821287478717608e+00 4.934263440709091952e+00 4.206339490282239524e+00 3.509046075130534348e+00 2.900703291333549316e+00 2.422647086166460184e+00 2.088220787926569955e+00 1.892662174635560746e+00 1.822926052801971508e+00 1.862025117454205514e+00 1.986561201266386689e+00 2.159429450621214386e+00 2.326436212857732500e+00 2.428923805012168202e+00
6.865150564846839387e+00 6.111942627532645389e+00 5.079110529393517481e+00 4.119029195030222468e+00 3.348770203448449223e+00 2.796872795656053512e+00 2.462683174932468688e+00 2.319527102673557550e+00 2.287484731489524137e+00 2.214391483336488164e+00 1.996710102169039658e+00 1.722329478821396975e+00 1.531535863711553702e+00 1.496740161143893744e+00 1.640483705455086039e+00 1.955984694047398165e+00 2.368885468406432437e+00 2.599097873918204016e+00 2.342943982511854983e+00 1.860611128064483921e+00 1.463201804466628175e+00 1.239116675392761380e+00 1.192593213364304461e+00 1.287336113791855752e+00 1.420386894786549448e+00 1.420931598419748809e+00 1.220590948981065793e+00 9.345113360369978750e-01 6.646519753782520468e-01 4.365089276765132809e-01 2.591469172571336799e-01 1.586761593047150143e-01 1.668643832767457980e-01 3.016793771989405570e-01 5.625454709395896202e-01 9.385580948847014326e-01 1.421256457593976563e+00 2.006398085055192126e+00 2.643496759789584871e+00 3.036042648114033682e+00 2.777077500715520841e+00 2.213321041122231492e+00 1.737270416587087141e+00 1.445676894374962274e+00 1.351606689564583519e+00 1.454644356869344790e+00 1.752608587717421784e+00 2.240721143157060169e+00 2.888092610687881034e+00 3.495983246982781623e+00 3.524883468917071383e+00 3.021857740406399984e+00 2.510445529302906209e+00 2.153483354094401392e+00 1.965686443716140985e+00 1.940996962777933987e+00 2.075444447306026063e+00 2.370574092732198324e+00 2.832796538755317783e+00 3.471630720371670975e+00 4.297485948874374628e+00 5.314170864681372564e+00 6.433400267501479419e+00 6.909212538844830220e+00 6.229576731417246549e+00 5.420460958668797957e+00 4.784902369681820034e+00 4.315850979863689929e+00 3.951598623903585406e+00 3.604468012694702850e+00 3.220678677123316902e+00 2.826871114267596852e+00 2.484731348372502424e+00 2.236938234380009050e+00 2.101693456077271094e+00 2.081719957863825243e+00 2.165352344813381791e+00 2.320695622483800236e+00 2.490929976406516033e+00 2.603597850157537863e+00
5.575387209033959124e+00 5.229779267344422777e+00 4.519593894628147979e+00 3.685811284774864305e+00 2.955234430349808150e+00 2.417127131048964372e+00 2.093694963142628040e+00 1.975313432713630135e+00 2.011175596594373616e+00 2.073811046703575300e+00 1.997080685603506822e+00 1.774535940774896403e+00 1.555977122052436101e+00 1.454992074181348016e+00 1.516978029462009658e+00 1.750559341773854527e+00 2.120354414864976889e+00 2.455720222556735166e+00 2.416399603251555561e+00 2.014675613451103686e+00 1.592245054179105779e+00 1.312032702439587695e+00 1.202707869609838554e+00 1.235031592598982542e+00 1.313917805624374324e+00 1.289692923440334482e+00 1.104375849057586123e+00 8.493981890898822940e-01 6.043571923393855627e-01 3.861334884569735948e-01 2.051808878149294912e-01 9.297726582257936911e-02 8.253764808480923421e-02 1.873484548655284243e-01 4.009831005115351843e-01 7.112275583616387564e-01 1.115367416558076030e+00 1.619078193684259759e+00 2.196003441693846980e+00 2.648856679893775379e+00 2.588452769989650903e+00 2.139748949665346345e+00 1.706801293555741950e+00 1.437332432310643782e+00 1.359386965886994147e+00 1.476287065573455237e+00 1.787077673620505180e+00 2.288306534454246588e+00 2.955966542777378692e+00 3.626021614703006435e+00 3.774424887695939645e+00 3.330752729353392283e+00 2.838740518582866912e+00 2.499719859313589865e+00 2.337851605863466631e+00 2.349852788113818036e+00 2.532051572241620363e+00 2.883981259969033317e+00 3.408042618470958018e+00 4.108471308482766204e+00 4.987722906485789309e+00 6.010625363762315487e+00 6.764071233616217427e+00 6.295586217495475978e+00 5.345823023883962577e+00 4.531405427515853290e+00 3.926231867471539516e+00 3.529756332351926318e+00 3.323591576038008810e+00 3.261379658917952895e+00 3.248439811257927801e+00 3.161577356960552976e+00 2.960420627705214969e+00 2.727977627359191359e+00 2.560158900541129157e+00 2.504018248173004224e+00 2.564424536439542379e+00 2.713642080457866257e+00 2.892190507418877843e+00 3.016350993678074133e+00
4.299262585139729254e+00 4.216581552345740391e+00 3.921902040285381474e+00 3.375094278682638560e+00 2.761911720037609541e+00 2.261700403289811590e+00 1.947789352603429336e+00 1.828111538339417308e+00 1.860197067960097428e+00 1.930860454162800721e+00 1.884829717078734035e+00 1.689144799468515146e+00 1.465844457165744075e+00 1.330182888404209507e+00 1.338181542646950106e+00 1.508151400659599517e+00 1.821572162055797861e+00 2.164933527976199201e+00 2.249375106929004886e+00 1.936874622517660072e+00 1.508887967768124838e+00 1.187600000618211027e+00 1.033965991831031772e+00 1.034158925566245557e+00 1.112702765045771258e+00 1.139109056106306639e+00 1.034326068617158256e+00 8.498051573600235997e-01 6.526791496476889165e-01 4.600334685847933258e-01 2.860851968870754547e-01 1.684657771779392021e-01 1.423334109958673821e-01 2.173152113762810700e-01 3.818427067348793003e-01 6.237135956314645568e-01 9.462909631172600200e-01 1.362011663148727791e+00 1.857972930747138207e+00 2.311465624962433907e+00 2.431632391054403541e+00 2.164869500322854634e+00 1.824085381785813809e+00 1.604413420063256268e+00 1.560251703461855044e+00 1.703321833944482222e+00 2.035540832745937223e+00 2.554739648710423694e+00 3.238505744255519403e+00 3.930247742931385346e+00 4.112857594702568065e+00 3.689462995298089965e+00 3.206487020262493104e+00 2.876687735831733761e+00 2.728543944513969421e+00 2.761438371957577687e+00 2.973799495045884811e+00 3.366194385860456606e+00 3.939622555277576765e+00 4.690691941051408520e+00 5.590032685280885261e+00 6.439635207797394401e+00 6.478258495812401208e+00 5.614789097855421574e+00 4.656970353970802279e+00 3.857470048855550004e+00 3.261012872402943685e+00 2.876184207286037520e+00 2.700357405829866053e+00 2.720146018503225349e+00 2.899031490245445042e+00 3.146569808513238087e+00 3.305321350066222408e+00 3.283550604798200823e+00 3.180681294869422970e+00 3.131002193974701697e+00 3.188470005373208238e+00 3.341397500988261271e+00 3.532079546981240270e+00 3.668642859798058709e+00
3.175743869111897766e+00 3.199781290648203935e+00 3.188167689643162106e+00 3.021528392885993952e+00 2.669182273176200937e+00 2.278890929110701791e+00 1.994481642536218402e+00 1.861458846615342111e+00 1.842681454035496103e+00 1.836131992025812565e+00 1.739919275588750480e+00 1.553567598768307079e+00 1.356908326623567973e+00 1.225397573922833772e+00 1.206920660511407561e+00 1.324111832648714682e+00 1.563902210602570619e+00 1.833530053260993498e+00 1.910003095090505809e+00 1.655889447217429478e+00 1.267285196536128922e+00 9.574718052748671937e-01 8.044569761431787924e-01 8.062941011597644092e-01 9.019982457189854586e-01 9.801045608889964456e-01 9.587153763032851828e-01 8.615997681146616571e-01 7.386297252345350728e-01 5.990527667340082019e-01 4.537146068211939109e-01 3.445827675577533000e-01 3.114789740746068958e-01 3.624353528426027538e-01 4.809321644740478519e-01 6.535856531067167907e-01 8.880688939962588790e-01 1.201633622633003995e+00 1.589815256195258542e+00 1.978062395806624352e+00 2.187366286124262871e+00 2.117025463459267343e+00 1.931360637617910214e+00 1.815192163243334988e+00 1.846391961879856325e+00 2.047794834651408991e+00 2.424447696963820675e+00 2.971698905508915800e+00 3.649159071595168058e+00 4.232050577184260476e+00 4.213892271111003396e+00 3.719694860726136199e+00 3.234766641137074572e+00 2.909377999480902588e+00 2.764126735455487704e+00 2.799681535160193135e+00 3.016447284107744764e+00 3.415512087018498733e+00 3.992306265879832949e+00 4.716570672364010619e+00 5.468106714179459260e+00 5.915032525518562068e+00 5.698603904063539005e+00 4.985040835954340110e+00 4.148674751403451211e+00 3.398995730073103516e+00 2.819254347299743557e+00 2.438190380632704546e+00 2.263239865140025842e+00 2.291788788641813568e+00 2.511763861654937813e+00 2.890748856096326591e+00 3.344367391545855384e+00 3.710950712715803235e+00 3.877654356745203756e+00 3.938623762936419581e+00 4.032939792818130087e+00 4.203912262424928770e+00 4.411421831754847034e+00 4.561568218392476837e+00
2.265413609388165384e+00 2.325557497269755913e+00 2.432436941818497900e+00 2.525467281725234159e+00 2.497014678870723259e+00 2.325977061855461159e+00 2.128367689342379521e+00 1.993358628751742856e+00 1.906625350453150958e+00 1.799043032718397939e+00 1.639404594134827420e+00 1.459449352589665239e+00 1.298548032726898782e+00 1.184457379683738765e+00 1.145987952656540187e+00 1.206086034439444177e+00 1.356789242908053694e+00 1.524813749154120046e+00 1.554414647548654216e+00 1.346858302935661555e+00 1.023655643622120692e+00 7.566454084858875717e-01 6.264138914951118409e-01 6.357723509482404722e-01 7.274752048945387628e-01 8.049373057405517784e-01 8.106674026275939582e-01 7.755358449965505940e-01 7.395838078222887191e-01 6.944191794608265411e-01 6.262912916876111069e-01 5.633291821004569044e-01 5.469237515876663736e-01 5.865085989052793991e-01 6.609796399255714050e-01 7.553745959478739280e-01 8.854423495616181583e-01 1.080673454048120874e+00 1.349989057990878649e+00 1.648259345482788518e+00 1.859768108419565635e+00 1.898849152854548805e+00 1.848162758467370992e+00 1.849902879751134321e+00 1.982483320680007211e+00 2.270161257992363346e+00 2.709592632285509950e+00 3.269529572836567866e+00 3.839268748338284354e+00 4.108138177171650085e+00 3.828417941958864645e+00 3.308588008499064870e+00 2.850538391544542804e+00 2.545290503504169521e+00 2.410622918273077175e+00 2.449268999193265017e+00 2.661930130603447964e+00 3.045297455798923636e+00 3.577546669045684524e+00 4.181787574334002500e+00 4.679060435985299193e+00 4.871910285897630644e+00 4.736264007754428462e+00 4.333151617029372460e+00 3.745998087092953455e+00 3.121745953221800818e+00 2.591681316341819752e+00 2.225349069762650345e+00 2.050011104303372633e+00 2.072697066264474586e+00 2.290498151873176624e+00 2.692116613111064538e+00 3.248955915556400953e+00 3.886494180961062028e+00 4.454353888944215356e+00 4.825950374203706872e+00 5.064756268117044158e+00 5.292814703484641115e+00 5.528950181903248051e+00 5.695692697548089711e+00
1.586830283721923252e+00 1.660519039501860306e+00 1.807877764146219590e+00 2.004087301430605095e+00 2.169057367021576255e+00 2.212321495454350639e+00 2.152173487380160566e+00 2.066715318895585796e+00 1.965293515166735006e+00 1.814627652097961175e+00 1.628794151832064330e+00 1.453712386055894257e+00 1.307463661283609468e+00 1.189586454180492581e+00 1.114945483368146029e+00 1.108249355018351423e+00 1.172021824761507958e+00 1.259486577862318768e+00 1.267221219864492099e+00 1.113794733780085977e+00 8.605610492411592816e-01 6.407303868096896338e-01 5.325200224770547663e-01 5.380272648542003822e-01 5.969228421642647220e-01 6.264941010435371993e-01 6.051964187326177580e-01 5.860017260875274303e-01 6.111892401735552482e-01 6.675135980325670459e-01 7.160212810914359238e-01 7.464003277631228173e-01 7.793702907070034769e-01 8.188451553990319098e-01 8.401255020876909896e-01 8.374881506680402765e-01 8.530761511904323413e-01 9.407351973124526978e-01 1.122521277537352091e+00 1.363448810475190953e+00 1.562442581037441158e+00 1.632611603623320917e+00 1.627218947522084846e+00 1.670376323227159787e+00 1.838328281389241425e+00 2.150061873440744620e+00 2.580393518771639805e+00 3.050478494222915060e+00 3.411368935665617386e+00 3.480421720680077158e+00 3.211577976209504470e+00 2.787859961612756621e+00 2.402417153363995084e+00 2.143741625182375543e+00 2.038776043034800978e+00 2.093761073889162105e+00 2.307251842520820162e+00 2.664357924880622619e+00 3.113131079667645906e+00 3.535329916016824114e+00 3.790078615606660151e+00 3.850902559458646124e+00 3.785321686961008680e+00 3.622613326961122482e+00 3.340826478712990877e+00 2.950257288305003556e+00 2.542779679619258104e+00 2.225005890338096037e+00 2.061779826152804418e+00 2.080317908458404474e+00 2.287926962439385647e+00 2.682502153894770203e+00 3.255261296077993194e+00 3.983668823397980674e+00 4.805802469522330256e+00 5.583912165504045788e+00 6.168235570927002698e+00 6.570674540572071010e+00 6.876464088114186524e+00 7.070401137847039053e+00
1.144325621729549880e+00 1.225446240495365657e+00 1.387955789858622779e+00 1.612492724111550757e+00 1.831908861063531901e+00 1.957666514969201188e+00 1.986323728064949279e+00 1.985570651232976047e+00 1.966333778981887548e+00 1.881296917124291923e+00 1.726574940244297807e+00 1.547854217354196038e+00 1.369948940786873237e+00 1.200218647795352922e+00 1.063397513625709223e+00 9.925354444407972210e-01 9.991909240891949651e-01 1.054687963193103428e+00 1.080415197908539682e+00 9.897241906055036509e-01 7.975876900431231320e-01 6.114205964301469010e-01 5.098483923046543964e-01 4.948905855400695941e-01 5.062702768656706098e-01 4.792224254971380049e-01 4.210232142523437915e-01 3.949268136378059069e-01 4.428919138112945575e-01 5.558588545489655530e-01 6.904540052818859408e-01 8.074593648763084275e-01 8.922812945863540790e-01 9.285582637797276107e-01 8.910651457890033100e-01 8.013080644826651167e-01 7.373661920450125251e-01 7.703109050656635759e-01 9.242797900374242204e-01 1.162695202645636527e+00 1.378216189684476234e+00 1.462883908569519775e+00 1.451188111947860904e+00 1.469170073613565108e+00 1.597849200216185039e+00 1.850595555303943485e+00 2.182805429954740362e+00 2.500293537584841630e+00 2.706241112918828406e+00 2.745280596549388719e+00 2.595717826422774266e+00 2.318996141514674036e+00 2.043138325857761117e+00 1.860933205342384156e+00 1.809652799076886254e+00 1.896940383164391619e+00 2.112615209276960115e+00 2.417396977267191716e+00 2.722532412254086154e+00 2.921046449147159052e+00 2.990211900375093990e+00 2.990582213929386057e+00 2.970080389210018268e+00 2.942064341233649571e+00 2.893496593824298913e+00 2.785028070204432993e+00 2.600738099792060609e+00 2.402933607392117921e+00 2.285842342235724800e+00 2.313368086538211799e+00 2.514016453274738438e+00 2.896680818687833892e+00 3.461889970718569742e+00 4.205151803623298434e+00 5.111015154019927564e+00 6.128607965513925393e+00 7.126192354230234116e+00 7.914666491919685853e+00 8.420161590979347466e+00 8.681384721547583894e+00
9.381342617431194242e-01 1.025365027746744317e+00 1.196086731398807501e+00 1.424073376295581284e+00 1.637004169812644960e+00 1.755416159955565547e+00 1.799584662723237471e+00 1.857460747823278524e+00 1.950911059024399208e+00 2.002557524118671495e+00 1.926422647294064205e+00 1.727907464305530993e+00 1.466638637099066500e+00 1.203949444774888633e+00 9.956820027000610196e-01 8.798757906707521670e-01 8.664841577624393665e-01 9.312386835345094482e-01 1.001476483484196933e+00 9.739504705728307954e-01 8.250716952178578367e-01 6.492714524412726007e-01 5.341677210345814331e-01 4.885189437490886633e-01 4.593952738136053426e-01 3.969037180610577309e-01 3.180310971109641116e-01 2.819845319301386155e-01 3.252284524222233131e-01 4.388005709239486407e-01 5.810925117113505678e-01 7.091575416142106292e-01 7.991155705173547119e-01 8.270214165899609782e-01 7.679579812198156219e-01 6.541121677215429031e-01 5.752964148160302216e-01 6.076780353469217744e-01 7.774753413793611401e-01 1.051014211586679181e+00 1.316406429823643975e+00 1.433858241672385958e+00 1.409436968712093119e+00 1.379998795431546910e+00 1.440202085111035757e+00 1.599982467273633802e+00 1.803198005170269624e+00 1.970342003926170094e+00 2.068901876699161591e+00 2.104535013615951300e+00 2.056960443719610510e+00 1.923720403203482476e+00 1.775873412954581454e+00 1.696237844669024497e+00 1.725201699925193566e+00 1.863411417258294733e+00 2.075764901335805490e+00 2.281644233326549198e+00 2.386012359272942973e+00 2.380828266157617890e+00 2.344216505005601192e+00 2.331865296802373422e+00 2.351058558829635103e+00 2.399796353141088190e+00 2.484304264299275644e+00 2.592724710296753443e+00 2.674945732531639919e+00 2.692947510848799908e+00 2.691513031529016331e+00 2.761102579513533328e+00 2.967765983890018333e+00 3.342348304702092321e+00 3.896505042489103232e+00 4.634102130627685057e+00 5.554972085605562881e+00 6.648944344474266188e+00 7.873361942995167340e+00 9.098170255242703064e+00 1.005589075793630016e+01 1.054030331457366998e+01
9.675213778296622991e-01 1.060796803577627401e+00 1.238146857347231844e+00 1.462073052390749694e+00 1.648897507317361288e+00 1.729697390447135774e+00 1.756486080717504450e+00 1.838271280771742511e+00 2.012589414723585435e+00 2.196712955317494220e+00 2.212190211750808544e+00 1.973821803389892438e+00 1.599823760204746037e+00 1.237637520509959899e+00 9.687998258205681168e-01 8.255893911820066933e-01 8.110011521816460345e-01 8.999654463512634095e-01 1.018548228839556202e+00 1.042871850239158960e+00 9.160725631293757942e-01 7.311932449104929788e-01 5.933140521642492615e-01 5.226819308024950317e-01 4.745231677514141211e-01 4.030566800245622971e-01 3.188529118289693542e-01 2.698130003689307443e-01 2.839833350141915957e-01 3.486323859281412751e-01 4.285342367460884816e-01 5.008738621006578740e-01 5.629733491777280108e-01 5.983508761863696179e-01 5.713457684524350100e-01 4.922007410722315512e-01 4.394473859927643389e-01 4.924141038860661013e-01 6.851825490329765955e-01 9.957218222929817841e-01 1.324479649137561665e+00 1.509934842198838112e+00 1.503783825341340474e+00 1.437513166009530607e+00 1.425125817304351727e+00 1.477908653839545394e+00 1.539774757621117374e+00 1.566676041394959640e+00 1.579448872907807555e+00 1.607504527456448784e+00 1.629277154085809087e+00 1.613417199672827707e+00 1.589026353892965204e+00 1.621611425008321561e+00 1.748470275515096262e+00 1.951884544656163456e+00 2.145807410136121973e+00 2.204638020914376995e+00 2.106418916849687406e+00 1.968494787289955639e+00 1.890056291225800322e+00 1.891499148460916047e+00 1.951533078500855112e+00 2.055121322413601348e+00 2.214787952942820937e+00 2.447934089107974387e+00 2.736454828726110122e+00 3.012628857964358531e+00 3.220175327146975519e+00 3.398132266761830778e+00 3.641499069458454585e+00 4.020017247433436580e+00 4.567183146948984529e+00 5.296900939015152687e+00 6.216508346744902269e+00 7.330598886459743113e+00 8.642940712396857350e+00 1.015835126167279867e+01 1.188163611278478982e+01 1.374639107304158969e+01
1.231753775341491774e+00 1.331234896507979215e+00 1.515017093376219037e+00 1.732552757085276340e+00 1.887586829394635402e+00 1.924506971434691849e+00 1.925461125236797244e+00 2.011930320623214641e+00 2.229935700003327526e+00 2.502737306816193552e+00 2.582305076301750546e+00 2.281485378987515134e+00 1.793305226348785197e+00 1.345896729114283374e+00 1.027797882584081890e+00 8.617458147688950021e-01 8.453267564036011095e-01 9.519250276330524230e-01 1.103468858849215195e+00 1.157824736342654148e+00 1.037252260785599844e+00 8.421327592817497987e-01 6.928428655488829691e-01 6.166886545625729354e-01 5.717728659665333169e-01 5.080864182298867604e-01 4.226417188420228399e-01 3.487980827799006533e-01 3.052995950730732488e-01 2.815807631865752114e-01 2.659435138538341903e-01 2.706083598234023668e-01 3.131017456252038755e-01 3.767655469281727676e-01 4.087952188479100357e-01 3.875050017560575100e-01 3.702434858127858774e-01 4.368398735452387882e-01 6.300729557049642438e-01 9.435043767838529050e-01 1.310985271023312748e+00 1.594895727984415146e+00 1.681325431045106455e+00 1.628897365124327479e+00 1.555385046684740757e+00 1.488254074891226963e+00 1.398689534119533562e+00 1.297039055564880528e+00 1.239109671461779527e+00 1.255784103356145209e+00 1.322839495981646962e+00 1.397723793955673699e+00 1.481617627264487425e+00 1.621034079453206544e+00 1.847592930760281860e+00 2.118645040701643723e+00 2.276628751559545805e+00 2.178909557882985126e+00 1.935559350848940596e+00 1.733656633069976749e+00 1.649386054758068099e+00 1.676872533324875292e+00 1.779496509316992103e+00 1.931450361975734609e+00 2.142891498450484988e+00 2.445204304807216289e+00 2.853285731480873721e+00 3.333141461607059597e+00 3.796382507339057355e+00 4.174594418234459425e+00 4.515595493362521751e+00 4.924519642646163931e+00 5.474745299933029941e+00 6.199260455302798789e+00 7.113118799250774060e+00 8.224348667070895402e+00 9.542215944923334803e+00 1.108229634396252905e+01 1.289135980515004221e+01 1.514484069230339713e+01
1.730431598865134646e+00 1.836200954491580717e+00 2.026462282611525723e+00 2.236862499159105511e+00 2.359060350307586873e+00 2.353442790180732658e+00 2.328711793365954463e+00 2.411675256713415649e+00 2.649127714217183183e+00 2.964501720831290044e+00 3.052080743192703949e+00 2.655846901389459447e+00 2.058852392879977344e+00 1.537281551438912430e+00 1.172653273609448377e+00 9.799959472944124172e-01 9.536491444956460839e-01 1.064203030417626650e+00 1.226967379257867918e+00 1.288853307900950540e+00 1.170628354850183683e+00 9.814144227091432526e-01 8.431365454517774083e-01 7.806655108080313710e-01 7.505063158033351556e-01 6.977094971658175382e-01 6.058236078472809538e-01 4.913014861505224928e-01 3.662214123392821818e-01 2.380048330727255745e-01 1.327266746874720127e-01 8.996750690824839580e-02 1.309265218732740266e-01 2.319340092547186316e-01 3.260657879313271224e-01 3.625725186638355524e-01 3.728039254202428765e-01 4.321640563129172108e-01 5.911267466703513662e-01 8.606321801583547426e-01 1.216584108800102371e+00 1.586764609106374735e+00 1.844433291830927857e+00 1.902209316580499632e+00 1.798682848284780533e+00 1.598847997735568072e+00 1.354953548842992461e+00 1.142379822615556151e+00 1.027481272823781211e+00 1.029742594952530510e+00 1.122761040644373765e+00 1.263815462091564257e+00 1.439274868246208428e+00 1.677101507483872211e+00 1.999584950854750076e+00 2.338867603547015506e+00 2.465806279097485287e+00 2.253207643669604465e+00 1.931952712864234201e+00 1.707644860688052546e+00 1.633558221271940170e+00 1.691453814483775631e+00 1.837531015550606384e+00 2.036818786139079407e+00 2.292628332190851381e+00 2.640361903524382825e+00 3.113426724222247088e+00 3.713370980967383161e+00 4.386275784142590339e+00 5.021021128246228926e+00 5.549474246645758058e+00 6.041674385056829522e+00 6.616619216624005873e+00 7.343724073224873194e+00 8.253945101371083837e+00 9.360105735199205412e+00 1.067427387028056884e+01 1.221051395509666193e+01 1.401635980515004221e+01 1.626984069230339713e+01
2.463604662415356472e+00 2.575579538326987716e+00 2.772288312236014463e+00 2.975423354746894233e+00 3.065729746891697971e+00 3.021453039820972464e+00 2.973870236818388690e+00 3.050425298039346700e+00 3.293115500860032796e+00 3.610490122557617809e+00 3.625744994806566979e+00 3.082610041739293649e+00 2.376154255620370748e+00 1.785351300213239512e+00 1.374958173215635071e+00 1.153868571592120418e+00 1.113740598080809718e+00 1.221002112226429404e+00 1.383274550039544692e+00 1.443454136172324098e+00 1.332960599212906772e+00 1.164858268601850710e+00 1.049831383184738343e+00 1.001977333108413859e+00 9.751464896486616851e-01 9.186847867043326232e-01 8.120120955725127487e-01 6.535481876098465648e-01 4.500171742372742756e-01 2.351581136472375988e-01 6.805223475412169876e-02 0.000000000000000000e+00 4.826551929814471009e-02 1.836483827979193961e-01 3.306842999864691990e-01 4.143128028995448631e-01 4.372562845689458300e-01 4.676898464973611169e-01 5.671762435722271789e-01 7.680580847164932834e-01 1.081266633327064852e+00 1.490334090594238603e+00 1.913929653670404463e+00 2.165999460138706922e+00 2.084477976338284577e+00 1.753148385289645006e+00 1.371351689265658536e+00 1.073085604071348342e+00 9.141352850532449281e-01 8.986707845337456035e-01 9.993231876596304630e-01 1.179697151560180401e+00 1.424270390064652503e+00 1.749180364135192178e+00 2.167072659580000504e+00 2.593514466705233446e+00 2.741605289151170410e+00 2.484401260010972834e+00 2.133512802764670369e+00 1.906813276480868069e+00 1.848536620570403244e+00 1.937188204949066517e+00 2.126471364582229739e+00 2.373689182496370620e+00 2.672776507109439592e+00 3.057669471373390735e+00 3.570961944999950788e+00 4.235346940511785618e+00 5.035909746646350271e+00 5.894226762478815829e+00 6.679854080680925676e+00 7.339892614085847811e+00 7.983768845711189499e+00 8.729811321514471700e+00 9.641446506209192080e+00 1.074356424208217220e+01 1.205480530170256515e+01 1.358802702407981045e+01 1.539135980515004221e+01 1.764484069230339713e+01
3.431783515677913954e+00 3.549701077890702550e+00 3.752647025564048278e+00 3.948673651357303527e+00 4.009059489274456212e+00 3.930749719432334643e+00 3.863716103708526362e+00 3.932903077542793113e+00 4.169876366278820967e+00 4.440309245991404197e+00 4.268628869364167855e+00 3.527269723042515182e+00 2.717970893830585766e+00 2.068438323602514117e+00 1.620229031455771462e+00 1.376590414539482055e+00 1.326779605988757993e+00 1.433730178939207178e+00 1.599383643821305157e+00 1.664852847867535957e+00 1.569168800086355731e+00 1.423033690029345877e+00 1.320506734838620133e+00 1.259715211045318028e+00 1.196270367994287653e+00 1.103401743405132862e+00 9.749001846362475021e-01 7.938656099116094822e-01 5.519025892384163967e-01 2.938052170574643185e-01 9.644543896835955366e-02 1.696887361324073140e-02 7.155616550560317535e-02 2.302277887694330616e-01 4.141635891741088926e-01 5.297479105542421962e-01 5.527649470646984753e-01 5.455468953162636581e-01 5.853369120571407791e-01 7.255376677787417350e-01 9.975089726624624120e-01 1.410898538142578929e+00 1.926492236756381260e+00 2.353677872370905533e+00 2.331572474704152853e+00 1.897144770770445632e+00 1.414819157561232998e+00 1.058255187419241850e+00 8.663977152392554615e-01 8.319030750363793913e-01 9.279938702035401832e-01 1.125719998209103068e+00 1.413879903125639714e+00 1.805273973038403312e+00 2.310464357430515037e+00 2.852552285224412287e+00 3.118104442990400571e+00 2.904516392207597164e+00 2.558734293043212205e+00 2.339200034229232728e+00 2.297808960275059320e+00 2.415564347432979986e+00 2.646735854414778544e+00 2.942609978213749145e+00 3.286306436462940184e+00 3.706604761693757411e+00 4.250540649780454316e+00 4.952582770450860039e+00 5.821662499039256033e+00 6.822890367705443992e+00 7.852539548050508245e+00 8.763660596538130676e+00 9.554589618961117026e+00 1.035393327035841082e+01 1.127629203047378681e+01 1.237520165170535691e+01 1.368413447858193521e+01 1.521498858810689114e+01 1.701635980515004576e+01 1.926984069230339713e+01
4.635887499786104371e+00 4.759335022253850411e+00 4.968153369611037817e+00 5.157487819658911121e+00 5.190680708339666438e+00 5.083185311946735396e+00 5.000069232390750074e+00 5.060911558118512232e+00 5.275999098929549547e+00 5.414081638558979392e+00 4.923856492114914829e+00 3.982929956187930998e+00 3.097234326061542475e+00 2.407901271079335714e+00 1.935278394216950915e+00 1.678464859600691028e+00 1.625600028063839630e+00 1.738842798074749396e+00 1.918814649199422462e+00 2.003881205455865455e+00 1.928348685770714610e+00 1.793144815974972772e+00 1.674443570629904343e+00 1.555767070699950239e+00 1.408808847674684728e+00 1.248234689168281619e+00 1.091448588416653820e+00 9.138580179575370721e-01 6.834642362091933876e-01 4.289342035048981927e-01 2.280022920632944761e-01 1.442725429480340438e-01 1.985229782601933834e-01 3.639323591415859482e-01 5.624222817318198508e-01 6.916080305672736017e-01 7.111112958339340651e-01 6.794338972447029334e-01 6.841609909915220555e-01 7.903580101638745248e-01 1.037661511355697286e+00 1.444810030566838321e+00 1.992346974031868001e+00 2.506905802172248343e+00 2.520691286763010908e+00 2.016150426990680700e+00 1.470541913545673651e+00 1.075724292212196787e+00 8.595488512781237489e-01 8.102627600547549491e-01 9.035070741247217541e-01 1.115182958420625425e+00 1.435793540983947736e+00 1.875855854668294853e+00 2.448846645023682100e+00 3.108155773869427208e+00 3.578366183163502967e+00 3.517432038362393598e+00 3.214093913486820497e+00 3.008733595679245809e+00 2.983776998617489795e+00 3.128046022964486639e+00 3.398833588649530668e+00 3.743543267399854102e+00 4.134038652032863581e+00 4.590891324666980466e+00 5.162719540863179191e+00 5.891814257360497464e+00 6.801049959775426146e+00 7.884591027511746120e+00 9.091882479719139099e+00 1.028390197305452958e+01 1.132907217793277255e+01 1.224522042909777042e+01 1.318674869609481703e+01 1.427392769761233282e+01 1.557452760442111384e+01 1.709692566962433347e+01 1.889135980515004576e+01 2.114484069230339713e+01
6.077143158367771747e+00 6.205597540527900691e+00 6.419791108342305819e+00 6.603005746620738137e+00 6.612116512964302473e+00 6.480106981760666685e+00 6.384066760440919808e+00 6.433514179762653384e+00 6.590557411713476199e+00 6.449696447467445637e+00 5.580237413715725125e+00 4.498333334837528952e+00 3.568407454525051037e+00 2.856763821118207147e+00 2.370726262524101458e+00 2.107440700266714373e+00 2.055460240948232098e+00 2.179010002388942269e+00 2.382115200726126147e+00 2.499916982288755918e+00 2.448248606741767475e+00 2.308575187253222083e+00 2.140140836386873247e+00 1.924303310684745583e+00 1.668543805318403628e+00 1.428191924085492559e+00 1.235658905967760290e+00 1.066952206520419111e+00 8.742003530033848335e-01 6.546708256152449223e-01 4.689251793230582166e-01 3.839361548857773698e-01 4.280468906111210003e-01 5.791960304598795517e-01 7.633575294429526537e-01 8.846901146651511283e-01 9.067648926303490953e-01 8.826550152546488448e-01 8.922057340285576288e-01 9.976543009781906335e-01 1.240376644640750925e+00 1.643686638353592855e+00 2.195588053579633936e+00 2.721947592645395986e+00 2.702273064089318666e+00 2.132204306721906306e+00 1.542225290260198278e+00 1.119582241304225789e+00 8.866278765845905241e-01 8.325880263689384719e-01 9.367822994295771366e-01 1.176903085303543151e+00 1.539688292801095315e+00 2.028725272753117537e+00 2.657365299738799536e+00 3.409486989566772763e+00 4.100492558833021661e+00 4.302733087985117777e+00 4.097922555576030135e+00 3.917069601891423503e+00 3.908310769999751244e+00 4.076198341026511685e+00 4.383549008901002964e+00 4.776363480390795502e+00 5.215847404096322748e+00 5.711666451338452077e+00 6.311329457305163260e+00 7.063231006823894376e+00 8.000524565458125181e+00 9.138341741872796575e+00 1.048673520490222444e+01 1.204897218260363090e+01 1.391607527144744338e+01 1.636640570400142281e+01 7.110537800177358037e+00 7.110537800177358037e+00 7.110537800177358037e+00 7.110537800177358037e+00 7.110537800177358037e+00 7.110537800177358037e+00
7.756966612732188793e+00 7.889843041873071172e+00 8.108830199944346617e+00 8.286584789092728442e+00 8.274802173823168516e+00 8.122391345430433063e+00 8.015733856343569386e+00 8.041578729030785411e+00 8.049502664295264509e+00 7.463411847201886218e+00 6.294211760013823209e+00 5.140224806620945941e+00 4.188808198949857342e+00 3.465482862258394192e+00 2.971997125829911823e+00 2.705202689979390840e+00 2.655020186288538753e+00 2.789497616792711909e+00 3.019686766226314489e+00 3.178874097084158024e+00 3.153262982339096965e+00 2.992993631426646317e+00 2.744562721773625924e+00 2.408893366327188090e+00 2.041173098443930911e+00 1.721990396392484968e+00 1.487464750477119679e+00 1.318581777136603961e+00 1.163481509902737798e+00 9.893413837293039137e-01 8.261971105386436420e-01 7.357981059835054793e-01 7.532571103946601454e-01 8.628005940368694837e-01 1.001512085992136036e+00 1.098394411089724798e+00 1.137030194228380253e+00 1.159457674245530256e+00 1.219063204291995106e+00 1.360490485122955562e+00 1.621541273233443547e+00 2.029936912218786915e+00 2.576146306956395904e+00 3.059397664561803509e+00 2.924529683986374806e+00 2.273510358012643451e+00 1.646654545320256346e+00 1.203980667122365844e+00 9.630937510068804386e-01 9.159710299591914406e-01 1.046148215674737258e+00 1.332600253538132051e+00 1.756359165338068351e+00 2.309848473932522239e+00 2.999480202755425040e+00 3.826010733124373786e+00 4.694268818966129686e+00 5.222139312051272242e+00 5.200323838221162731e+00 5.064023879610086709e+00 5.072922821646177027e+00 5.261687946355291245e+00 5.601995084761348664e+00 6.041140989127264049e+00 6.531291773688710833e+00 7.069088954275553505e+00 7.697667350671764552e+00 8.469314825955112980e+00 9.422546807481325004e+00 1.057479317232958849e+01 1.193675899193636880e+01 1.351250590282000985e+01 1.540259031059756722e+01 1.793072080183697636e+01 7.110537800177358037e+00 7.110537800177358037e+00 7.110537800177358037e+00 7.110537800177358037e+00 7.110537800177358037e+00 7.110537800177358037e+00
9.853127362281494328e+00 1.000678108966814150e+01 1.024889742282203287e+01 1.040035774503246202e+01 1.029507764555365057e+01 1.006074012371389159e+01 9.914567651707663742e+00 9.870190100983691650e+00 9.551166249191208379e+00 8.480688847292430665e+00 7.146159459083651910e+00 5.960057619015458386e+00 4.997710252445536128e+00 4.267412094195378813e+00 3.768934680857892516e+00 3.499474630741083558e+00 3.450595251559303023e+00 3.594795674536484853e+00 3.852197569878494932e+00 4.056721956474902413e+00 4.057262615129573646e+00 3.859397579380246412e+00 3.505582044262617103e+00 3.040861875916533563e+00 2.567199486168465938e+00 2.173889087055865588e+00 1.894902525595149712e+00 1.716086697166620212e+00 1.585803234072532319e+00 1.446062267179804905e+00 1.290031927427030212e+00 1.166570475888384806e+00 1.119565346869517697e+00 1.150570348415094202e+00 1.225475335398474641e+00 1.307993769706197185e+00 1.393071867949199572e+00 1.501826793542427652e+00 1.655870400130563524e+00 1.873826704381425401e+00 2.182070469788769174e+00 2.610379329734314524e+00 3.146314555904830002e+00 3.529500736801242766e+00 3.205433928979921632e+00 2.467153372326460925e+00 1.812991058033873060e+00 1.360405525567202289e+00 1.121241271063784239e+00 1.089808009235223807e+00 1.253909661599564629e+00 1.595623597259585580e+00 2.093507705786084472e+00 2.729498943200887595e+00 3.497237813478413671e+00 4.398759470477056510e+00 5.396035962057833757e+00 6.234727827937945221e+00 6.498581723142468292e+00 6.446237528786845417e+00 6.478474453678519041e+00 6.686145513900392245e+00 7.055550594860179103e+00 7.538272593306299285e+00 8.079931545139057647e+00 8.663143375035605942e+00 9.323434466871333370e+00 1.011574009925715245e+01 1.108457902108171922e+01 1.225025437268249107e+01 1.362435402274532237e+01 1.521233122173908114e+01 1.712396417447794050e+01 1.973283866708688095e+01 7.110537800177358037e+00 7.110537800177358037e+00 7.110537800177358037e+00 7.110537800177358037e+00 7.110537800177358037e+00 7.110537800177358037e+00
7.110537800177358037e+00 7.110537800177358037e+00 7.110537800177358037e+00 7.110537800177358037e+00 7.110537800177358037e+00 7.110537800177358037e+00 7.110537800177358037e+00 1.341496462801886125e+01 1.131722815567028917e+01 9.636042319674110956e+00 8.193843215490705489e+00 6.988484472823952132e+00 6.018540281928164148e+00 5.282752948004596050e+00 4.779934192331388942e+00 4.507712819734891241e+00 4.459207125534828009e+00 4.611302287675236755e+00 4.893940245559186053e+00 5.144138204917300783e+00 5.168061675579597392e+00 4.912606547981503979e+00 4.431263174660017512e+00 3.835623206873584934e+00 3.264113441727246823e+00 2.802716631264562608e+00 2.480514048204518929e+00 2.283682475172000181e+00 2.153736862540309716e+00 2.001485760818553672e+00 1.782757400786906032e+00 1.548252577919555506e+00 1.375018322065702847e+00 1.303393967386409003e+00 1.335350421651330777e+00 1.452911023299201076e+00 1.637464970853287127e+00 1.879604687679233166e+00 2.173780938928658202e+00 2.514588357737448376e+00 2.909151071104357555e+00 3.380942228068924749e+00 3.901040497449244526e+00 4.109086740453815167e+00 3.553072234270995722e+00 2.741929170933918414e+00 2.073612954895533989e+00 1.621587055543034950e+00 1.392172637412532055e+00 1.381170867361117160e+00 1.580086981246651590e+00 1.975535401990637041e+00 2.548501207146763647e+00 3.276563130838521687e+00 4.140957637695031224e+00 5.133285335449734532e+00 6.238581472398291083e+00 7.327298825551086026e+00 7.957063955274836786e+00 8.056063539486086000e+00 8.125431746533166688e+00 8.352082730813773281e+00 8.748566503872428513e+00 9.276241702078309004e+00 9.879761734470697832e+00 1.052933154564718876e+01 1.124852858666419309e+01 1.209160204825622742e+01 1.310988696292479005e+01 1.432751995708900594e+01 1.575738541970539330e+01 1.740692037456383900e+01 1.943933582756842782e+01 2.275427860473748609e+01 7.110537800177358037e+00 7.110537800177358037e+00 7.110537800177358037e+00 7.110537800177358037e+00 7.110537800177358037e+00 7.110537800177358037e+00
7.110537800177358037e+00 7.110537800177358037e+00 7.110537800177358037e+00 7.110537800177358037e+00 7.110537800177358037e+00 7.110537800177358037e+00 7.110537800177358037e+00 1.467784992941387046e+01 1.256519116162410654e+01 1.088121153408982522e+01 9.435623285611214328e+00 8.226602079146463353e+00 7.252861032781922290e+00 6.513347380440201562e+00 6.007170036567689664e+00 5.732559618297578652e+00 5.684124514306112985e+00 5.842918197968067773e+00 6.148843264560756694e+00 6.443490863599993901e+00 6.483614571222894085e+00 6.142104541265112516e+00 5.510394767165458063e+00 4.784672269000754596e+00 4.123494520357500193e+00 3.600435128055085698e+00 3.236468691737709236e+00 3.006806387793123037e+00 2.821854223485747326e+00 2.542979340358261453e+00 2.132991482361997981e+00 1.713707328844829902e+00 1.406856857859477117e+00 1.265714182645183428e+00 1.298322834205759335e+00 1.488490382716580740e+00 1.806919836177030447e+00 2.221003276839105922e+00 2.701012426000247046e+00 3.219351893416959598e+00 3.756550087836345142e+00 4.311329071431881488e+00 4.802209134308270677e+00 4.737891828491541446e+00 3.954918751646467001e+00 3.096246498156403959e+00 2.425643613317614466e+00 1.982027644794900567e+00 1.767692919460031931e+00 1.779352580697278086e+00 2.011256979547933810e+00 2.454427589753070293e+00 3.095058349008883880e+00 3.913461505685379649e+00 4.885975102073761178e+00 5.991515507084297809e+00 7.213724390127467245e+00 8.509642778677569908e+00 9.549695176686309850e+00 9.922555240904674889e+00 1.008654116926274114e+01 1.038037680492202597e+01 1.088720088087300297e+01 1.162290957541703662e+01 1.258678545855201136e+01 1.377785863158467095e+01 1.519546384761472879e+01 1.683953428031658461e+01 1.888221050651138455e+01 2.206113142417754602e+01 7.110537800177358037e+00 7.110537800177358037e+00 7.110537800177358037e+00 7.110537800177358037e+00 7.110537800177358037e+00 7.110537800177358037e+00 7.110537800177358037e+00 7.110537800177358037e+00 7.110537800177358037e+00 7.110537800177358037e+00
7.110537800177358037e+00 7.110537800177358037e+00 7.110537800177358037e+00 7.110537800177358037e+00 7.110537800177358037e+00 7.110537800177358037e+00 7.110537800177358037e+00 1.601951344366790764e+01 1.389077663989101552e+01 1.220387215324228336e+01 1.075473776506150969e+01 9.541918430194414213e+00 8.564279368687504501e+00 7.820983088563533414e+00 7.311440250383796524e+00 7.034474941997753916e+00 6.986143133992811727e+00 7.151574121669881379e+00 7.480929505707322846e+00 7.819974258290322666e+00 7.859128924888199919e+00 7.378736538581268434e+00 6.564923420772181828e+00 5.708931038861049245e+00 4.965608704799699069e+00 4.386446672902252431e+00 3.979266597146590811e+00 3.690850354376657094e+00 3.373971966613396489e+00 2.873507406899410199e+00 2.258136033414888999e+00 1.713238221749293189e+00 1.342967346625247416e+00 1.179774436799998938e+00 1.225344021456592714e+00 1.466092023930031019e+00 1.877110969841439214e+00 2.425144799050258371e+00 3.073194285870673781e+00 3.781801342641575303e+00 4.506445925093157001e+00 5.194293370220457007e+00 5.634501652989541753e+00 5.237732422261704102e+00 4.288650325356151427e+00 3.406210192743692744e+00 2.739310809419553294e+00 2.306140386536920772e+00 2.106756266312963533e+00 2.138450725819033948e+00 2.397227071043957380e+00 2.877329061537885480e+00 3.570040672846872098e+00 4.461968662566309973e+00 5.533626087173075803e+00 6.760742947685326243e+00 8.121561642555185756e+00 9.657524268778402643e+00 1.138730823583373919e+01 1.315718055457142910e+01 1.525636418496082314e+01 1.907453396935184031e+01 7.110537800177358037e+00 7.110537800177358037e+00 7.110537800177358037e+00 7.110537800177358037e+00 7.110537800177358037e+00 7.110537800177358037e+00 7.110537800177358037e+00 7.110537800177358037e+00 7.110537800177358037e+00 7.110537800177358037e+00 7.110537800177358037e+00 7.110537800177358037e+00 7.110537800177358037e+00 7.110537800177358037e+00 7.110537800177358037e+00 7.110537800177358037e+00 7.110537800177358037e+00 7.110537800177358037e+00
