# Supplementary material for: An experimentally-informed polymer model reveals high resolution organization of genomic loci
Source: Nat Commun. 2026 Feb 4;17:2338. doi: 10.1038/s41467-026-68928-w (PMC12979793; doi:10.1038/s41467-026-68928-w)
Supplement: Supplementary file 4 — Source Data [file 41467_2026_68928_MOESM4_ESM.zip › Source_Data/Fig8/source_data_fig_8b_FreeEnergyMatrix.txt]

7.010495403665583325e+00 7.207265157864053862e+00 7.595856268511820275e+00 8.161976416514750809e+00 8.872276320076906586e+00 9.665298754742764231e+00 1.047129377543956608e+01 1.127569962690412808e+01 1.214133234820065965e+01 1.314711998886801325e+01 1.433967725012433192e+01 1.573965446658385403e+01 1.737618327689841280e+01 1.929748317172778016e+01 2.292237912719280146e+01 6.558450982667537232e+00 6.558450982667537232e+00 6.558450982667537232e+00 6.558450982667537232e+00 1.203242194024106837e+01 9.925618325429713451e+00 8.243506308127418691e+00 6.799567848870108122e+00 5.592504525274577531e+00 4.620767105727782820e+00 3.883143417512542328e+00 3.377787581974690312e+00 3.099988375614092462e+00 3.034600728961059701e+00 3.132623283521610347e+00 3.258894262797209507e+00 3.191685841348760988e+00 2.851945998112146441e+00 2.379078593462132574e+00 1.908245458911018488e+00 1.518464603589336548e+00 1.257890515942328591e+00 1.148156943193406221e+00 1.181113178671004960e+00 1.313900930037558368e+00 1.479702450284900550e+00 1.639575092893746699e+00 1.823567544869344914e+00 2.083919262945400419e+00 2.399201607882464060e+00 2.540669810108287408e+00 2.204352410820074937e+00 1.598957828192776986e+00 1.050494374974984879e+00 6.693374897006094670e-01 4.763386732441645677e-01 4.713335208893987271e-01 6.474708502907340346e-01 9.842907554752962085e-01 1.408518035553083081e+00 1.716025133284649229e+00 1.695435614584045680e+00 1.483604534570183375e+00 1.322523815329468277e+00 1.304768912365808831e+00 1.413230152539771467e+00 1.549501237015185495e+00 1.598868349490665253e+00 1.582140827228577962e+00 1.632792968153580659e+00 1.853322627924853805e+00 2.289562070758059065e+00 2.958820031876403078e+00 3.867768211118381316e+00 5.019216757940789364e+00 6.414940105283932326e+00 8.056456172125862736e+00 9.991316777390117920e+00 2.222923194663284718e+01 6.558450982667537232e+00 6.558450982667537232e+00 6.558450982667537232e+00 6.558450982667537232e+00 6.558450982667537232e+00 6.558450982667537232e+00
5.617174180334590261e+00 5.808566735795427149e+00 6.182982900299354156e+00 6.717975409961837840e+00 7.367295531698726307e+00 8.062604662960055180e+00 8.756077042588820802e+00 9.473033047461019152e+00 1.028894182151013226e+01 1.126956266551607655e+01 1.244944253807782175e+01 1.384572042747847220e+01 1.547774056137333787e+01 1.739220708617372324e+01 2.090470406958719352e+01 6.558450982667537232e+00 6.558450982667537232e+00 6.558450982667537232e+00 6.558450982667537232e+00 1.158736073300911684e+01 9.496550601367896860e+00 7.817856727058071442e+00 6.377640199648219266e+00 5.174723124528345153e+00 4.207245557266812597e+00 3.473641925918776963e+00 2.971320607558642024e+00 2.693664025688963903e+00 2.620646200009691285e+00 2.691772990157161871e+00 2.761768151324936582e+00 2.650017872502445471e+00 2.349413742722028076e+00 1.986911442308382902e+00 1.642997223062693024e+00 1.356022517107909664e+00 1.158683520137312684e+00 1.073750693982074012e+00 1.097495819984533938e+00 1.190588859114811271e+00 1.295356258714825515e+00 1.389493533257859070e+00 1.510908888046255782e+00 1.706540448536799204e+00 1.960757759819717450e+00 2.111208650283884936e+00 1.901675196861521755e+00 1.407631536337937916e+00 9.152974815502759043e-01 5.654595074747490457e-01 3.954490680053055485e-01 4.098596414761424001e-01 6.005844420240222803e-01 9.409812888850872525e-01 1.350016293779955134e+00 1.637109203759887777e+00 1.629497196241750601e+00 1.445658002766496253e+00 1.297694436790596484e+00 1.279988974251264011e+00 1.388455672616156988e+00 1.541495597565514686e+00 1.628643616539509509e+00 1.648903016417690992e+00 1.721640245086540233e+00 1.953065321036522306e+00 2.394712110160313046e+00 3.066893241275870707e+00 3.977602207249820054e+00 5.130089400027387114e+00 6.526295349121021161e+00 8.168142429959413420e+00 1.010384559533725835e+01 1.771323619429962193e+01 1.997794014802636653e+01 6.558450982667537232e+00 6.558450982667537232e+00 6.558450982667537232e+00 6.558450982667537232e+00 6.558450982667537232e+00
4.307379633658047879e+00 4.493390597880054571e+00 4.854059136480792347e+00 5.360512821268994088e+00 5.959004533015942684e+00 6.583972345436137630e+00 7.209754360179466914e+00 7.882002563305089637e+00 8.675211022558816154e+00 9.645191053922854252e+00 1.082015748052657500e+01 1.221540740968581673e+01 1.384618123217220997e+01 1.575877245099441026e+01 1.924263449180714147e+01 6.558450982667537232e+00 6.558450982667537232e+00 6.558450982667537232e+00 6.558450982667537232e+00 1.114836442122556548e+01 9.075048943877771279e+00 7.400147043955865200e+00 5.963872524636286698e+00 4.765410613310134380e+00 3.802348716828895192e+00 3.072517499394585627e+00 2.572126797589771030e+00 2.291718314471776097e+00 2.204584344150791964e+00 2.236594843782427233e+00 2.234838875142191483e+00 2.061193449023697610e+00 1.763287177764805591e+00 1.464489737552277404e+00 1.220042884594622734e+00 1.038083529369814073e+00 9.220107259581595827e-01 8.780546118444298997e-01 8.999482624376256013e-01 9.563475656153492821e-01 1.006841971896172083e+00 1.045117893221949146e+00 1.109685280790039030e+00 1.240474142778204225e+00 1.429083178540988541e+00 1.569177159421656143e+00 1.471410272568437705e+00 1.118894812075243550e+00 7.178901703584514848e-01 4.245886079005778413e-01 2.964939720375063814e-01 3.457485882169777369e-01 5.623409324700254786e-01 9.087138848330376106e-01 1.291238748748444465e+00 1.546051475306917666e+00 1.564326734991237089e+00 1.437066249566690601e+00 1.322472352769185733e+00 1.311250670163598642e+00 1.416888487659445417e+00 1.581857584759578828e+00 1.711092412611414204e+00 1.784785096849777375e+00 1.897617492242041237e+00 2.153387883401240543e+00 2.609449209941377745e+00 3.290317731397838230e+00 4.206010973636196582e+00 5.360087079317942482e+00 6.753385156959950564e+00 8.385564886283354724e+00 1.029677343251442778e+01 1.444829475884071357e+01 1.603296178909245029e+01 1.784460630227126998e+01 1.992664685363879684e+01 6.558450982667537232e+00 6.558450982667537232e+00 6.558450982667537232e+00
3.226969018080453111e+00 3.405718754622999001e+00 3.748609690450354748e+00 4.220608326777778530e+00 4.763628718535681372e+00 5.321351494384209957e+00 5.890684580515269886e+00 6.529261751830372162e+00 7.306176637826123255e+00 8.268466171312415014e+00 9.439682146392392781e+00 1.083362649305264469e+01 1.246282148915957322e+01 1.437304545218076512e+01 1.782196647559115021e+01 6.558450982667537232e+00 6.558450982667537232e+00 6.558450982667537232e+00 6.558450982667537232e+00 1.088493559801078447e+01 8.829254213186374045e+00 7.158201515925160408e+00 5.725446247566278402e+00 4.531061972316262398e+00 3.571577193950204787e+00 2.843720904940575167e+00 2.341685217288517862e+00 2.051803164064445184e+00 1.939152430289325935e+00 1.917734264018562840e+00 1.838555246791770514e+00 1.606218394124098836e+00 1.293907034460396233e+00 1.012610261785166443e+00 8.074390659466210707e-01 6.786325201530871709e-01 6.147365482517308521e-01 6.052888009692942717e-01 6.363218496429503546e-01 6.821891250226137515e-01 7.145726409053771988e-01 7.310342626476504790e-01 7.634368651670087047e-01 8.472863160561452389e-01 9.826133120138322852e-01 1.099572458726978397e+00 1.064374097102970040e+00 8.311406074461906712e-01 5.320641603622782156e-01 3.116102895269570183e-01 2.396373375706239983e-01 3.355354582890441861e-01 5.870628034424747455e-01 9.429498848115578369e-01 1.295601721813369522e+00 1.517052063317510857e+00 1.569660323615075015e+00 1.521294867244417759e+00 1.463401159223810311e+00 1.466671063928298935e+00 1.555908747288246019e+00 1.696481834981565129e+00 1.824124588735912766e+00 1.930228265223778550e+00 2.088867949446900241e+00 2.385108830278579006e+00 2.870855962785544335e+00 3.570073389417768084e+00 4.491493589700354505e+00 5.632943496303322917e+00 6.979650763942142788e+00 8.497453713507038486e+00 1.013134591012811114e+01 1.176203963023822396e+01 1.176358389970937424e+01 1.119622478238157726e+01 1.069790497857427169e+01 1.038330174419334639e+01 1.022926797508720398e+01 1.017865412654403912e+01
2.378751734860884426e+00 2.548098687273743224e+00 2.868882509457218788e+00 3.300951325778214596e+00 3.786060752636615234e+00 4.282008301806808248e+00 4.805270326532028236e+00 5.418393193895681748e+00 6.183264180504082219e+00 7.139656403953384967e+00 8.307695354772121732e+00 9.699986509795504475e+00 1.132718883666772314e+01 1.323443832336571546e+01 1.664122899094448016e+01 6.558450982667537232e+00 6.558450982667537232e+00 6.558450982667537232e+00 6.558450982667537232e+00 1.079549360382551271e+01 8.757996574918315957e+00 7.090893492744413606e+00 5.660769439042763196e+00 4.469594586815230031e+00 3.511834383177760088e+00 2.782150753171858781e+00 2.271262357157585399e+00 1.959463485219579582e+00 1.803593987177634972e+00 1.714704359046976379e+00 1.566803562518963133e+00 1.300657994535843187e+00 9.849074020720145484e-01 7.100466190072900474e-01 5.161272848402802538e-01 4.046653434449432041e-01 3.615117785269426065e-01 3.691170483772374666e-01 4.087742472727029508e-01 4.574808692855327763e-01 4.915173382976547600e-01 5.049456542255583713e-01 5.209003046463251962e-01 5.721132830634836353e-01 6.662807683309353024e-01 7.574526054789174623e-01 7.514531835374782531e-01 6.038056820362847077e-01 3.988083617501736455e-01 2.564881024283280908e-01 2.484968177616764251e-01 3.988922876905363069e-01 6.934452780049191745e-01 1.067512521979324447e+00 1.400927454104817116e+00 1.601163570903931799e+00 1.692007520867743864e+00 1.730916053574308222e+00 1.744663335973008600e+00 1.758240617924332838e+00 1.789366172027872182e+00 1.826808888247683171e+00 1.861677225819764914e+00 1.932089086182731563e+00 2.104908954562326073e+00 2.433732861194265240e+00 2.947073570357147787e+00 3.653451554628389886e+00 4.544505776991758950e+00 5.590364870515724505e+00 6.735867275310482682e+00 7.919810892898123456e+00 9.093692015731424050e+00 9.996695857960173015e+00 9.894704902398807178e+00 9.296424162715386075e+00 8.782751603679063379e+00 8.450238732555050092e+00 8.276291265273695075e+00 8.211101165776184985e+00
1.762949893216649855e+00 1.920559038731301627e+00 2.214901799976747299e+00 2.602674830951620777e+00 3.030055147868196741e+00 3.471375346382245652e+00 3.957726414493148326e+00 4.551500616140874200e+00 5.307175395907201221e+00 6.258736247646016437e+00 7.423795128682559863e+00 8.814000903120156494e+00 1.043869995116299165e+01 1.234223361146577247e+01 1.569893454618773987e+01 6.558450982667537232e+00 6.558450982667537232e+00 6.558450982667537232e+00 6.558450982667537232e+00 1.080318283920508904e+01 8.782597077154651544e+00 7.119091842036006312e+00 5.689908808895292935e+00 4.500114389948084437e+00 3.540907157383262671e+00 2.803761584328853473e+00 2.274580358367487065e+00 1.927316797030432127e+00 1.715552664132307115e+00 1.563075033373252154e+00 1.379476429575490215e+00 1.122221307779113886e+00 8.310318247985328810e-01 5.720563412336936437e-01 3.839617302200117877e-01 2.739113555651648824e-01 2.310634828955890896e-01 2.382513445230429738e-01 2.773661521900763205e-01 3.280059362287879310e-01 3.670873740210645053e-01 3.823132835216753733e-01 3.879974805273889160e-01 4.143485456532935984e-01 4.748363038079403964e-01 5.399797217735375909e-01 5.441749963820292635e-01 4.539386065871475751e-01 3.260728263693515316e-01 2.552960178575105488e-01 3.079412738620739276e-01 5.103225471589887263e-01 8.488772934194948050e-01 1.253661931612324310e+00 1.599414445118920725e+00 1.813879512898406432e+00 1.954683549084816008e+00 2.078003383841082297e+00 2.156369291259249366e+00 2.140060119808254058e+00 2.026612757141425192e+00 1.866588759551486731e+00 1.738627339051127763e+00 1.717006822183588355e+00 1.850085409675124026e+00 2.159935981110098879e+00 2.649171584516114564e+00 3.303234659564285636e+00 4.088034945419643407e+00 4.952060532552717831e+00 5.850732281558851611e+00 6.781673337661935363e+00 7.746360767419275817e+00 8.461208729330362388e+00 8.281440174283872580e+00 7.665387379336920048e+00 7.146701541719362893e+00 6.809343990868971019e+00 6.630209171254179523e+00 6.561303600136568548e+00
1.379646741571072255e+00 1.523081453453222878e+00 1.786943688108721062e+00 2.127567406296243746e+00 2.499688423894813383e+00 2.894066898776884500e+00 3.351076688838809048e+00 3.929896335498881399e+00 4.678212059373539233e+00 5.625488439523461892e+00 6.787481954006597817e+00 8.175069792472239527e+00 9.796642479475895726e+00 1.169556768645992761e+01 1.499367844891628110e+01 6.558450982667537232e+00 6.558450982667537232e+00 6.558450982667537232e+00 6.558450982667537232e+00 1.079063956820787240e+01 8.780590955085415317e+00 7.119239849812682763e+00 5.689480894958585111e+00 4.499108881962772699e+00 3.536396848590655395e+00 2.789844331544632183e+00 2.241326609060074304e+00 1.861373068166130906e+00 1.606829169972883165e+00 1.421009345639223653e+00 1.243818981637627274e+00 1.036163508990288307e+00 8.026052955698013136e-01 5.799360501714012628e-01 4.026318825522174905e-01 2.848584802211107103e-01 2.239112771092415244e-01 2.104655307523053409e-01 2.338349548746734285e-01 2.784987333932384956e-01 3.199973767863006913e-01 3.370465079672726461e-01 3.338430304946733429e-01 3.375249285632087037e-01 3.663880838969397757e-01 4.045323776858751330e-01 4.094514083418410166e-01 3.593896839232222362e-01 2.917991948038753947e-01 2.762045445039795766e-01 3.688733528667000883e-01 5.965495356916434844e-01 9.518137470594254523e-01 1.380643782200465353e+00 1.782630549301643441e+00 2.088082054728854331e+00 2.331080524337973969e+00 2.549086795642150349e+00 2.657379065772349946e+00 2.515907001737648585e+00 2.165755255471442098e+00 1.790128468796197581e+00 1.519548306622109379e+00 1.411723677947293254e+00 1.486536203502996756e+00 1.744622932216543632e+00 2.172234065978027928e+00 2.739216942051644565e+00 3.399181978551009564e+00 4.106682978205775214e+00 4.850536181105304934e+00 5.660147892046090590e+00 6.534633169187760160e+00 7.156524963397259853e+00 6.913080388171515267e+00 6.281981512852901517e+00 5.757637511331779478e+00 5.414298345661958223e+00 5.228775057710404184e+00 5.155338833632729489e+00
1.228756984047560508e+00 1.355606168212108997e+00 1.585560332343028733e+00 1.877902995616192783e+00 2.198922180596504461e+00 2.553750530644208538e+00 2.987390456683748141e+00 3.554320481599734904e+00 4.296377949651617456e+00 5.239527775136341603e+00 6.398140739634602170e+00 7.782461848606921251e+00 9.400158436679717511e+00 1.129341917064924417e+01 1.452425586305295724e+01 6.558450982667537232e+00 6.558450982667537232e+00 6.558450982667537232e+00 6.558450982667537232e+00 1.071693633390407996e+01 8.707863251680265648e+00 7.046624797069771517e+00 5.616472084858958880e+00 4.425119297463687928e+00 3.460534357176573650e+00 2.710109906767829813e+00 2.154052668417296701e+00 1.761777910595302643e+00 1.492532691709659076e+00 1.300984470416167937e+00 1.146295070501313518e+00 9.981516050131915563e-01 8.409857244712490854e-01 6.772118349529314685e-01 5.211251855642551334e-01 3.876174165940113880e-01 2.876759957378567378e-01 2.298714734100535395e-01 2.183101755177432324e-01 2.448235716840976295e-01 2.832626644458464682e-01 3.016576571580245059e-01 2.911706438972885280e-01 2.739534935626153356e-01 2.734249117683553720e-01 2.874176673096044965e-01 2.932560283193232920e-01 2.775130648820436363e-01 2.585629245255312014e-01 2.775204985005963465e-01 3.749142419077244881e-01 5.761236906101956379e-01 8.859424549993626385e-01 1.286682751513900769e+00 1.740712354511092741e+00 2.206861166882525538e+00 2.659629848855235679e+00 3.046614086190839288e+00 3.154617550448158170e+00 2.788772585221796163e+00 2.200793704550410013e+00 1.676240516804956115e+00 1.317171257545656005e+00 1.148722628493846543e+00 1.172303093755758141e+00 1.377088474497682569e+00 1.738983707835810577e+00 2.217511776231610554e+00 2.763483318584849968e+00 3.347803649270080228e+00 3.986238396308465326e+00 4.719505901816695825e+00 5.534797596631655381e+00 6.086013037939867587e+00 5.790198687936097599e+00 5.145745921096835929e+00 4.614824283202640487e+00 4.264134766427794432e+00 4.070826486586810233e+00 3.991935493409314972e+00
1.310052315188205085e+00 1.418088030334018868e+00 1.611608759237981303e+00 1.856244570163575247e+00 2.131318846836226300e+00 2.453197230959023756e+00 2.868004930626323556e+00 3.425091133169342328e+00 4.161437928580568268e+00 5.100308421640175283e+00 6.255022795627876775e+00 7.635298127360286458e+00 9.248232380801706398e+00 1.113460685724678711e+01 1.428978009187562748e+01 6.558450982667537232e+00 6.558450982667537232e+00 6.558450982667537232e+00 6.558450982667537232e+00 1.067469405336866473e+01 8.658148214484441496e+00 6.995096097904646371e+00 5.564586424924851116e+00 4.371731156251044581e+00 3.406355932908144979e+00 2.656077130529325814e+00 2.100664036453601113e+00 1.708056964658041466e+00 1.434996697434371526e+00 1.237231505249454244e+00 1.085224280431333455e+00 9.663111561544184269e-01 8.686160901853909877e-01 7.692140144853425454e-01 6.446119299913704026e-01 4.939426792003978051e-01 3.440117406248184295e-01 2.293834895339976754e-01 1.715559698956532486e-01 1.694242712479585578e-01 1.970906378344210452e-01 2.151971089938342629e-01 2.019039022560029650e-01 1.720022161795711213e-01 1.532325012610655790e-01 1.558469669251287826e-01 1.714059477226967942e-01 1.897258756989366191e-01 2.106537246984814260e-01 2.457012273275651637e-01 3.167096081382574368e-01 4.512266578532830863e-01 6.747355008051769687e-01 1.005781437165921943e+00 1.454710942504842563e+00 2.022129907478124267e+00 2.687244028858422951e+00 3.331918382320612437e+00 3.505879602799016226e+00 2.946743415824865764e+00 2.208437423061152316e+00 1.603849897402458424e+00 1.193745540122282733e+00 9.843525637741521450e-01 9.682444520792010678e-01 1.127387530363080259e+00 1.428902157161623165e+00 1.824446371200629358e+00 2.268442629719960024e+00 2.752318894203128252e+00 3.311618885797503964e+00 3.989304629371876132e+00 4.759539102473862471e+00 5.252472487451626648e+00 4.913054418224000131e+00 4.256083696834213725e+00 3.717376896265118802e+00 3.357725698602560982e+00 3.155051769460232691e+00 3.069693174881255260e+00
1.623237307202003876e+00 1.710587435966580472e+00 1.866262654695706402e+00 2.065250412365092103e+00 2.299900856462905097e+00 2.594406351881229256e+00 2.993700860168644340e+00 3.542200267829684890e+00 4.272948696479172526e+00 5.207121856092832957e+00 6.357230113003943472e+00 7.732541217185396221e+00 9.339688884658720269e+00 1.121780287059710801e+01 1.428978009187562748e+01 6.558450982667537232e+00 6.558450982667537232e+00 6.558450982667537232e+00 6.558450982667537232e+00 1.077201313377305780e+01 8.733574787273855833e+00 7.064974813290174183e+00 5.630636738544453124e+00 4.431950056412404138e+00 3.461263211842958043e+00 2.706684458835002971e+00 2.147751542420195392e+00 1.750253800655489300e+00 1.465600009192939979e+00 1.245500820289016985e+00 1.067134236591570584e+00 9.359742016755809857e-01 8.546918119321098573e-01 7.934862229107473297e-01 6.979060520826898539e-01 5.412049645315732960e-01 3.563345437743272726e-01 1.980765602368173006e-01 1.006268763996978066e-01 6.877397629951076397e-02 8.054810367224618517e-02 9.625878395157627665e-02 8.617228581722358172e-02 5.701025139692106336e-02 3.750854911936940539e-02 4.569621066971762957e-02 8.026974841601131061e-02 1.300167573900665730e-01 1.800015354128241540e-01 2.178123371932727537e-01 2.509782893088683409e-01 3.160380254277903589e-01 4.620291298074974407e-01 7.304958352078507744e-01 1.149201460480806958e+00 1.733486035465183761e+00 2.481165060727036575e+00 3.301542190441459468e+00 3.653962379488714163e+00 3.062387505991473802e+00 2.261190541567067669e+00 1.615948034804898015e+00 1.174772230392083117e+00 9.370469850201104123e-01 8.908992647410514110e-01 1.012462529654680310e+00 1.260689692605968304e+00 1.581855159108823017e+00 1.938765393053664354e+00 2.343120403834678456e+00 2.843009299719934546e+00 3.479173791795027171e+00 4.213987520919076246e+00 4.658145316737904551e+00 4.281634693426834559e+00 3.612247340657521733e+00 3.064250570334756674e+00 2.693790356659253149e+00 2.480021671345969736e+00 2.387132281271213685e+00
2.168060791922584940e+00 2.233370607046293088e+00 2.350989784553039641e+00 2.507505899041206021e+00 2.707113179403492609e+00 2.978742026634996876e+00 3.364828007366238438e+00 3.905371084991255515e+00 4.630272214140443765e+00 5.559091424135367276e+00 6.703705463038474477e+00 8.072994403035508526e+00 9.673205022509961282e+00 1.154156723306837407e+01 1.452425586305295724e+01 6.558450982667537232e+00 6.558450982667537232e+00 6.558450982667537232e+00 6.558450982667537232e+00 1.105392367592203229e+01 8.954463588572188826e+00 7.270628177244205403e+00 5.822125452607380680e+00 4.605974509273632833e+00 3.617293332916869275e+00 2.845223928724184503e+00 2.270383135723651691e+00 1.858605850587636610e+00 1.558227358695198461e+00 1.316112585254099798e+00 1.109661462647238750e+00 9.531036532252770144e-01 8.594851023545047042e-01 8.024657119858353838e-01 7.185761201086755534e-01 5.651146799302360080e-01 3.689979127004860970e-01 1.895678639014768407e-01 6.677641083270202671e-02 1.113441624741895453e-02 7.658767116428322197e-03 2.187790570071967977e-02 2.163720275881431121e-02 5.800173014371523550e-03 0.000000000000000000e+00 2.526139920146519557e-02 8.240333215105621889e-02 1.565950987885749157e-01 2.225785042948160708e-01 2.540660515600663416e-01 2.529091758987789262e-01 2.664854869167569973e-01 3.605491675744723068e-01 5.871640333610699258e-01 9.776380435642835209e-01 1.547743484940074410e+00 2.298085596830276245e+00 3.165796509048355745e+00 3.691936234995164767e+00 3.209566107468834417e+00 2.400495969726915035e+00 1.732182905795578876e+00 1.268092875937412600e+00 1.007786123259084121e+00 9.373812264837653174e-01 1.028614337214577290e+00 1.233724405445379091e+00 1.495641526169691815e+00 1.786124172571412316e+00 2.132459359181869019e+00 2.589576436807689674e+00 3.195040946668619597e+00 3.901847146119056475e+00 4.304756285856026210e+00 3.895679562298113296e+00 3.213326921980907969e+00 2.654240933151609028e+00 2.270921367105813715e+00 2.044247018531461180e+00 1.942771595519140249e+00
2.944439515797938611e+00 2.986990365257412350e+00 3.067489631325713617e+00 3.185393895882985049e+00 3.354845831128034916e+00 3.607051394402493116e+00 3.981388641073287715e+00 4.514089921741199163e+00 5.232580534413546758e+00 6.155169406412820621e+00 7.293233179994508930e+00 8.655316687097595718e+00 1.024734404453303682e+01 1.210440878808668685e+01 1.498972348396506149e+01 1.808032809745914804e+01 1.631314441462184206e+01 1.479498605117722576e+01 1.350742675798852588e+01 1.114381369660519638e+01 9.134716735800751053e+00 7.477199286743122286e+00 6.018348877613924230e+00 4.775823552069457634e+00 3.756505633796308530e+00 2.955298277767276716e+00 2.358321232035880399e+00 1.937668363824840867e+00 1.645485684523773529e+00 1.422712250503348486e+00 1.231009002685606646e+00 1.074544663045298165e+00 9.697726345209893850e-01 8.996966824375363103e-01 8.083159340566758999e-01 6.526534259345808664e-01 4.527820442476269136e-01 2.632622467580745251e-01 1.244700399767673105e-01 5.136652248417306055e-02 3.658997120258788982e-02 5.358166310359280260e-02 7.118425629371216701e-02 7.999913049965101663e-02 9.826975278346239406e-02 1.461819484483548592e-01 2.240543481952990135e-01 3.122855775068877904e-01 3.795493568241532500e-01 3.969604801636279490e-01 3.694370419616745949e-01 3.514884820533907828e-01 4.149495999893275666e-01 6.138218505305488293e-01 9.773911193267608155e-01 1.516103799285779985e+00 2.223581539883596747e+00 3.048160437391537414e+00 3.671263864102613184e+00 3.402281109451941177e+00 2.636619274767205923e+00 1.953470539042719167e+00 1.466720546573469619e+00 1.183991182857425883e+00 1.092351844243619752e+00 1.161836500067938260e+00 1.340455514280385785e+00 1.567611962459110941e+00 1.818597707259034024e+00 2.128995132032741822e+00 2.557863100340654228e+00 3.141374299691463534e+00 3.826104910237472012e+00 4.193563128038888976e+00 3.754696259655531776e+00 3.058244778082013227e+00 2.486000469110571487e+00 2.087636363640651638e+00 1.846264060131858287e+00 1.735231322531692655e+00
3.952566562006765594e+00 3.972323864705543883e+00 4.017599136475247690e+00 4.101006859645362823e+00 4.244482934844658217e+00 4.479755551101941791e+00 4.843090107015257217e+00 5.367623620651979621e+00 6.078859796523612857e+00 6.994142965963654035e+00 8.124456565337229819e+00 9.478059798734751240e+00 1.106061527314417958e+01 1.290456150419570491e+01 1.559290560530267911e+01 1.575616365189283741e+01 1.407445721159964336e+01 1.262399741275032028e+01 1.139384166574561164e+01 1.013807916598251424e+01 8.739970924506145877e+00 7.346712824322626290e+00 5.981722694479866931e+00 4.757008343131680306e+00 3.730476496271425191e+00 2.918888016718746314e+00 2.320445700877204587e+00 1.918805072479486284e+00 1.677526654511115822e+00 1.536642457005115148e+00 1.430097716711326683e+00 1.326191217704614900e+00 1.232181629251016375e+00 1.146269933501120164e+00 1.032841740235181049e+00 8.614759724344658309e-01 6.515043984134543109e-01 4.517747953488999713e-01 3.003120103315453093e-01 2.140895576621240082e-01 1.921324257592829099e-01 2.169076619991443522e-01 2.609141253534232874e-01 3.061822783113683499e-01 3.585045236958279702e-01 4.322555254229420996e-01 5.245616181722105864e-01 6.104527523762186547e-01 6.580720786723013305e-01 6.492013777252729767e-01 6.002227840410121473e-01 5.660974564036074241e-01 6.126359429266301504e-01 7.875108653029734285e-01 1.112411318563353291e+00 1.586831380248110435e+00 2.193153890588064314e+00 2.892164342535544108e+00 3.523518389246362403e+00 3.563544765072364839e+00 2.942054712473119338e+00 2.261842049172120284e+00 1.752854538536876561e+00 1.447815998728557929e+00 1.339264980316357878e+00 1.399140187212708497e+00 1.574431497472520647e+00 1.799020071954760880e+00 2.041991137156340841e+00 2.338891006797652494e+00 2.752678533559517859e+00 3.321653688719610642e+00 3.989172765637221119e+00 4.325405360021406409e+00 3.857968249322308196e+00 3.145762094059016079e+00 2.558077300958405687e+00 2.142457360460344518e+00 1.884743319981900811e+00 1.763351700291210022e+00
5.192979457596123893e+00 5.190556336478845623e+00 5.203183186168750751e+00 5.256096157470683039e+00 5.376957381054868534e+00 5.596914463688253960e+00 5.949377266132099606e+00 6.465031733710478790e+00 7.167920990779105495e+00 8.074655839543950719e+00 9.195917981751360770e+00 1.053973189769337537e+01 1.211156166824318348e+01 1.393593030750185235e+01 1.565620144556059401e+01 1.403333715801499437e+01 1.236640650004887121e+01 1.092875473909314366e+01 9.710302261219446507e+00 8.639683733284158507e+00 7.647688424002666352e+00 6.652928335411555594e+00 5.571907841411643858e+00 4.489980889522932728e+00 3.529564919038030268e+00 2.756708549301752242e+00 2.193467946018103021e+00 1.838697995760526283e+00 1.671879035386876211e+00 1.645219893720348381e+00 1.677293099060438664e+00 1.682452661482269463e+00 1.628424404654907676e+00 1.528762814726242425e+00 1.386262431155156349e+00 1.194370683717512094e+00 9.731541964863481553e-01 7.644881024148553195e-01 6.031751495808421737e-01 5.070133563420746725e-01 4.804020362171605996e-01 5.156764259123747252e-01 5.922940703854564504e-01 6.855233902240911448e-01 7.834384810636585428e-01 8.855928355556663689e-01 9.791052738446346382e-01 1.032416717728686706e+00 1.023293237391285970e+00 9.615256806349243845e-01 8.828001328764507605e-01 8.358039482436439016e-01 8.681345113443263983e-01 1.010788978136464067e+00 1.271065156099890459e+00 1.637706876008493850e+00 2.096662754371081405e+00 2.643316969415387518e+00 3.235023673973906000e+00 3.570845187340353277e+00 3.237599784016495619e+00 2.616389804613774572e+00 2.102384756221262307e+00 1.785791685272862139e+00 1.671743608456761621e+00 1.738038046734764919e+00 1.934936013006300470e+00 2.190836970064673039e+00 2.459150107868360635e+00 2.765728964613739294e+00 3.177284977703372704e+00 3.738515059065623092e+00 4.392949443562262246e+00 4.700746155113126434e+00 4.204565276945530172e+00 3.474503566473416072e+00 2.868980839404780880e+00 2.434015200460809325e+00 2.158609688188175113e+00 2.026309422327031484e+00
6.666572707166789513e+00 6.643115184269500872e+00 6.626027999956818348e+00 6.652050025990853044e+00 6.752800287762305231e+00 6.958271497360030367e+00 7.299454746926752335e+00 7.805182325468877025e+00 8.498425152269888372e+00 9.395252312110610404e+00 1.050612600241007399e+01 1.183888870957291672e+01 1.339887018546730602e+01 1.511472270997303724e+01 1.455402459373293667e+01 1.254530925561428845e+01 1.089397940027312472e+01 9.470242471372554149e+00 8.264836058510944383e+00 7.247990303585140737e+00 6.400954056982925522e+00 5.653861066088182952e+00 4.889372694352228876e+00 4.058868195438940063e+00 3.245753430753367752e+00 2.559390004440171396e+00 2.059887607529724107e+00 1.766943326587437468e+00 1.675605831576898908e+00 1.753950164713160120e+00 1.921719301772803590e+00 2.043940038681743232e+00 2.024406458345247017e+00 1.900380961232027488e+00 1.742828414605337883e+00 1.569450680381493157e+00 1.378358029095693382e+00 1.188123653102856281e+00 1.030016493745115724e+00 9.280863547192836904e-01 8.960156584075669173e-01 9.388228411901380355e-01 1.047736203676336686e+00 1.197077924512214508e+00 1.354168232657180226e+00 1.487753068785977462e+00 1.557638662879622160e+00 1.525144767830614256e+00 1.400139950957917989e+00 1.239128818630383932e+00 1.098339341440773609e+00 1.017562645213729411e+00 1.023090863162295250e+00 1.124845173966594558e+00 1.315288136319939127e+00 1.582177866608379446e+00 1.929724878925625831e+00 2.381650538803839368e+00 2.937159132202825873e+00 3.419714841515290260e+00 3.385759932053165500e+00 2.913917849773422830e+00 2.453156098025253584e+00 2.165138925124011848e+00 2.075642735916179760e+00 2.173282135057018394e+00 2.417794594152887555e+00 2.737666040086978114e+00 3.066524109011130150e+00 3.409123909359614402e+00 3.832999809613767184e+00 4.393685073644380878e+00 5.038832343258405899e+00 5.319705805502938034e+00 4.793361344182120121e+00 4.043006028629445581e+00 3.417274684242606497e+00 2.961168639680956005e+00 2.667154182261352702e+00 2.523709486539157609e+00
8.379316972556019039e+00 8.335322766150969898e+00 8.290173910635299848e+00 8.291228872071215505e+00 8.372831775356790018e+00 8.563569325834222923e+00 8.892422919845625273e+00 9.386823132741522357e+00 1.006894536136596230e+01 1.095445244890260028e+01 1.205364967162091006e+01 1.337424617750691880e+01 1.492149200090495142e+01 1.567065062058400926e+01 1.329524908913794690e+01 1.129171441915051943e+01 9.656367005806000492e+00 8.247320821777748279e+00 7.056077736634922104e+00 6.069000492220023801e+00 5.281065396307393911e+00 4.654647380219120834e+00 4.109975699752254741e+00 3.546529658617746605e+00 2.942256272827378893e+00 2.384286666283014000e+00 1.967865788308120756e+00 1.742288411803379233e+00 1.718697513647896358e+00 1.873053938395525364e+00 2.113795998830134693e+00 2.250707755674667965e+00 2.163425103364481572e+00 1.980118377383480066e+00 1.846073605334364487e+00 1.782468028547825156e+00 1.734880929700004515e+00 1.651994350390307176e+00 1.539165115402415296e+00 1.439009453190049470e+00 1.392629918147680002e+00 1.428343824946249896e+00 1.557047444077301890e+00 1.763420496572042140e+00 1.999081107610372499e+00 2.178680016150469356e+00 2.195147614392244151e+00 2.009501569141889377e+00 1.709245369971924333e+00 1.407155939266292677e+00 1.169690060705889323e+00 1.029133701425529068e+00 9.992583821956806389e-01 1.076621982145418599e+00 1.243047165663380582e+00 1.481976414019669619e+00 1.800093192568979816e+00 2.224469032847355976e+00 2.753904849259338761e+00 3.230305596415099956e+00 3.287949879579532109e+00 2.965299352982750491e+00 2.634045041822254518e+00 2.452308777049292843e+00 2.452394007370529039e+00 2.632672914387079288e+00 2.967604414177195338e+00 3.396132056988335535e+00 3.835789272665209637e+00 4.256148540733342145e+00 4.716002868539248993e+00 5.287050729489656931e+00 5.927510087178223586e+00 6.182088133875094371e+00 5.623067922270053032e+00 4.849794501329579788e+00 4.201690351289254721e+00 3.723119869696713380e+00 3.410114764009993138e+00 3.255631959575772783e+00
1.060641381161481078e+01 1.046785440184822136e+01 1.031183407928226714e+01 1.023089780811280036e+01 1.026160656256930892e+01 1.042177554087045976e+01 1.073065040333766618e+01 1.120977613110710180e+01 1.187839976074282689e+01 1.275092040785813552e+01 1.383723299778911908e+01 1.514480059989471172e+01 1.667875256860483191e+01 1.494627687699701113e+01 1.223976649445625142e+01 1.027266331101116847e+01 8.653191347619539897e+00 7.259193974467205379e+00 6.082892637200977504e+00 5.117705683486274637e+00 4.361901850608543185e+00 3.796956008386100478e+00 3.379019915315570444e+00 3.025158688426884623e+00 2.650805635559372320e+00 2.262058520339596868e+00 1.949409467957085695e+00 1.793310654050198849e+00 1.825314387039014719e+00 2.019126470381436889e+00 2.239214644722984815e+00 2.240188439350529137e+00 1.998004184867561150e+00 1.751648516273714762e+00 1.647392001163218822e+00 1.702136373042289819e+00 1.851519134613536011e+00 1.971392264057826083e+00 1.967852659427762774e+00 1.876238819531781843e+00 1.795141554550188090e+00 1.797908084432300768e+00 1.922350053125196467e+00 2.174808669174666420e+00 2.513951156718540858e+00 2.797921029777441504e+00 2.780369400584607575e+00 2.414299731934988813e+00 1.926933375642349233e+00 1.486535748367831644e+00 1.157397053889322791e+00 9.633088309318402764e-01 9.104553644538206925e-01 9.892940824471487815e-01 1.175956074311070410e+00 1.445070277589053376e+00 1.790938141669265349e+00 2.227620990817708702e+00 2.729861129557821897e+00 3.094097508218947468e+00 3.037885227435470625e+00 2.743403629077782568e+00 2.516684841394283723e+00 2.460960127916866469e+00 2.591888609151396849e+00 2.904768404747567700e+00 3.383701186058132748e+00 3.987334620751266101e+00 4.632485877664166196e+00 5.232775293506314540e+00 5.796553337858572519e+00 6.409968378820071422e+00 7.057264638935219381e+00 7.287403356377986086e+00 6.692289062379593645e+00 5.893483998090328413e+00 5.221247273067479711e+00 4.719503990542889937e+00 4.387707634089213826e+00 4.222622356741034366e+00
1.760560378086172406e+01 1.662725378910725382e+01 1.569820552598490693e+01 1.499367844891628465e+01 1.452425586305296079e+01 1.428978009187563103e+01 1.428978009187563103e+01 1.452425586305296079e+01 1.499367844891628110e+01 1.569893454618774697e+01 1.664122899094448726e+01 1.782196647559115021e+01 1.924263449180714147e+01 1.410035941612375510e+01 1.142047217896865519e+01 9.488729492756579731e+00 7.884550201671128633e+00 6.505499370637622292e+00 5.344491949383961327e+00 4.397972475336004550e+00 3.664882033228405334e+00 3.136123613274666155e+00 2.789239819234001772e+00 2.572554560475534657e+00 2.400793046680721687e+00 2.209807108210082305e+00 2.031508259887083057e+00 1.953669005208407583e+00 2.028865316075314951e+00 2.218673063156348491e+00 2.323426854841219580e+00 2.119407721209217499e+00 1.751170045513259055e+00 1.471179589358236228e+00 1.379411511614012653e+00 1.484632137024931353e+00 1.734955752578457577e+00 1.990584529537549940e+00 2.073086713985741625e+00 1.980645504207970475e+00 1.866725930527397992e+00 1.844257155594874575e+00 1.964668718962442995e+00 2.248764507726257023e+00 2.681434157264806828e+00 3.128291694328542150e+00 3.191746094364550146e+00 2.712737643704610235e+00 2.088458409061775711e+00 1.554636918177845217e+00 1.169986866554282301e+00 9.478499272837481726e-01 8.875496421050215190e-01 9.773035021843270442e-01 1.194236458300448334e+00 1.511090922003955228e+00 1.910459877125592953e+00 2.383071824697434948e+00 2.853175795429123696e+00 3.046452605529296420e+00 2.815586886934152488e+00 2.480489829012135772e+00 2.280918003696125851e+00 2.278085528931253378e+00 2.477704179051407607e+00 2.874283921173912404e+00 3.459742672849049683e+00 4.218692461630087820e+00 5.110281815188717047e+00 6.043837369930781023e+00 6.909810567321567731e+00 7.700947705073851068e+00 8.411716732452568124e+00 8.634892807493624645e+00 7.999602396902815826e+00 7.172897898729633681e+00 6.475358043915779405e+00 5.950432311317847223e+00 5.600601356311791790e+00 5.425628006813891346e+00
6.558450982667537232e+00 6.558450982667537232e+00 6.558450982667537232e+00 6.558450982667537232e+00 6.558450982667537232e+00 6.558450982667537232e+00 6.558450982667537232e+00 6.558450982667537232e+00 6.558450982667537232e+00 6.558450982667537232e+00 6.558450982667537232e+00 6.558450982667537232e+00 6.558450982667537232e+00 1.347646897813748268e+01 1.084098292198462588e+01 8.940882745362152662e+00 7.351005344569276900e+00 5.986350738689196760e+00 4.840521332140486521e+00 3.911176860832604518e+00 3.197240127980787605e+00 2.693931547289178496e+00 2.389812259524237703e+00 2.256250562916658708e+00 2.233033866153139257e+00 2.236312830168543542e+00 2.225340398026247613e+00 2.247348667684551771e+00 2.355390776454740376e+00 2.481008206255097548e+00 2.382822866007415996e+00 1.986582029172623720e+00 1.550328219280444841e+00 1.261818959780502070e+00 1.177048269011798709e+00 1.295087203708941814e+00 1.564103922872483565e+00 1.838063292047060315e+00 1.922440515125924065e+00 1.823491491793422625e+00 1.714147925421720231e+00 1.708031615247342927e+00 1.851456273990894630e+00 2.166720671737085269e+00 2.654692922469799043e+00 3.218176053435620076e+00 3.413122668476688659e+00 2.914148616564787631e+00 2.227598181112160347e+00 1.657286857462569429e+00 1.257446076655988065e+00 1.031232859706118887e+00 9.715104617052539027e-01 1.065795541278788505e+00 1.297212825684621151e+00 1.647593132906827407e+00 2.100831415642886668e+00 2.626046423063890245e+00 3.074694585308328953e+00 3.101259944726965756e+00 2.728236924567934096e+00 2.347940640365635545e+00 2.139278025835213981e+00 2.137460359125093134e+00 2.343193937002979510e+00 2.751780482442761411e+00 3.359591424956196448e+00 4.164565691326714614e+00 5.161432406630755310e+00 6.327863136229922247e+00 7.596153079824318866e+00 8.856013921219581420e+00 9.882966821026933246e+00 1.022362316073195032e+01 9.543668219430120558e+00 8.687185740996717698e+00 7.963896664581092466e+00 7.416478983953648907e+00 7.049840152852382857e+00 6.865895484086589562e+00
6.558450982667537232e+00 6.558450982667537232e+00 6.558450982667537232e+00 6.558450982667537232e+00 6.558450982667537232e+00 6.558450982667537232e+00 6.558450982667537232e+00 6.558450982667537232e+00 6.558450982667537232e+00 6.558450982667537232e+00 6.558450982667537232e+00 6.558450982667537232e+00 6.558450982667537232e+00 1.310146897813748268e+01 1.050291091848626124e+01 8.630384731895091477e+00 7.053517148804662185e+00 5.702324438195688572e+00 4.571102993951132731e+00 3.657961563055838639e+00 2.961630482274671294e+00 2.479159259264346105e+00 2.204371922199300116e+00 2.121948630233038813e+00 2.195744402121398764e+00 2.357308897409616577e+00 2.526550264035321902e+00 2.673838910201816077e+00 2.794826194660128493e+00 2.760361499386434048e+00 2.399949135349817908e+00 1.866145555950463830e+00 1.406379692004545490e+00 1.126058912111066235e+00 1.051499395413603821e+00 1.174925632514220553e+00 1.441743282536162241e+00 1.704062066859847846e+00 1.778186179425947699e+00 1.688617590672233604e+00 1.607141980304795936e+00 1.637863719773537952e+00 1.819561854140733459e+00 2.170994615272672235e+00 2.695713091931441596e+00 3.306462322602115478e+00 3.540830934865550006e+00 3.030814969559482819e+00 2.337999913986855915e+00 1.779603305562240223e+00 1.399235784067073496e+00 1.189276763471418974e+00 1.134605435365184434e+00 1.221306835691652992e+00 1.441215918357734438e+00 1.793330541802298228e+00 2.277151055451312800e+00 2.858048466822200595e+00 3.325225659774943665e+00 3.255383196183700534e+00 2.795044540543518252e+00 2.377714834646408093e+00 2.148078828415279418e+00 2.128434678064959229e+00 2.317628065573035911e+00 2.712198834690227045e+00 3.310698280675666183e+00 4.114603221077157258e+00 5.127170959150507912e+00 6.350211223251598369e+00 7.776248438920269734e+00 9.402427302894192707e+00 1.105808139334412488e+01 1.206050687748231454e+01 1.132427557709860722e+01 1.043599061342071721e+01 9.687217998106365968e+00 9.118614259756167684e+00 8.736734155947114999e+00 8.544851089830338253e+00
6.558450982667537232e+00 6.558450982667537232e+00 6.558450982667537232e+00 6.558450982667537232e+00 6.558450982667537232e+00 6.558450982667537232e+00 6.558450982667537232e+00 6.558450982667537232e+00 6.558450982667537232e+00 6.558450982667537232e+00 6.558450982667537232e+00 6.558450982667537232e+00 6.558450982667537232e+00 1.297646897813748268e+01 1.040764581738791250e+01 8.558669168029162222e+00 6.993340979707070915e+00 5.654392478380948717e+00 4.536821021361525652e+00 3.638908518946717408e+00 2.959197204365853651e+00 2.495423640685089595e+00 2.243750741343820465e+00 2.195694377342942261e+00 2.330848108267421281e+00 2.603660486339556712e+00 2.931908308165429133e+00 3.206665429511826204e+00 3.279076021699186327e+00 2.970337471245734662e+00 2.371555553164721886e+00 1.767105031099752921e+00 1.309555781731326363e+00 1.045161871792320341e+00 9.840952284165567221e-01 1.116131895025954890e+00 1.389590681220063573e+00 1.665066277183189669e+00 1.765981581453480942e+00 1.710828720088525046e+00 1.667086343720310282e+00 1.739173418043257868e+00 1.963535861581163999e+00 2.354749575636148506e+00 2.910983099098938709e+00 3.520910453386473904e+00 3.664600422020491521e+00 3.090731297585243453e+00 2.410009132749461713e+00 1.887109132234186859e+00 1.546560077463993821e+00 1.368662920292855745e+00 1.327077090476976196e+00 1.403718429632441200e+00 1.599376284551212279e+00 1.931747485062142999e+00 2.418947129014707542e+00 3.036664285178403588e+00 3.550263627686707224e+00 3.456079590229645504e+00 2.945279053856207696e+00 2.494537683298130304e+00 2.239274771393798602e+00 2.197630955970232947e+00 2.369089235472898736e+00 2.751859016227417243e+00 3.345583323475008086e+00 4.151934489778110304e+00 5.174275015242201903e+00 6.417023158557768170e+00 7.884953651464481794e+00 9.616378480272373963e+00 1.170531317178233621e+01 1.546275782004259725e+01 1.408437649185705709e+01 1.293387553162956394e+01 1.201435946050433046e+01 1.132535622152457222e+01 1.086637137339450376e+01 1.063699500232772976e+01
6.558450982667537232e+00 6.558450982667537232e+00 6.558450982667537232e+00 6.558450982667537232e+00 6.558450982667537232e+00 6.558450982667537232e+00 6.558450982667537232e+00 6.558450982667537232e+00 6.558450982667537232e+00 6.558450982667537232e+00 6.558450982667537232e+00 6.558450982667537232e+00 6.558450982667537232e+00 1.310146897813748268e+01 1.055643176795612703e+01 8.727227673958964260e+00 7.171907486184704084e+00 5.843818008440297973e+00 4.738653566023206309e+00 3.854812397107046706e+00 3.190729757589529925e+00 2.744362604948381801e+00 2.512818744819860228e+00 2.490837669184323033e+00 2.666643426464919031e+00 3.011497214629144992e+00 3.452205766162716571e+00 3.798366518029446581e+00 3.691933108966431121e+00 3.077197243911772517e+00 2.340143311686635030e+00 1.715270496927683297e+00 1.269999328965138119e+00 1.021653940998895393e+00 9.738672967701980099e-01 1.117911739099923807e+00 1.411772285186408737e+00 1.735317138569595130e+00 1.911531771591494788e+00 1.921609083113221317e+00 1.924710280964230691e+00 2.039010232461158978e+00 2.306665808212216007e+00 2.739735458526631362e+00 3.324863901247610443e+00 3.891064160797800042e+00 3.840063315058905857e+00 3.166440604647100088e+00 2.490027917945564440e+00 1.996414436112736723e+00 1.692569706757421244e+00 1.550415151159533877e+00 1.533013613282676602e+00 1.614609547522611877e+00 1.799383025558697113e+00 2.117442688104226534e+00 2.599112518847444875e+00 3.224844088730801417e+00 3.735206987318242966e+00 3.583132592235134695e+00 3.022753285032415249e+00 2.544086572156682990e+00 2.269977820857754125e+00 2.216500287917497758e+00 2.384462974884574038e+00 2.773317772176170593e+00 3.382802850683834350e+00 4.213353805514330475e+00 5.266089066302757971e+00 6.542735095264401224e+00 8.045471965310508011e+00 9.808938547438053490e+00 1.208936507124622040e+01 6.558450982667537232e+00 6.558450982667537232e+00 6.558450982667537232e+00 6.558450982667537232e+00 6.558450982667537232e+00 6.558450982667537232e+00 6.558450982667537232e+00
6.558450982667537232e+00 6.558450982667537232e+00 6.558450982667537232e+00 6.558450982667537232e+00 6.558450982667537232e+00 6.558450982667537232e+00 6.558450982667537232e+00 6.558450982667537232e+00 6.558450982667537232e+00 6.558450982667537232e+00 6.558450982667537232e+00 6.558450982667537232e+00 6.558450982667537232e+00 1.347646897813748268e+01 1.095035629836863578e+01 9.137516121451735529e+00 7.590708070481039016e+00 6.272035461744941642e+00 5.177867863014558480e+00 4.306747181111663991e+00 3.657110385720855561e+00 3.226999170644909043e+00 3.013867562516150400e+00 3.013818228329913751e+00 3.219075068801341644e+00 3.608205678941427408e+00 4.097831739050377564e+00 4.359845040022065632e+00 3.926663421992191871e+00 3.111317625852066726e+00 2.339643480487154648e+00 1.729518480429227623e+00 1.305493844492705335e+00 1.075079149790116873e+00 1.041285949670111677e+00 1.199606826313029728e+00 1.521449483236356315e+00 1.914398044174120628e+00 2.207146474164780159e+00 2.319760934413420017e+00 2.384139253816087489e+00 2.542144293807080402e+00 2.852069254991345559e+00 3.327142151593843522e+00 3.936065544990956511e+00 4.408232878658591147e+00 4.106874840569101792e+00 3.334634438278481383e+00 2.648181565610361332e+00 2.162739345164727212e+00 1.875576373337938918e+00 1.758267426333713246e+00 1.771039244608971330e+00 1.880652961260441458e+00 2.084401277465463664e+00 2.411850771670902560e+00 2.895041047882827456e+00 3.497352155322104750e+00 3.878750606249621313e+00 3.555036777165440753e+00 2.943830475843398631e+00 2.458453437542569731e+00 2.186413606362968665e+00 2.140297230954363528e+00 2.322157487346949267e+00 2.732661562286956780e+00 3.372096035867443220e+00 4.240632844989175254e+00 5.338363648438427589e+00 6.665382250489379601e+00 8.221748382630888585e+00 1.004759683233656986e+01 1.271517461701760254e+01 6.558450982667537232e+00 6.558450982667537232e+00 6.558450982667537232e+00 6.558450982667537232e+00 6.558450982667537232e+00 6.558450982667537232e+00 6.558450982667537232e+00
6.558450982667537232e+00 6.558450982667537232e+00 6.558450982667537232e+00 6.558450982667537232e+00 6.558450982667537232e+00 6.558450982667537232e+00 6.558450982667537232e+00 6.558450982667537232e+00 6.558450982667537232e+00 6.558450982667537232e+00 6.558450982667537232e+00 6.558450982667537232e+00 6.558450982667537232e+00 1.410146897813748268e+01 1.159034687982569167e+01 9.790888163755351314e+00 8.251200561129152788e+00 6.940536500320956037e+00 5.855900306856398174e+00 4.996023519687899039e+00 4.359449448112108882e+00 3.944317973682494483e+00 3.748229698622171924e+00 3.767611098128387681e+00 3.995004027160472759e+00 4.400151494201111291e+00 4.814033718449543642e+00 4.693701656555514745e+00 3.924287428093109042e+00 3.067289669557222709e+00 2.344211285980723147e+00 1.790511905333165288e+00 1.413001670108354091e+00 1.216952865466154776e+00 1.207846564623977770e+00 1.387164375208758571e+00 1.740384910150321929e+00 2.205916892962310527e+00 2.636355634734091069e+00 2.891657447397232517e+00 3.041189760210201598e+00 3.247996622009786449e+00 3.598765129292257114e+00 4.113791874882764432e+00 4.734803335710406458e+00 5.045455971944260654e+00 4.474924661036506990e+00 3.612837110709911315e+00 2.897061112495919133e+00 2.392107127572927538e+00 2.092666773648918621e+00 1.977648886127809646e+00 2.015854732656851667e+00 2.174410821671251881e+00 2.436737319808838009e+00 2.813022719050014331e+00 3.314966455036220339e+00 3.841273533124489603e+00 3.943825447850159094e+00 3.428684950047841795e+00 2.809985890277360454e+00 2.349989070616096853e+00 2.101891502727958994e+00 2.077477813677852225e+00 2.281276069699426756e+00 2.715945254005941223e+00 3.383212086435438692e+00 4.284248136704356114e+00 5.419789208682288972e+00 6.790316203447471111e+00 8.395550992647955013e+00 1.029249061732567228e+01 1.359017461701760254e+01 6.558450982667537232e+00 6.558450982667537232e+00 6.558450982667537232e+00 6.558450982667537232e+00 6.558450982667537232e+00 6.558450982667537232e+00 6.558450982667537232e+00
6.558450982667537232e+00 6.558450982667537232e+00 6.558450982667537232e+00 6.558450982667537232e+00 6.558450982667537232e+00 6.558450982667537232e+00 6.558450982667537232e+00 6.558450982667537232e+00 6.558450982667537232e+00 6.558450982667537232e+00 6.558450982667537232e+00 6.558450982667537232e+00 6.558450982667537232e+00 1.497646897813748268e+01 1.247717922733428608e+01 1.068855575446148620e+01 9.154741989193581730e+00 7.850776523064350698e+00 6.774242655273258862e+00 5.924097491847287955e+00 5.299072921629875310e+00 4.897471842210386228e+00 4.717024879477925481e+00 4.753092231378840182e+00 4.990566516828160104e+00 5.335924919687322188e+00 5.358366778644008122e+00 4.652855453907672967e+00 3.728570939377817695e+00 2.926675423471031934e+00 2.300290520825836182e+00 1.846112484804180554e+00 1.557210386072799935e+00 1.432335316957200178e+00 1.476270927171363212e+00 1.695466528582024068e+00 2.088166924315871142e+00 2.621399323692347849e+00 3.187267365935824159e+00 3.617213875778404031e+00 3.886712936035859656e+00 4.154358538500638076e+00 4.545700250063802628e+00 5.095718638190412264e+00 5.698451596400015973e+00 5.733715774346958227e+00 4.882032570409368333e+00 3.924515531513655731e+00 3.151551837408298695e+00 2.594643929296776008e+00 2.250669801465498665e+00 2.109593376607552528e+00 2.155790667267506677e+00 2.368338679727536089e+00 2.724477472320742777e+00 3.201518237576578940e+00 3.739691029977301184e+00 4.079067054128774572e+00 3.836789764455833307e+00 3.253156590609346921e+00 2.705888510096766453e+00 2.317266938301063561e+00 2.121800809839388791e+00 2.135747082352011716e+00 2.369326640742372092e+00 2.829306610588716353e+00 3.520159883629947473e+00 4.444917521363077384e+00 5.605681550802056989e+00 7.004407312499527194e+00 8.640891240390629946e+00 1.059636270712847050e+01 1.471517461701760254e+01 6.558450982667537232e+00 6.558450982667537232e+00 6.558450982667537232e+00 6.558450982667537232e+00 6.558450982667537232e+00 6.558450982667537232e+00 6.558450982667537232e+00
6.558450982667537232e+00 6.558450982667537232e+00 6.558450982667537232e+00 6.558450982667537232e+00 6.558450982667537232e+00 6.558450982667537232e+00 6.558450982667537232e+00 6.558450982667537232e+00 6.558450982667537232e+00 6.558450982667537232e+00 6.558450982667537232e+00 6.558450982667537232e+00 6.558450982667537232e+00 1.610146897813748623e+01 1.361149223402518871e+01 1.183157222004962605e+01 1.030254842688088246e+01 9.004108375005952070e+00 7.934348984701180996e+00 7.092471281794498594e+00 6.477448992488699986e+00 6.087811685807743345e+00 5.921416259646349545e+00 5.966704220998451547e+00 6.165417414078003588e+00 6.187111632417508389e+00 5.484779863815397505e+00 4.436479996290255912e+00 3.496575761745976507e+00 2.757182950856819303e+00 2.220352326772527363e+00 1.872899894064403270e+00 1.698704089932544292e+00 1.684105986975481528e+00 1.822694978555343681e+00 2.116530602518690074e+00 2.570049273295769154e+00 3.172390377818921081e+00 3.858761617813403433e+00 4.475129843839695809e+00 4.905923140208606981e+00 5.257061689690551987e+00 5.692249759183660274e+00 6.266253818477416360e+00 6.759001459412669277e+00 6.325807251862091363e+00 5.203629762780597190e+00 4.148373144206686902e+00 3.304018737098523673e+00 2.683028259262297155e+00 2.284726367541704661e+00 2.106121968436418967e+00 2.142017756956338559e+00 2.383808696012756911e+00 2.815344689351316987e+00 3.390843532988487397e+00 3.923169706573531812e+00 3.966057786621803416e+00 3.508355938209600566e+00 2.989829074645403040e+00 2.587603422705850420e+00 2.334754116489929032e+00 2.245010422683229478e+00 2.334909644378011961e+00 2.621643324184294244e+00 3.119514353749647029e+00 3.838868048825961665e+00 4.786723429649693884e+00 5.967794364902108128e+00 7.387153936606608795e+00 9.042827881088498998e+00 1.104582562869478934e+01 1.609017461701760610e+01 6.558450982667537232e+00 6.558450982667537232e+00 6.558450982667537232e+00 6.558450982667537232e+00 6.558450982667537232e+00 6.558450982667537232e+00 6.558450982667537232e+00
6.558450982667537232e+00 6.558450982667537232e+00 6.558450982667537232e+00 6.558450982667537232e+00 6.558450982667537232e+00 6.558450982667537232e+00 6.558450982667537232e+00 6.558450982667537232e+00 6.558450982667537232e+00 6.558450982667537232e+00 6.558450982667537232e+00 6.558450982667537232e+00 6.558450982667537232e+00 1.747646897813748623e+01 1.499380576834257894e+01 1.322083180304097993e+01 1.169567753082208839e+01 1.040174302760410541e+01 9.337569895696510969e+00 8.502601596832867870e+00 7.896076990482434610e+00 7.516631604659721688e+00 7.360844436811724734e+00 7.376064174092586967e+00 7.311602408379297202e+00 6.582316267799789955e+00 5.392429092365517818e+00 4.271742460576717804e+00 3.356673202698935654e+00 2.663207130544815726e+00 2.187572225351580357e+00 1.920146604441477223e+00 1.846786061630812270e+00 1.949781884367435936e+00 2.211237502135908528e+00 2.618709107490580834e+00 3.168433385417344539e+00 3.857642681140994512e+00 4.655421643030901890e+00 5.450268649588196013e+00 6.079134635751103133e+00 6.549191243287168618e+00 7.037888181550290057e+00 7.603518208108230425e+00 7.738392756789242100e+00 6.714149180909554815e+00 5.412819694395473391e+00 4.289920493782240385e+00 3.394071578408098588e+00 2.728632380832696214e+00 2.293121285829535339e+00 2.086401694036123189e+00 2.106621254217134975e+00 2.350266336085475416e+00 2.804953401235135146e+00 3.403379487104054135e+00 3.826881530004612841e+00 3.611517004385852658e+00 3.085724009994176953e+00 2.650586779555606398e+00 2.391127456373901339e+00 2.304288526144095073e+00 2.377184703311090885e+00 2.605622840201935020e+00 2.997964226142752153e+00 3.570765745743006647e+00 4.341802719858730342e+00 5.325725285751531146e+00 6.533112266917054711e+00 7.977770307316845333e+00 9.649494233747990535e+00 1.169958237497072773e+01 1.771517461701760610e+01 6.558450982667537232e+00 6.558450982667537232e+00 6.558450982667537232e+00 6.558450982667537232e+00 6.558450982667537232e+00 6.558450982667537232e+00 6.558450982667537232e+00
6.558450982667537232e+00 6.558450982667537232e+00 6.558450982667537232e+00 6.558450982667537232e+00 6.558450982667537232e+00 6.558450982667537232e+00 6.558450982667537232e+00 6.558450982667537232e+00 6.558450982667537232e+00 6.558450982667537232e+00 6.558450982667537232e+00 6.558450982667537232e+00 6.558450982667537232e+00 1.910146897813748623e+01 1.662453883630216822e+01 1.485707975585508578e+01 1.333502772339315356e+01 1.204473277660777342e+01 1.098511363887488557e+01 1.015583908881073683e+01 9.556412111587842872e+00 9.182765034374732238e+00 9.004539142404208718e+00 8.733342644353339068e+00 7.864877311737881627e+00 6.546734668482880437e+00 5.272026711075326944e+00 4.190153193967326217e+00 3.325468823373949334e+00 2.681764768090381779e+00 2.258240399548455457e+00 2.051062700631291591e+00 2.052754303267029456e+00 2.251192464073621835e+00 2.629241354056766511e+00 3.166701790418297691e+00 3.845463328622400923e+00 4.653290868962095317e+00 5.572357834422135170e+00 6.534977267684539015e+00 7.387251850392821950e+00 8.027271138210046786e+00 8.594295468543840855e+00 9.048703675011477543e+00 8.460713767978184308e+00 7.021661792482312592e+00 5.643309360385426743e+00 4.486659535493995321e+00 3.563242654488959715e+00 2.873153056260964178e+00 2.415648123282828408e+00 2.189952688154374272e+00 2.195066080955378141e+00 2.428615568149311343e+00 2.875699901383654833e+00 3.436587913426141228e+00 3.688482020170241071e+00 3.294374634490456089e+00 2.743760362580751178e+00 2.352457379611379906e+00 2.174652506042651368e+00 2.206381726851969205e+00 2.431329699680635059e+00 2.830084194631997008e+00 3.387338145327149164e+00 4.099252150521021321e+00 4.975289689926789549e+00 6.032937714463376011e+00 7.290669668524611069e+00 8.786632041521198033e+00 1.047956435285701815e+01 1.258538430765396399e+01 1.959017461701760610e+01 6.558450982667537232e+00 6.558450982667537232e+00 6.558450982667537232e+00 6.558450982667537232e+00 6.558450982667537232e+00 6.558450982667537232e+00 6.558450982667537232e+00
6.558450982667537232e+00 6.558450982667537232e+00 6.558450982667537232e+00 6.558450982667537232e+00 6.558450982667537232e+00 6.558450982667537232e+00 6.558450982667537232e+00 6.558450982667537232e+00 6.558450982667537232e+00 6.558450982667537232e+00 6.558450982667537232e+00 6.558450982667537232e+00 6.558450982667537232e+00 2.097646897813748623e+01 1.851998955847007622e+01 1.677271997643046220e+01 1.526225680558655640e+01 1.398577821599567628e+01 1.294379280205683713e+01 1.213712877716262284e+01 1.156681086598100450e+01 1.117352924756529831e+01 1.053388567964236699e+01 9.181433009249488464e+00 7.653570626948440037e+00 6.255736468866416544e+00 5.057336214144328324e+00 4.070092701230574761e+00 3.295850262877220160e+00 2.735214241554526637e+00 2.388295308636553926e+00 2.254299982797046908e+00 2.330761299947273102e+00 2.612393284021109707e+00 3.089570306324780802e+00 3.746940881897028675e+00 4.563697809552262896e+00 5.516960248107427134e+00 6.583658522213699626e+00 7.722750822524194092e+00 8.827999064751331559e+00 9.719540006241338403e+00 1.041670455926407612e+01 1.044032407986273725e+01 9.033310866672010775e+00 7.429962099496027150e+00 6.022338837150634561e+00 4.847476317128439405e+00 3.906912476532514944e+00 3.199965009710577846e+00 2.725940023924277256e+00 2.484353073046193572e+00 2.474530104500274774e+00 2.693872552639366091e+00 3.120840075771251776e+00 3.611637591811316383e+00 3.671201937424470430e+00 3.147878940084829935e+00 2.579556532580948414e+00 2.204193666181996747e+00 2.060065952925381083e+00 2.147485737840998610e+00 2.458353386546274777e+00 2.979367692618211549e+00 3.692478309623226096e+00 4.577885406686881709e+00 5.620692150944226029e+00 6.818014751750453684e+00 8.180895007625501592e+00 9.804889747420897805e+00 1.153820222054250166e+01 1.371664578690647218e+01 6.558450982667537232e+00 6.558450982667537232e+00 6.558450982667537232e+00 6.558450982667537232e+00 6.558450982667537232e+00 6.558450982667537232e+00 6.558450982667537232e+00 6.558450982667537232e+00
6.558450982667537232e+00 6.558450982667537232e+00 6.558450982667537232e+00 6.558450982667537232e+00 6.558450982667537232e+00 6.558450982667537232e+00 6.558450982667537232e+00 6.558450982667537232e+00 6.558450982667537232e+00 6.558450982667537232e+00 6.558450982667537232e+00 6.558450982667537232e+00 6.558450982667537232e+00 6.558450982667537232e+00 6.558450982667537232e+00 6.558450982667537232e+00 6.558450982667537232e+00 6.558450982667537232e+00 6.558450982667537232e+00 6.558450982667537232e+00 6.558450982667537232e+00 1.332546048932671567e+01 1.059552013918813174e+01 8.741793999251871838e+00 7.165224588164257113e+00 5.818836662008287419e+00 4.697660020333458419e+00 3.800181402806135367e+00 3.124442681120257248e+00 2.667996003714073083e+00 2.427926936843828543e+00 2.400927140362774992e+00 2.583306388384151830e+00 2.970738624727474075e+00 3.557456711128192950e+00 4.334664320162474382e+00 5.288388972527634735e+00 6.398152023180511350e+00 7.638925297778573764e+00 8.993362035480913619e+00 1.041242401687980390e+01 1.171744525025554040e+01 1.261510109280218828e+01 1.157381118969680855e+01 9.681072622548750672e+00 8.029613785881689836e+00 6.606184005430421280e+00 5.416748922198909355e+00 4.460971662225535539e+00 3.738235503139847538e+00 3.248153083539673247e+00 2.990651551340246073e+00 2.965257517972013090e+00 3.168455507248271630e+00 3.568358587462146403e+00 3.965912222006544141e+00 3.832075913569763514e+00 3.213025749907863826e+00 2.630445424562559253e+00 2.259553575873006537e+00 2.127500437827269053e+00 2.236186749980618060e+00 2.582653451496366159e+00 3.161190220987041499e+00 3.962545839064709696e+00 4.972971555048840031e+00 6.174318312035467216e+00 7.547083060040186808e+00 9.078314464336493472e+00 1.099534195426067384e+01 1.281952322530651500e+01 1.509164578690647218e+01 6.558450982667537232e+00 6.558450982667537232e+00 6.558450982667537232e+00 6.558450982667537232e+00 6.558450982667537232e+00 6.558450982667537232e+00 6.558450982667537232e+00 6.558450982667537232e+00
6.558450982667537232e+00 6.558450982667537232e+00 6.558450982667537232e+00 6.558450982667537232e+00 6.558450982667537232e+00 6.558450982667537232e+00 6.558450982667537232e+00 6.558450982667537232e+00 6.558450982667537232e+00 6.558450982667537232e+00 6.558450982667537232e+00 6.558450982667537232e+00 6.558450982667537232e+00 6.558450982667537232e+00 6.558450982667537232e+00 6.558450982667537232e+00 6.558450982667537232e+00 6.558450982667537232e+00 6.558450982667537232e+00 6.558450982667537232e+00 6.558450982667537232e+00 1.287842176115883674e+01 1.009815898127603262e+01 8.291800542893863479e+00 6.734969523126171254e+00 5.412698380667752218e+00 4.324293451004976419e+00 3.469810230367752268e+00 2.848824746040762079e+00 2.460218877349525712e+00 2.301969890348011916e+00 2.370958467475439591e+00 2.662815943202943458e+00 3.171824652264866984e+00 3.890823756574853576e+00 4.810915119307818344e+00 5.920555918968666731e+00 7.203709557480685532e+00 8.639668672699233554e+00 1.027885485582055836e+01 1.201261113745905362e+01 1.395549014655398068e+01 1.536820044841116939e+01 1.258369101161731862e+01 1.050719681859700216e+01 8.840164486240777109e+00 7.405384905209405844e+00 6.202520872173394650e+00 5.231557213826473429e+00 4.492553418244131791e+00 3.985794333043333637e+00 3.711830870971311924e+00 3.670329236457110511e+00 3.856190305402659391e+00 4.222856585440908361e+00 4.506837518510405260e+00 4.191397214707034635e+00 3.502384285840584255e+00 2.908967706554001609e+00 2.538707673738027637e+00 2.410811934162232717e+00 2.527241922574308575e+00 2.887004282254878262e+00 3.487862491976361667e+00 4.326023910470535583e+00 5.395407381443789063e+00 6.686598418354375184e+00 8.185911780980617891e+00 9.877485013715173068e+00 1.228524847956230559e+01 1.432104678970063816e+01 1.671664578690647218e+01 6.558450982667537232e+00 6.558450982667537232e+00 6.558450982667537232e+00 6.558450982667537232e+00 6.558450982667537232e+00 6.558450982667537232e+00 6.558450982667537232e+00 6.558450982667537232e+00
6.558450982667537232e+00 6.558450982667537232e+00 6.558450982667537232e+00 6.558450982667537232e+00 6.558450982667537232e+00 6.558450982667537232e+00 6.558450982667537232e+00 6.558450982667537232e+00 6.558450982667537232e+00 6.558450982667537232e+00 6.558450982667537232e+00 6.558450982667537232e+00 6.558450982667537232e+00 6.558450982667537232e+00 6.558450982667537232e+00 6.558450982667537232e+00 6.558450982667537232e+00 6.558450982667537232e+00 6.558450982667537232e+00 6.558450982667537232e+00 6.558450982667537232e+00 1.266793570959696069e+01 9.828471828873599492e+00 8.032309878950616877e+00 6.477749450480910554e+00 5.159824822105669284e+00 4.079345616725980506e+00 3.237281407619576612e+00 2.634365428950399490e+00 2.270959568513553961e+00 2.146915664833890958e+00 2.261418059752916321e+00 2.612789679387059749e+00 3.198244590112079067e+00 4.013570765240789484e+00 5.052715773701940805e+00 6.307193370261749976e+00 7.765085355745839024e+00 9.413841294394305947e+00 1.156873829390762864e+01 1.361645521464949482e+01 1.586300125945543371e+01 1.563961831221317667e+01 1.324804851915610726e+01 1.130767089173788165e+01 9.714544275702582610e+00 8.323528270677691410e+00 7.142557224854485298e+00 6.178595573488749437e+00 5.437077927204519767e+00 4.922203105641603571e+00 4.637254734790019484e+00 4.583156937734951697e+00 4.753185300065968732e+00 5.081508233628298399e+00 5.235906850366294663e+00 4.759878567429549179e+00 4.020571168911661886e+00 3.419210505514008958e+00 3.048478891686091430e+00 2.922029289285553944e+00 3.041460746055022923e+00 3.406421634448303593e+00 4.015932104428728167e+00 4.868340290568323070e+00 5.961057725131205132e+00 7.290064830036502741e+00 8.849176515698719214e+00 1.063122761246136605e+01 1.357458435371082928e+01 1.603619409803715357e+01 1.859164578690647218e+01 6.558450982667537232e+00 6.558450982667537232e+00 6.558450982667537232e+00 6.558450982667537232e+00 6.558450982667537232e+00 6.558450982667537232e+00 6.558450982667537232e+00 6.558450982667537232e+00
6.558450982667537232e+00 6.558450982667537232e+00 6.558450982667537232e+00 6.558450982667537232e+00 6.558450982667537232e+00 6.558450982667537232e+00 6.558450982667537232e+00 6.558450982667537232e+00 6.558450982667537232e+00 6.558450982667537232e+00 6.558450982667537232e+00 6.558450982667537232e+00 6.558450982667537232e+00 6.558450982667537232e+00 6.558450982667537232e+00 6.558450982667537232e+00 6.558450982667537232e+00 6.558450982667537232e+00 6.558450982667537232e+00 6.558450982667537232e+00 6.558450982667537232e+00 1.269290450542886006e+01 9.784008550647168789e+00 7.986460003413970554e+00 6.428481512930190434e+00 5.108269255081225424e+00 4.027079382961908038e+00 3.186172201168989915e+00 2.586654778953271006e+00 2.229405521116404998e+00 2.115012442488300337e+00 2.243714866518129014e+00 2.615336437903003741e+00 3.229196960386243376e+00 4.083992114303551801e+00 5.177635797932797601e+00 6.507074496497690319e+00 8.068113919768229891e+00 9.862369886035377675e+00 1.282956038826912959e+01 1.553832498100958404e+01 1.636425890149896034e+01 1.423140811158473085e+01 1.247612889081026921e+01 1.094158414465734097e+01 9.638844588452112561e+00 8.528630725363782972e+00 7.598654977565416857e+00 6.841048801523037071e+00 6.255378351266926984e+00 5.848921702934834599e+00 5.633800053645810380e+00 5.620840975286672148e+00 5.809268606600131335e+00 6.116418791955545942e+00 6.148196315852214155e+00 5.543914804280255737e+00 4.769711434477958534e+00 4.162670224456082479e+00 3.791264335728516954e+00 3.665374523187423961e+00 3.786232005071006768e+00 4.153706162777236699e+00 4.767311403851820728e+00 5.626267386084681021e+00 6.729476033722733064e+00 8.075446944324468745e+00 9.662205344693859388e+00 1.148927618902255077e+01 1.492960667494941518e+01 1.850781592141089149e+01 6.558450982667537232e+00 6.558450982667537232e+00 6.558450982667537232e+00 6.558450982667537232e+00 6.558450982667537232e+00 6.558450982667537232e+00 6.558450982667537232e+00 6.558450982667537232e+00 6.558450982667537232e+00
6.558450982667537232e+00 6.558450982667537232e+00 6.558450982667537232e+00 6.558450982667537232e+00 6.558450982667537232e+00 6.558450982667537232e+00 6.558450982667537232e+00 6.558450982667537232e+00 6.558450982667537232e+00 6.558450982667537232e+00 6.558450982667537232e+00 6.558450982667537232e+00 6.558450982667537232e+00 6.558450982667537232e+00 6.558450982667537232e+00 6.558450982667537232e+00 6.558450982667537232e+00 6.558450982667537232e+00 6.558450982667537232e+00 6.558450982667537232e+00 6.558450982667537232e+00 1.295258902059362072e+01 9.962225463692579552e+00 8.159574014389850305e+00 6.596293614256936166e+00 5.271681482432260424e+00 4.187119129734554690e+00 3.343927816009529153e+00 2.743282660226984859e+00 2.386164922239768060e+00 2.273332107036090122e+00 2.405298283702421713e+00 2.782316801285613650e+00 3.404358040157990928e+00 4.271075386069497881e+00 5.381753120677153390e+00 6.735230807822439658e+00 8.329801221192767002e+00 1.017045165998782252e+01 1.375628955444204493e+01 1.717617811628490543e+01 1.499088861271192741e+01 1.285028868962397297e+01 1.115773049662377403e+01 9.700265632962281614e+00 8.478368300767574084e+00 7.487366929464208454e+00 6.723891407048611768e+00 6.183429017361405045e+00 5.859694048592459126e+00 5.744099417161837806e+00 5.825878770276442964e+00 6.092250341835555361e+00 6.523987406815351164e+00 7.026759267058828584e+00 7.154942302840140655e+00 6.537459872085808144e+00 5.750310080386775269e+00 5.140168323451145937e+00 4.768211655808258342e+00 4.642572373000440678e+00 4.764260056553030864e+00 5.133196699130799345e+00 5.749051736516964439e+00 6.611296825471672634e+00 7.719208482035430308e+00 9.071840828849520477e+00 1.066799447412929069e+01 1.250806041280045733e+01 1.619915906962453889e+01 2.097646897813747913e+01 6.558450982667537232e+00 6.558450982667537232e+00 6.558450982667537232e+00 6.558450982667537232e+00 6.558450982667537232e+00 6.558450982667537232e+00 6.558450982667537232e+00 6.558450982667537232e+00 6.558450982667537232e+00
6.558450982667537232e+00 6.558450982667537232e+00 6.558450982667537232e+00 6.558450982667537232e+00 6.558450982667537232e+00 6.558450982667537232e+00 6.558450982667537232e+00 6.558450982667537232e+00 6.558450982667537232e+00 6.558450982667537232e+00 6.558450982667537232e+00 6.558450982667537232e+00 6.558450982667537232e+00 6.558450982667537232e+00 6.558450982667537232e+00 6.558450982667537232e+00 6.558450982667537232e+00 6.558450982667537232e+00 6.558450982667537232e+00 6.558450982667537232e+00 6.558450982667537232e+00 1.344669264461806435e+01 1.036038401676476539e+01 8.551242667984769952e+00 6.981905307247693315e+00 5.652147071431059544e+00 4.563369986930261746e+00 3.716874575333822150e+00 3.113803628672034307e+00 2.755111881395567508e+00 2.641552039160480092e+00 2.773670513014131700e+00 3.151806963810617646e+00 3.776092928649653402e+00 4.646445929420785603e+00 5.762556373793753295e+00 7.123865270363545221e+00 8.729531459885215838e+00 1.058519434679963211e+01 1.455759720287984393e+01 1.905117811628490543e+01 1.386251533090642596e+01 1.171065925830375321e+01 1.001906099958407026e+01 8.564397306457024683e+00 7.345621730319468412e+00 6.361563776374762114e+00 5.611521127788847707e+00 5.095124023937053437e+00 4.812249432300340857e+00 4.762825078507983534e+00 4.946504498384271642e+00 5.361994428616711161e+00 6.004847830609442383e+00 6.846532432499067511e+00 7.651448296115898273e+00 7.627507012867390301e+00 6.952806247120342675e+00 6.351769076930636970e+00 5.980280681017465128e+00 5.854765101495164714e+00 5.977026811364218872e+00 6.347000464242281481e+00 6.964426664182951754e+00 7.828894097151177789e+00 8.939846529688324495e+00 1.029657059202996194e+01 1.189818524195196048e+01 1.374527139012366206e+01 1.763061965796475405e+01 6.558450982667537232e+00 6.558450982667537232e+00 6.558450982667537232e+00 6.558450982667537232e+00 6.558450982667537232e+00 6.558450982667537232e+00 6.558450982667537232e+00 6.558450982667537232e+00 6.558450982667537232e+00 6.558450982667537232e+00
6.558450982667537232e+00 6.558450982667537232e+00 6.558450982667537232e+00 6.558450982667537232e+00 6.558450982667537232e+00 6.558450982667537232e+00 6.558450982667537232e+00 6.558450982667537232e+00 6.558450982667537232e+00 6.558450982667537232e+00 6.558450982667537232e+00 6.558450982667537232e+00 6.558450982667537232e+00 6.558450982667537232e+00 6.558450982667537232e+00 6.558450982667537232e+00 6.558450982667537232e+00 6.558450982667537232e+00 6.558450982667537232e+00 6.558450982667537232e+00 6.558450982667537232e+00 1.417539664069087735e+01 1.097545243514398905e+01 9.159149472791099811e+00 7.583362116373468353e+00 6.248142244452541405e+00 5.154862780709471792e+00 4.304763182698973623e+00 3.698913857518011383e+00 3.338200125711374255e+00 3.223319319688712881e+00 3.354785141550351568e+00 3.732934635680951629e+00 4.357934503683750904e+00 5.229784738537219368e+00 6.348318624434824642e+00 7.713199102347470415e+00 9.323912454931793548e+00 1.118575146656882069e+01 1.542537550065944174e+01 6.558450982667537232e+00 1.298320057058576538e+01 1.081601729280565749e+01 9.121525706523943455e+00 7.663821888403113292e+00 6.441769627088589800e+00 5.454533005499154541e+00 4.701709648852514078e+00 4.183363556213869572e+00 3.900008741021437686e+00 3.852534942997213108e+00 4.042087737230090738e+00 4.469900952610156963e+00 5.136977078762235749e+00 6.041778249578076299e+00 7.154568585514034851e+00 8.183978063285724858e+00 8.269943203903594053e+00 7.789456880276450335e+00 7.428677560327766827e+00 7.303228083154646555e+00 7.425930079333848965e+00 7.796713540954378630e+00 8.415353621882090351e+00 9.281496356748771603e+00 1.039466019272175856e+01 1.175422234701114732e+01 1.335940511234273131e+01 1.521065860266942238e+01 1.925561965796475405e+01 6.558450982667537232e+00 6.558450982667537232e+00 6.558450982667537232e+00 6.558450982667537232e+00 6.558450982667537232e+00 6.558450982667537232e+00 6.558450982667537232e+00 6.558450982667537232e+00 6.558450982667537232e+00 6.558450982667537232e+00
6.558450982667537232e+00 6.558450982667537232e+00 6.558450982667537232e+00 6.558450982667537232e+00 6.558450982667537232e+00 6.558450982667537232e+00 6.558450982667537232e+00 6.558450982667537232e+00 6.558450982667537232e+00 6.558450982667537232e+00 6.558450982667537232e+00 6.558450982667537232e+00 6.558450982667537232e+00 6.558450982667537232e+00 6.558450982667537232e+00 6.558450982667537232e+00 6.558450982667537232e+00 6.558450982667537232e+00 6.558450982667537232e+00 6.558450982667537232e+00 6.558450982667537232e+00 1.513933842214231262e+01 1.180408950416324743e+01 9.980218179563706826e+00 8.397753108719573589e+00 7.056932880049117784e+00 5.959059869101068330e+00 5.105280869400750987e+00 4.496567746954728051e+00 4.133713347016410466e+00 4.017336568408286013e+00 4.147891607045107065e+00 4.525677698870051557e+00 5.150846911955085261e+00 6.023408525230944832e+00 7.143229304817133141e+00 8.510029637180927864e+00 1.012337611864273867e+01 1.198776887060497742e+01 1.642202517971857745e+01 6.558450982667537232e+00 1.235268746905671478e+01 1.016478259432824061e+01 8.466242121001673837e+00 7.004110438740614342e+00 5.777327120005132599e+00 4.785200237877891283e+00 4.027487529800389154e+00 3.504424608879208591e+00 3.216696376346817488e+00 3.165357982921676694e+00 3.351723348814850567e+00 3.777241805511785344e+00 4.443371542167351862e+00 5.351291522903252940e+00 6.499410660843221166e+00 7.854265365304740953e+00 9.092506870955055831e+00 9.360440275149180422e+00 9.114834197093117041e+00 8.989432559398885303e+00 9.112524857638984344e+00 9.484030970521907022e+00 1.010375651034498645e+01 1.097140141710972472e+01 1.208655545383381380e+01 1.344868410852218688e+01 1.505711331201365155e+01 1.691218661057349593e+01 2.113061965796475405e+01 6.558450982667537232e+00 6.558450982667537232e+00 6.558450982667537232e+00 6.558450982667537232e+00 6.558450982667537232e+00 6.558450982667537232e+00 6.558450982667537232e+00 6.558450982667537232e+00 6.558450982667537232e+00 6.558450982667537232e+00
6.558450982667537232e+00 6.558450982667537232e+00 6.558450982667537232e+00 6.558450982667537232e+00 6.558450982667537232e+00 6.558450982667537232e+00 6.558450982667537232e+00 6.558450982667537232e+00 6.558450982667537232e+00 6.558450982667537232e+00 6.558450982667537232e+00 6.558450982667537232e+00 6.558450982667537232e+00 6.558450982667537232e+00 6.558450982667537232e+00 6.558450982667537232e+00 6.558450982667537232e+00 6.558450982667537232e+00 6.558450982667537232e+00 6.558450982667537232e+00 6.558450982667537232e+00 1.633953808219007087e+01 1.284280663817211376e+01 1.101116447704909262e+01 9.421962669281981562e+00 8.075555321023596633e+00 6.973137567721185093e+00 6.115736937989879607e+00 5.504208395618679361e+00 5.139239885464920832e+00 5.021363211741963539e+00 5.150966386916312700e+00 5.528304817327246212e+00 6.153509670554399236e+00 7.026592483106973930e+00 8.147445575772099602e+00 9.515838240305509288e+00 1.113140904740814463e+01 1.299787149698174460e+01 1.763813504068673765e+01 6.558450982667537232e+00 1.197065278578463321e+01 9.754257016229583854e+00 8.050310074656866988e+00 6.582301184608677858e+00 5.349307886663691392e+00 4.350815708635828116e+00 3.586778158710483666e+00 3.057622308307042402e+00 2.764198360154388467e+00 2.707685344445195597e+00 2.889473834092502358e+00 3.311047785307643210e+00 3.973881998666051629e+00 4.879352030041772537e+00 6.028507611601117588e+00 7.419839535053601054e+00 9.022737632538632369e+00 1.056465628679691093e+01 1.124070819014799127e+01 1.111571663742248717e+01 1.124071663742248717e+01 1.161571663742248717e+01 1.224071663742248717e+01 1.311571663742248717e+01 1.424071663742248717e+01 1.561571663742248361e+01 1.724071663742248361e+01 1.911571663742248361e+01 6.558450982667537232e+00 6.558450982667537232e+00 6.558450982667537232e+00 6.558450982667537232e+00 6.558450982667537232e+00 6.558450982667537232e+00 6.558450982667537232e+00 6.558450982667537232e+00 6.558450982667537232e+00 6.558450982667537232e+00 6.558450982667537232e+00
6.558450982667537232e+00 6.558450982667537232e+00 6.558450982667537232e+00 6.558450982667537232e+00 6.558450982667537232e+00 6.558450982667537232e+00 6.558450982667537232e+00 6.558450982667537232e+00 6.558450982667537232e+00 6.558450982667537232e+00 6.558450982667537232e+00 6.558450982667537232e+00 6.558450982667537232e+00 6.558450982667537232e+00 6.558450982667537232e+00 6.558450982667537232e+00 6.558450982667537232e+00 6.558450982667537232e+00 6.558450982667537232e+00 6.558450982667537232e+00 6.558450982667537232e+00 1.777729031751040267e+01 1.408837511133861753e+01 1.224903071607108984e+01 1.065325190357964757e+01 9.301454352642846146e+00 8.194693518242974761e+00 7.333857000776767165e+00 6.719670879173932576e+00 6.352711974441184850e+00 6.233422158569773330e+00 6.362122061956736019e+00 6.739022515942213687e+00 7.364232764160224320e+00 8.237764932099931769e+00 9.359534532251686301e+00 1.072935698195890808e+01 1.234694030102937035e+01 1.421525832104178733e+01 1.909032854425561609e+01 6.558450982667537232e+00 1.183669203811595239e+01 9.580145774631827038e+00 7.868881956280070256e+00 6.393023099180133784e+00 5.151851083532495323e+00 4.145095062956897891e+00 3.372962330044206425e+00 2.836113466535397976e+00 2.535586425480154560e+00 2.472687172084651053e+00 2.648869421788443645e+00 3.065623682190043553e+00 3.724388788855595323e+00 4.626491053955152921e+00 5.773109741908253767e+00 7.165263908637172108e+00 8.803814433360571456e+00 1.072813552691009775e+01 2.090470406958720773e+01 6.558450982667537232e+00 6.558450982667537232e+00 6.558450982667537232e+00 6.558450982667537232e+00 6.558450982667537232e+00 6.558450982667537232e+00 6.558450982667537232e+00 6.558450982667537232e+00 6.558450982667537232e+00 6.558450982667537232e+00 6.558450982667537232e+00 6.558450982667537232e+00 6.558450982667537232e+00 6.558450982667537232e+00 6.558450982667537232e+00 6.558450982667537232e+00 6.558450982667537232e+00 6.558450982667537232e+00 6.558450982667537232e+00 6.558450982667537232e+00
6.558450982667537232e+00 6.558450982667537232e+00 6.558450982667537232e+00 6.558450982667537232e+00 6.558450982667537232e+00 6.558450982667537232e+00 6.558450982667537232e+00 6.558450982667537232e+00 6.558450982667537232e+00 6.558450982667537232e+00 6.558450982667537232e+00 6.558450982667537232e+00 6.558450982667537232e+00 6.558450982667537232e+00 6.558450982667537232e+00 6.558450982667537232e+00 6.558450982667537232e+00 6.558450982667537232e+00 6.558450982667537232e+00 6.558450982667537232e+00 6.558450982667537232e+00 1.945404421470538026e+01 1.553844806207859719e+01 1.369177906052215121e+01 1.208983569426790439e+01 1.073304296497142474e+01 9.622293402174079802e+00 8.758322885629258536e+00 8.141724284524027411e+00 7.772963236243978002e+00 7.652393548596670314e+00 7.780270679191509942e+00 8.156762423814026164e+00 8.781956374020136735e+00 9.655863947907189271e+00 1.077842092251865225e+01 1.214948446015394978e+01 1.376882667686233219e+01 1.563875270843950105e+01 2.077986665008900147e+01 6.558450982667537232e+00 1.195030271243749098e+01 9.635220020468857172e+00 7.913881822446487746e+00 6.427410988980810203e+00 5.175386481903807123e+00 4.157869644103200812e+00 3.375388471016112391e+00 2.828875744081742027e+00 2.519567477913927434e+00 2.448883536281833528e+00 2.618311984645092849e+00 3.029312772329333825e+00 3.683248228569059535e+00 4.581340753924159515e+00 5.724653559277658843e+00 7.114088418927973834e+00 8.750394420802617645e+00 1.066673565619347741e+01 1.921771808307763862e+01 6.558450982667537232e+00 6.558450982667537232e+00 6.558450982667537232e+00 6.558450982667537232e+00 6.558450982667537232e+00 6.558450982667537232e+00 6.558450982667537232e+00 6.558450982667537232e+00 6.558450982667537232e+00 6.558450982667537232e+00 6.558450982667537232e+00 6.558450982667537232e+00 6.558450982667537232e+00 6.558450982667537232e+00 6.558450982667537232e+00 6.558450982667537232e+00 6.558450982667537232e+00 6.558450982667537232e+00 6.558450982667537232e+00 6.558450982667537232e+00
6.558450982667537232e+00 6.558450982667537232e+00 6.558450982667537232e+00 6.558450982667537232e+00 6.558450982667537232e+00 6.558450982667537232e+00 6.558450982667537232e+00 6.558450982667537232e+00 6.558450982667537232e+00 6.558450982667537232e+00 6.558450982667537232e+00 6.558450982667537232e+00 6.558450982667537232e+00 6.558450982667537232e+00 6.558450982667537232e+00 6.558450982667537232e+00 6.558450982667537232e+00 6.558450982667537232e+00 6.558450982667537232e+00 6.558450982667537232e+00 6.558450982667537232e+00 2.153608476607290712e+01 1.722098765068583859e+01 1.536493159229745231e+01 1.375520012875069042e+01 1.239217788083857386e+01 1.127650675624254717e+01 1.040870377344360165e+01 9.789178256788943600e+00 9.418247773148628710e+00 9.296151914622431178e+00 9.423063519269209820e+00 9.799097205378860309e+00 1.042431523454734688e+01 1.129873076463568538e+01 1.242230854336213497e+01 1.379496305486190266e+01 1.541655408743594080e+01 1.728858609171072303e+01 2.292237912719280146e+01 6.558450982667537232e+00 1.231086620299036483e+01 9.906509383422623216e+00 8.171029159262282349e+00 6.670047725789608251e+00 5.403545933813429514e+00 4.372018708536852927e+00 3.576370827290769938e+00 3.017817242952222756e+00 2.697763946213260766e+00 2.617691156565264521e+00 2.779054937347222420e+00 3.183215248021699750e+00 3.831391198411985499e+00 4.724639539225531593e+00 5.863850364450708952e+00 7.249753904583570829e+00 8.882933253997329359e+00 1.078959286634593795e+01 1.777715219437421368e+01 6.558450982667537232e+00 6.558450982667537232e+00 6.558450982667537232e+00 6.558450982667537232e+00 6.558450982667537232e+00 6.558450982667537232e+00 6.558450982667537232e+00 6.558450982667537232e+00 6.558450982667537232e+00 6.558450982667537232e+00 6.558450982667537232e+00 6.558450982667537232e+00 6.558450982667537232e+00 6.558450982667537232e+00 6.558450982667537232e+00 6.558450982667537232e+00 6.558450982667537232e+00 6.558450982667537232e+00 6.558450982667537232e+00 6.558450982667537232e+00
6.558450982667537232e+00 6.558450982667537232e+00 6.558450982667537232e+00 6.558450982667537232e+00 6.558450982667537232e+00 6.558450982667537232e+00 6.558450982667537232e+00 6.558450982667537232e+00 6.558450982667537232e+00 6.558450982667537232e+00 6.558450982667537232e+00 6.558450982667537232e+00 6.558450982667537232e+00 6.558450982667537232e+00 6.558450982667537232e+00 6.558450982667537232e+00 6.558450982667537232e+00 6.558450982667537232e+00 6.558450982667537232e+00 6.558450982667537232e+00 6.558450982667537232e+00 6.558450982667537232e+00 1.932335716839654438e+01 1.744835716839654438e+01 1.582335716839654438e+01 1.444835716839654438e+01 1.332335716839654438e+01 1.244835716839654438e+01 1.182335716839654438e+01 1.144835716839654438e+01 1.132335716839654438e+01 1.144835716839654438e+01 1.182335716839654438e+01 1.244835716839654438e+01 1.332335716839654438e+01 1.444835716839654438e+01 1.582335716839654438e+01 1.744835716839654438e+01 1.932335716839654438e+01 6.558450982667537232e+00 6.558450982667537232e+00 1.291762981832012613e+01 1.036958314845845308e+01 8.613967625724988864e+00 7.093137875691844840e+00 5.807458953999582008e+00 4.757922132656915437e+00 3.945794199601092345e+00 3.372496154757541831e+00 3.039489184379736031e+00 2.948181808611558097e+00 3.099863964023413132e+00 3.495667117950198133e+00 4.136545535680092200e+00 5.023272376295164321e+00 6.156444562300602996e+00 7.536491483989340878e+00 9.163683936233692151e+00 1.105654279578967447e+01 1.656794088388204145e+01 6.558450982667537232e+00 6.558450982667537232e+00 6.558450982667537232e+00 6.558450982667537232e+00 6.558450982667537232e+00 6.558450982667537232e+00 6.558450982667537232e+00 6.558450982667537232e+00 6.558450982667537232e+00 6.558450982667537232e+00 6.558450982667537232e+00 6.558450982667537232e+00 6.558450982667537232e+00 6.558450982667537232e+00 6.558450982667537232e+00 6.558450982667537232e+00 6.558450982667537232e+00 6.558450982667537232e+00 6.558450982667537232e+00 6.558450982667537232e+00
6.558450982667537232e+00 6.558450982667537232e+00 6.558450982667537232e+00 6.558450982667537232e+00 6.558450982667537232e+00 6.558450982667537232e+00 6.558450982667537232e+00 6.558450982667537232e+00 6.558450982667537232e+00 6.558450982667537232e+00 6.558450982667537232e+00 6.558450982667537232e+00 6.558450982667537232e+00 6.558450982667537232e+00 6.558450982667537232e+00 6.558450982667537232e+00 6.558450982667537232e+00 6.558450982667537232e+00 6.558450982667537232e+00 6.558450982667537232e+00 6.558450982667537232e+00 6.558450982667537232e+00 2.182376683852469412e+01 1.994876683852469412e+01 1.832376683852469412e+01 1.694876683852469412e+01 1.582376683852469412e+01 1.494876683852469768e+01 1.432376683852469768e+01 1.394876683852469768e+01 1.382376683852469768e+01 1.394876683852469768e+01 1.432376683852469768e+01 1.494876683852469768e+01 1.582376683852469412e+01 1.694876683852469412e+01 1.832376683852469412e+01 1.994876683852469412e+01 2.182376683852469412e+01 6.558450982667537232e+00 6.558450982667537232e+00 1.376969117034464674e+01 1.097870954437536994e+01 9.194695090223394374e+00 7.647674650806656871e+00 6.337639786492935912e+00 5.265952453973383740e+00 4.434028779584323843e+00 3.843238158014528949e+00 3.494828041092588933e+00 3.389874661649940890e+00 3.529255352245090904e+00 3.913636206748947188e+00 4.543468879719302578e+00 5.418991457107331655e+00 6.540229907269470289e+00 7.906998280717662198e+00 9.518897459797489802e+00 1.138626948693620378e+01 1.558101544837083807e+01 6.558450982667537232e+00 6.558450982667537232e+00 6.558450982667537232e+00 6.558450982667537232e+00 6.558450982667537232e+00 6.558450982667537232e+00 6.558450982667537232e+00 6.558450982667537232e+00 6.558450982667537232e+00 6.558450982667537232e+00 6.558450982667537232e+00 6.558450982667537232e+00 6.558450982667537232e+00 6.558450982667537232e+00 6.558450982667537232e+00 6.558450982667537232e+00 6.558450982667537232e+00 6.558450982667537232e+00 6.558450982667537232e+00 6.558450982667537232e+00
6.558450982667537232e+00 6.558450982667537232e+00 6.558450982667537232e+00 6.558450982667537232e+00 6.558450982667537232e+00 6.558450982667537232e+00 6.558450982667537232e+00 6.558450982667537232e+00 6.558450982667537232e+00 6.558450982667537232e+00 6.558450982667537232e+00 6.558450982667537232e+00 6.558450982667537232e+00 6.558450982667537232e+00 6.558450982667537232e+00 6.558450982667537232e+00 6.558450982667537232e+00 6.558450982667537232e+00 6.558450982667537232e+00 6.558450982667537232e+00 6.558450982667537232e+00 6.558450982667537232e+00 6.558450982667537232e+00 6.558450982667537232e+00 6.558450982667537232e+00 6.558450982667537232e+00 6.558450982667537232e+00 6.558450982667537232e+00 6.558450982667537232e+00 6.558450982667537232e+00 6.558450982667537232e+00 6.558450982667537232e+00 6.558450982667537232e+00 6.558450982667537232e+00 6.558450982667537232e+00 6.558450982667537232e+00 6.558450982667537232e+00 6.558450982667537232e+00 6.558450982667537232e+00 6.558450982667537232e+00 6.558450982667537232e+00 1.486598850143898431e+01 1.165905406158353941e+01 9.837239122527599022e+00 8.259311856643289929e+00 6.921485251034521724e+00 5.824989016869192682e+00 4.970881967723038031e+00 4.360008692442566058e+00 3.992974749140358881e+00 3.870134090404349081e+00 3.991583672146870043e+00 4.357162076364822667e+00 4.966451229243538990e+00 5.818782630337874906e+00 6.913251705258211643e+00 8.248745624286865308e+00 9.823990621610114715e+00 1.164236713081493590e+01 1.480376148640010570e+01 2.292237912719279436e+01 6.558450982667537232e+00 6.558450982667537232e+00 6.558450982667537232e+00 6.558450982667537232e+00 6.558450982667537232e+00 6.558450982667537232e+00 6.558450982667537232e+00 6.558450982667537232e+00 6.558450982667537232e+00 6.558450982667537232e+00 6.558450982667537232e+00 6.558450982667537232e+00 6.558450982667537232e+00 6.558450982667537232e+00 6.558450982667537232e+00 6.558450982667537232e+00 6.558450982667537232e+00 6.558450982667537232e+00 6.558450982667537232e+00
6.558450982667537232e+00 6.558450982667537232e+00 6.558450982667537232e+00 6.558450982667537232e+00 6.558450982667537232e+00 6.558450982667537232e+00 6.558450982667537232e+00 6.558450982667537232e+00 6.558450982667537232e+00 6.558450982667537232e+00 6.558450982667537232e+00 6.558450982667537232e+00 6.558450982667537232e+00 6.558450982667537232e+00 6.558450982667537232e+00 6.558450982667537232e+00 6.558450982667537232e+00 6.558450982667537232e+00 6.558450982667537232e+00 6.558450982667537232e+00 6.558450982667537232e+00 6.558450982667537232e+00 6.558450982667537232e+00 6.558450982667537232e+00 6.558450982667537232e+00 6.558450982667537232e+00 6.558450982667537232e+00 6.558450982667537232e+00 6.558450982667537232e+00 6.558450982667537232e+00 6.558450982667537232e+00 6.558450982667537232e+00 6.558450982667537232e+00 6.558450982667537232e+00 6.558450982667537232e+00 6.558450982667537232e+00 6.558450982667537232e+00 6.558450982667537232e+00 6.558450982667537232e+00 6.558450982667537232e+00 6.558450982667537232e+00 1.620530184982511557e+01 1.232793494538474732e+01 1.045987034980219832e+01 8.851864326998924781e+00 7.486889616871945208e+00 6.365363895569540631e+00 5.487435490953441075e+00 4.852976274568167270e+00 4.461583970779624764e+00 4.312591527147368708e+00 4.405087043469578134e+00 4.737949472355378333e+00 5.309905665966102362e+00 6.119612508809424867e+00 7.165763212429475004e+00 8.447209599232813559e+00 9.963084146892160931e+00 1.171423777944636058e+01 1.421902770342359901e+01 2.090470406958719352e+01 6.558450982667537232e+00 6.558450982667537232e+00 6.558450982667537232e+00 6.558450982667537232e+00 6.558450982667537232e+00 6.558450982667537232e+00 6.558450982667537232e+00 6.558450982667537232e+00 6.558450982667537232e+00 6.558450982667537232e+00 6.558450982667537232e+00 6.558450982667537232e+00 6.558450982667537232e+00 6.558450982667537232e+00 6.558450982667537232e+00 6.558450982667537232e+00 6.558450982667537232e+00 6.558450982667537232e+00 6.558450982667537232e+00
6.558450982667537232e+00 6.558450982667537232e+00 6.558450982667537232e+00 6.558450982667537232e+00 6.558450982667537232e+00 6.558450982667537232e+00 6.558450982667537232e+00 6.558450982667537232e+00 6.558450982667537232e+00 6.558450982667537232e+00 6.558450982667537232e+00 6.558450982667537232e+00 6.558450982667537232e+00 6.558450982667537232e+00 6.558450982667537232e+00 6.558450982667537232e+00 6.558450982667537232e+00 6.558450982667537232e+00 6.558450982667537232e+00 6.558450982667537232e+00 6.558450982667537232e+00 6.558450982667537232e+00 6.558450982667537232e+00 6.558450982667537232e+00 6.558450982667537232e+00 6.558450982667537232e+00 6.558450982667537232e+00 6.558450982667537232e+00 6.558450982667537232e+00 6.558450982667537232e+00 6.558450982667537232e+00 6.558450982667537232e+00 6.558450982667537232e+00 6.558450982667537232e+00 6.558450982667537232e+00 6.558450982667537232e+00 6.558450982667537232e+00 6.558450982667537232e+00 6.558450982667537232e+00 6.558450982667537232e+00 6.558450982667537232e+00 1.778627101171182190e+01 1.295805449668536369e+01 1.103157038295337955e+01 9.397726701820840134e+00 8.007299620215256653e+00 6.859611500457724276e+00 5.953772019346338595e+00 5.288675813255427016e+00 4.863052451450290192e+00 4.675540825219833607e+00 4.724788500161547944e+00 5.009569844996494936e+00 5.528908613768617641e+00 6.282184088266383526e+00 7.269198516091673667e+00 8.490189600131191838e+00 9.945784006852171899e+00 1.163715668131915137e+01 1.379756114765097763e+01 1.924263449180713437e+01 6.558450982667537232e+00 6.558450982667537232e+00 6.558450982667537232e+00 6.558450982667537232e+00 6.558450982667537232e+00 6.558450982667537232e+00 6.558450982667537232e+00 6.558450982667537232e+00 6.558450982667537232e+00 6.558450982667537232e+00 6.558450982667537232e+00 6.558450982667537232e+00 6.558450982667537232e+00 6.558450982667537232e+00 6.558450982667537232e+00 6.558450982667537232e+00 6.558450982667537232e+00 6.558450982667537232e+00 6.558450982667537232e+00
6.558450982667537232e+00 6.558450982667537232e+00 6.558450982667537232e+00 6.558450982667537232e+00 6.558450982667537232e+00 6.558450982667537232e+00 6.558450982667537232e+00 6.558450982667537232e+00 6.558450982667537232e+00 6.558450982667537232e+00 6.558450982667537232e+00 6.558450982667537232e+00 6.558450982667537232e+00 6.558450982667537232e+00 6.558450982667537232e+00 6.558450982667537232e+00 6.558450982667537232e+00 6.558450982667537232e+00 6.558450982667537232e+00 6.558450982667537232e+00 6.558450982667537232e+00 6.558450982667537232e+00 6.558450982667537232e+00 6.558450982667537232e+00 6.558450982667537232e+00 6.558450982667537232e+00 6.558450982667537232e+00 6.558450982667537232e+00 6.558450982667537232e+00 6.558450982667537232e+00 6.558450982667537232e+00 6.558450982667537232e+00 6.558450982667537232e+00 6.558450982667537232e+00 6.558450982667537232e+00 6.558450982667537232e+00 6.558450982667537232e+00 6.558450982667537232e+00 6.558450982667537232e+00 6.558450982667537232e+00 6.558450982667537232e+00 1.960743635002372898e+01 1.360174486751654754e+01 1.158410952937959948e+01 9.923148858685397755e+00 8.502899404042398857e+00 7.321744740798298068e+00 6.378255203210898117e+00 5.671060635667910077e+00 5.198969146371194228e+00 4.961082826781154864e+00 4.956887771375299678e+00 5.186297428665945120e+00 5.649637111853010651e+00 6.347570960986281818e+00 7.280985428346305355e+00 8.450850515476513891e+00 9.858079738091252153e+00 1.150344003824664441e+01 1.348692186996964537e+01 1.778299639031004986e+01 2.292237912719279436e+01 6.558450982667537232e+00 6.558450982667537232e+00 6.558450982667537232e+00 6.558450982667537232e+00 6.558450982667537232e+00 6.558450982667537232e+00 6.558450982667537232e+00 6.558450982667537232e+00 6.558450982667537232e+00 6.558450982667537232e+00 6.558450982667537232e+00 6.558450982667537232e+00 6.558450982667537232e+00 6.558450982667537232e+00 6.558450982667537232e+00 6.558450982667537232e+00 6.558450982667537232e+00 6.558450982667537232e+00
6.558450982667537232e+00 6.558450982667537232e+00 6.558450982667537232e+00 6.558450982667537232e+00 6.558450982667537232e+00 6.558450982667537232e+00 6.558450982667537232e+00 6.558450982667537232e+00 6.558450982667537232e+00 6.558450982667537232e+00 6.558450982667537232e+00 6.558450982667537232e+00 6.558450982667537232e+00 6.558450982667537232e+00 6.558450982667537232e+00 6.558450982667537232e+00 6.558450982667537232e+00 6.558450982667537232e+00 6.558450982667537232e+00 6.558450982667537232e+00 6.558450982667537232e+00 6.558450982667537232e+00 6.558450982667537232e+00 6.558450982667537232e+00 6.558450982667537232e+00 6.558450982667537232e+00 6.558450982667537232e+00 6.558450982667537232e+00 6.558450982667537232e+00 6.558450982667537232e+00 6.558450982667537232e+00 6.558450982667537232e+00 6.558450982667537232e+00 6.558450982667537232e+00 6.558450982667537232e+00 6.558450982667537232e+00 6.558450982667537232e+00 6.558450982667537232e+00 6.558450982667537232e+00 6.558450982667537232e+00 6.558450982667537232e+00 2.292237912719280857e+01 1.433983768963517136e+01 1.215131517741663814e+01 1.045069550208033604e+01 8.987415466148299004e+00 7.758967069068901878e+00 6.764504214256223946e+00 6.003589303152697454e+00 5.476210892159382837e+00 5.182744481257454794e+00 5.123859428813204886e+00 5.300389399916181077e+00 5.713188582110557689e+00 6.362993663003841505e+00 7.250304953617160209e+00 8.375292784940807422e+00 9.737730184049272708e+00 1.133695203724384371e+01 1.320963598102880709e+01 1.656466853537835604e+01 2.104737912719279436e+01 6.558450982667537232e+00 6.558450982667537232e+00 6.558450982667537232e+00 6.558450982667537232e+00 6.558450982667537232e+00 6.558450982667537232e+00 6.558450982667537232e+00 6.558450982667537232e+00 6.558450982667537232e+00 6.558450982667537232e+00 6.558450982667537232e+00 6.558450982667537232e+00 6.558450982667537232e+00 6.558450982667537232e+00 6.558450982667537232e+00 6.558450982667537232e+00 6.558450982667537232e+00 6.558450982667537232e+00
6.558450982667537232e+00 6.558450982667537232e+00 6.558450982667537232e+00 6.558450982667537232e+00 6.558450982667537232e+00 6.558450982667537232e+00 6.558450982667537232e+00 6.558450982667537232e+00 6.558450982667537232e+00 6.558450982667537232e+00 6.558450982667537232e+00 6.558450982667537232e+00 6.558450982667537232e+00 6.558450982667537232e+00 6.558450982667537232e+00 6.558450982667537232e+00 6.558450982667537232e+00 6.558450982667537232e+00 6.558450982667537232e+00 6.558450982667537232e+00 6.558450982667537232e+00 6.558450982667537232e+00 6.558450982667537232e+00 6.558450982667537232e+00 6.558450982667537232e+00 6.558450982667537232e+00 6.558450982667537232e+00 6.558450982667537232e+00 6.558450982667537232e+00 6.558450982667537232e+00 6.558450982667537232e+00 6.558450982667537232e+00 6.558450982667537232e+00 6.558450982667537232e+00 6.558450982667537232e+00 6.558450982667537232e+00 6.558450982667537232e+00 6.558450982667537232e+00 6.558450982667537232e+00 6.558450982667537232e+00 6.558450982667537232e+00 6.558450982667537232e+00 1.522088628793007814e+01 1.270964586513516537e+01 1.095045936276916976e+01 9.430676456335238100e+00 8.144544956594376828e+00 7.092558487509254661e+00 6.275464235871073271e+00 5.694097522814491441e+00 5.349239449124393531e+00 5.241489161076248848e+00 5.371160795541317867e+00 5.738208884619350414e+00 6.342182507570999661e+00 7.182207886761016624e+00 8.257000382102951619e+00 9.564908359116099490e+00 1.110399156753106098e+01 1.288360426021318617e+01 1.554858754684535072e+01 1.939262870892017432e+01 6.558450982667537232e+00 6.558450982667537232e+00 6.558450982667537232e+00 6.558450982667537232e+00 6.558450982667537232e+00 6.558450982667537232e+00 6.558450982667537232e+00 6.558450982667537232e+00 6.558450982667537232e+00 6.558450982667537232e+00 6.558450982667537232e+00 6.558450982667537232e+00 6.558450982667537232e+00 6.558450982667537232e+00 6.558450982667537232e+00 6.558450982667537232e+00 6.558450982667537232e+00 6.558450982667537232e+00
6.558450982667537232e+00 6.558450982667537232e+00 6.558450982667537232e+00 6.558450982667537232e+00 6.558450982667537232e+00 6.558450982667537232e+00 6.558450982667537232e+00 6.558450982667537232e+00 6.558450982667537232e+00 6.558450982667537232e+00 6.558450982667537232e+00 6.558450982667537232e+00 6.558450982667537232e+00 6.558450982667537232e+00 6.558450982667537232e+00 6.558450982667537232e+00 6.558450982667537232e+00 6.558450982667537232e+00 6.558450982667537232e+00 6.558450982667537232e+00 6.558450982667537232e+00 6.558450982667537232e+00 6.558450982667537232e+00 6.558450982667537232e+00 6.558450982667537232e+00 6.558450982667537232e+00 6.558450982667537232e+00 6.558450982667537232e+00 6.558450982667537232e+00 6.558450982667537232e+00 6.558450982667537232e+00 6.558450982667537232e+00 6.558450982667537232e+00 6.558450982667537232e+00 6.558450982667537232e+00 6.558450982667537232e+00 6.558450982667537232e+00 6.558450982667537232e+00 6.558450982667537232e+00 6.558450982667537232e+00 6.558450982667537232e+00 6.558450982667537232e+00 1.628552579074421303e+01 1.321765055931276578e+01 1.138465645476207300e+01 9.807319099005912477e+00 8.466889053637931539e+00 7.363945690145545342e+00 6.498981149567363502e+00 5.872161346246553393e+00 5.483274690627563785e+00 5.331707188790247187e+00 5.416443679379366216e+00 5.736096663010499697e+00 6.288965070412288583e+00 7.073124081406493957e+00 8.086543172346740249e+00 9.327223676395746566e+00 1.079334155246329630e+01 1.248604840344188815e+01 1.471377909575742038e+01 1.799879177561905053e+01 6.558450982667537232e+00 6.558450982667537232e+00 6.558450982667537232e+00 6.558450982667537232e+00 6.558450982667537232e+00 6.558450982667537232e+00 6.558450982667537232e+00 6.558450982667537232e+00 6.558450982667537232e+00 6.558450982667537232e+00 6.558450982667537232e+00 6.558450982667537232e+00 6.558450982667537232e+00 6.558450982667537232e+00 6.558450982667537232e+00 6.558450982667537232e+00 6.558450982667537232e+00 6.558450982667537232e+00
6.558450982667537232e+00 6.558450982667537232e+00 6.558450982667537232e+00 6.558450982667537232e+00 6.558450982667537232e+00 6.558450982667537232e+00 6.558450982667537232e+00 6.558450982667537232e+00 6.558450982667537232e+00 6.558450982667537232e+00 6.558450982667537232e+00 6.558450982667537232e+00 6.558450982667537232e+00 6.558450982667537232e+00 6.558450982667537232e+00 6.558450982667537232e+00 6.558450982667537232e+00 6.558450982667537232e+00 6.558450982667537232e+00 6.558450982667537232e+00 6.558450982667537232e+00 6.558450982667537232e+00 6.558450982667537232e+00 6.558450982667537232e+00 6.558450982667537232e+00 6.558450982667537232e+00 6.558450982667537232e+00 6.558450982667537232e+00 6.558450982667537232e+00 6.558450982667537232e+00 6.558450982667537232e+00 6.558450982667537232e+00 6.558450982667537232e+00 6.558450982667537232e+00 6.558450982667537232e+00 6.558450982667537232e+00 6.558450982667537232e+00 6.558450982667537232e+00 6.558450982667537232e+00 6.558450982667537232e+00 6.558450982667537232e+00 6.558450982667537232e+00 1.755525099401653577e+01 1.368064388698273248e+01 1.177025895276672074e+01 1.014845878698153214e+01 8.766969983090294960e+00 7.624695674156360070e+00 6.720894229646717122e+00 6.054441093286648368e+00 5.623858448190251380e+00 5.427370972482265188e+00 5.462989714462977986e+00 5.728622375268486167e+00 6.222202177431647385e+00 6.941821585677274697e+00 7.885854502010381850e+00 9.053053274569140996e+00 1.044261408689600401e+01 1.205469973272878192e+01 1.402422254217339770e+01 1.682866249530990999e+01 2.292237912719279436e+01 6.558450982667537232e+00 6.558450982667537232e+00 6.558450982667537232e+00 6.558450982667537232e+00 6.558450982667537232e+00 6.558450982667537232e+00 6.558450982667537232e+00 6.558450982667537232e+00 6.558450982667537232e+00 6.558450982667537232e+00 6.558450982667537232e+00 6.558450982667537232e+00 6.558450982667537232e+00 6.558450982667537232e+00 6.558450982667537232e+00 6.558450982667537232e+00 6.558450982667537232e+00
6.558450982667537232e+00 6.558450982667537232e+00 6.558450982667537232e+00 6.558450982667537232e+00 6.558450982667537232e+00 6.558450982667537232e+00 6.558450982667537232e+00 6.558450982667537232e+00 6.558450982667537232e+00 6.558450982667537232e+00 6.558450982667537232e+00 6.558450982667537232e+00 6.558450982667537232e+00 6.558450982667537232e+00 6.558450982667537232e+00 6.558450982667537232e+00 6.558450982667537232e+00 6.558450982667537232e+00 6.558450982667537232e+00 6.558450982667537232e+00 6.558450982667537232e+00 6.558450982667537232e+00 6.558450982667537232e+00 6.558450982667537232e+00 6.558450982667537232e+00 6.558450982667537232e+00 6.558450982667537232e+00 6.558450982667537232e+00 6.558450982667537232e+00 6.558450982667537232e+00 6.558450982667537232e+00 6.558450982667537232e+00 6.558450982667537232e+00 6.558450982667537232e+00 6.558450982667537232e+00 6.558450982667537232e+00 6.558450982667537232e+00 6.558450982667537232e+00 6.558450982667537232e+00 6.558450982667537232e+00 6.558450982667537232e+00 6.558450982667537232e+00 1.904791074746622215e+01 1.417597347066249469e+01 1.218246890811709093e+01 1.052638450207244247e+01 9.112006869016031629e+00 7.934970858077754485e+00 6.993431791174941736e+00 6.285309030024393451e+00 5.808375976160618848e+00 5.560378627398407048e+00 5.539168907085077365e+00 5.742837477025958037e+00 6.169829811760045857e+00 6.819033564518662160e+00 7.689832420912516397e+00 8.782127391141141715e+00 1.009632772000762202e+01 1.163338303675071472e+01 1.344771899073807120e+01 1.587678425678964445e+01 2.090470406958719352e+01 6.558450982667537232e+00 6.558450982667537232e+00 6.558450982667537232e+00 6.558450982667537232e+00 6.558450982667537232e+00 6.558450982667537232e+00 6.558450982667537232e+00 6.558450982667537232e+00 6.558450982667537232e+00 6.558450982667537232e+00 6.558450982667537232e+00 6.558450982667537232e+00 6.558450982667537232e+00 6.558450982667537232e+00 6.558450982667537232e+00 6.558450982667537232e+00 6.558450982667537232e+00
6.558450982667537232e+00 6.558450982667537232e+00 6.558450982667537232e+00 6.558450982667537232e+00 6.558450982667537232e+00 6.558450982667537232e+00 6.558450982667537232e+00 6.558450982667537232e+00 6.558450982667537232e+00 6.558450982667537232e+00 6.558450982667537232e+00 6.558450982667537232e+00 6.558450982667537232e+00 6.558450982667537232e+00 6.558450982667537232e+00 6.558450982667537232e+00 6.558450982667537232e+00 6.558450982667537232e+00 6.558450982667537232e+00 6.558450982667537232e+00 6.558450982667537232e+00 6.558450982667537232e+00 6.558450982667537232e+00 6.558450982667537232e+00 6.558450982667537232e+00 6.558450982667537232e+00 6.558450982667537232e+00 6.558450982667537232e+00 6.558450982667537232e+00 6.558450982667537232e+00 6.558450982667537232e+00 6.558450982667537232e+00 6.558450982667537232e+00 6.558450982667537232e+00 6.558450982667537232e+00 6.558450982667537232e+00 6.558450982667537232e+00 6.558450982667537232e+00 6.558450982667537232e+00 6.558450982667537232e+00 6.558450982667537232e+00 6.558450982667537232e+00 2.077986665008900147e+01 1.478925565098868233e+01 1.269183399879618435e+01 1.099832446933859487e+01 9.549296564337154791e+00 8.332995370078460695e+00 7.346914218845601141e+00 6.588585766995429083e+00 6.055696328407467632e+00 5.746233973824413255e+00 5.658620474948104828e+00 5.791811018394358967e+00 6.145351096175723171e+00 6.719385488139202778e+00 7.514618096149170867e+00 8.532224500327739491e+00 9.773723544300324306e+00 1.124082907179586499e+01 1.295381471665470485e+01 1.511043316262021108e+01 1.924263449180713437e+01 6.558450982667537232e+00 6.558450982667537232e+00 6.558450982667537232e+00 6.558450982667537232e+00 6.558450982667537232e+00 6.558450982667537232e+00 6.558450982667537232e+00 6.558450982667537232e+00 6.558450982667537232e+00 6.558450982667537232e+00 6.558450982667537232e+00 6.558450982667537232e+00 6.558450982667537232e+00 6.558450982667537232e+00 6.558450982667537232e+00 6.558450982667537232e+00 6.558450982667537232e+00
6.558450982667537232e+00 6.558450982667537232e+00 6.558450982667537232e+00 6.558450982667537232e+00 6.558450982667537232e+00 6.558450982667537232e+00 6.558450982667537232e+00 6.558450982667537232e+00 6.558450982667537232e+00 6.558450982667537232e+00 6.558450982667537232e+00 6.558450982667537232e+00 6.558450982667537232e+00 6.558450982667537232e+00 6.558450982667537232e+00 6.558450982667537232e+00 6.558450982667537232e+00 6.558450982667537232e+00 6.558450982667537232e+00 6.558450982667537232e+00 6.558450982667537232e+00 6.558450982667537232e+00 6.558450982667537232e+00 6.558450982667537232e+00 6.558450982667537232e+00 6.558450982667537232e+00 6.558450982667537232e+00 6.558450982667537232e+00 6.558450982667537232e+00 6.558450982667537232e+00 6.558450982667537232e+00 6.558450982667537232e+00 6.558450982667537232e+00 6.558450982667537232e+00 6.558450982667537232e+00 6.558450982667537232e+00 6.558450982667537232e+00 6.558450982667537232e+00 6.558450982667537232e+00 6.558450982667537232e+00 6.558450982667537232e+00 6.558450982667537232e+00 2.292237912719280857e+01 1.557679778181742236e+01 1.333825291877098351e+01 1.158661355199031817e+01 1.009279941914515888e+01 8.825472712893613902e+00 7.781821406816543885e+00 6.959646341519690083e+00 6.357300075042690679e+00 5.973813211407499324e+00 5.808952222015250300e+00 5.863195433269364543e+00 6.137628691340275111e+00 6.633776492935353986e+00 7.353394908045618905e+00 8.298256964541220526e+00 9.469958875310020119e+00 1.086976908726987645e+01 1.250401851943546561e+01 1.446672615255281968e+01 1.778299639031005697e+01 2.292237912719280146e+01 6.558450982667537232e+00 6.558450982667537232e+00 6.558450982667537232e+00 6.558450982667537232e+00 6.558450982667537232e+00 6.558450982667537232e+00 6.558450982667537232e+00 6.558450982667537232e+00 6.558450982667537232e+00 6.558450982667537232e+00 6.558450982667537232e+00 6.558450982667537232e+00 6.558450982667537232e+00 6.558450982667537232e+00 6.558450982667537232e+00 6.558450982667537232e+00
6.558450982667537232e+00 6.558450982667537232e+00 6.558450982667537232e+00 6.558450982667537232e+00 6.558450982667537232e+00 6.558450982667537232e+00 6.558450982667537232e+00 6.558450982667537232e+00 6.558450982667537232e+00 6.558450982667537232e+00 6.558450982667537232e+00 6.558450982667537232e+00 6.558450982667537232e+00 6.558450982667537232e+00 6.558450982667537232e+00 6.558450982667537232e+00 6.558450982667537232e+00 6.558450982667537232e+00 6.558450982667537232e+00 6.558450982667537232e+00 6.558450982667537232e+00 6.558450982667537232e+00 6.558450982667537232e+00 6.558450982667537232e+00 6.558450982667537232e+00 6.558450982667537232e+00 6.558450982667537232e+00 6.558450982667537232e+00 6.558450982667537232e+00 6.558450982667537232e+00 6.558450982667537232e+00 6.558450982667537232e+00 6.558450982667537232e+00 6.558450982667537232e+00 6.558450982667537232e+00 6.558450982667537232e+00 6.558450982667537232e+00 6.558450982667537232e+00 6.558450982667537232e+00 6.558450982667537232e+00 6.558450982667537232e+00 6.558450982667537232e+00 6.558450982667537232e+00 1.656794088388204145e+01 1.413889944924267894e+01 1.227856768210383009e+01 1.072131729843657055e+01 9.384430108088281486e+00 8.264728963071430456e+00 7.361451000880482098e+00 6.674776702340821544e+00 6.205721639680636059e+00 5.955918969996204737e+00 5.927338905011321657e+00 6.122002658682031750e+00 6.541737994860181260e+00 7.188004588344231394e+00 8.061799245499237543e+00 9.163638217278450071e+00 1.049360615973386146e+01 1.205276214211837171e+01 1.387577192435403362e+01 1.656466853537835604e+01 2.104737912719280146e+01 6.558450982667537232e+00 6.558450982667537232e+00 6.558450982667537232e+00 6.558450982667537232e+00 6.558450982667537232e+00 6.558450982667537232e+00 6.558450982667537232e+00 6.558450982667537232e+00 6.558450982667537232e+00 6.558450982667537232e+00 6.558450982667537232e+00 6.558450982667537232e+00 6.558450982667537232e+00 6.558450982667537232e+00 6.558450982667537232e+00 6.558450982667537232e+00
6.558450982667537232e+00 6.558450982667537232e+00 6.558450982667537232e+00 6.558450982667537232e+00 6.558450982667537232e+00 6.558450982667537232e+00 6.558450982667537232e+00 6.558450982667537232e+00 6.558450982667537232e+00 6.558450982667537232e+00 6.558450982667537232e+00 6.558450982667537232e+00 6.558450982667537232e+00 6.558450982667537232e+00 6.558450982667537232e+00 6.558450982667537232e+00 6.558450982667537232e+00 6.558450982667537232e+00 6.558450982667537232e+00 6.558450982667537232e+00 6.558450982667537232e+00 6.558450982667537232e+00 6.558450982667537232e+00 6.558450982667537232e+00 6.558450982667537232e+00 6.558450982667537232e+00 6.558450982667537232e+00 6.558450982667537232e+00 6.558450982667537232e+00 6.558450982667537232e+00 6.558450982667537232e+00 6.558450982667537232e+00 6.558450982667537232e+00 6.558450982667537232e+00 6.558450982667537232e+00 6.558450982667537232e+00 6.558450982667537232e+00 6.558450982667537232e+00 6.558450982667537232e+00 6.558450982667537232e+00 6.558450982667537232e+00 6.558450982667537232e+00 6.558450982667537232e+00 1.777715219437421368e+01 1.510224287146411370e+01 1.302462279475968288e+01 1.137443177839902120e+01 9.946121633057135369e+00 8.732551648813839051e+00 7.735533620231702656e+00 6.957419910749681691e+00 6.400664304509231073e+00 6.067493346225280249e+00 5.959690406720415723e+00 6.078497565484791920e+00 6.424619083153171317e+00 6.998301732428046762e+00 7.799464785737129091e+00 8.827851268885869018e+00 1.008317163219907187e+01 1.156545330423759665e+01 1.328464939692416991e+01 1.554858754684535072e+01 1.939262870892018142e+01 6.558450982667537232e+00 6.558450982667537232e+00 6.558450982667537232e+00 6.558450982667537232e+00 6.558450982667537232e+00 6.558450982667537232e+00 6.558450982667537232e+00 6.558450982667537232e+00 6.558450982667537232e+00 6.558450982667537232e+00 6.558450982667537232e+00 6.558450982667537232e+00 6.558450982667537232e+00 6.558450982667537232e+00 6.558450982667537232e+00 6.558450982667537232e+00
6.558450982667537232e+00 6.558450982667537232e+00 6.558450982667537232e+00 6.558450982667537232e+00 6.558450982667537232e+00 6.558450982667537232e+00 6.558450982667537232e+00 6.558450982667537232e+00 6.558450982667537232e+00 6.558450982667537232e+00 6.558450982667537232e+00 6.558450982667537232e+00 6.558450982667537232e+00 6.558450982667537232e+00 6.558450982667537232e+00 6.558450982667537232e+00 6.558450982667537232e+00 6.558450982667537232e+00 6.558450982667537232e+00 6.558450982667537232e+00 6.558450982667537232e+00 6.558450982667537232e+00 6.558450982667537232e+00 6.558450982667537232e+00 6.558450982667537232e+00 6.558450982667537232e+00 6.558450982667537232e+00 6.558450982667537232e+00 6.558450982667537232e+00 6.558450982667537232e+00 6.558450982667537232e+00 6.558450982667537232e+00 6.558450982667537232e+00 6.558450982667537232e+00 6.558450982667537232e+00 6.558450982667537232e+00 6.558450982667537232e+00 6.558450982667537232e+00 6.558450982667537232e+00 6.558450982667537232e+00 6.558450982667537232e+00 6.558450982667537232e+00 6.558450982667537232e+00 1.921771808307763862e+01 1.623853679526567717e+01 1.375083843796547356e+01 1.197116355057071146e+01 1.044165331074070480e+01 9.132212397423060679e+00 8.045339317396013712e+00 7.183254542947139498e+00 6.547509050831230581e+00 6.139013696664257225e+00 5.958156452742031206e+00 6.004966679717892220e+00 6.279290844049267406e+00 6.780948383913688815e+00 7.509842541630671775e+00 8.466011856771061161e+00 9.649623367022492459e+00 1.106095858867602644e+01 1.270251949205002617e+01 1.471377909575742748e+01 1.799879177561905763e+01 6.558450982667537232e+00 6.558450982667537232e+00 6.558450982667537232e+00 6.558450982667537232e+00 6.558450982667537232e+00 6.558450982667537232e+00 6.558450982667537232e+00 6.558450982667537232e+00 6.558450982667537232e+00 6.558450982667537232e+00 6.558450982667537232e+00 6.558450982667537232e+00 6.558450982667537232e+00 6.558450982667537232e+00 6.558450982667537232e+00 6.558450982667537232e+00
6.558450982667537232e+00 6.558450982667537232e+00 6.558450982667537232e+00 6.558450982667537232e+00 6.558450982667537232e+00 6.558450982667537232e+00 6.558450982667537232e+00 6.558450982667537232e+00 6.558450982667537232e+00 6.558450982667537232e+00 6.558450982667537232e+00 6.558450982667537232e+00 6.558450982667537232e+00 6.558450982667537232e+00 6.558450982667537232e+00 6.558450982667537232e+00 6.558450982667537232e+00 6.558450982667537232e+00 6.558450982667537232e+00 6.558450982667537232e+00 6.558450982667537232e+00 6.558450982667537232e+00 6.558450982667537232e+00 6.558450982667537232e+00 6.558450982667537232e+00 6.558450982667537232e+00 6.558450982667537232e+00 6.558450982667537232e+00 6.558450982667537232e+00 6.558450982667537232e+00 6.558450982667537232e+00 6.558450982667537232e+00 6.558450982667537232e+00 6.558450982667537232e+00 6.558450982667537232e+00 6.558450982667537232e+00 6.558450982667537232e+00 6.558450982667537232e+00 6.558450982667537232e+00 6.558450982667537232e+00 6.558450982667537232e+00 6.558450982667537232e+00 6.558450982667537232e+00 2.090470406958720773e+01 1.756046975157451939e+01 1.442182042187815583e+01 1.247882040523942493e+01 1.086092202889588165e+01 9.471258166173893045e+00 8.309386399486122343e+00 7.375763904502186108e+00 6.670434956377480518e+00 6.193233836192643338e+00 5.943958442105774509e+00 5.922490404798594454e+00 6.128849253114378115e+00 6.563183124683877878e+00 7.225713810191454201e+00 8.116664348889457870e+00 9.236199408898350782e+00 1.058440600294247247e+01 1.216171533678927474e+01 1.402422254217340480e+01 1.682866249530991709e+01 2.292237912719280857e+01 6.558450982667537232e+00 6.558450982667537232e+00 6.558450982667537232e+00 6.558450982667537232e+00 6.558450982667537232e+00 6.558450982667537232e+00 6.558450982667537232e+00 6.558450982667537232e+00 6.558450982667537232e+00 6.558450982667537232e+00 6.558450982667537232e+00 6.558450982667537232e+00 6.558450982667537232e+00 6.558450982667537232e+00 6.558450982667537232e+00
6.558450982667537232e+00 6.558450982667537232e+00 6.558450982667537232e+00 6.558450982667537232e+00 6.558450982667537232e+00 6.558450982667537232e+00 6.558450982667537232e+00 6.558450982667537232e+00 6.558450982667537232e+00 6.558450982667537232e+00 6.558450982667537232e+00 6.558450982667537232e+00 6.558450982667537232e+00 6.558450982667537232e+00 6.558450982667537232e+00 6.558450982667537232e+00 6.558450982667537232e+00 6.558450982667537232e+00 6.558450982667537232e+00 6.558450982667537232e+00 6.558450982667537232e+00 6.558450982667537232e+00 6.558450982667537232e+00 6.558450982667537232e+00 6.558450982667537232e+00 6.558450982667537232e+00 6.558450982667537232e+00 6.558450982667537232e+00 6.558450982667537232e+00 6.558450982667537232e+00 6.558450982667537232e+00 6.558450982667537232e+00 6.558450982667537232e+00 6.558450982667537232e+00 6.558450982667537232e+00 6.558450982667537232e+00 6.558450982667537232e+00 6.558450982667537232e+00 6.558450982667537232e+00 6.558450982667537232e+00 6.558450982667537232e+00 6.558450982667537232e+00 6.558450982667537232e+00 2.292237912719281567e+01 1.909032854425560899e+01 1.509711481308212555e+01 1.294769735666518073e+01 1.125656185547576982e+01 9.800801742498855162e+00 8.574038237086980985e+00 7.575926137392634985e+00 6.806220285292884142e+00 6.264831528903421543e+00 5.951820858237166334e+00 5.867342750255019723e+00 6.011564326342458742e+00 6.384589836090242443e+00 6.986413749085340186e+00 7.816912539786876835e+00 8.875868285436137484e+00 1.016300020678464833e+01 1.167802534278227355e+01 1.344023418533076963e+01 1.585387834546382280e+01 2.035423194663285429e+01 2.292237912719279436e+01 6.558450982667537232e+00 6.558450982667537232e+00 6.558450982667537232e+00 6.558450982667537232e+00 6.558450982667537232e+00 6.558450982667537232e+00 6.558450982667537232e+00 6.558450982667537232e+00 6.558450982667537232e+00 6.558450982667537232e+00 6.558450982667537232e+00 6.558450982667537232e+00 6.558450982667537232e+00 6.558450982667537232e+00
6.558450982667537232e+00 6.558450982667537232e+00 6.558450982667537232e+00 6.558450982667537232e+00 6.558450982667537232e+00 6.558450982667537232e+00 6.558450982667537232e+00 6.558450982667537232e+00 6.558450982667537232e+00 6.558450982667537232e+00 6.558450982667537232e+00 6.558450982667537232e+00 6.558450982667537232e+00 6.558450982667537232e+00 6.558450982667537232e+00 6.558450982667537232e+00 6.558450982667537232e+00 6.558450982667537232e+00 6.558450982667537232e+00 6.558450982667537232e+00 6.558450982667537232e+00 6.558450982667537232e+00 6.558450982667537232e+00 6.558450982667537232e+00 6.558450982667537232e+00 6.558450982667537232e+00 6.558450982667537232e+00 6.558450982667537232e+00 6.558450982667537232e+00 6.558450982667537232e+00 6.558450982667537232e+00 6.558450982667537232e+00 6.558450982667537232e+00 6.558450982667537232e+00 6.558450982667537232e+00 6.558450982667537232e+00 6.558450982667537232e+00 6.558450982667537232e+00 6.558450982667537232e+00 6.558450982667537232e+00 6.558450982667537232e+00 6.558450982667537232e+00 6.558450982667537232e+00 6.558450982667537232e+00 2.090470406958719352e+01 1.587678425678965155e+01 1.344771899073807830e+01 1.168159567364965667e+01 1.016464292866660557e+01 8.876564849470533147e+00 7.817188571929168717e+00 6.986536313887285132e+00 6.384692196539834441e+00 6.011711924494459680e+00 5.867562460224938548e+00 5.952102639347963020e+00 6.265102242519862585e+00 6.806280307254883866e+00 7.575329192596800709e+00 8.571882550284200875e+00 9.795385715752345845e+00 1.124484565832653260e+01 1.292435715771731353e+01 1.504257643571702019e+01 1.859643970731395868e+01 2.104737912719279436e+01 6.558450982667537232e+00 6.558450982667537232e+00 6.558450982667537232e+00 6.558450982667537232e+00 6.558450982667537232e+00 6.558450982667537232e+00 6.558450982667537232e+00 6.558450982667537232e+00 6.558450982667537232e+00 6.558450982667537232e+00 6.558450982667537232e+00 6.558450982667537232e+00 6.558450982667537232e+00 6.558450982667537232e+00
6.558450982667537232e+00 6.558450982667537232e+00 6.558450982667537232e+00 6.558450982667537232e+00 6.558450982667537232e+00 6.558450982667537232e+00 6.558450982667537232e+00 6.558450982667537232e+00 6.558450982667537232e+00 6.558450982667537232e+00 6.558450982667537232e+00 6.558450982667537232e+00 6.558450982667537232e+00 6.558450982667537232e+00 6.558450982667537232e+00 6.558450982667537232e+00 6.558450982667537232e+00 6.558450982667537232e+00 6.558450982667537232e+00 6.558450982667537232e+00 6.558450982667537232e+00 6.558450982667537232e+00 6.558450982667537232e+00 6.558450982667537232e+00 6.558450982667537232e+00 6.558450982667537232e+00 6.558450982667537232e+00 6.558450982667537232e+00 6.558450982667537232e+00 6.558450982667537232e+00 6.558450982667537232e+00 6.558450982667537232e+00 6.558450982667537232e+00 6.558450982667537232e+00 6.558450982667537232e+00 6.558450982667537232e+00 6.558450982667537232e+00 6.558450982667537232e+00 6.558450982667537232e+00 6.558450982667537232e+00 6.558450982667537232e+00 6.558450982667537232e+00 6.558450982667537232e+00 6.558450982667537232e+00 2.292237912719279436e+01 1.682866249530991709e+01 1.402422254217340480e+01 1.216171533678927830e+01 1.058455113005498660e+01 9.236414919608140650e+00 8.117007382609205735e+00 7.226240779445415541e+00 6.563959485934457661e+00 6.129934855654344261e+00 5.923904792145542331e+00 5.945610962074717065e+00 6.194795747717908085e+00 6.671120875993736377e+00 7.373979029236291893e+00 8.302188802792159095e+00 9.453595411914026414e+00 1.082465615031905770e+01 1.241159763564837704e+01 1.429502853640016724e+01 1.705467997386049817e+01 1.939262870892017432e+01 6.558450982667537232e+00 6.558450982667537232e+00 6.558450982667537232e+00 6.558450982667537232e+00 6.558450982667537232e+00 6.558450982667537232e+00 6.558450982667537232e+00 6.558450982667537232e+00 6.558450982667537232e+00 6.558450982667537232e+00 6.558450982667537232e+00 6.558450982667537232e+00 6.558450982667537232e+00 6.558450982667537232e+00
6.558450982667537232e+00 6.558450982667537232e+00 6.558450982667537232e+00 6.558450982667537232e+00 6.558450982667537232e+00 6.558450982667537232e+00 6.558450982667537232e+00 6.558450982667537232e+00 6.558450982667537232e+00 6.558450982667537232e+00 6.558450982667537232e+00 6.558450982667537232e+00 6.558450982667537232e+00 6.558450982667537232e+00 6.558450982667537232e+00 6.558450982667537232e+00 6.558450982667537232e+00 6.558450982667537232e+00 6.558450982667537232e+00 6.558450982667537232e+00 6.558450982667537232e+00 6.558450982667537232e+00 6.558450982667537232e+00 6.558450982667537232e+00 6.558450982667537232e+00 6.558450982667537232e+00 6.558450982667537232e+00 6.558450982667537232e+00 6.558450982667537232e+00 6.558450982667537232e+00 6.558450982667537232e+00 6.558450982667537232e+00 6.558450982667537232e+00 6.558450982667537232e+00 6.558450982667537232e+00 6.558450982667537232e+00 6.558450982667537232e+00 6.558450982667537232e+00 6.558450982667537232e+00 6.558450982667537232e+00 6.558450982667537232e+00 6.558450982667537232e+00 6.558450982667537232e+00 6.558450982667537232e+00 6.558450982667537232e+00 1.799879177561906474e+01 1.471377909575743104e+01 1.270251949205002973e+01 1.106188336544005324e+01 9.650927161504792906e+00 8.467966063541105370e+00 7.512670715712769010e+00 6.784878761487398435e+00 6.284491017107171729e+00 6.011420374261614796e+00 5.965452680332319346e+00 6.146011002148100033e+00 6.551836328974026458e+00 7.180628876352635359e+00 8.028744935141094885e+00 9.091119882339469882e+00 1.036165692677893091e+01 1.183452924131693251e+01 1.353197852474563589e+01 1.575225293913528546e+01 1.799879177561905053e+01 6.558450982667537232e+00 6.558450982667537232e+00 6.558450982667537232e+00 6.558450982667537232e+00 6.558450982667537232e+00 6.558450982667537232e+00 6.558450982667537232e+00 6.558450982667537232e+00 6.558450982667537232e+00 6.558450982667537232e+00 6.558450982667537232e+00 6.558450982667537232e+00 6.558450982667537232e+00 6.558450982667537232e+00
6.558450982667537232e+00 6.558450982667537232e+00 6.558450982667537232e+00 6.558450982667537232e+00 6.558450982667537232e+00 6.558450982667537232e+00 6.558450982667537232e+00 6.558450982667537232e+00 6.558450982667537232e+00 6.558450982667537232e+00 6.558450982667537232e+00 6.558450982667537232e+00 6.558450982667537232e+00 6.558450982667537232e+00 6.558450982667537232e+00 6.558450982667537232e+00 6.558450982667537232e+00 6.558450982667537232e+00 6.558450982667537232e+00 6.558450982667537232e+00 6.558450982667537232e+00 6.558450982667537232e+00 6.558450982667537232e+00 6.558450982667537232e+00 6.558450982667537232e+00 6.558450982667537232e+00 6.558450982667537232e+00 6.558450982667537232e+00 6.558450982667537232e+00 6.558450982667537232e+00 6.558450982667537232e+00 6.558450982667537232e+00 6.558450982667537232e+00 6.558450982667537232e+00 6.558450982667537232e+00 6.558450982667537232e+00 6.558450982667537232e+00 6.558450982667537232e+00 6.558450982667537232e+00 6.558450982667537232e+00 6.558450982667537232e+00 6.558450982667537232e+00 6.558450982667537232e+00 6.558450982667537232e+00 6.558450982667537232e+00 1.939262870892018142e+01 1.554858754684535782e+01 1.328464939692417346e+01 1.157017983647444836e+01 1.008947161876087151e+01 8.836689481358789067e+00 7.811455242052794290e+00 7.013967208398437236e+00 6.444197700485975844e+00 6.101635184218000774e+00 5.984988712732196348e+00 6.091905022637618572e+00 6.418787822699982826e+00 6.960861400777410779e+00 7.712650305354099345e+00 8.668970117517261542e+00 9.826269243232292894e+00 1.118385375355348543e+01 1.275041546294491113e+01 1.466719587418513271e+01 1.682866249530990999e+01 2.292237912719280146e+01 6.558450982667537232e+00 6.558450982667537232e+00 6.558450982667537232e+00 6.558450982667537232e+00 6.558450982667537232e+00 6.558450982667537232e+00 6.558450982667537232e+00 6.558450982667537232e+00 6.558450982667537232e+00 6.558450982667537232e+00 6.558450982667537232e+00 6.558450982667537232e+00 6.558450982667537232e+00
6.558450982667537232e+00 6.558450982667537232e+00 6.558450982667537232e+00 6.558450982667537232e+00 6.558450982667537232e+00 6.558450982667537232e+00 6.558450982667537232e+00 6.558450982667537232e+00 6.558450982667537232e+00 6.558450982667537232e+00 6.558450982667537232e+00 6.558450982667537232e+00 6.558450982667537232e+00 6.558450982667537232e+00 6.558450982667537232e+00 6.558450982667537232e+00 6.558450982667537232e+00 6.558450982667537232e+00 6.558450982667537232e+00 6.558450982667537232e+00 6.558450982667537232e+00 6.558450982667537232e+00 6.558450982667537232e+00 6.558450982667537232e+00 6.558450982667537232e+00 6.558450982667537232e+00 6.558450982667537232e+00 6.558450982667537232e+00 6.558450982667537232e+00 6.558450982667537232e+00 6.558450982667537232e+00 6.558450982667537232e+00 6.558450982667537232e+00 6.558450982667537232e+00 6.558450982667537232e+00 6.558450982667537232e+00 6.558450982667537232e+00 6.558450982667537232e+00 6.558450982667537232e+00 6.558450982667537232e+00 6.558450982667537232e+00 6.558450982667537232e+00 6.558450982667537232e+00 6.558450982667537232e+00 6.558450982667537232e+00 2.104737912719280857e+01 1.656466853537836315e+01 1.387577192435403717e+01 1.207134829766598116e+01 1.051703669674703079e+01 9.194405641623003334e+00 8.101019619003633210e+00 7.236360439284759138e+00 6.599067609928656708e+00 6.186747360677365748e+00 5.995901660058535754e+00 6.022079963050931184e+00 6.260367363735188206e+00 6.706245651190059220e+00 7.356669485536475150e+00 8.210974933713139023e+00 9.271193972327054666e+00 1.054161720991251983e+01 1.202900539195468355e+01 1.379664620678275355e+01 1.588248164436609144e+01 2.104737912719280146e+01 6.558450982667537232e+00 6.558450982667537232e+00 6.558450982667537232e+00 6.558450982667537232e+00 6.558450982667537232e+00 6.558450982667537232e+00 6.558450982667537232e+00 6.558450982667537232e+00 6.558450982667537232e+00 6.558450982667537232e+00 6.558450982667537232e+00 6.558450982667537232e+00 6.558450982667537232e+00
6.558450982667537232e+00 6.558450982667537232e+00 6.558450982667537232e+00 6.558450982667537232e+00 6.558450982667537232e+00 6.558450982667537232e+00 6.558450982667537232e+00 6.558450982667537232e+00 6.558450982667537232e+00 6.558450982667537232e+00 6.558450982667537232e+00 6.558450982667537232e+00 6.558450982667537232e+00 6.558450982667537232e+00 6.558450982667537232e+00 6.558450982667537232e+00 6.558450982667537232e+00 6.558450982667537232e+00 6.558450982667537232e+00 6.558450982667537232e+00 6.558450982667537232e+00 6.558450982667537232e+00 6.558450982667537232e+00 6.558450982667537232e+00 6.558450982667537232e+00 6.558450982667537232e+00 6.558450982667537232e+00 6.558450982667537232e+00 6.558450982667537232e+00 6.558450982667537232e+00 6.558450982667537232e+00 6.558450982667537232e+00 6.558450982667537232e+00 6.558450982667537232e+00 6.558450982667537232e+00 6.558450982667537232e+00 6.558450982667537232e+00 6.558450982667537232e+00 6.558450982667537232e+00 6.558450982667537232e+00 6.558450982667537232e+00 6.558450982667537232e+00 6.558450982667537232e+00 6.558450982667537232e+00 6.558450982667537232e+00 2.292237912719280857e+01 1.778299639031006407e+01 1.446672615255282324e+01 1.255955467391627067e+01 1.093679539291888858e+01 9.553088825201477619e+00 8.398664736432063904e+00 7.471006086737340013e+00 6.766662789618223428e+00 6.281416990462023620e+00 6.010734613914227253e+00 5.950489369755519675e+00 6.097828436007322495e+00 6.451895174794724852e+00 7.014098535760538766e+00 7.787801681482111604e+00 8.777582929580908910e+00 9.988385738056585694e+00 1.142502627497262324e+01 1.311424463581577982e+01 1.512511583292756256e+01 1.939262870892018142e+01 6.558450982667537232e+00 6.558450982667537232e+00 6.558450982667537232e+00 6.558450982667537232e+00 6.558450982667537232e+00 6.558450982667537232e+00 6.558450982667537232e+00 6.558450982667537232e+00 6.558450982667537232e+00 6.558450982667537232e+00 6.558450982667537232e+00 6.558450982667537232e+00 6.558450982667537232e+00
6.558450982667537232e+00 6.558450982667537232e+00 6.558450982667537232e+00 6.558450982667537232e+00 6.558450982667537232e+00 6.558450982667537232e+00 6.558450982667537232e+00 6.558450982667537232e+00 6.558450982667537232e+00 6.558450982667537232e+00 6.558450982667537232e+00 6.558450982667537232e+00 6.558450982667537232e+00 6.558450982667537232e+00 6.558450982667537232e+00 6.558450982667537232e+00 6.558450982667537232e+00 6.558450982667537232e+00 6.558450982667537232e+00 6.558450982667537232e+00 6.558450982667537232e+00 6.558450982667537232e+00 6.558450982667537232e+00 6.558450982667537232e+00 6.558450982667537232e+00 6.558450982667537232e+00 6.558450982667537232e+00 6.558450982667537232e+00 6.558450982667537232e+00 6.558450982667537232e+00 6.558450982667537232e+00 6.558450982667537232e+00 6.558450982667537232e+00 6.558450982667537232e+00 6.558450982667537232e+00 6.558450982667537232e+00 6.558450982667537232e+00 6.558450982667537232e+00 6.558450982667537232e+00 6.558450982667537232e+00 6.558450982667537232e+00 6.558450982667537232e+00 6.558450982667537232e+00 6.558450982667537232e+00 6.558450982667537232e+00 6.558450982667537232e+00 1.924263449180714147e+01 1.511043316262021818e+01 1.308534474064369846e+01 1.139494004633120738e+01 9.955607750112122289e+00 8.741517458597716228e+00 7.748373460671615476e+00 6.971834654462810477e+00 6.407959273817667167e+00 6.053916346538166238e+00 5.908584049216997869e+00 5.972795945872668710e+00 6.249124111797836889e+00 6.741295772106202122e+00 7.453478536050194947e+00 8.389659204686807925e+00 9.553232398298575845e+00 1.094683519000577121e+01 1.258066622302699145e+01 1.451164897000468201e+01 1.799879177561905763e+01 6.558450982667537232e+00 6.558450982667537232e+00 6.558450982667537232e+00 6.558450982667537232e+00 6.558450982667537232e+00 6.558450982667537232e+00 6.558450982667537232e+00 6.558450982667537232e+00 6.558450982667537232e+00 6.558450982667537232e+00 6.558450982667537232e+00 6.558450982667537232e+00 6.558450982667537232e+00
6.558450982667537232e+00 6.558450982667537232e+00 6.558450982667537232e+00 6.558450982667537232e+00 6.558450982667537232e+00 6.558450982667537232e+00 6.558450982667537232e+00 6.558450982667537232e+00 6.558450982667537232e+00 6.558450982667537232e+00 6.558450982667537232e+00 6.558450982667537232e+00 6.558450982667537232e+00 6.558450982667537232e+00 6.558450982667537232e+00 6.558450982667537232e+00 6.558450982667537232e+00 6.558450982667537232e+00 6.558450982667537232e+00 6.558450982667537232e+00 6.558450982667537232e+00 6.558450982667537232e+00 6.558450982667537232e+00 6.558450982667537232e+00 6.558450982667537232e+00 6.558450982667537232e+00 6.558450982667537232e+00 6.558450982667537232e+00 6.558450982667537232e+00 6.558450982667537232e+00 6.558450982667537232e+00 6.558450982667537232e+00 6.558450982667537232e+00 6.558450982667537232e+00 6.558450982667537232e+00 6.558450982667537232e+00 6.558450982667537232e+00 6.558450982667537232e+00 6.558450982667537232e+00 6.558450982667537232e+00 6.558450982667537232e+00 6.558450982667537232e+00 6.558450982667537232e+00 6.558450982667537232e+00 6.558450982667537232e+00 6.558450982667537232e+00 2.090470406958720062e+01 1.587678425678965155e+01 1.370759978352721120e+01 1.193178102763831916e+01 1.043216938051757126e+01 9.151306373000220873e+00 8.084441603637049667e+00 7.228699974921592997e+00 6.582725280977339111e+00 6.146907683460231198e+00 5.923220264488065823e+00 5.914730966385693733e+00 6.124977798507764248e+00 6.557402051663981268e+00 7.214954731180664993e+00 8.099899463053056081e+00 9.213778956684421928e+00 1.055749951887481330e+01 1.213416941348712541e+01 1.397747127287382440e+01 1.682866249530991709e+01 2.292237912719280146e+01 6.558450982667537232e+00 6.558450982667537232e+00 6.558450982667537232e+00 6.558450982667537232e+00 6.558450982667537232e+00 6.558450982667537232e+00 6.558450982667537232e+00 6.558450982667537232e+00 6.558450982667537232e+00 6.558450982667537232e+00 6.558450982667537232e+00 6.558450982667537232e+00
6.558450982667537232e+00 6.558450982667537232e+00 6.558450982667537232e+00 6.558450982667537232e+00 6.558450982667537232e+00 6.558450982667537232e+00 6.558450982667537232e+00 6.558450982667537232e+00 6.558450982667537232e+00 6.558450982667537232e+00 6.558450982667537232e+00 6.558450982667537232e+00 6.558450982667537232e+00 6.558450982667537232e+00 6.558450982667537232e+00 6.558450982667537232e+00 6.558450982667537232e+00 6.558450982667537232e+00 6.558450982667537232e+00 6.558450982667537232e+00 6.558450982667537232e+00 6.558450982667537232e+00 6.558450982667537232e+00 6.558450982667537232e+00 6.558450982667537232e+00 6.558450982667537232e+00 6.558450982667537232e+00 6.558450982667537232e+00 6.558450982667537232e+00 6.558450982667537232e+00 6.558450982667537232e+00 6.558450982667537232e+00 6.558450982667537232e+00 6.558450982667537232e+00 6.558450982667537232e+00 6.558450982667537232e+00 6.558450982667537232e+00 6.558450982667537232e+00 6.558450982667537232e+00 6.558450982667537232e+00 6.558450982667537232e+00 6.558450982667537232e+00 6.558450982667537232e+00 6.558450982667537232e+00 6.558450982667537232e+00 6.558450982667537232e+00 2.292237912719280857e+01 1.682866249530991709e+01 1.446966388722329100e+01 1.256024519334743772e+01 1.098509620679393706e+01 9.625569942428558790e+00 8.476004812179386505e+00 7.536501488474041111e+00 6.808657319655782914e+00 6.295113175058379085e+00 5.998976439553924678e+00 5.923295182111360191e+00 6.070695288235040010e+00 6.443208366453820446e+00 7.042262526510945975e+00 7.868786713845913994e+00 8.923378161740160408e+00 1.020648838497012889e+01 1.171929756117551946e+01 1.347759456741749418e+01 1.588248164436609855e+01 2.104737912719280146e+01 6.558450982667537232e+00 6.558450982667537232e+00 6.558450982667537232e+00 6.558450982667537232e+00 6.558450982667537232e+00 6.558450982667537232e+00 6.558450982667537232e+00 6.558450982667537232e+00 6.558450982667537232e+00 6.558450982667537232e+00 6.558450982667537232e+00 6.558450982667537232e+00
6.558450982667537232e+00 6.558450982667537232e+00 6.558450982667537232e+00 6.558450982667537232e+00 6.558450982667537232e+00 6.558450982667537232e+00 6.558450982667537232e+00 6.558450982667537232e+00 6.558450982667537232e+00 6.558450982667537232e+00 6.558450982667537232e+00 6.558450982667537232e+00 6.558450982667537232e+00 6.558450982667537232e+00 6.558450982667537232e+00 6.558450982667537232e+00 6.558450982667537232e+00 6.558450982667537232e+00 6.558450982667537232e+00 6.558450982667537232e+00 6.558450982667537232e+00 6.558450982667537232e+00 6.558450982667537232e+00 6.558450982667537232e+00 6.558450982667537232e+00 6.558450982667537232e+00 6.558450982667537232e+00 6.558450982667537232e+00 6.558450982667537232e+00 6.558450982667537232e+00 6.558450982667537232e+00 6.558450982667537232e+00 6.558450982667537232e+00 6.558450982667537232e+00 6.558450982667537232e+00 6.558450982667537232e+00 6.558450982667537232e+00 6.558450982667537232e+00 6.558450982667537232e+00 6.558450982667537232e+00 6.558450982667537232e+00 6.558450982667537232e+00 6.558450982667537232e+00 6.558450982667537232e+00 6.558450982667537232e+00 6.558450982667537232e+00 6.558450982667537232e+00 1.799879177561905763e+01 1.539170858673794484e+01 1.326396785823139268e+01 1.158982173481848221e+01 1.014175529353312655e+01 8.904598337018594378e+00 7.880756083357262298e+00 7.073117207565644549e+00 6.484507424712901980e+00 6.117363316289772257e+00 5.973600842602458272e+00 6.054641245646163128e+00 6.361534936574997801e+00 6.895122779943019253e+00 7.656182665156091360e+00 8.645522500560733903e+00 9.863997270212387036e+00 1.131259426155560632e+01 1.299726651830782842e+01 1.511424848368211116e+01 1.924263449180714147e+01 2.292237912719280146e+01 6.558450982667537232e+00 6.558450982667537232e+00 6.558450982667537232e+00 6.558450982667537232e+00 6.558450982667537232e+00 6.558450982667537232e+00 6.558450982667537232e+00 6.558450982667537232e+00 6.558450982667537232e+00 6.558450982667537232e+00 6.558450982667537232e+00
6.558450982667537232e+00 6.558450982667537232e+00 6.558450982667537232e+00 6.558450982667537232e+00 6.558450982667537232e+00 6.558450982667537232e+00 6.558450982667537232e+00 6.558450982667537232e+00 6.558450982667537232e+00 6.558450982667537232e+00 6.558450982667537232e+00 6.558450982667537232e+00 6.558450982667537232e+00 6.558450982667537232e+00 6.558450982667537232e+00 6.558450982667537232e+00 6.558450982667537232e+00 6.558450982667537232e+00 6.558450982667537232e+00 6.558450982667537232e+00 6.558450982667537232e+00 6.558450982667537232e+00 6.558450982667537232e+00 6.558450982667537232e+00 6.558450982667537232e+00 6.558450982667537232e+00 6.558450982667537232e+00 6.558450982667537232e+00 6.558450982667537232e+00 6.558450982667537232e+00 6.558450982667537232e+00 6.558450982667537232e+00 6.558450982667537232e+00 6.558450982667537232e+00 6.558450982667537232e+00 6.558450982667537232e+00 6.558450982667537232e+00 6.558450982667537232e+00 6.558450982667537232e+00 6.558450982667537232e+00 6.558450982667537232e+00 6.558450982667537232e+00 6.558450982667537232e+00 6.558450982667537232e+00 6.558450982667537232e+00 6.558450982667537232e+00 6.558450982667537232e+00 1.939262870892018142e+01 1.648320531333348171e+01 1.401871387826671622e+01 1.221037877281961670e+01 1.067055678225666071e+01 9.346266509123662303e+00 8.239970252962038444e+00 7.354064948212879926e+00 6.690476543181645752e+00 6.250724288592010680e+00 6.036057576397432456e+00 6.047595454163950279e+00 6.286420561079129499e+00 6.753601123816920904e+00 7.450135896290788651e+00 8.376833142093531137e+00 9.534143230631510590e+00 1.092199119500475746e+01 1.254095990819300965e+01 1.447379455451507724e+01 1.776622899094448726e+01 2.104737912719280146e+01 6.558450982667537232e+00 6.558450982667537232e+00 6.558450982667537232e+00 6.558450982667537232e+00 6.558450982667537232e+00 6.558450982667537232e+00 6.558450982667537232e+00 6.558450982667537232e+00 6.558450982667537232e+00 6.558450982667537232e+00 6.558450982667537232e+00
6.558450982667537232e+00 6.558450982667537232e+00 6.558450982667537232e+00 6.558450982667537232e+00 6.558450982667537232e+00 6.558450982667537232e+00 6.558450982667537232e+00 6.558450982667537232e+00 6.558450982667537232e+00 6.558450982667537232e+00 6.558450982667537232e+00 6.558450982667537232e+00 6.558450982667537232e+00 6.558450982667537232e+00 6.558450982667537232e+00 6.558450982667537232e+00 6.558450982667537232e+00 6.558450982667537232e+00 6.558450982667537232e+00 6.558450982667537232e+00 6.558450982667537232e+00 6.558450982667537232e+00 6.558450982667537232e+00 6.558450982667537232e+00 6.558450982667537232e+00 6.558450982667537232e+00 6.558450982667537232e+00 6.558450982667537232e+00 6.558450982667537232e+00 6.558450982667537232e+00 6.558450982667537232e+00 6.558450982667537232e+00 6.558450982667537232e+00 6.558450982667537232e+00 6.558450982667537232e+00 6.558450982667537232e+00 6.558450982667537232e+00 6.558450982667537232e+00 6.558450982667537232e+00 6.558450982667537232e+00 6.558450982667537232e+00 6.558450982667537232e+00 6.558450982667537232e+00 6.558450982667537232e+00 6.558450982667537232e+00 6.558450982667537232e+00 6.558450982667537232e+00 2.104737912719280146e+01 1.776622899094448726e+01 1.482633240339117364e+01 1.282000255355120899e+01 1.118911068707705425e+01 9.780115645094195287e+00 8.593127939631781231e+00 7.629783873570254116e+00 6.891550495953367772e+00 6.379788791425902161e+00 6.095783049291135569e+00 6.040696936773397141e+00 6.215468088339271446e+00 6.620662156690961808e+00 7.256308672390044734e+00 8.121739830606856003e+00 9.215455834303593718e+00 1.053505470167693758e+01 1.207756398009378884e+01 1.386875862566801842e+01 1.648320531333347461e+01 1.939262870892018142e+01 6.558450982667537232e+00 6.558450982667537232e+00 6.558450982667537232e+00 6.558450982667537232e+00 6.558450982667537232e+00 6.558450982667537232e+00 6.558450982667537232e+00 6.558450982667537232e+00 6.558450982667537232e+00 6.558450982667537232e+00 6.558450982667537232e+00
6.558450982667537232e+00 6.558450982667537232e+00 6.558450982667537232e+00 6.558450982667537232e+00 6.558450982667537232e+00 6.558450982667537232e+00 6.558450982667537232e+00 6.558450982667537232e+00 6.558450982667537232e+00 6.558450982667537232e+00 6.558450982667537232e+00 6.558450982667537232e+00 6.558450982667537232e+00 6.558450982667537232e+00 6.558450982667537232e+00 6.558450982667537232e+00 6.558450982667537232e+00 6.558450982667537232e+00 6.558450982667537232e+00 6.558450982667537232e+00 6.558450982667537232e+00 6.558450982667537232e+00 6.558450982667537232e+00 6.558450982667537232e+00 6.558450982667537232e+00 6.558450982667537232e+00 6.558450982667537232e+00 6.558450982667537232e+00 6.558450982667537232e+00 6.558450982667537232e+00 6.558450982667537232e+00 6.558450982667537232e+00 6.558450982667537232e+00 6.558450982667537232e+00 6.558450982667537232e+00 6.558450982667537232e+00 6.558450982667537232e+00 6.558450982667537232e+00 6.558450982667537232e+00 6.558450982667537232e+00 6.558450982667537232e+00 6.558450982667537232e+00 6.558450982667537232e+00 6.558450982667537232e+00 6.558450982667537232e+00 6.558450982667537232e+00 6.558450982667537232e+00 2.292237912719280146e+01 1.924263449180714858e+01 1.571614662137596596e+01 1.340061135557207450e+01 1.167860820807232614e+01 1.018887097670850039e+01 8.925236212791361368e+00 7.889066843316410171e+00 7.081753934052532173e+00 6.504417013731259800e+00 6.157781629292362169e+00 6.042043399114763957e+00 6.156736928419604737e+00 6.500627526784466426e+00 7.071649308588007443e+00 7.866925528950702073e+00 8.882919696920037467e+00 1.011576442542280319e+01 1.156182144086382024e+01 1.322614684135206176e+01 1.537410207940244788e+01 1.795245617077184264e+01 2.292237912719280146e+01 6.558450982667537232e+00 6.558450982667537232e+00 6.558450982667537232e+00 6.558450982667537232e+00 6.558450982667537232e+00 6.558450982667537232e+00 6.558450982667537232e+00 6.558450982667537232e+00 6.558450982667537232e+00 6.558450982667537232e+00
6.558450982667537232e+00 6.558450982667537232e+00 6.558450982667537232e+00 6.558450982667537232e+00 6.558450982667537232e+00 6.558450982667537232e+00 6.558450982667537232e+00 6.558450982667537232e+00 6.558450982667537232e+00 6.558450982667537232e+00 6.558450982667537232e+00 6.558450982667537232e+00 6.558450982667537232e+00 6.558450982667537232e+00 6.558450982667537232e+00 6.558450982667537232e+00 6.558450982667537232e+00 6.558450982667537232e+00 6.558450982667537232e+00 6.558450982667537232e+00 6.558450982667537232e+00 6.558450982667537232e+00 6.558450982667537232e+00 6.558450982667537232e+00 6.558450982667537232e+00 6.558450982667537232e+00 6.558450982667537232e+00 6.558450982667537232e+00 6.558450982667537232e+00 6.558450982667537232e+00 6.558450982667537232e+00 6.558450982667537232e+00 6.558450982667537232e+00 6.558450982667537232e+00 6.558450982667537232e+00 6.558450982667537232e+00 6.558450982667537232e+00 6.558450982667537232e+00 6.558450982667537232e+00 6.558450982667537232e+00 6.558450982667537232e+00 6.558450982667537232e+00 6.558450982667537232e+00 6.558450982667537232e+00 6.558450982667537232e+00 6.558450982667537232e+00 6.558450982667537232e+00 6.558450982667537232e+00 2.104737912719280857e+01 1.675054215609270969e+01 1.395391080301879327e+01 1.213622657283645623e+01 1.057383918642499054e+01 9.243388689635356315e+00 8.144610868219384514e+00 7.277819289459607432e+00 6.642722306521211095e+00 6.238324434497851456e+00 6.062871459059639534e+00 6.113856703859916308e+00 6.388121089704597466e+00 6.882083654765246195e+00 7.592122300696555470e+00 8.515075911304716527e+00 9.648767221934480887e+00 1.099239588144282820e+01 1.254825343263556192e+01 1.442462897226090490e+01 1.673702241633094090e+01 2.090470406958720062e+01 6.558450982667537232e+00 6.558450982667537232e+00 6.558450982667537232e+00 6.558450982667537232e+00 6.558450982667537232e+00 6.558450982667537232e+00 6.558450982667537232e+00 6.558450982667537232e+00 6.558450982667537232e+00 6.558450982667537232e+00
6.558450982667537232e+00 6.558450982667537232e+00 6.558450982667537232e+00 6.558450982667537232e+00 6.558450982667537232e+00 6.558450982667537232e+00 6.558450982667537232e+00 6.558450982667537232e+00 6.558450982667537232e+00 6.558450982667537232e+00 6.558450982667537232e+00 6.558450982667537232e+00 6.558450982667537232e+00 6.558450982667537232e+00 6.558450982667537232e+00 6.558450982667537232e+00 6.558450982667537232e+00 6.558450982667537232e+00 6.558450982667537232e+00 6.558450982667537232e+00 6.558450982667537232e+00 6.558450982667537232e+00 6.558450982667537232e+00 6.558450982667537232e+00 6.558450982667537232e+00 6.558450982667537232e+00 6.558450982667537232e+00 6.558450982667537232e+00 6.558450982667537232e+00 6.558450982667537232e+00 6.558450982667537232e+00 6.558450982667537232e+00 6.558450982667537232e+00 6.558450982667537232e+00 6.558450982667537232e+00 6.558450982667537232e+00 6.558450982667537232e+00 6.558450982667537232e+00 6.558450982667537232e+00 6.558450982667537232e+00 6.558450982667537232e+00 6.558450982667537232e+00 6.558450982667537232e+00 6.558450982667537232e+00 6.558450982667537232e+00 6.558450982667537232e+00 6.558450982667537232e+00 6.558450982667537232e+00 2.292237912719280857e+01 1.795245617077184264e+01 1.450430886736895886e+01 1.258776569150441915e+01 1.096585576925551209e+01 9.581571338282358852e+00 8.429940026158408983e+00 7.509427174821027506e+00 6.817811220880781065e+00 6.352213850404250906e+00 6.109256089507461240e+00 6.085336365653855495e+00 6.277029952557047210e+00 6.681557566098213385e+00 7.297213181029981399e+00 8.123616893232913583e+00 9.161700976782661598e+00 1.041343553749707596e+01 1.188165619107779847e+01 1.360637086483360747e+01 1.570845584352371915e+01 1.924263449180714147e+01 6.558450982667537232e+00 6.558450982667537232e+00 6.558450982667537232e+00 6.558450982667537232e+00 6.558450982667537232e+00 6.558450982667537232e+00 6.558450982667537232e+00 6.558450982667537232e+00 6.558450982667537232e+00 6.558450982667537232e+00
6.558450982667537232e+00 6.558450982667537232e+00 6.558450982667537232e+00 6.558450982667537232e+00 6.558450982667537232e+00 6.558450982667537232e+00 6.558450982667537232e+00 6.558450982667537232e+00 6.558450982667537232e+00 6.558450982667537232e+00 6.558450982667537232e+00 6.558450982667537232e+00 6.558450982667537232e+00 6.558450982667537232e+00 6.558450982667537232e+00 6.558450982667537232e+00 6.558450982667537232e+00 6.558450982667537232e+00 6.558450982667537232e+00 6.558450982667537232e+00 6.558450982667537232e+00 6.558450982667537232e+00 6.558450982667537232e+00 6.558450982667537232e+00 6.558450982667537232e+00 6.558450982667537232e+00 6.558450982667537232e+00 6.558450982667537232e+00 6.558450982667537232e+00 6.558450982667537232e+00 6.558450982667537232e+00 6.558450982667537232e+00 6.558450982667537232e+00 6.558450982667537232e+00 6.558450982667537232e+00 6.558450982667537232e+00 6.558450982667537232e+00 6.558450982667537232e+00 6.558450982667537232e+00 6.558450982667537232e+00 6.558450982667537232e+00 6.558450982667537232e+00 6.558450982667537232e+00 6.558450982667537232e+00 6.558450982667537232e+00 6.558450982667537232e+00 6.558450982667537232e+00 6.558450982667537232e+00 6.558450982667537232e+00 1.939262870892018142e+01 1.512511583292756612e+01 1.309516209620516491e+01 1.141589042538182852e+01 9.982133223722822635e+00 8.777467337326971375e+00 7.798420255151409464e+00 7.041352052126971017e+00 6.502565483157784598e+00 6.178717288082250292e+00 6.067262892639153193e+00 6.166816876287235516e+00 6.477309476560606072e+00 6.999881290508888299e+00 7.736556595668709235e+00 8.689811901955017959e+00 9.862170790023476741e+00 1.125595121057813230e+01 1.288444878685619344e+01 1.482434721107371445e+01 1.782196647559115021e+01 6.558450982667537232e+00 6.558450982667537232e+00 6.558450982667537232e+00 6.558450982667537232e+00 6.558450982667537232e+00 6.558450982667537232e+00 6.558450982667537232e+00 6.558450982667537232e+00 6.558450982667537232e+00 6.558450982667537232e+00
6.558450982667537232e+00 6.558450982667537232e+00 6.558450982667537232e+00 6.558450982667537232e+00 6.558450982667537232e+00 6.558450982667537232e+00 6.558450982667537232e+00 6.558450982667537232e+00 6.558450982667537232e+00 6.558450982667537232e+00 6.558450982667537232e+00 6.558450982667537232e+00 6.558450982667537232e+00 6.558450982667537232e+00 6.558450982667537232e+00 6.558450982667537232e+00 6.558450982667537232e+00 6.558450982667537232e+00 6.558450982667537232e+00 6.558450982667537232e+00 6.558450982667537232e+00 6.558450982667537232e+00 6.558450982667537232e+00 6.558450982667537232e+00 6.558450982667537232e+00 6.558450982667537232e+00 6.558450982667537232e+00 6.558450982667537232e+00 6.558450982667537232e+00 6.558450982667537232e+00 6.558450982667537232e+00 6.558450982667537232e+00 6.558450982667537232e+00 6.558450982667537232e+00 6.558450982667537232e+00 6.558450982667537232e+00 6.558450982667537232e+00 6.558450982667537232e+00 6.558450982667537232e+00 6.558450982667537232e+00 6.558450982667537232e+00 6.558450982667537232e+00 6.558450982667537232e+00 6.558450982667537232e+00 6.558450982667537232e+00 6.558450982667537232e+00 6.558450982667537232e+00 6.558450982667537232e+00 6.558450982667537232e+00 2.104737912719280857e+01 1.588248164436609855e+01 1.371090210812225507e+01 1.195372488155961221e+01 1.046214260746771529e+01 9.192525644092228276e+00 8.139923551443374095e+00 7.301020087204612707e+00 6.673482628937261296e+00 6.256276205710872063e+00 6.049730168612089898e+00 6.055332113540668360e+00 6.275329065460663713e+00 6.712275625216847175e+00 7.368657563559732893e+00 8.246662308686602216e+00 9.348106257247064121e+00 1.067449115121393888e+01 1.223009202495368797e+01 1.405209232266077279e+01 1.664122899094448726e+01 6.558450982667537232e+00 6.558450982667537232e+00 6.558450982667537232e+00 6.558450982667537232e+00 6.558450982667537232e+00 6.558450982667537232e+00 6.558450982667537232e+00 6.558450982667537232e+00 6.558450982667537232e+00 6.558450982667537232e+00
6.558450982667537232e+00 6.558450982667537232e+00 6.558450982667537232e+00 6.558450982667537232e+00 6.558450982667537232e+00 6.558450982667537232e+00 6.558450982667537232e+00 6.558450982667537232e+00 6.558450982667537232e+00 6.558450982667537232e+00 6.558450982667537232e+00 6.558450982667537232e+00 6.558450982667537232e+00 6.558450982667537232e+00 6.558450982667537232e+00 6.558450982667537232e+00 6.558450982667537232e+00 6.558450982667537232e+00 6.558450982667537232e+00 6.558450982667537232e+00 6.558450982667537232e+00 6.558450982667537232e+00 6.558450982667537232e+00 6.558450982667537232e+00 6.558450982667537232e+00 6.558450982667537232e+00 6.558450982667537232e+00 6.558450982667537232e+00 6.558450982667537232e+00 6.558450982667537232e+00 6.558450982667537232e+00 6.558450982667537232e+00 6.558450982667537232e+00 6.558450982667537232e+00 6.558450982667537232e+00 6.558450982667537232e+00 6.558450982667537232e+00 6.558450982667537232e+00 6.558450982667537232e+00 6.558450982667537232e+00 6.558450982667537232e+00 6.558450982667537232e+00 6.558450982667537232e+00 6.558450982667537232e+00 6.558450982667537232e+00 6.558450982667537232e+00 6.558450982667537232e+00 6.558450982667537232e+00 6.558450982667537232e+00 2.292237912719280857e+01 1.682866249530991709e+01 1.446966388722328745e+01 1.257088604339898907e+01 1.099767802223932378e+01 9.641349088671347545e+00 8.494740147675777564e+00 7.557439188283879616e+00 6.830490566753287141e+00 6.316030315477259904e+00 6.016773106776589941e+00 5.935523271005145318e+00 6.074830263369399574e+00 6.436828705387370064e+00 7.023240598118910327e+00 7.835486475694654729e+00 8.874845702222184940e+00 1.014261342708191549e+01 1.164087042864980504e+01 1.338504921816660698e+01 1.569893454618774697e+01 6.558450982667537232e+00 6.558450982667537232e+00 6.558450982667537232e+00 6.558450982667537232e+00 6.558450982667537232e+00 6.558450982667537232e+00 6.558450982667537232e+00 6.558450982667537232e+00 6.558450982667537232e+00 6.558450982667537232e+00
6.558450982667537232e+00 6.558450982667537232e+00 6.558450982667537232e+00 6.558450982667537232e+00 6.558450982667537232e+00 6.558450982667537232e+00 6.558450982667537232e+00 6.558450982667537232e+00 6.558450982667537232e+00 6.558450982667537232e+00 6.558450982667537232e+00 6.558450982667537232e+00 6.558450982667537232e+00 6.558450982667537232e+00 6.558450982667537232e+00 6.558450982667537232e+00 6.558450982667537232e+00 6.558450982667537232e+00 6.558450982667537232e+00 6.558450982667537232e+00 6.558450982667537232e+00 6.558450982667537232e+00 6.558450982667537232e+00 6.558450982667537232e+00 6.558450982667537232e+00 6.558450982667537232e+00 6.558450982667537232e+00 6.558450982667537232e+00 6.558450982667537232e+00 6.558450982667537232e+00 6.558450982667537232e+00 6.558450982667537232e+00 6.558450982667537232e+00 6.558450982667537232e+00 6.558450982667537232e+00 6.558450982667537232e+00 6.558450982667537232e+00 6.558450982667537232e+00 6.558450982667537232e+00 6.558450982667537232e+00 6.558450982667537232e+00 6.558450982667537232e+00 6.558450982667537232e+00 6.558450982667537232e+00 6.558450982667537232e+00 6.558450982667537232e+00 6.558450982667537232e+00 6.558450982667537232e+00 6.558450982667537232e+00 6.558450982667537232e+00 1.799879177561905763e+01 1.539117235206484935e+01 1.320713058283947561e+01 1.151458505845432967e+01 1.005067528251358766e+01 8.797842125108211064e+00 7.759206495427829253e+00 6.938107341361124725e+00 6.337607018860140329e+00 5.960227508620075554e+00 5.807899713245756601e+00 5.882063240196401921e+00 6.183846417634040193e+00 6.714265476121102694e+00 7.474396113054549318e+00 8.465487090916560931e+00 9.689003725508005260e+00 1.114673315823284128e+01 1.284500035850740929e+01 1.499367844891628110e+01 6.558450982667537232e+00 6.558450982667537232e+00 6.558450982667537232e+00 6.558450982667537232e+00 6.558450982667537232e+00 6.558450982667537232e+00 6.558450982667537232e+00 6.558450982667537232e+00 6.558450982667537232e+00 6.558450982667537232e+00
6.558450982667537232e+00 6.558450982667537232e+00 6.558450982667537232e+00 6.558450982667537232e+00 6.558450982667537232e+00 6.558450982667537232e+00 6.558450982667537232e+00 6.558450982667537232e+00 6.558450982667537232e+00 6.558450982667537232e+00 6.558450982667537232e+00 6.558450982667537232e+00 6.558450982667537232e+00 6.558450982667537232e+00 6.558450982667537232e+00 6.558450982667537232e+00 6.558450982667537232e+00 6.558450982667537232e+00 6.558450982667537232e+00 6.558450982667537232e+00 6.558450982667537232e+00 6.558450982667537232e+00 6.558450982667537232e+00 6.558450982667537232e+00 6.558450982667537232e+00 6.558450982667537232e+00 6.558450982667537232e+00 6.558450982667537232e+00 6.558450982667537232e+00 6.558450982667537232e+00 6.558450982667537232e+00 6.558450982667537232e+00 6.558450982667537232e+00 6.558450982667537232e+00 6.558450982667537232e+00 6.558450982667537232e+00 6.558450982667537232e+00 6.558450982667537232e+00 6.558450982667537232e+00 6.558450982667537232e+00 6.558450982667537232e+00 6.558450982667537232e+00 6.558450982667537232e+00 6.558450982667537232e+00 6.558450982667537232e+00 6.558450982667537232e+00 6.558450982667537232e+00 6.558450982667537232e+00 6.558450982667537232e+00 6.558450982667537232e+00 1.939262870892018142e+01 1.647284072843549652e+01 1.374345658667577652e+01 1.190579157495520590e+01 1.034001067456220824e+01 8.996638308015270979e+00 7.878671197217745004e+00 6.988244344808595798e+00 6.326737158877225653e+00 5.894976207626235976e+00 5.693473609330595764e+00 5.722657702471945385e+00 5.983063892410914519e+00 6.475463109550258167e+00 7.200917305596206575e+00 8.160765819338156035e+00 9.356559475526932346e+00 1.078998851365005507e+01 1.246409032155543883e+01 1.452425586305296079e+01 6.558450982667537232e+00 6.558450982667537232e+00 6.558450982667537232e+00 6.558450982667537232e+00 6.558450982667537232e+00 6.558450982667537232e+00 6.558450982667537232e+00 6.558450982667537232e+00 6.558450982667537232e+00 6.558450982667537232e+00
6.558450982667537232e+00 6.558450982667537232e+00 6.558450982667537232e+00 6.558450982667537232e+00 6.558450982667537232e+00 6.558450982667537232e+00 6.558450982667537232e+00 6.558450982667537232e+00 6.558450982667537232e+00 6.558450982667537232e+00 6.558450982667537232e+00 6.558450982667537232e+00 6.558450982667537232e+00 6.558450982667537232e+00 6.558450982667537232e+00 6.558450982667537232e+00 6.558450982667537232e+00 6.558450982667537232e+00 6.558450982667537232e+00 6.558450982667537232e+00 6.558450982667537232e+00 6.558450982667537232e+00 6.558450982667537232e+00 6.558450982667537232e+00 6.558450982667537232e+00 6.558450982667537232e+00 6.558450982667537232e+00 6.558450982667537232e+00 6.558450982667537232e+00 6.558450982667537232e+00 6.558450982667537232e+00 6.558450982667537232e+00 6.558450982667537232e+00 6.558450982667537232e+00 6.558450982667537232e+00 6.558450982667537232e+00 6.558450982667537232e+00 6.558450982667537232e+00 6.558450982667537232e+00 6.558450982667537232e+00 6.558450982667537232e+00 6.558450982667537232e+00 6.558450982667537232e+00 6.558450982667537232e+00 6.558450982667537232e+00 6.558450982667537232e+00 6.558450982667537232e+00 6.558450982667537232e+00 6.558450982667537232e+00 6.558450982667537232e+00 2.090470406958720062e+01 1.756046975157451939e+01 1.405045473847854964e+01 1.210428026854440020e+01 1.047919423624458801e+01 9.086810982250383972e+00 7.927821542963076951e+00 7.002359543105569628e+00 6.310227478242353527e+00 5.851115941019902067e+00 5.624800928962120139e+00 5.631301623363004438e+00 5.870981629438677629e+00 6.344583750571022307e+00 7.053200617224636204e+00 7.998196118356769801e+00 9.181100411949476126e+00 1.060350586690583441e+01 1.226741771849212626e+01 1.428978009187563103e+01 6.558450982667537232e+00 6.558450982667537232e+00 6.558450982667537232e+00 6.558450982667537232e+00 6.558450982667537232e+00 6.558450982667537232e+00 6.558450982667537232e+00 6.558450982667537232e+00 6.558450982667537232e+00 6.558450982667537232e+00
