# Supplementary material for: An experimentally-informed polymer model reveals high resolution organization of genomic loci
Source: Nat Commun. 2026 Feb 4;17:2338. doi: 10.1038/s41467-026-68928-w (PMC12979793; doi:10.1038/s41467-026-68928-w)
Supplement: Supplementary file 4 — Source Data [file 41467_2026_68928_MOESM4_ESM.zip › Source_Data/Fig8/source_data_fig_8c_FreeEnergyMatrix.txt]

6.380971259288070740e+00 6.380971259288070740e+00 6.380971259288070740e+00 6.380971259288070740e+00 6.380971259288070740e+00 6.380971259288070740e+00 6.380971259288070740e+00 6.380971259288070740e+00 6.380971259288070740e+00 1.718604153458059614e+01 1.457179521518564869e+01 1.280841617083429185e+01 1.127989159409698772e+01 9.980507200454542982e+00 8.880446760708075260e+00 7.974387656866728236e+00 7.191038581773096183e+00 6.437265368204350580e+00 5.670874368228844276e+00 4.949425400191266533e+00 4.361998756095083252e+00 3.965908058976797435e+00 3.785969577691858490e+00 3.827112448617999263e+00 4.069333063107226423e+00 4.413411353275357385e+00 4.549681127947231118e+00 4.179069524330856211e+00 3.519638180916032866e+00 2.849093310055614836e+00 2.289258073620203504e+00 1.893430774849989007e+00 1.675054478914500322e+00 1.601264556960124708e+00 1.581042312512714432e+00 1.514478022438215277e+00 1.416176532394537446e+00 1.399797963737427153e+00 1.556522524596900325e+00 1.922999326232964989e+00 2.497091807027103982e+00 3.243778093249481742e+00 4.095728794655233429e+00 4.986265661690008955e+00 5.914104433613776024e+00 6.944564370090223093e+00 8.179218361791207315e+00 9.575161346954963903e+00 1.121694452709426315e+01 1.315214688508277163e+01 6.380971259288070740e+00 6.380971259288070740e+00 6.380971259288070740e+00 6.380971259288070740e+00 6.380971259288070740e+00 6.380971259288070740e+00 6.380971259288070740e+00 6.380971259288070740e+00 6.380971259288070740e+00 6.380971259288070740e+00 6.380971259288070740e+00 6.380971259288070740e+00 6.380971259288070740e+00 6.380971259288070740e+00 6.380971259288070740e+00 6.380971259288070740e+00 6.380971259288070740e+00 6.380971259288070740e+00 6.380971259288070740e+00 6.380971259288070740e+00 6.380971259288070740e+00 6.380971259288070740e+00 6.380971259288070740e+00 6.380971259288070740e+00 6.380971259288070740e+00 6.380971259288070740e+00 6.380971259288070740e+00 6.380971259288070740e+00 6.380971259288070740e+00 6.380971259288070740e+00
6.380971259288070740e+00 6.380971259288070740e+00 6.380971259288070740e+00 6.380971259288070740e+00 6.380971259288070740e+00 6.380971259288070740e+00 6.380971259288070740e+00 6.380971259288070740e+00 6.380971259288070740e+00 1.573386198237327704e+01 1.322285153770680921e+01 1.147239819049806897e+01 9.956427798694424069e+00 8.669440007468846687e+00 7.597450924900936542e+00 6.733315716348130309e+00 6.028483301303815267e+00 5.401136373544719760e+00 4.774261985551724763e+00 4.154771039114056208e+00 3.624130678632933922e+00 3.257250796711236518e+00 3.092834984651354091e+00 3.141093267631578811e+00 3.379068358264586180e+00 3.694793033670027427e+00 3.804501367049990534e+00 3.525951779994873192e+00 3.056014952466185264e+00 2.571243772198897659e+00 2.143216823483840017e+00 1.824056834496843749e+00 1.647961036998754736e+00 1.606760156938371154e+00 1.632715791594776533e+00 1.629385973410922617e+00 1.584081745516691342e+00 1.592290422483685575e+00 1.745502488123793938e+00 2.075550042448394805e+00 2.560024607146832665e+00 3.138207753315903403e+00 3.754757753689762723e+00 4.419624534383380876e+00 5.198683725336632477e+00 6.155538237658220169e+00 7.338702497103014366e+00 8.736779152747129018e+00 1.038045191253869604e+01 1.232164767784931314e+01 6.380971259288070740e+00 6.380971259288070740e+00 6.380971259288070740e+00 6.380971259288070740e+00 6.380971259288070740e+00 6.380971259288070740e+00 6.380971259288070740e+00 6.380971259288070740e+00 6.380971259288070740e+00 6.380971259288070740e+00 6.380971259288070740e+00 6.380971259288070740e+00 6.380971259288070740e+00 6.380971259288070740e+00 6.380971259288070740e+00 6.380971259288070740e+00 6.380971259288070740e+00 6.380971259288070740e+00 6.380971259288070740e+00 6.380971259288070740e+00 6.380971259288070740e+00 6.380971259288070740e+00 6.380971259288070740e+00 6.380971259288070740e+00 6.380971259288070740e+00 6.380971259288070740e+00 6.380971259288070740e+00 6.380971259288070740e+00 6.380971259288070740e+00 6.380971259288070740e+00
6.380971259288070740e+00 6.380971259288070740e+00 6.380971259288070740e+00 6.380971259288070740e+00 6.380971259288070740e+00 6.380971259288070740e+00 6.380971259288070740e+00 6.380971259288070740e+00 6.380971259288070740e+00 1.438065425891613103e+01 1.195229218960590600e+01 1.021332955755790550e+01 8.708794619191976949e+00 7.433394101126928888e+00 6.380578589681586976e+00 5.543203974717773264e+00 4.887479795461853627e+00 4.348141533794109392e+00 3.840173559550315474e+00 3.327920220054554790e+00 2.866376667936087586e+00 2.537695560695343744e+00 2.394078284224374187e+00 2.451896775924033989e+00 2.683535185937390821e+00 2.956984274835154025e+00 3.000090634743315832e+00 2.735847056065498606e+00 2.386967997762511118e+00 2.081028488386184705e+00 1.830933794566263373e+00 1.643788564540017205e+00 1.547639827668650270e+00 1.560096412823018142e+00 1.655086026406813460e+00 1.762558148072074005e+00 1.833391142868666890e+00 1.903761036360268832e+00 2.039664383767675560e+00 2.257745689900165331e+00 2.526843618640974398e+00 2.829504543716392817e+00 3.205531986890981955e+00 3.722092566681425296e+00 4.430692320303542431e+00 5.359665372546164264e+00 6.525543959272891215e+00 7.926584495753115078e+00 9.572936805067655541e+00 1.152241815498000932e+01 6.380971259288070740e+00 6.380971259288070740e+00 6.380971259288070740e+00 6.380971259288070740e+00 6.380971259288070740e+00 6.380971259288070740e+00 6.380971259288070740e+00 6.380971259288070740e+00 6.380971259288070740e+00 6.380971259288070740e+00 6.380971259288070740e+00 6.380971259288070740e+00 6.380971259288070740e+00 6.380971259288070740e+00 6.380971259288070740e+00 6.380971259288070740e+00 6.380971259288070740e+00 6.380971259288070740e+00 6.380971259288070740e+00 6.380971259288070740e+00 6.380971259288070740e+00 6.380971259288070740e+00 6.380971259288070740e+00 6.380971259288070740e+00 6.380971259288070740e+00 6.380971259288070740e+00 6.380971259288070740e+00 6.380971259288070740e+00 6.380971259288070740e+00 6.380971259288070740e+00
6.380971259288070740e+00 6.380971259288070740e+00 6.380971259288070740e+00 6.380971259288070740e+00 6.380971259288070740e+00 6.380971259288070740e+00 6.380971259288070740e+00 6.380971259288070740e+00 6.380971259288070740e+00 1.327194957082727811e+01 1.091262871430880566e+01 9.184133577537586746e+00 7.690244935410831317e+00 6.425883300273898868e+00 5.388123399264738822e+00 4.570199701069842746e+00 3.947624982396114035e+00 3.469426161707055201e+00 3.055915328276487486e+00 2.645712206987177240e+00 2.260581848687603923e+00 1.977866910110666510e+00 1.859990099464781110e+00 1.929333319593659724e+00 2.151562786048511811e+00 2.370225896707236046e+00 2.326755390601210394e+00 2.034262259911535864e+00 1.730366784188987594e+00 1.521442105216369356e+00 1.400332096099791812e+00 1.337131330052706346e+00 1.326423432060128249e+00 1.386005423237836709e+00 1.525906915333123948e+00 1.725619654201491215e+00 1.936577201532731607e+00 2.107677464037276849e+00 2.209452962022290023e+00 2.247868764545682296e+00 2.280279172125716514e+00 2.395064910827329641e+00 2.666250904085668338e+00 3.137733285286326890e+00 3.831344880111469564e+00 4.757830255439287725e+00 5.923338820201870192e+00 7.328832763829478125e+00 8.979291469679409943e+00 1.094128804159547030e+01 6.380971259288070740e+00 6.380971259288070740e+00 6.380971259288070740e+00 6.380971259288070740e+00 6.380971259288070740e+00 6.380971259288070740e+00 6.380971259288070740e+00 6.380971259288070740e+00 6.380971259288070740e+00 6.380971259288070740e+00 6.380971259288070740e+00 6.380971259288070740e+00 6.380971259288070740e+00 6.380971259288070740e+00 6.380971259288070740e+00 6.380971259288070740e+00 6.380971259288070740e+00 6.380971259288070740e+00 6.380971259288070740e+00 6.380971259288070740e+00 6.380971259288070740e+00 6.380971259288070740e+00 6.380971259288070740e+00 6.380971259288070740e+00 6.380971259288070740e+00 6.380971259288070740e+00 6.380971259288070740e+00 6.380971259288070740e+00 6.380971259288070740e+00 6.380971259288070740e+00
6.380971259288070740e+00 6.380971259288070740e+00 6.380971259288070740e+00 6.380971259288070740e+00 6.380971259288070740e+00 6.380971259288070740e+00 6.380971259288070740e+00 6.380971259288070740e+00 2.136174301022656152e+01 1.240795416989118749e+01 1.010538750399530983e+01 8.386195335317832900e+00 6.901920348599205113e+00 5.647745135528047911e+00 4.622450755609229134e+00 3.819734464407730457e+00 3.220972812933336371e+00 2.785786850689152772e+00 2.443775855624163995e+00 2.122093326285167336e+00 1.812656668401945836e+00 1.579141269846964235e+00 1.489047721200101648e+00 1.569357759506942784e+00 1.776972283797334740e+00 1.931457390163416221e+00 1.800969337580671237e+00 1.473914544721491637e+00 1.183154888061576315e+00 1.016149374661626581e+00 9.604354754846404774e-01 9.717362917886305240e-01 1.016464977096077860e+00 1.095149160816568212e+00 1.231336928508266482e+00 1.441649711019106661e+00 1.707532396416631570e+00 1.948563762600741711e+00 2.047872311269578915e+00 1.999387456957311571e+00 1.942729879323614739e+00 2.009074108479833143e+00 2.264473858689072472e+00 2.736505836069991204e+00 3.436808030021797578e+00 4.371422683793312558e+00 5.543933893422622106e+00 6.956374396824216433e+00 8.613371119343064208e+00 1.059529565404872287e+01 6.380971259288070740e+00 6.380971259288070740e+00 6.380971259288070740e+00 6.380971259288070740e+00 6.380971259288070740e+00 6.380971259288070740e+00 6.380971259288070740e+00 6.380971259288070740e+00 6.380971259288070740e+00 6.380971259288070740e+00 6.380971259288070740e+00 6.380971259288070740e+00 6.380971259288070740e+00 6.380971259288070740e+00 6.380971259288070740e+00 6.380971259288070740e+00 6.380971259288070740e+00 6.380971259288070740e+00 6.380971259288070740e+00 6.380971259288070740e+00 6.380971259288070740e+00 6.380971259288070740e+00 6.380971259288070740e+00 6.380971259288070740e+00 6.380971259288070740e+00 6.380971259288070740e+00 6.380971259288070740e+00 6.380971259288070740e+00 6.380971259288070740e+00 6.380971259288070740e+00
6.380971259288070740e+00 6.380971259288070740e+00 2.297118092266065759e+01 2.109618092266065759e+01 1.947118092266065759e+01 1.809618092266065759e+01 1.697118092266065759e+01 1.609618092266065759e+01 1.542862472390360296e+01 1.174706009275241314e+01 9.520214301377944111e+00 7.812707946656697544e+00 6.337220417838086206e+00 5.091857618894501059e+00 4.076564753737081048e+00 3.285630027549792942e+00 2.704229092204219143e+00 2.299424820738980912e+00 2.009661195734040007e+00 1.758823498014713493e+00 1.516217916306931812e+00 1.328155799401148585e+00 1.262291846757047864e+00 1.348212326141311479e+00 1.533520611112187737e+00 1.621104716120044031e+00 1.417742799958563893e+00 1.063729805690947217e+00 7.750841299316846289e-01 6.228973018073737933e-01 5.924756407286118076e-01 6.358376730281207756e-01 7.041612732709197076e-01 7.802170000232244718e-01 8.865405446984659932e-01 1.057090509423556313e+00 1.297951167889586088e+00 1.550465358124817783e+00 1.695442418824224973e+00 1.693516985545681308e+00 1.668841040539760456e+00 1.759509626725112241e+00 2.036608275598876361e+00 2.528475838982288337e+00 3.246284233820439624e+00 4.195339610867694802e+00 5.376794264447166682e+00 6.784820416860434023e+00 8.392088631997982162e+00 1.016166145498305085e+01 1.216909610032015010e+01 1.312937952120658736e+01 1.432623355247402941e+01 1.576100423852515320e+01 1.743516164643624933e+01 1.950544501986093593e+01 6.380971259288070740e+00 6.380971259288070740e+00 6.380971259288070740e+00 6.380971259288070740e+00 6.380971259288070740e+00 6.380971259288070740e+00 6.380971259288070740e+00 6.380971259288070740e+00 6.380971259288070740e+00 6.380971259288070740e+00 6.380971259288070740e+00 6.380971259288070740e+00 6.380971259288070740e+00 6.380971259288070740e+00 6.380971259288070740e+00 6.380971259288070740e+00 6.380971259288070740e+00 6.380971259288070740e+00 6.380971259288070740e+00 6.380971259288070740e+00 6.380971259288070740e+00 6.380971259288070740e+00 6.380971259288070740e+00 6.380971259288070740e+00
1.960388509267419010e+01 1.746542770942888723e+01 1.574166421391803539e+01 1.427238211889540764e+01 1.303142725080905961e+01 1.201538812829883796e+01 1.122106942451021894e+01 1.064581174188273494e+01 1.028637520927224713e+01 9.890995482373906356e+00 8.858638351550940371e+00 7.404620698879814000e+00 5.974352381847563009e+00 4.741007269668013890e+00 3.733462340899166065e+00 2.950703702103442794e+00 2.381214593002059843e+00 1.997688619069872829e+00 1.746210446362049140e+00 1.551111971840590797e+00 1.364652924013039836e+00 1.214393599663175394e+00 1.164314339171522050e+00 1.245322195479452887e+00 1.398808272911320927e+00 1.425209497285703009e+00 1.172072102686204431e+00 8.020571008051256001e-01 5.103309857243587544e-01 3.568489965751062698e-01 3.269455327384562793e-01 3.746750837663803679e-01 4.465186838636192590e-01 5.123325740243132032e-01 5.870877060518395751e-01 7.119244608633046312e-01 9.115384341813346225e-01 1.157685880057922390e+00 1.360764068792285286e+00 1.456738766477890579e+00 1.515167394853992988e+00 1.662237724070710243e+00 1.979465362414842389e+00 2.502798974826994538e+00 3.245914548508764597e+00 4.211988601933004617e+00 5.388589026482989652e+00 6.719348068049491474e+00 8.041645001494625689e+00 9.173924671211764803e+00 1.015932924651570346e+01 1.111081334862718606e+01 1.229971527517454888e+01 1.372747426222316491e+01 1.539558215545307007e+01 1.743911162575175666e+01 6.380971259288070740e+00 6.380971259288070740e+00 6.380971259288070740e+00 6.380971259288070740e+00 6.380971259288070740e+00 6.380971259288070740e+00 6.380971259288070740e+00 6.380971259288070740e+00 6.380971259288070740e+00 6.380971259288070740e+00 6.380971259288070740e+00 6.380971259288070740e+00 6.380971259288070740e+00 6.380971259288070740e+00 6.380971259288070740e+00 6.380971259288070740e+00 6.380971259288070740e+00 6.380971259288070740e+00 6.380971259288070740e+00 6.380971259288070740e+00 6.380971259288070740e+00 6.380971259288070740e+00 6.380971259288070740e+00 6.380971259288070740e+00
1.771836442488019969e+01 1.558233389910854783e+01 1.386036723728225795e+01 1.239226399253775668e+01 1.115277073824092113e+01 1.013850617281437749e+01 9.346285284788773851e+00 8.773429257079893517e+00 8.417045216079579006e+00 8.223647394998362614e+00 7.914621503409119185e+00 7.030013795495687390e+00 5.755160191490791277e+00 4.551510981932864297e+00 3.552375616201530306e+00 2.774879617444167224e+00 2.212462416969007251e+00 1.843066287112030466e+00 1.620195901666555471e+00 1.471292754681797987e+00 1.335085798126449674e+00 1.217642194258292676e+00 1.174569140146527246e+00 1.237927666192277343e+00 1.351215928664309729e+00 1.331216920787447577e+00 1.056573725757608884e+00 6.817009718475830482e-01 3.818748723625517982e-01 2.126727489083073408e-01 1.630036032424229120e-01 1.942885508671423622e-01 2.572140127190643000e-01 3.141544274492922284e-01 3.679928513957904102e-01 4.595265672906485577e-01 6.272746841091496606e-01 8.685174574903911093e-01 1.123737593815022251e+00 1.322082759888729697e+00 1.481413597493542511e+00 1.701754933728711450e+00 2.070993229463336860e+00 2.633801173982888599e+00 3.403930003372764190e+00 4.365828412750524024e+00 5.433745845129429597e+00 6.397683849822616509e+00 7.110094305888583932e+00 7.745905798379794760e+00 8.499145491041591782e+00 9.448532427071672402e+00 1.063555864489112324e+01 1.206167895310149163e+01 1.372838437395065370e+01 1.576583494621403503e+01 6.380971259288070740e+00 6.380971259288070740e+00 6.380971259288070740e+00 6.380971259288070740e+00 6.380971259288070740e+00 6.380971259288070740e+00 6.380971259288070740e+00 6.380971259288070740e+00 6.380971259288070740e+00 6.380971259288070740e+00 6.380971259288070740e+00 6.380971259288070740e+00 6.380971259288070740e+00 6.380971259288070740e+00 6.380971259288070740e+00 6.380971259288070740e+00 6.380971259288070740e+00 6.380971259288070740e+00 6.380971259288070740e+00 6.380971259288070740e+00 6.380971259288070740e+00 6.380971259288070740e+00 6.380971259288070740e+00 6.380971259288070740e+00
1.609039636051021205e+01 1.395504694650092858e+01 1.223409922655945437e+01 1.076658646331581792e+01 9.527869516448621567e+00 8.514601379171118367e+00 7.723621000105367784e+00 7.152253996288976623e+00 6.797864831032473631e+00 6.647298193041095260e+00 6.617409392858625949e+00 6.376442876285736361e+00 5.522280429515554090e+00 4.425621414730965597e+00 3.451680370650016982e+00 2.683524416878061203e+00 2.127629508561376781e+00 1.768284526274072732e+00 1.566918569828750663e+00 1.457405313335460306e+00 1.370000954021111994e+00 1.286756346637371706e+00 1.247568082153577507e+00 1.285242070855098007e+00 1.357590352260537259e+00 1.315379099850581213e+00 1.051167599987596901e+00 6.833599217527606129e-01 3.698956282308678567e-01 1.703764898699446917e-01 8.290947224059053156e-02 8.165772048863573218e-02 1.280886363462236943e-01 1.821376376710865941e-01 2.318729016512897090e-01 3.097689673880061889e-01 4.615349322848700808e-01 7.025184089259823850e-01 9.965711847367160203e-01 1.278535590695131674e+00 1.533654200253426581e+00 1.831571862816691265e+00 2.257764424545026571e+00 2.859334336475900074e+00 3.629937482469181020e+00 4.465289675057430685e+00 5.122422634182111523e+00 5.510439043936173675e+00 5.861555377050187587e+00 6.364907176524468468e+00 7.080711234457805148e+00 8.027614646492423844e+00 9.212429202615830093e+00 1.063662471003770094e+01 1.230168821318723360e+01 1.433207938724258668e+01 6.380971259288070740e+00 6.380971259288070740e+00 6.380971259288070740e+00 6.380971259288070740e+00 6.380971259288070740e+00 6.380971259288070740e+00 6.380971259288070740e+00 6.380971259288070740e+00 6.380971259288070740e+00 6.380971259288070740e+00 6.380971259288070740e+00 6.380971259288070740e+00 6.380971259288070740e+00 6.380971259288070740e+00 6.380971259288070740e+00 6.380971259288070740e+00 6.380971259288070740e+00 6.380971259288070740e+00 6.380971259288070740e+00 6.380971259288070740e+00 6.380971259288070740e+00 6.380971259288070740e+00 6.380971259288070740e+00 6.380971259288070740e+00
1.471159816287370248e+01 1.257711808978320533e+01 1.085706587599395689e+01 9.390104213033378500e+00 8.152093627795164110e+00 7.139711845802359846e+00 6.349813564922619946e+00 5.779724332315563373e+00 5.426986390631213908e+00 5.286502764098308660e+00 5.328835772351695255e+00 5.403614739125565336e+00 5.067454193189778522e+00 4.219823417884033034e+00 3.320293977487796866e+00 2.583352808352639585e+00 2.046391874423697743e+00 1.702266083134883701e+00 1.519676071884440205e+00 1.440653466975629016e+00 1.395083061268906022e+00 1.346982296150045499e+00 1.316214794923094900e+00 1.333128368313214906e+00 1.376509258881508657e+00 1.337881477653805717e+00 1.111757561478349032e+00 7.637806186325022395e-01 4.345225179547362870e-01 1.957365526924910171e-01 6.095573349570315713e-02 1.994044333196853813e-02 4.681785733652787940e-02 1.034601929337135573e-01 1.654668997127615171e-01 2.511428848950103543e-01 4.040444573116559468e-01 6.476109834511483143e-01 9.586806123939126678e-01 1.281560849864572305e+00 1.593480069950274469e+00 1.946591548711118946e+00 2.416038827296162594e+00 3.029838177392896625e+00 3.702134103011140098e+00 4.178096316994182047e+00 4.343596547710891542e+00 4.454232751466236095e+00 4.714521604588945536e+00 5.189309665593473397e+00 5.892240117629910401e+00 6.826649811093545850e+00 7.990415744057642655e+00 9.377004010221440922e+00 1.097351613657009395e+01 1.284649097508322768e+01 1.568261265626312451e+01 1.737592919565183536e+01 1.953719371817550865e+01 6.380971259288070740e+00 6.380971259288070740e+00 6.380971259288070740e+00 6.380971259288070740e+00 6.380971259288070740e+00 6.380971259288070740e+00 6.380971259288070740e+00 6.380971259288070740e+00 6.380971259288070740e+00 6.380971259288070740e+00 6.380971259288070740e+00 6.380971259288070740e+00 6.380971259288070740e+00 6.380971259288070740e+00 6.380971259288070740e+00 6.380971259288070740e+00 6.380971259288070740e+00 6.380971259288070740e+00 6.380971259288070740e+00 6.380971259288070740e+00 6.380971259288070740e+00
1.358174223982840800e+01 1.144836989851101094e+01 9.729144592861739937e+00 8.262727975336623842e+00 7.025396459639633662e+00 6.013844181009197598e+00 5.224933857941994830e+00 4.655985759861916762e+00 4.304663401176153315e+00 4.167830501541544663e+00 4.230888526154139129e+00 4.415621085421168601e+00 4.411112412106138692e+00 3.873251170064751392e+00 3.104072152305327847e+00 2.431000014423425171e+00 1.937338012688744726e+00 1.625529886817716374e+00 1.468121566532193611e+00 1.412092406996784177e+00 1.391819660109682388e+00 1.367616788183163123e+00 1.347469199973936327e+00 1.355399639185748129e+00 1.382667885698985799e+00 1.353025292045607841e+00 1.169265327182952063e+00 8.523060702693037172e-01 5.187177308128632092e-01 2.503921121114665027e-01 7.650963746276673305e-02 0.000000000000000000e+00 5.732366457909421342e-03 6.248805129993684204e-02 1.430264946057135944e-01 2.524355445113783958e-01 4.214022399785903872e-01 6.665824582115327246e-01 9.633248300952743648e-01 1.264276184868815989e+00 1.563721690515873064e+00 1.920471016672948394e+00 2.396054404402477189e+00 2.971064468876321030e+00 3.444385715361050870e+00 3.568269922643867886e+00 3.509243152962646661e+00 3.545527843593635708e+00 3.782822163529957038e+00 4.245352900476508040e+00 4.935705573164913318e+00 5.850974061676136984e+00 6.982102134735100663e+00 8.312428962805881838e+00 9.816242146443013183e+00 1.152167839227805501e+01 1.370231290261096291e+01 1.538858774220798864e+01 1.751523866379854155e+01 6.380971259288070740e+00 6.380971259288070740e+00 6.380971259288070740e+00 6.380971259288070740e+00 6.380971259288070740e+00 6.380971259288070740e+00 6.380971259288070740e+00 6.380971259288070740e+00 6.380971259288070740e+00 6.380971259288070740e+00 6.380971259288070740e+00 6.380971259288070740e+00 6.380971259288070740e+00 6.380971259288070740e+00 6.380971259288070740e+00 6.380971259288070740e+00 6.380971259288070740e+00 6.380971259288070740e+00 6.380971259288070740e+00 6.380971259288070740e+00 6.380971259288070740e+00
1.270054148984241849e+01 1.056857763524762106e+01 8.850160592973274731e+00 7.384315495267838259e+00 6.147676441034601424e+00 5.136946540346354340e+00 4.348989043180775838e+00 3.781113003831606534e+00 3.431061673349347529e+00 3.296401456001767372e+00 3.367982263299609258e+00 3.596532888648965809e+00 3.764350619757280469e+00 3.483139224696998326e+00 2.861621370369242356e+00 2.269330872520434639e+00 1.836811647073808729e+00 1.575498352261821111e+00 1.456691593245437844e+00 1.424744918521884784e+00 1.414979123935072636e+00 1.393531567971006524e+00 1.370993291117162727e+00 1.366325908797332289e+00 1.369018228262529391e+00 1.321853177263790258e+00 1.156087140067565855e+00 8.795327104967043397e-01 5.741235445869250498e-01 3.107697483682017037e-01 1.230402935211216686e-01 2.128442439324729207e-02 2.404071212041003491e-04 4.237153280661587473e-02 1.309741734772629229e-01 2.661625072455393592e-01 4.587679264446826721e-01 7.021583177646064655e-01 9.576088600575118903e-01 1.192402805132786625e+00 1.437917170003885303e+00 1.768883233189708193e+00 2.228898636397900646e+00 2.745084827947568584e+00 3.043968316341501890e+00 2.982504852712086318e+00 2.845128521053378989e+00 2.855799010405622340e+00 3.078995969823509427e+00 3.525748234795010205e+00 4.192410078935434825e+00 5.068377696808266109e+00 6.134350302846542036e+00 7.363247343761283759e+00 8.727824263551422490e+00 1.024721044450154039e+01 1.204932133848817344e+01 1.373385340699748625e+01 1.585215613252371725e+01 6.380971259288070740e+00 6.380971259288070740e+00 6.380971259288070740e+00 6.380971259288070740e+00 6.380971259288070740e+00 6.380971259288070740e+00 6.380971259288070740e+00 6.380971259288070740e+00 6.380971259288070740e+00 6.380971259288070740e+00 6.380971259288070740e+00 6.380971259288070740e+00 6.380971259288070740e+00 6.380971259288070740e+00 6.380971259288070740e+00 6.380971259288070740e+00 6.380971259288070740e+00 6.380971259288070740e+00 6.380971259288070740e+00 6.380971259288070740e+00 6.380971259288070740e+00
1.158077759009280427e+01 9.876653600754114137e+00 8.211952847128443977e+00 6.753574961418550515e+00 5.518615116128799514e+00 4.508882566664741631e+00 3.721919317662742088e+00 3.155113055099658226e+00 2.806269029798521331e+00 2.673317239816739743e+00 2.749790632743494001e+00 3.001063512954377899e+00 3.265995379486380301e+00 3.174251391607132433e+00 2.687579735607140918e+00 2.170790833231908579e+00 1.798667195961691334e+00 1.593494665336208982e+00 1.523004419859553593e+00 1.520969796153909925e+00 1.513293149722493069e+00 1.471398848826463990e+00 1.418929684408794856e+00 1.375818827688846113e+00 1.325638016416935017e+00 1.228093773536052424e+00 1.057383843147142954e+00 8.302551987192963168e-01 5.900039912396906061e-01 3.731381607025596736e-01 1.996397121019306553e-01 8.030562151528997106e-02 2.209870669315705527e-02 2.911683495910466490e-02 1.048318830505543531e-01 2.524228613290624423e-01 4.642482333777095960e-01 7.049881226564949088e-01 9.209550600784055518e-01 1.101583917397597645e+00 1.311877893448791355e+00 1.631668741930425881e+00 2.085121582981997790e+00 2.555907109607172600e+00 2.736199430303567937e+00 2.576647058081743324e+00 2.400208510830797337e+00 2.391504792045520134e+00 2.594674393622348418e+00 3.011506912008297121e+00 3.629700972530578440e+00 4.428046004103794786e+00 5.379381472049985291e+00 6.461358247561186374e+00 7.670166475694557562e+00 9.037970464065843146e+00 1.063949149535696392e+01 1.232192608761294750e+01 1.443029206183415880e+01 6.380971259288070740e+00 6.380971259288070740e+00 6.380971259288070740e+00 6.380971259288070740e+00 6.380971259288070740e+00 6.380971259288070740e+00 6.380971259288070740e+00 6.380971259288070740e+00 6.380971259288070740e+00 6.380971259288070740e+00 6.380971259288070740e+00 6.380971259288070740e+00 6.380971259288070740e+00 6.380971259288070740e+00 6.380971259288070740e+00 6.380971259288070740e+00 6.380971259288070740e+00 6.380971259288070740e+00 6.380971259288070740e+00 6.380971259288070740e+00 6.380971259288070740e+00
9.252961370276644004e+00 8.849118273859566841e+00 7.718343091498557129e+00 6.356834742639694724e+00 5.136146117520844712e+00 4.129215686015250242e+00 3.343565663229007612e+00 2.777921360681059326e+00 2.430300237967852439e+00 2.298879361620713269e+00 2.378776389969310401e+00 2.644153572820396647e+00 2.970185065496405485e+00 3.017662877426435131e+00 2.643096028745382853e+00 2.182788432628104403e+00 1.852159370952509931e+00 1.688470128851502494e+00 1.659251008493662027e+00 1.686271689052201594e+00 1.675807882353865352e+00 1.596140635482335313e+00 1.487441977314826858e+00 1.378691282856060241e+00 1.256419872241544056e+00 1.102668898195709346e+00 9.266962762678296883e-01 7.512610196670621576e-01 5.897308758888364366e-01 4.408659451045124911e-01 2.976718598909542379e-01 1.636590455203581485e-01 6.135718427856318158e-02 2.199111344285853420e-02 6.982760099174001311e-02 2.121948428923943197e-01 4.298638722756926711e-01 6.699742306917606527e-01 8.735864684878791309e-01 1.045338776852204887e+00 1.262072864051848597e+00 1.598938914163753111e+00 2.065276270510505441e+00 2.511441160150564400e+00 2.609866295677583992e+00 2.385170214086031137e+00 2.176778436287222007e+00 2.141269962059098475e+00 2.306988846477388222e+00 2.664602169611356430e+00 3.191722700271558466e+00 3.863039526740564611e+00 4.662827476231932167e+00 5.595702210068314031e+00 6.683952673110468368e+00 7.960714675267961837e+00 9.467936708111089672e+00 1.114766547349720938e+01 1.324353677631193804e+01 2.297118092266066469e+01 6.380971259288070740e+00 6.380971259288070740e+00 6.380971259288070740e+00 6.380971259288070740e+00 6.380971259288070740e+00 6.380971259288070740e+00 6.380971259288070740e+00 6.380971259288070740e+00 6.380971259288070740e+00 6.380971259288070740e+00 6.380971259288070740e+00 6.380971259288070740e+00 6.380971259288070740e+00 6.380971259288070740e+00 6.380971259288070740e+00 6.380971259288070740e+00 6.380971259288070740e+00 6.380971259288070740e+00 6.380971259288070740e+00 6.380971259288070740e+00
7.509195023584673834e+00 7.546144258028938623e+00 7.183614809825716208e+00 6.154194498929850710e+00 4.994139108108047509e+00 3.996860006521668396e+00 3.213613359995200369e+00 2.649391341645539910e+00 2.303097412177933734e+00 2.173172230789695902e+00 2.255749132347911967e+00 2.530642479557560165e+00 2.896693961057600575e+00 3.042214762365624381e+00 2.747310111514327247e+00 2.311319548759943387e+00 1.985236601314472438e+00 1.824027839729954081e+00 1.802754467430446539e+00 1.843436337619614562e+00 1.835880920100819935e+00 1.728249544573404961e+00 1.563619450441144920e+00 1.385214184025361561e+00 1.196450037541946898e+00 1.002966623471863272e+00 8.305987186016920987e-01 6.990801916546338646e-01 6.033633246322409605e-01 5.157234267731638511e-01 4.024435733080444777e-01 2.567752317583220645e-01 1.168567771003310440e-01 3.784772955448545417e-02 5.751296685136964015e-02 1.843253487270644086e-01 3.941709841297509342e-01 6.318552338622716036e-01 8.445412758133414854e-01 1.042469707098632625e+00 1.297210591514737388e+00 1.675113665642733451e+00 2.176511196087862032e+00 2.628088834435338583e+00 2.680593200827107836e+00 2.407048754381889921e+00 2.160475883080941628e+00 2.077728472238632662e+00 2.172213002599292508e+00 2.425030335096458600e+00 2.814847048976922395e+00 3.333922552846644294e+00 3.994285793370057291e+00 4.820555935606900988e+00 5.838041633005602193e+00 7.068306895184111482e+00 8.532308995458279810e+00 1.020803030510027298e+01 1.228759074134903884e+01 1.931998207115075417e+01 6.380971259288070740e+00 6.380971259288070740e+00 6.380971259288070740e+00 6.380971259288070740e+00 6.380971259288070740e+00 6.380971259288070740e+00 6.380971259288070740e+00 6.380971259288070740e+00 6.380971259288070740e+00 6.380971259288070740e+00 6.380971259288070740e+00 6.380971259288070740e+00 6.380971259288070740e+00 6.380971259288070740e+00 6.380971259288070740e+00 6.380971259288070740e+00 6.380971259288070740e+00 6.380971259288070740e+00 6.380971259288070740e+00 6.380971259288070740e+00
5.947032624655715694e+00 6.103109638919889335e+00 6.268641432444024275e+00 5.954709787122574483e+00 5.055745323529787782e+00 4.105595104792151062e+00 3.330752873292631477e+00 2.769102657769597187e+00 2.424478096762264556e+00 2.296157161192873275e+00 2.380995790870063189e+00 2.662297451449127550e+00 3.052236600489496965e+00 3.250962258669357396e+00 2.980205934865963968e+00 2.515999907147957515e+00 2.141280526246919891e+00 1.928379379282162631e+00 1.867207784275958460e+00 1.898452960427771785e+00 1.914356434251004657e+00 1.823752463079230779e+00 1.634479373623864973e+00 1.401748257292958044e+00 1.162836644170276656e+00 9.487557316854910994e-01 7.889320756886561981e-01 6.931271037077308961e-01 6.429656158040479852e-01 5.958463196607475254e-01 5.033994856673977836e-01 3.543002410162756632e-01 1.966400052813845889e-01 9.721259017905836686e-02 9.809414941890537420e-02 2.070072165935243902e-01 3.997871723632755447e-01 6.281518219176440709e-01 8.519479100889419954e-01 1.084642852059047868e+00 1.387739636950414024e+00 1.818602154950657024e+00 2.375439546335670116e+00 2.877237140037106400e+00 2.935759649861907405e+00 2.623900875403485600e+00 2.318684402869696015e+00 2.150872301573723888e+00 2.126778457554493684e+00 2.234063569558230711e+00 2.473944062118125231e+00 2.864532293678699659e+00 3.431116958064244216e+00 4.196295471046244785e+00 5.176264748707097851e+00 6.382254683545106388e+00 7.824218170497271529e+00 9.494188568730660194e+00 1.155251530873576016e+01 1.748314581940972801e+01 6.380971259288070740e+00 6.380971259288070740e+00 6.380971259288070740e+00 6.380971259288070740e+00 6.380971259288070740e+00 6.380971259288070740e+00 6.380971259288070740e+00 6.380971259288070740e+00 6.380971259288070740e+00 6.380971259288070740e+00 6.380971259288070740e+00 6.380971259288070740e+00 6.380971259288070740e+00 6.380971259288070740e+00 6.380971259288070740e+00 6.380971259288070740e+00 6.380971259288070740e+00 6.380971259288070740e+00 6.380971259288070740e+00 6.380971259288070740e+00
4.612674135617528037e+00 4.792183849499888737e+00 5.119059862414818696e+00 5.402542034873000887e+00 5.157284497346068974e+00 4.421881232452534505e+00 3.688239625707591784e+00 3.135340296419840911e+00 2.793859649186931193e+00 2.667606739905561852e+00 2.754465849079590356e+00 3.039200634535443868e+00 3.435076885727092133e+00 3.622508992130615724e+00 3.284921203923410360e+00 2.728728403846428563e+00 2.262501232898348036e+00 1.965896965340476754e+00 1.839299147302817516e+00 1.841698306528090967e+00 1.879727147434252288e+00 1.830852347346620945e+00 1.643486797007010836e+00 1.374429325537011692e+00 1.105653608467221716e+00 8.934359502810735876e-01 7.628690189471178940e-01 7.084231394461220077e-01 6.975430049485247253e-01 6.785737245583050026e-01 6.021493596062050813e-01 4.620655723461624120e-01 3.093310262782225095e-01 2.089625890832529365e-01 2.004194212475098880e-01 2.908752306897817164e-01 4.604191010758356128e-01 6.725297938203524950e-01 9.011682660986402027e-01 1.162371184296013382e+00 1.508467534950554523e+00 1.990158902657416462e+00 2.611560428179469540e+00 3.210043985128713473e+00 3.342441100916047958e+00 2.996193977283695631e+00 2.594401911741972100e+00 2.294038763470698683e+00 2.117931154118323889e+00 2.079335339886934975e+00 2.201335303809496935e+00 2.508647343151118037e+00 3.020897793533382725e+00 3.751316157486101588e+00 4.708208979398591509e+00 5.897032639078069849e+00 7.322520017696660943e+00 8.982175741265308488e+00 1.100864608609705186e+01 1.588891063224892264e+01 6.380971259288070740e+00 6.380971259288070740e+00 6.380971259288070740e+00 6.380971259288070740e+00 6.380971259288070740e+00 6.380971259288070740e+00 6.380971259288070740e+00 6.380971259288070740e+00 6.380971259288070740e+00 2.026313072155845418e+01 1.805990723442010193e+01 1.626002110248876420e+01 1.472787142868246946e+01 1.341594371532506358e+01 1.230818241269398428e+01 1.139620760005857747e+01 1.067333902057395179e+01 1.013459923644094118e+01 9.776784004477363510e+00 9.598205833299182643e+00
3.517191570168041181e+00 3.699898006977466736e+00 4.056563346691600458e+00 4.537917672727228791e+00 4.918751531604915073e+00 4.776255886677716944e+00 4.242430174882478866e+00 3.736431985506442288e+00 3.407647665857844288e+00 3.286213253577979998e+00 3.375125784273947716e+00 3.657642418657289340e+00 4.025051806724061265e+00 4.089164877558445710e+00 3.579577931953568992e+00 2.906126805690249171e+00 2.354207296033671071e+00 1.984772593463834056e+00 1.794759025588131607e+00 1.747903265547222418e+00 1.761661501668761787e+00 1.710260948543254500e+00 1.514076896642308157e+00 1.227727453439261041e+00 9.596579377631577756e-01 7.782697912450302624e-01 7.018752095798497237e-01 7.105112619731670520e-01 7.550688065116020198e-01 7.724020955279407019e-01 7.174672878544150478e-01 5.971534767231290175e-01 4.633785795329217194e-01 3.713889191968746673e-01 3.537237639942496514e-01 4.188460100566580024e-01 5.567748755759005519e-01 7.472965541575327109e-01 9.779121600767197720e-01 1.264542736031007308e+00 1.649548895665205350e+00 2.177337591132388894e+00 2.861183256042913570e+00 3.579084029799446398e+00 3.845489913729771558e+00 3.457645666576880217e+00 2.915435645733538195e+00 2.457092297255453417e+00 2.139093580735714539e+00 1.991221262133635150e+00 2.037106176413583825e+00 2.293300369631726454e+00 2.770288198435292060e+00 3.474427654279367061e+00 4.409609860160284001e+00 5.578392597842764644e+00 6.982900959070537539e+00 8.622427989321057140e+00 1.059800851122044563e+01 1.453854357362168059e+01 6.380971259288070740e+00 6.380971259288070740e+00 6.380971259288070740e+00 6.380971259288070740e+00 6.380971259288070740e+00 6.380971259288070740e+00 6.380971259288070740e+00 6.380971259288070740e+00 6.380971259288070740e+00 1.838813072155845418e+01 1.618490723442010193e+01 1.438502110248876420e+01 1.285287142868246946e+01 1.154094371532506358e+01 1.043318241269398428e+01 9.521207600058577469e+00 8.798339020573951785e+00 8.259599236440941183e+00 7.901784004477363510e+00 7.723205833299182643e+00
2.662423908359112801e+00 2.842942951314210376e+00 3.196815277345500306e+00 3.699925293576985297e+00 4.275255569287654822e+00 4.709562084632274548e+00 4.739028345244896911e+00 4.482098007336070111e+00 4.235879357021655522e+00 4.141277655532153545e+00 4.234817372107062994e+00 4.490615007901375577e+00 4.712688344511146710e+00 4.452862839894184077e+00 3.744213413026646009e+00 3.016214376309271472e+00 2.434980525050690403e+00 2.027813376069158124e+00 1.784723627667457180e+00 1.670070512351600200e+00 1.610869502940079911e+00 1.501085067068224532e+00 1.277300096929238293e+00 9.940420552779016816e-01 7.543696224309535125e-01 6.230611323629311471e-01 6.152207574917021304e-01 7.046834758594791026e-01 8.272557103823352520e-01 8.998396910016950301e-01 8.758658792569704588e-01 7.799403399283910687e-01 6.677767561216825243e-01 5.809634385385571420e-01 5.423511798581621690e-01 5.657828232130412971e-01 6.587090563879733907e-01 8.211447342428463969e-01 1.052785698169483197e+00 1.367063639797088115e+00 1.794791283625837508e+00 2.371790619039540360e+00 3.116651228520520789e+00 3.949296621292543108e+00 4.371028540551186836e+00 3.924870685116157887e+00 3.224289402401758764e+00 2.626204469659917606e+00 2.204312307365519530e+00 1.983595905063921805e+00 1.977763883776066933e+00 2.194694643844361082e+00 2.638935721149696434e+00 3.313147042266006537e+00 4.218915163275042346e+00 5.357189622927666761e+00 6.728595136730540105e+00 8.332704107814720373e+00 1.023513469979035051e+01 1.343315705375862024e+01 6.380971259288070740e+00 6.380971259288070740e+00 6.380971259288070740e+00 6.380971259288070740e+00 6.380971259288070740e+00 6.380971259288070740e+00 6.380971259288070740e+00 6.380971259288070740e+00 6.380971259288070740e+00 1.676313072155845418e+01 1.455990723442010548e+01 1.276002110248876420e+01 1.122787142868246946e+01 9.915943715325063579e+00 8.808182412693984276e+00 7.896207600058577469e+00 7.173339020573951785e+00 6.634599236440941183e+00 6.276784004477363510e+00 6.098205833299182643e+00
2.048162558045159898e+00 2.222662834723220016e+00 2.560007618867501833e+00 3.030296587293005217e+00 3.577156863269323139e+00 4.122482687773093346e+00 4.586747029006829734e+00 4.900549470274448538e+00 5.051782573955662770e+00 5.140139204104126947e+00 5.264753780577787978e+00 5.350626634364544998e+00 5.064254570882162909e+00 4.362887094157397172e+00 3.597076993888588703e+00 2.939594956422709515e+00 2.420993611469523188e+00 2.037306232223091484e+00 1.773949646303275784e+00 1.601971456380162806e+00 1.466807756438733179e+00 1.294948138453111852e+00 1.051485934673777933e+00 7.875795520462354204e-01 5.884484441397184185e-01 5.102323640231816171e-01 5.682033338718674997e-01 7.375900790575471433e-01 9.448693872741138478e-01 1.081316428235819416e+00 1.089602550290390326e+00 1.015491930171044999e+00 9.223925517469915292e-01 8.338857113568707291e-01 7.602729668509056182e-01 7.267496889774278657e-01 7.646012832124746694e-01 8.934153763533281278e-01 1.121627051964480870e+00 1.460048851325765895e+00 1.929873455048692676e+00 2.557954194847869900e+00 3.362724825200608336e+00 4.291295503976083836e+00 4.841878168564161200e+00 4.322664968484058789e+00 3.486845218582075745e+00 2.788836742024638937e+00 2.295830671220361552e+00 2.021631034406681238e+00 1.971884837055878137e+00 2.149511362398111913e+00 2.556115355327484906e+00 3.192571234422629800e+00 4.059314597478344666e+00 5.156510671196183893e+00 6.484207009285093193e+00 8.042248698816234054e+00 9.866891500261896653e+00 1.257370304467031374e+01 6.380971259288070740e+00 6.380971259288070740e+00 6.380971259288070740e+00 6.380971259288070740e+00 6.380971259288070740e+00 6.380971259288070740e+00 6.380971259288070740e+00 6.380971259288070740e+00 6.380971259288070740e+00 1.538813072155845418e+01 1.318490723442010548e+01 1.138502110248876420e+01 9.852871428682473010e+00 8.540943715325063579e+00 7.433182412693984276e+00 6.521207600058577469e+00 5.798339020573951785e+00 5.259599236440941183e+00 4.901784004477359957e+00 4.723205833299182643e+00
1.672242198015183590e+00 1.834750936176256175e+00 2.139823801755664334e+00 2.543810270693363407e+00 2.989420080341112396e+00 3.446808856427768575e+00 3.942152133909647915e+00 4.517870325323677605e+00 5.165564578744611168e+00 5.773101898287219313e+00 6.039034744303794611e+00 5.597883657576431915e+00 4.717185214040771513e+00 3.851746180751600690e+00 3.142278379961933155e+00 2.598554275918477430e+00 2.196458942121537916e+00 1.902304097750576517e+00 1.682644068018781525e+00 1.507221911217992982e+00 1.341237512308797619e+00 1.145769141541848057e+00 9.112077258602298002e-01 6.837688226988873907e-01 5.323860997119140848e-01 5.060371592368824167e-01 6.216610275944631780e-01 8.586363940432129027e-01 1.138247428482415557e+00 1.326106782388794869e+00 1.352657563551549202e+00 1.291353665517235072e+00 1.216372308983771688e+00 1.128082464152761588e+00 1.019427407571924959e+00 9.300781299193978668e-01 9.166274426779672524e-01 1.013613818481385209e+00 1.233951431499008322e+00 1.586364627626135615e+00 2.086196020033138865e+00 2.754137226722949805e+00 3.606442945957581969e+00 4.600830477214323366e+00 5.214878183631196151e+00 4.612995525200904723e+00 3.684988993740535790e+00 2.922910718702592447e+00 2.380272362953487431e+00 2.063603858645315370e+00 1.974667590485648105e+00 2.114293815626492545e+00 2.482909345302974913e+00 3.080720170614672071e+00 3.907837756307589672e+00 4.964397505733582960e+00 6.250681330897990051e+00 7.767179152369116935e+00 9.533508994839369421e+00 1.196097992705069046e+01 6.380971259288070740e+00 6.380971259288070740e+00 6.380971259288070740e+00 6.380971259288070740e+00 6.380971259288070740e+00 6.380971259288070740e+00 6.380971259288070740e+00 6.380971259288070740e+00 6.380971259288070740e+00 1.426313072155845418e+01 1.205990723442010548e+01 1.026002110248876420e+01 8.727871428682469457e+00 7.415943715325063579e+00 6.308182412693984276e+00 5.396207600058577469e+00 4.673339020573951785e+00 4.134599236440941183e+00 3.776784004477363510e+00 3.598205833299182643e+00
1.529410922758920321e+00 1.669343876871867138e+00 1.918081819272448030e+00 2.221190737255714254e+00 2.537951099260364884e+00 2.886227876501205714e+00 3.328541498184904412e+00 3.922475280952124166e+00 4.692611966792167522e+00 5.567777140925546320e+00 5.936735153999414649e+00 5.161070079237592978e+00 4.142642299649516247e+00 3.285453881681881683e+00 2.627265795695731043e+00 2.155161261082927382e+00 1.839753907492504226e+00 1.636971176852362930e+00 1.493311571243427949e+00 1.361390021406350570e+00 1.213152503616594657e+00 1.039576972049960801e+00 8.521065667428970869e-01 6.886474345444426604e-01 6.010563858289827976e-01 6.319324053875270408e-01 8.010955778246824366e-01 1.092935353721809832e+00 1.424871769059897986e+00 1.639866934210765237e+00 1.663914076256215679e+00 1.605181981692282989e+00 1.550030028380401603e+00 1.475028888351381795e+00 1.349625287695150888e+00 1.222921512809946876e+00 1.173605586001926326e+00 1.247714015328067916e+00 1.460638697831232236e+00 1.819411518110346293e+00 2.335799802964935168e+00 3.026824332384993710e+00 3.906690169769795773e+00 4.931758227254519511e+00 5.529639588142813977e+00 4.836773180905510117e+00 3.854695013880053978e+00 3.055093716062177833e+00 2.479897317511387200e+00 2.132535923586463156e+00 2.013446761699693610e+00 2.122810335821892380e+00 2.460752651724440909e+00 3.027430696101568230e+00 3.823127561511391548e+00 4.848346785666816317e+00 6.103885001112743680e+00 7.590854388621480098e+00 9.321520829570118849e+00 1.159564667756913181e+01 6.380971259288070740e+00 6.380971259288070740e+00 6.380971259288070740e+00 6.380971259288070740e+00 6.380971259288070740e+00 6.380971259288070740e+00 6.380971259288070740e+00 6.380971259288070740e+00 6.380971259288070740e+00 1.338813072155845418e+01 1.118490723442010548e+01 9.385021102488764200e+00 7.852871428682469457e+00 6.540943715325063579e+00 5.433182412693984276e+00 4.521207600058577469e+00 3.798339020573951785e+00 3.259599236440941183e+00 2.901784004477363510e+00 2.723205833299182643e+00
1.609121612930845657e+00 1.708670806493874039e+00 1.867871864929682602e+00 2.040613928951682254e+00 2.229683326528920873e+00 2.493259371510777811e+00 2.896898956719056173e+00 3.483580091126214029e+00 4.268975830627571355e+00 5.173731752890208924e+00 5.494411016424010086e+00 4.653594067470763207e+00 3.652632398980085071e+00 2.831984548480672714e+00 2.214324784925359779e+00 1.786673264427239616e+00 1.521896266339620496e+00 1.374923539583317478e+00 1.282748658379549767e+00 1.185347414854909687e+00 1.060732788887474243e+00 9.279735079182529489e-01 8.159735145805946388e-01 7.487273770833660080e-01 7.520894828582918024e-01 8.551496649585459409e-01 1.079170258771021906e+00 1.415909573758497686e+00 1.784766447007125834e+00 2.015828565031792863e+00 2.034222820789345576e+00 1.976361907665548756e+00 1.942650867025669470e+00 1.896955330010975160e+00 1.783334255439225302e+00 1.646847573634307338e+00 1.581610378830404784e+00 1.644747828171151838e+00 1.854913808084688753e+00 2.218227581691639472e+00 2.743892369374879792e+00 3.446405433829692555e+00 4.338143102884501445e+00 5.366640807780953537e+00 5.888120434801052738e+00 5.103038688944565138e+00 4.089893906572108051e+00 3.268920536912521158e+00 2.673261681604184758e+00 2.305112425542965582e+00 2.164580112509494114e+00 2.251771632543213997e+00 2.566915953514811832e+00 3.110431035712633019e+00 3.882993759133331224e+00 4.885588209025669926e+00 6.119513278751490759e+00 7.586342022381394656e+00 9.295212124948488253e+00 1.147824041549634089e+01 6.380971259288070740e+00 6.380971259288070740e+00 6.380971259288070740e+00 6.380971259288070740e+00 6.380971259288070740e+00 6.380971259288070740e+00 6.380971259288070740e+00 6.380971259288070740e+00 6.380971259288070740e+00 1.276313072155845418e+01 1.055990723442010548e+01 8.760021102488764200e+00 7.227871428682469457e+00 5.915943715325063579e+00 4.808182412693984276e+00 3.896207600058577469e+00 3.173339020573951785e+00 2.634599236440941183e+00 2.276784004477359957e+00 2.098205833299182643e+00
1.892621643398975095e+00 1.925750180918818444e+00 1.961038692356567026e+00 1.994808182356067050e+00 2.081276179156635209e+00 2.291911810302686092e+00 2.677179347003207255e+00 3.263532809013000247e+00 4.055113877061856442e+00 4.942231945602852505e+00 5.140844183062242223e+00 4.264749790051382661e+00 3.301177420669588969e+00 2.523646897732518823e+00 1.947812299473451247e+00 1.560324225043171253e+00 1.333336084647925190e+00 1.217734595491506866e+00 1.141538693720075770e+00 1.040531031853181076e+00 9.104075535082181148e-01 8.003102634843521912e-01 7.543701998089957783e-01 7.855124650995861657e-01 8.901092033162569805e-01 1.070691897181113461e+00 1.340975601811948081e+00 1.703535843179864173e+00 2.099556882776649758e+00 2.372303947576288152e+00 2.423397551243215986e+00 2.379267220253421300e+00 2.366003081903873095e+00 2.367163803630941032e+00 2.311105024113306428e+00 2.211803915355805117e+00 2.161272126364600865e+00 2.230059998607387683e+00 2.445464958289576884e+00 2.815733323624048268e+00 3.348931581771658728e+00 4.057853462032408487e+00 4.953168211142600086e+00 5.968697289828742925e+00 6.380549523456487293e+00 5.510343399511508977e+00 4.477186265132637288e+00 3.642340337122821126e+00 3.032256344181337937e+00 2.648572715084760887e+00 2.491424030467538131e+00 2.561093416454383487e+00 2.858111790039849609e+00 3.383302069695776737e+00 4.137806149967310887e+00 5.123076011385098383e+00 6.340823005465939133e+00 7.792933297495181932e+00 9.486969753698229368e+00 1.160919462739424546e+01 6.380971259288070740e+00 6.380971259288070740e+00 6.380971259288070740e+00 6.380971259288070740e+00 6.380971259288070740e+00 6.380971259288070740e+00 6.380971259288070740e+00 6.380971259288070740e+00 6.380971259288070740e+00 1.238813072155845418e+01 1.018490723442010548e+01 8.385021102488764200e+00 6.852871428682469457e+00 5.540943715325063579e+00 4.433182412693984276e+00 3.521207600058577469e+00 2.798339020573951785e+00 2.259599236440941183e+00 1.901784004477359957e+00 1.723205833299182643e+00
2.351616662267947078e+00 2.289446929540652320e+00 2.182875028954029517e+00 2.096968413507202200e+00 2.115499681490231154e+00 2.298977199957743522e+00 2.679617556252924970e+00 3.271690040407076339e+00 4.069168507835936310e+00 4.914667642785634172e+00 4.938046007625739975e+00 4.022798253995020445e+00 3.096947075997299237e+00 2.364192754041010147e+00 1.833266627969305063e+00 1.489097555217529845e+00 1.299992113089722068e+00 1.207334337481182018e+00 1.125522296412068357e+00 9.913477310022784650e-01 8.280564455010761549e-01 7.114804176453297657e-01 6.933090168942754872e-01 7.786313051549704767e-01 9.422866362426915998e-01 1.160064669851880836e+00 1.434195934366993441e+00 1.782235763065802558e+00 2.184950558000370080e+00 2.523828204332087211e+00 2.650767893555876498e+00 2.625872557502038518e+00 2.617835854183152122e+00 2.682760441812639840e+00 2.770765686441134079e+00 2.827330223121393260e+00 2.878925944724407771e+00 2.999094473818175288e+00 3.240203474848815546e+00 3.625734682584006663e+00 4.168913547245761464e+00 4.883500987956875150e+00 5.778991059117899454e+00 6.772176667846302678e+00 7.059269857380989777e+00 6.114128607904337542e+00 5.065496403361620992e+00 4.219317125684309389e+00 3.596887568967236604e+00 3.199585253845448563e+00 3.027737734868857444e+00 3.081940509090216551e+00 3.363128195361838380e+00 3.872578925096195945e+00 4.611888152143432507e+00 5.582906274845733208e+00 6.787647211373851519e+00 8.228183923435818059e+00 9.911045517204811972e+00 1.198885645444497072e+01 6.380971259288070740e+00 6.380971259288070740e+00 6.380971259288070740e+00 6.380971259288070740e+00 6.380971259288070740e+00 6.380971259288070740e+00 6.380971259288070740e+00 6.380971259288070740e+00 6.380971259288070740e+00 1.226313072155845418e+01 1.005990723442010548e+01 8.260021102488764200e+00 6.727871428682469457e+00 5.415943715325063579e+00 4.308182412693984276e+00 3.396207600058577469e+00 2.673339020573951785e+00 2.134599236440941183e+00 1.776784004477359957e+00 1.598205833299182643e+00
2.954024235685075439e+00 2.779227668071474255e+00 2.542432149769272343e+00 2.372469379676363843e+00 2.353215126823791081e+00 2.526282434513010600e+00 2.910050535765641655e+00 3.511029615918221936e+00 4.312816000613754142e+00 5.087288261478899898e+00 4.898363081038279887e+00 3.945273214473534296e+00 3.052249028324251157e+00 2.360762628769425220e+00 1.873830360134533635e+00 1.574690212489837648e+00 1.426487607271752722e+00 1.356835310144948181e+00 1.261313658767111434e+00 1.081155219822381497e+00 8.725125900123096301e-01 7.312049151517250323e-01 7.074179762631409574e-01 7.960951400186750959e-01 9.573377030949963284e-01 1.153979928484080375e+00 1.389457333204372702e+00 1.697303133600129854e+00 2.080913263495425269e+00 2.437390197356862132e+00 2.582470643583903325e+00 2.533992396841821204e+00 2.501803483343017831e+00 2.607998454990163140e+00 2.859655881637227282e+00 3.196370905718652011e+00 3.537625461603902011e+00 3.857418348840084832e+00 4.203947705823441794e+00 4.639634593597222079e+00 5.206533042472003103e+00 5.932103503909022635e+00 6.827973639796940830e+00 7.793333392400604964e+00 7.949656865257807681e+00 6.939015179170020531e+00 5.876377765046978396e+00 5.019183854039646064e+00 4.384697114242015914e+00 3.974200057020212284e+00 3.788308299404352653e+00 3.828005236635835473e+00 4.094667077493433283e+00 4.590015302742600056e+00 5.316038181678901964e+00 6.274888286060395615e+00 7.468770921153389253e+00 8.899840254147481033e+00 1.057380305090130435e+01 1.261750220253438570e+01 6.380971259288070740e+00 6.380971259288070740e+00 6.380971259288070740e+00 6.380971259288070740e+00 6.380971259288070740e+00 6.380971259288070740e+00 6.380971259288070740e+00 6.380971259288070740e+00 6.380971259288070740e+00 1.238813072155845418e+01 1.018490723442010548e+01 8.385021102488764200e+00 6.852871428682469457e+00 5.540943715325063579e+00 4.433182412693984276e+00 3.521207600058577469e+00 2.798339020573951785e+00 2.259599236440941183e+00 1.901784004477359957e+00 1.723205833299182643e+00
3.679941782536811701e+00 3.399404475727084929e+00 3.066243077421589192e+00 2.846583617632212793e+00 2.809779213965391875e+00 2.981743881891119941e+00 3.372331702808089915e+00 3.983139921993057442e+00 4.784463017128146589e+00 5.448044213708232775e+00 5.033132165888535070e+00 4.050450781154285806e+00 3.183947991802060784e+00 2.526679807599332861e+00 2.078012369508471124e+00 1.820585226171612447e+00 1.713209966240540894e+00 1.668385850726053832e+00 1.559095729980022327e+00 1.332191256982603988e+00 1.077554304044479494e+00 9.050318476823164815e-01 8.586381168239753947e-01 9.224126564793344585e-01 1.047644562381641720e+00 1.197947050106254352e+00 1.387578373689940747e+00 1.658525834879707617e+00 2.011841622603846247e+00 2.327812064602781561e+00 2.408466100283646938e+00 2.299621393311305440e+00 2.234143494672782282e+00 2.341348499340149658e+00 2.650589241694575549e+00 3.144532625287180139e+00 3.770971618342375820e+00 4.447783480755333585e+00 5.103653794293119716e+00 5.736736785668053784e+00 6.405374613919786242e+00 7.174438643284851480e+00 8.051615421355879931e+00 8.886015668261926237e+00 8.893491882494320322e+00 7.941104317315684114e+00 6.905871836088735449e+00 6.047116407659640203e+00 5.402476778895248799e+00 4.979204942337197792e+00 4.779642641669141767e+00 4.805501653167915777e+00 5.058655748932746832e+00 5.541228051175156821e+00 6.255511984866508612e+00 7.203857924319759576e+00 8.388560631023704417e+00 9.811771201762276462e+00 1.147847815631491031e+01 1.349535074926368239e+01 6.380971259288070740e+00 6.380971259288070740e+00 6.380971259288070740e+00 6.380971259288070740e+00 6.380971259288070740e+00 6.380971259288070740e+00 6.380971259288070740e+00 6.380971259288070740e+00 6.380971259288070740e+00 1.276313072155845418e+01 1.055990723442010548e+01 8.760021102488764200e+00 7.227871428682469457e+00 5.915943715325063579e+00 4.808182412693984276e+00 3.896207600058577469e+00 3.173339020573951785e+00 2.634599236440941183e+00 2.276784004477359957e+00 2.098205833299182643e+00
4.535911397432634828e+00 4.176089931056978344e+00 3.783310433520220784e+00 3.538185968302599349e+00 3.495311390714967104e+00 3.670645729251585720e+00 4.069319614073620528e+00 4.689329223139232283e+00 5.481443354505881160e+00 5.985736379154115383e+00 5.355613091363608191e+00 4.352401127109427392e+00 3.505035025503037360e+00 2.871927091798685439e+00 2.450211067585275515e+00 2.222952543236086598e+00 2.147352668149622446e+00 2.125394733874944819e+00 2.009695940047443230e+00 1.748367562092379757e+00 1.456963728809729020e+00 1.255061186078837210e+00 1.181169016904480173e+00 1.211213199056981438e+00 1.293271526825645168e+00 1.398216971346684545e+00 1.550785180618316161e+00 1.793386693587301295e+00 2.112111332624532878e+00 2.357476980349936468e+00 2.339968206909393444e+00 2.163959410969848562e+00 2.063224697123583695e+00 2.146199411305239835e+00 2.435500422971959011e+00 2.922207888469458226e+00 3.583363099029316601e+00 4.387687606009254893e+00 5.299305484963703350e+00 6.275672391559361074e+00 7.248685600809981366e+00 8.084616712892131574e+00 8.519259014971360955e+00 8.592617792032825719e+00 8.535211377981763547e+00 8.360615181478191715e+00 7.898726357705289303e+00 7.240490257994778744e+00 6.637630509080949537e+00 6.213504101980092287e+00 6.003372727003192466e+00 6.016852808712453538e+00 6.257820855643370095e+00 6.729055163604584777e+00 7.433117712258201948e+00 8.372491885790275035e+00 9.549486502807464916e+00 1.096619500814367854e+01 1.262699675346747696e+01 1.462257483381269196e+01 6.380971259288070740e+00 6.380971259288070740e+00 6.380971259288070740e+00 6.380971259288070740e+00 6.380971259288070740e+00 6.380971259288070740e+00 6.380971259288070740e+00 6.380971259288070740e+00 6.380971259288070740e+00 1.338813072155845418e+01 1.118490723442010548e+01 9.385021102488764200e+00 7.852871428682469457e+00 6.540943715325063579e+00 5.433182412693984276e+00 4.521207600058577469e+00 3.798339020573951785e+00 3.259599236440941183e+00 2.901784004477363510e+00 2.723205833299182643e+00
5.550147056841360893e+00 5.140839732478571733e+00 4.715830497162567525e+00 4.459429812196322729e+00 4.416212705045911235e+00 4.596632406598082810e+00 5.003311617656407861e+00 5.630720199896110501e+00 6.399335337622197528e+00 6.690716000501868876e+00 5.870536339575060936e+00 4.848673438414504488e+00 4.005808546621853594e+00 3.375360630432208353e+00 2.951719818958007835e+00 2.718680306901060106e+00 2.638636139300821526e+00 2.624973905538436014e+00 2.534897485331011779e+00 2.294612517308937782e+00 2.003783281067729405e+00 1.788064461032909946e+00 1.691286962302093855e+00 1.689433493541390163e+00 1.732712261306470936e+00 1.800764337741338039e+00 1.925388871540594238e+00 2.144608699237306126e+00 2.423158886603882678e+00 2.577891930413986898e+00 2.447749812013011450e+00 2.197674555258792850e+00 2.044994555999632979e+00 2.069748964189088269e+00 2.280767095005597156e+00 2.666496929846157826e+00 3.214811860925603781e+00 3.921603577453193878e+00 4.789134448968976443e+00 5.800962840842384338e+00 6.806656682299450978e+00 7.329858228971989575e+00 7.236776892826998875e+00 7.054026320779819059e+00 7.015405066280873569e+00 7.169331244606983233e+00 7.484122379265315317e+00 7.792197678864834387e+00 7.821070909546552485e+00 7.614217039117317398e+00 7.447559856208076923e+00 7.460930546802956087e+00 7.693261470288422998e+00 8.155146254307922504e+00 8.850485842453394980e+00 9.782342395905736510e+00 1.095297910135813524e+01 1.236439525574677845e+01 1.402043879536972426e+01 1.599931038541797079e+01 6.380971259288070740e+00 6.380971259288070740e+00 6.380971259288070740e+00 6.380971259288070740e+00 6.380971259288070740e+00 6.380971259288070740e+00 6.380971259288070740e+00 6.380971259288070740e+00 6.380971259288070740e+00 1.426313072155845418e+01 1.205990723442010548e+01 1.026002110248876420e+01 8.727871428682469457e+00 7.415943715325063579e+00 6.308182412693984276e+00 5.396207600058577469e+00 4.673339020573951785e+00 4.134599236440941183e+00 3.776784004477363510e+00 3.598205833299182643e+00
6.755363112745151000e+00 6.318821477496364025e+00 5.878042073087556219e+00 5.617680273136020475e+00 5.576579151417419666e+00 5.762361398777095189e+00 6.176259298591904923e+00 6.808139592568053899e+00 7.529113000254145760e+00 7.539124012729878643e+00 6.540368109384015582e+00 5.474006242631006103e+00 4.588022831543355551e+00 3.895878907654243051e+00 3.390222221367718447e+00 3.062068729559758395e+00 2.897319517865170724e+00 2.861315187712541785e+00 2.871696234690986671e+00 2.812584043472227791e+00 2.654068317380399833e+00 2.487755201436918640e+00 2.391529268610256054e+00 2.367134072605683315e+00 2.378595850895489860e+00 2.417016130905683013e+00 2.519409482097181296e+00 2.716432421229384886e+00 2.944681314762512159e+00 2.983431830035801369e+00 2.717731893788371877e+00 2.366068051468271705e+00 2.118808970798482960e+00 2.031366936975292248e+00 2.109460779881498382e+00 2.353502618696577287e+00 2.770238788978581113e+00 3.370612489519047017e+00 4.157793679589669722e+00 5.080561109467094383e+00 5.857669400363032963e+00 6.021622763312695525e+00 5.798255990960310413e+00 5.608743937304254246e+00 5.585125579486746261e+00 5.767487461005128324e+00 6.172447985246446223e+00 6.798686504975435696e+00 7.599282355478180762e+00 8.387834430615715320e+00 8.862042414040935512e+00 9.084014155244002353e+00 9.356422353184655094e+00 9.821826707863237971e+00 1.050977226813254362e+01 1.143535109939196914e+01 1.260074550867783572e+01 1.400784398857953406e+01 1.566004082106102402e+01 1.762566412386487968e+01 6.380971259288070740e+00 6.380971259288070740e+00 6.380971259288070740e+00 6.380971259288070740e+00 6.380971259288070740e+00 6.380971259288070740e+00 6.380971259288070740e+00 6.380971259288070740e+00 6.380971259288070740e+00 1.538813072155845418e+01 1.318490723442010548e+01 1.138502110248876420e+01 9.852871428682473010e+00 8.540943715325063579e+00 7.433182412693984276e+00 6.521207600058577469e+00 5.798339020573951785e+00 5.259599236440941183e+00 4.901784004477359957e+00 4.723205833299182643e+00
8.202846069907707260e+00 7.739874340145490805e+00 7.284231148710137660e+00 7.019903842124168847e+00 6.980262113829883930e+00 7.170386877010539450e+00 7.590074947684076534e+00 8.221462485725794522e+00 8.834624949881938250e+00 8.399033996978104710e+00 7.167376262410826371e+00 5.972284701043047761e+00 4.947720300112486314e+00 4.104364818748674537e+00 3.448506164850744682e+00 2.988371372842209439e+00 2.730496399267000385e+00 2.673155562748846137e+00 2.791895700159265914e+00 3.012029938181573385e+00 3.199562582198936411e+00 3.262801473961772558e+00 3.246187214732010773e+00 3.216718694310330307e+00 3.192364258851021930e+00 3.195752866645570123e+00 3.274598181817530929e+00 3.449574798403148179e+00 3.617625183390700272e+00 3.507436396195224404e+00 3.063818376363062868e+00 2.559940374131844720e+00 2.166856912640252375e+00 1.933723584472552659e+00 1.877623730101781518e+00 2.011732410900453516e+00 2.347739719604795994e+00 2.891652053256404287e+00 3.626812536190339387e+00 4.432802758171355606e+00 4.912044077698350719e+00 4.826610079987602830e+00 4.563858770397260400e+00 4.390181872210266789e+00 4.383742887424858736e+00 4.578253433055223809e+00 4.993809720166922261e+00 5.642189658376906891e+00 6.528631910240612513e+00 7.647194596513877229e+00 8.950389314016234721e+00 1.023725521546278472e+01 1.116045768280575956e+01 1.185916947255682175e+01 1.251580320544641722e+01 1.341571980456670232e+01 1.456029696579490107e+01 1.595064904399174566e+01 1.758821817156189127e+01 1.950544501986093593e+01 6.380971259288070740e+00 6.380971259288070740e+00 6.380971259288070740e+00 6.380971259288070740e+00 6.380971259288070740e+00 6.380971259288070740e+00 6.380971259288070740e+00 6.380971259288070740e+00 6.380971259288070740e+00 1.676313072155845418e+01 1.455990723442010548e+01 1.276002110248876420e+01 1.122787142868246946e+01 9.915943715325063579e+00 8.808182412693984276e+00 7.896207600058577469e+00 7.173339020573951785e+00 6.634599236440941183e+00 6.276784004477363510e+00 6.098205833299182643e+00
9.844874036820574048e+00 9.379893089979479015e+00 8.924488420726586213e+00 8.662377193401098907e+00 8.626262302801837478e+00 8.820985275446471263e+00 9.245091274227259959e+00 9.857750306887268721e+00 1.006892279259227152e+01 8.845736513971882431e+00 7.359814138924242855e+00 6.022444776279538559e+00 4.880133720345806836e+00 3.943075376983159686e+00 3.219008418558761520e+00 2.714471685633160547e+00 2.434323758341179200e+00 2.380677825523083158e+00 2.549285768134723185e+00 2.917842480496549484e+00 3.413185485064520464e+00 3.860265860878289601e+00 4.051874009975470869e+00 3.993601749864541972e+00 3.852343881960095473e+00 3.764363620856919113e+00 3.803918434728760900e+00 3.978650348757081900e+00 4.147884559863189935e+00 3.949439430434434684e+00 3.334084537700174877e+00 2.664466337051997868e+00 2.132160090618732795e+00 1.789482794948646927e+00 1.654400930750707488e+00 1.736384239362440240e+00 2.039876936534916751e+00 2.559317939167492284e+00 3.246459904244243688e+00 3.882779281850638142e+00 4.051925027081736630e+00 3.818778982516530363e+00 3.552044752077190282e+00 3.400990494706260137e+00 3.414273905951638710e+00 3.622009264859002542e+00 4.045708751856679442e+00 4.699364646757071995e+00 5.591442625939830435e+00 6.726831615475980186e+00 8.109341087327134545e+00 9.741058801564900449e+00 1.162170443229372196e+01 6.380971259288070740e+00 6.380971259288070740e+00 6.380971259288070740e+00 6.380971259288070740e+00 6.380971259288070740e+00 6.380971259288070740e+00 6.380971259288070740e+00 6.380971259288070740e+00 6.380971259288070740e+00 6.380971259288070740e+00 6.380971259288070740e+00 6.380971259288070740e+00 6.380971259288070740e+00 6.380971259288070740e+00 6.380971259288070740e+00 6.380971259288070740e+00 1.838813072155845418e+01 1.618490723442010193e+01 1.438502110248876420e+01 1.285287142868246946e+01 1.154094371532506358e+01 1.043318241269398428e+01 9.521207600058577469e+00 8.798339020573951785e+00 8.259599236440941183e+00 7.901784004477363510e+00 7.723205833299182643e+00
1.174978100145252569e+01 1.129350299804238134e+01 1.084870067373019609e+01 1.059897509904975976e+01 1.057797781827743222e+01 1.079122703503363923e+01 1.121897189280793938e+01 1.154505485752668648e+01 1.036958736620696087e+01 8.634059927374451604e+00 7.109857912711369465e+00 5.775857963345508495e+00 4.642875189986913398e+00 3.718265879417945285e+00 3.008567804923167444e+00 2.519368841062963327e+00 2.255254051574702601e+00 2.219654358077416845e+00 2.413952368375188229e+00 2.832992049019573244e+00 3.442802934795629710e+00 4.080190041016329872e+00 4.314014272933064831e+00 4.042868052462168293e+00 3.700044128361142270e+00 3.509509186477231424e+00 3.522316025651008431e+00 3.733925359562103807e+00 4.041008441869511358e+00 4.042405932435173099e+00 3.447714408738598024e+00 2.697280541460131076e+00 2.092268135508032145e+00 1.700747534644296621e+00 1.536472160887967675e+00 1.602759716972894211e+00 1.897448284752407233e+00 2.401520069876962538e+00 3.017173890558250804e+00 3.419450029863835283e+00 3.325400826451868852e+00 3.018477192531094033e+00 2.764052978390505899e+00 2.638655709994448983e+00 2.673688646753916487e+00 2.896532538585923078e+00 3.329788297745199799e+00 3.989225246307174899e+00 4.884727569470040720e+00 6.022129579140788280e+00 7.406014952548034103e+00 9.039249831538342050e+00 1.091990990111744608e+01 6.380971259288070740e+00 6.380971259288070740e+00 6.380971259288070740e+00 6.380971259288070740e+00 6.380971259288070740e+00 6.380971259288070740e+00 6.380971259288070740e+00 6.380971259288070740e+00 6.380971259288070740e+00 6.380971259288070740e+00 6.380971259288070740e+00 6.380971259288070740e+00 6.380971259288070740e+00 6.380971259288070740e+00 6.380971259288070740e+00 6.380971259288070740e+00 2.026313072155845418e+01 1.805990723442010193e+01 1.626002110248876420e+01 1.472787142868246946e+01 1.341594371532506358e+01 1.230818241269398428e+01 1.139620760005857747e+01 1.067333902057395179e+01 1.013459923644094118e+01 9.776784004477363510e+00 9.598205833299182643e+00
6.380971259288070740e+00 6.380971259288070740e+00 6.380971259288070740e+00 6.380971259288070740e+00 6.380971259288070740e+00 1.799098115196236591e+01 1.382611207005328779e+01 1.164041219436248653e+01 9.704675525641420109e+00 8.066256281490407076e+00 6.657631164769917120e+00 5.433892890145802568e+00 4.396843277995198918e+00 3.551843642130393164e+00 2.906267569639226167e+00 2.467945594633704331e+00 2.244132853844774900e+00 2.240927697206068103e+00 2.462627723514618339e+00 2.907247120256176487e+00 3.534546472218774937e+00 4.095286772922971608e+00 4.039985649665116085e+00 3.552133630446572710e+00 3.132142877964341210e+00 2.919159195098359305e+00 2.932285105157063754e+00 3.166480935899983251e+00 3.569256712338187754e+00 3.853171886096529164e+00 3.496399126028613580e+00 2.776260585979883899e+00 2.155270792613848130e+00 1.751215963187789271e+00 1.581634634331773981e+00 1.647379296621622302e+00 1.940955015792454219e+00 2.423458476497138747e+00 2.922604584181176079e+00 3.052785741786902207e+00 2.773430005967433942e+00 2.435451597334910900e+00 2.199290601561539660e+00 2.100185608214751198e+00 2.158256409612381077e+00 2.397948575164754459e+00 2.842319515307014655e+00 3.508658108409210996e+00 4.408263499779110361e+00 5.547973810991319255e+00 6.933190923624991342e+00 8.567775834396876178e+00 1.044769794510544614e+01 1.791586596413807797e+01 2.013796757860443876e+01 6.380971259288070740e+00 6.380971259288070740e+00 6.380971259288070740e+00 6.380971259288070740e+00 6.380971259288070740e+00 6.380971259288070740e+00 6.380971259288070740e+00 6.380971259288070740e+00 6.380971259288070740e+00 6.380971259288070740e+00 6.380971259288070740e+00 6.380971259288070740e+00 6.380971259288070740e+00 6.380971259288070740e+00 6.380971259288070740e+00 6.380971259288070740e+00 6.380971259288070740e+00 6.380971259288070740e+00 6.380971259288070740e+00 6.380971259288070740e+00 6.380971259288070740e+00 6.380971259288070740e+00 6.380971259288070740e+00 6.380971259288070740e+00 6.380971259288070740e+00
6.380971259288070740e+00 6.380971259288070740e+00 6.380971259288070740e+00 6.380971259288070740e+00 6.380971259288070740e+00 1.659084227901082897e+01 1.268595832755062602e+01 1.060924925310357381e+01 8.855478789336846290e+00 7.352970636452898390e+00 6.068239696127918137e+00 4.980414544964805401e+00 4.082260904417402969e+00 3.369292809332613103e+00 2.841070937141427777e+00 2.501317495682449987e+00 2.356821317429069751e+00 2.415595185668735212e+00 2.684543531673966754e+00 3.159992419175576828e+00 3.764230537878979987e+00 4.089744463593746104e+00 3.706616074347380163e+00 3.114041305359794620e+00 2.677915288230035884e+00 2.465878556338605421e+00 2.484730701011429232e+00 2.730720606605743228e+00 3.176369147847097452e+00 3.646014808377000094e+00 3.597502136991590049e+00 2.990159617082895238e+00 2.384137365590696334e+00 1.982439331199881138e+00 1.816143081683208038e+00 1.886066266422968596e+00 2.177983570991916196e+00 2.620627724750828946e+00 2.947745648783907768e+00 2.816117447017806086e+00 2.422456780826195200e+00 2.073899803114201745e+00 1.856341406098533042e+00 1.782327042798780070e+00 1.863786729553734034e+00 2.121637365052364999e+00 2.578479334821693669e+00 3.252614658059481911e+00 4.156563561803118034e+00 5.298056906081797024e+00 6.683126018648209765e+00 8.316575658544845595e+00 1.019138529203939569e+01 1.578293908213156982e+01 1.791586596413807797e+01 6.380971259288070740e+00 6.380971259288070740e+00 6.380971259288070740e+00 6.380971259288070740e+00 6.380971259288070740e+00 6.380971259288070740e+00 6.380971259288070740e+00 6.380971259288070740e+00 6.380971259288070740e+00 6.380971259288070740e+00 6.380971259288070740e+00 6.380971259288070740e+00 6.380971259288070740e+00 6.380971259288070740e+00 6.380971259288070740e+00 6.380971259288070740e+00 6.380971259288070740e+00 6.380971259288070740e+00 6.380971259288070740e+00 6.380971259288070740e+00 6.380971259288070740e+00 6.380971259288070740e+00 6.380971259288070740e+00 6.380971259288070740e+00 6.380971259288070740e+00
6.380971259288070740e+00 6.380971259288070740e+00 6.380971259288070740e+00 6.380971259288070740e+00 6.380971259288070740e+00 1.543446319063911432e+01 1.176982937441964694e+01 9.760671617522390875e+00 8.086777547608573258e+00 6.651870113862255351e+00 5.441669475248971821e+00 4.447598886465883083e+00 3.662960501058535101e+00 3.080153339833852755e+00 2.691624157825383890e+00 2.491340991478157463e+00 2.476384288428409519e+00 2.647588674226820871e+00 3.007602779670840221e+00 3.542697332719537684e+00 4.102287668686443567e+00 4.126236100385131778e+00 3.514095913975690877e+00 2.877384627455143118e+00 2.439629233540397735e+00 2.232574651558774548e+00 2.258186709049379459e+00 2.513481411057771453e+00 2.982941081210991996e+00 3.563069018375141894e+00 3.805587525445449870e+00 3.376111350516953991e+00 2.806369530813778823e+00 2.413138518560394630e+00 2.252586810686366903e+00 2.326947631365541724e+00 2.611358652086359200e+00 2.984329491224706032e+00 3.092090637609882009e+00 2.746368646050161288e+00 2.286180431172610383e+00 1.934681538925811850e+00 1.732830083756439876e+00 1.680871858652924544e+00 1.784434898796074975e+00 2.060273595089409326e+00 2.529360757418551486e+00 3.210070312371122725e+00 4.115427875444719774e+00 5.253287495207249691e+00 6.629139250642300141e+00 8.247217258482514524e+00 1.009520208853516365e+01 1.408719878513244339e+01 1.620048282994866895e+01 6.380971259288070740e+00 6.380971259288070740e+00 6.380971259288070740e+00 6.380971259288070740e+00 6.380971259288070740e+00 6.380971259288070740e+00 6.380971259288070740e+00 6.380971259288070740e+00 6.380971259288070740e+00 6.380971259288070740e+00 6.380971259288070740e+00 6.380971259288070740e+00 6.380971259288070740e+00 6.380971259288070740e+00 6.380971259288070740e+00 6.380971259288070740e+00 6.380971259288070740e+00 6.380971259288070740e+00 6.380971259288070740e+00 6.380971259288070740e+00 6.380971259288070740e+00 6.380971259288070740e+00 6.380971259288070740e+00 6.380971259288070740e+00 6.380971259288070740e+00
6.380971259288070740e+00 6.380971259288070740e+00 6.380971259288070740e+00 6.380971259288070740e+00 6.380971259288070740e+00 1.452056372944023366e+01 1.108303292450003852e+01 9.122674792153503631e+00 7.486229522217115573e+00 6.084689396276917961e+00 4.912751178363613747e+00 3.967360665389332297e+00 3.245326950741294070e+00 2.742442531131885630e+00 2.453391923047512080e+00 2.371797188522528188e+00 2.490580101511397970e+00 2.802383897807825264e+00 3.298044032194720643e+00 3.939311652473996617e+00 4.467783321800844476e+00 4.241077643158149613e+00 3.511153993939423401e+00 2.860554932362806113e+00 2.426655878880882966e+00 2.226074967715543806e+00 2.259151784849620981e+00 2.523437331826421826e+00 3.009588649466774513e+00 3.657187027663592715e+00 4.140036128104025437e+00 3.943140567216296688e+00 3.433698380248223714e+00 3.053036695877366924e+00 2.898536776745167742e+00 2.975352984959968694e+00 3.241428183446764422e+00 3.504991917568112569e+00 3.371872363130705708e+00 2.870099746936990215e+00 2.369876304920769172e+00 2.015962665433011836e+00 1.824219426791810150e+00 1.788134975764592127e+00 1.908121021221205638e+00 2.195951214307047650e+00 2.669196734169887009e+00 3.344218345549407445e+00 4.232212219916821283e+00 5.338337047567556226e+00 6.663898233393705794e+00 8.208284531383075233e+00 9.953581226647639113e+00 1.263184606350288419e+01 1.472486283098321991e+01 6.380971259288070740e+00 6.380971259288070740e+00 6.380971259288070740e+00 6.380971259288070740e+00 6.380971259288070740e+00 6.380971259288070740e+00 6.380971259288070740e+00 6.380971259288070740e+00 6.380971259288070740e+00 6.380971259288070740e+00 6.380971259288070740e+00 6.380971259288070740e+00 6.380971259288070740e+00 6.380971259288070740e+00 6.380971259288070740e+00 6.380971259288070740e+00 6.380971259288070740e+00 6.380971259288070740e+00 6.380971259288070740e+00 6.380971259288070740e+00 6.380971259288070740e+00 6.380971259288070740e+00 6.380971259288070740e+00 6.380971259288070740e+00 6.380971259288070740e+00
6.380971259288070740e+00 6.380971259288070740e+00 6.380971259288070740e+00 6.380971259288070740e+00 6.380971259288070740e+00 1.384773698275395049e+01 1.062285298471424966e+01 8.702607434262038311e+00 7.089404101932931468e+00 5.709289317779926876e+00 4.560500599813746447e+00 3.642006330504440115e+00 2.952520271671328800e+00 2.490289333575457675e+00 2.253024570914586633e+00 2.237737879889245107e+00 2.440406789236529761e+00 2.854779219761628184e+00 3.466935807533864988e+00 4.214238139172039155e+00 4.748461444494179062e+00 4.434146892446104715e+00 3.695370513334111706e+00 3.058324443210644006e+00 2.635305386554687601e+00 2.443453401393089308e+00 2.484922770230664213e+00 2.758407364377173820e+00 3.258156615670351641e+00 3.948958714782886403e+00 4.612953365767257452e+00 4.686032420431196499e+00 4.270446515289997080e+00 3.907859059518735023e+00 3.759188236746240364e+00 3.834885082127335920e+00 4.066028077841014721e+00 4.175687373254771018e+00 3.810829579014974655e+00 3.201338598197175145e+00 2.672705701994935623e+00 2.311356674177094561e+00 2.118587784379396766e+00 2.082657682591285919e+00 2.197957270696903720e+00 2.469265904658385580e+00 2.907902416125992318e+00 3.525250661709382172e+00 4.328642898717582455e+00 5.321026070226857030e+00 6.504095154661147404e+00 7.881675991685110461e+00 9.451355409238711758e+00 1.140960251213698839e+01 1.348019616147367472e+01 2.158488656154077034e+01 6.380971259288070740e+00 6.380971259288070740e+00 6.380971259288070740e+00 6.380971259288070740e+00 6.380971259288070740e+00 6.380971259288070740e+00 6.380971259288070740e+00 6.380971259288070740e+00 6.380971259288070740e+00 6.380971259288070740e+00 6.380971259288070740e+00 6.380971259288070740e+00 6.380971259288070740e+00 6.380971259288070740e+00 6.380971259288070740e+00 6.380971259288070740e+00 6.380971259288070740e+00 6.380971259288070740e+00 6.380971259288070740e+00 6.380971259288070740e+00 6.380971259288070740e+00 6.380971259288070740e+00 6.380971259288070740e+00 6.380971259288070740e+00
6.380971259288070740e+00 6.380971259288070740e+00 6.380971259288070740e+00 6.380971259288070740e+00 6.380971259288070740e+00 1.341450075961272148e+01 1.038557943361770697e+01 8.501004512733093321e+00 6.907120265185476171e+00 5.545213536684283184e+00 4.414822980861668356e+00 3.515652738443591829e+00 2.847206363251412853e+00 2.408751296161071309e+00 2.199337849495442754e+00 2.217654148315208573e+00 2.461338567827095147e+00 2.923576698499111615e+00 3.577792136787945054e+00 4.309473259399549505e+00 4.746173104881037830e+00 4.527574928273743637e+00 3.966993358198692476e+00 3.425306170417165674e+00 3.043135772562003183e+00 2.869837481231385823e+00 2.922177624520973183e+00 3.204601301071548392e+00 3.715227970327067197e+00 4.434350685948128756e+00 5.227122473700138272e+00 5.586977862423172070e+00 5.315496985407982322e+00 4.981173179065557122e+00 4.838349897296250646e+00 4.907589531763019153e+00 5.080178372677270460e+00 4.995161849391518416e+00 4.429077562513690225e+00 3.742993214569885652e+00 3.185351411449481418e+00 2.800845133529989539e+00 2.577709617266989994e+00 2.494978936274538484e+00 2.538369983615432091e+00 2.707760004857693303e+00 3.015723461614133072e+00 3.480407415485032629e+00 4.119544217097594441e+00 4.948232390800455960e+00 5.979249184633189884e+00 7.223781916062332442e+00 8.688197538105686846e+00 1.041829477893976375e+01 1.246508989824758018e+01 1.963600666650237514e+01 6.380971259288070740e+00 6.380971259288070740e+00 6.380971259288070740e+00 6.380971259288070740e+00 6.380971259288070740e+00 6.380971259288070740e+00 6.380971259288070740e+00 6.380971259288070740e+00 6.380971259288070740e+00 6.380971259288070740e+00 6.380971259288070740e+00 6.380971259288070740e+00 6.380971259288070740e+00 6.380971259288070740e+00 6.380971259288070740e+00 6.380971259288070740e+00 6.380971259288070740e+00 6.380971259288070740e+00 6.380971259288070740e+00 6.380971259288070740e+00 6.380971259288070740e+00 6.380971259288070740e+00 6.380971259288070740e+00 6.380971259288070740e+00
6.380971259288070740e+00 6.380971259288070740e+00 6.380971259288070740e+00 6.380971259288070740e+00 6.380971259288070740e+00 1.321937684349889608e+01 1.036728294152961638e+01 8.515571832243285399e+00 6.940401719632593114e+00 5.596384155821894524e+00 4.483488164698801626e+00 3.601705320934332377e+00 2.950881759283301875e+00 2.530669671840726664e+00 2.340518701684924707e+00 2.379128087873034758e+00 2.641920705270141667e+00 3.108848918492359559e+00 3.696501628746709400e+00 4.163900460163919348e+00 4.275236387113587000e+00 4.162129049318931351e+00 3.979745563989016688e+00 3.749120083457864183e+00 3.527866941763882380e+00 3.416946564223739102e+00 3.487586793081277392e+00 3.771926438456674191e+00 4.280489164315369521e+00 5.007694013649302889e+00 5.885633383926869300e+00 6.556541754717134296e+00 6.545311672770619538e+00 6.272254935546509813e+00 6.138334017988274383e+00 6.193603664993744928e+00 6.275770618268726508e+00 5.966679398812118507e+00 5.234511855101128930e+00 4.482257794568571541e+00 3.875001601458343714e+00 3.420606694520898827e+00 3.088656730252214544e+00 2.851711368051613960e+00 2.708400077780545701e+00 2.684789848648431843e+00 2.816375282964546756e+00 3.132734811988893142e+00 3.653792868016918050e+00 4.392081389667289670e+00 5.355705767897411818e+00 6.550405901115823326e+00 7.979651223125898696e+00 9.653871250890237121e+00 1.167530611564274778e+01 1.799098115196237302e+01 6.380971259288070740e+00 6.380971259288070740e+00 6.380971259288070740e+00 6.380971259288070740e+00 6.380971259288070740e+00 6.380971259288070740e+00 6.380971259288070740e+00 6.380971259288070740e+00 6.380971259288070740e+00 6.380971259288070740e+00 6.380971259288070740e+00 6.380971259288070740e+00 6.380971259288070740e+00 6.380971259288070740e+00 6.380971259288070740e+00 6.380971259288070740e+00 6.380971259288070740e+00 6.380971259288070740e+00 6.380971259288070740e+00 6.380971259288070740e+00 6.380971259288070740e+00 6.380971259288070740e+00 6.380971259288070740e+00 6.380971259288070740e+00
6.380971259288070740e+00 6.380971259288070740e+00 6.380971259288070740e+00 6.380971259288070740e+00 6.380971259288070740e+00 1.326099534757406317e+01 1.056432738823216155e+01 8.743037406599210470e+00 7.186720764836014297e+00 5.860999185521258426e+00 4.765896934646164596e+00 3.901490767154829342e+00 3.267768390160554759e+00 2.864448940148047740e+00 2.690761079552292045e+00 2.743188256456335239e+00 3.005809292201348626e+00 3.409338661061443787e+00 3.736578572989849079e+00 3.740044513939807302e+00 3.565736829173303590e+00 3.466990039149852265e+00 3.506552163419314638e+00 3.614585006835035585e+00 3.682493041025953318e+00 3.705445339926079384e+00 3.792694713516418403e+00 4.042495474792321630e+00 4.502076065365979929e+00 5.187390239757657895e+00 6.088169876007487602e+00 7.086721554971827430e+00 7.723534405443455597e+00 7.743270553018206215e+00 7.659511715635041185e+00 7.693351412609434448e+00 7.637293632026864287e+00 7.077810132043367730e+00 6.197683822580287938e+00 5.358043544654474744e+00 4.637173940460456834e+00 4.009828006158656422e+00 3.452247250724475691e+00 2.980277474950472794e+00 2.637980516962521449e+00 2.468117870844281470e+00 2.499121548692492922e+00 2.747048794994295662e+00 3.220700615482133600e+00 3.925229577331752040e+00 4.864049701504761458e+00 6.039750058911693031e+00 7.454224450511020450e+00 9.110439224037001793e+00 1.110431627907978580e+01 1.659084227901083608e+01 6.380971259288070740e+00 6.380971259288070740e+00 6.380971259288070740e+00 6.380971259288070740e+00 6.380971259288070740e+00 6.380971259288070740e+00 6.380971259288070740e+00 6.380971259288070740e+00 6.380971259288070740e+00 6.380971259288070740e+00 6.380971259288070740e+00 6.380971259288070740e+00 6.380971259288070740e+00 6.380971259288070740e+00 6.380971259288070740e+00 6.380971259288070740e+00 6.380971259288070740e+00 6.380971259288070740e+00 6.380971259288070740e+00 6.380971259288070740e+00 6.380971259288070740e+00 6.380971259288070740e+00 6.380971259288070740e+00 6.380971259288070740e+00
6.380971259288070740e+00 6.380971259288070740e+00 6.380971259288070740e+00 6.380971259288070740e+00 6.380971259288070740e+00 1.353821376979930591e+01 1.097399298939988554e+01 9.180383872114227017e+00 7.642751021866970973e+00 6.335517597373140575e+00 5.258574642730017956e+00 4.411954772868075025e+00 3.795617348296850935e+00 3.408909648906426781e+00 3.249529268332342014e+00 3.305157212032376890e+00 3.520476428181023465e+00 3.704046817350647558e+00 3.575199247685105775e+00 3.220922500501451680e+00 2.930264061354431959e+00 2.826259631736725453e+00 2.913215354376916366e+00 3.116994794214129172e+00 3.292433267313775502e+00 3.358131549926277160e+00 3.418774467171637355e+00 3.616045630879874295e+00 4.022619286345854306e+00 4.664378901885555706e+00 5.548523714350238834e+00 6.663922841688691534e+00 7.926821379454249694e+00 8.950098467489478793e+00 9.317257192479463157e+00 9.344178057318352160e+00 8.959730045394103115e+00 8.061859294779949892e+00 7.044214211320355190e+00 6.099518317428731962e+00 5.212948866254162539e+00 4.368966866043180630e+00 3.603471876655280681e+00 2.975978801189793188e+00 2.532642334290120090e+00 2.299379257377665908e+00 2.289005273208463365e+00 2.507886899721221141e+00 2.959570709171572389e+00 3.646418201948648630e+00 4.570262223965222859e+00 5.732631469965987492e+00 7.134763801902124669e+00 8.777866790549495590e+00 1.074026947338389348e+01 1.543446319063912142e+01 6.380971259288070740e+00 6.380971259288070740e+00 6.380971259288070740e+00 6.380971259288070740e+00 6.380971259288070740e+00 6.380971259288070740e+00 6.380971259288070740e+00 6.380971259288070740e+00 6.380971259288070740e+00 6.380971259288070740e+00 6.380971259288070740e+00 6.380971259288070740e+00 6.380971259288070740e+00 6.380971259288070740e+00 6.380971259288070740e+00 6.380971259288070740e+00 6.380971259288070740e+00 6.380971259288070740e+00 6.380971259288070740e+00 6.380971259288070740e+00 6.380971259288070740e+00 6.380971259288070740e+00 6.380971259288070740e+00 6.380971259288070740e+00
6.380971259288070740e+00 6.380971259288070740e+00 6.380971259288070740e+00 6.380971259288070740e+00 6.380971259288070740e+00 1.405023257877734721e+01 1.159504624297371222e+01 9.825813498791006850e+00 8.305933624688627503e+00 7.016675907016594493e+00 5.957713569301386514e+00 5.128950815445683986e+00 4.530003582127861250e+00 4.158628189216184268e+00 4.006573029278357012e+00 4.031276703934810968e+00 4.072542935499047445e+00 3.831937409636324787e+00 3.310053022967682779e+00 2.808371809590020973e+00 2.487580657601288436e+00 2.382128068455561021e+00 2.469094988296454574e+00 2.658453260662376749e+00 2.791495909006968645e+00 2.802417525189532910e+00 2.822206002036409700e+00 2.994156770228585174e+00 3.384354358151689723e+00 4.014868799414987421e+00 4.892598362001415069e+00 6.017883064074386112e+00 7.388039364140961851e+00 8.965833396307345993e+00 1.037335936295018612e+01 1.019443761799134762e+01 8.943794509655880631e+00 7.793738151263816860e+00 6.825576090362162063e+00 6.003308864765074304e+00 5.230610333458852068e+00 4.443154005340016255e+00 3.678114353869535336e+00 3.026602042020869021e+00 2.555676114288058187e+00 2.297642111298554113e+00 2.265825061200921198e+00 2.465803860580990658e+00 2.900329185677705368e+00 3.571125014081911075e+00 4.479476371242697041e+00 5.626335695909080670e+00 7.012396649591408959e+00 8.638052245292129783e+00 1.056189708096006541e+01 1.452056372944023721e+01 6.380971259288070740e+00 6.380971259288070740e+00 6.380971259288070740e+00 6.380971259288070740e+00 6.380971259288070740e+00 6.380971259288070740e+00 6.380971259288070740e+00 6.380971259288070740e+00 6.380971259288070740e+00 6.380971259288070740e+00 6.380971259288070740e+00 6.380971259288070740e+00 6.380971259288070740e+00 6.380971259288070740e+00 6.380971259288070740e+00 6.380971259288070740e+00 6.380971259288070740e+00 6.380971259288070740e+00 6.380971259288070740e+00 6.380971259288070740e+00 6.380971259288070740e+00 6.380971259288070740e+00 6.380971259288070740e+00 6.380971259288070740e+00
6.380971259288070740e+00 6.380971259288070740e+00 6.380971259288070740e+00 6.380971259288070740e+00 6.380971259288070740e+00 1.479668484885905855e+01 1.242805533419756614e+01 1.067939596928749424e+01 9.175492102113373960e+00 7.902807710089799542e+00 6.860789673483704831e+00 6.049183206162503268e+00 5.466309679137122401e+00 5.104498904445254226e+00 4.934856467201722552e+00 4.829329548716934539e+00 4.493684301081028565e+00 3.830211871332739548e+00 3.127981960901301761e+00 2.588006707512562343e+00 2.265478294269271942e+00 2.161516319031882460e+00 2.237730383105418497e+00 2.384432471461188641e+00 2.439795139384454359e+00 2.382899881971265899e+00 2.369327171580753344e+00 2.528388068588437676e+00 2.913442116791106429e+00 3.541497915104201866e+00 4.417766792457889835e+00 5.542912703349646364e+00 6.918022009165436970e+00 8.528205755397916477e+00 9.922998673124908464e+00 9.236359240736526033e+00 7.859563915780782395e+00 6.724631234938978963e+00 5.826770213890757333e+00 5.147395077162688182e+00 4.631559206770685222e+00 4.177435304185742382e+00 3.684880139015014322e+00 3.170311561752424012e+00 2.741452801103012149e+00 2.484380970179120851e+00 2.439357184488962105e+00 2.621770963046387237e+00 3.037360368797475729e+00 3.688460270680106845e+00 4.576168063919180184e+00 5.700850067633222551e+00 7.062623743522877362e+00 8.661198111674274003e+00 1.053593738662743462e+01 1.384773698275395759e+01 6.380971259288070740e+00 6.380971259288070740e+00 6.380971259288070740e+00 6.380971259288070740e+00 6.380971259288070740e+00 6.380971259288070740e+00 6.380971259288070740e+00 6.380971259288070740e+00 6.380971259288070740e+00 6.380971259288070740e+00 6.380971259288070740e+00 6.380971259288070740e+00 6.380971259288070740e+00 6.380971259288070740e+00 6.380971259288070740e+00 6.380971259288070740e+00 6.380971259288070740e+00 6.380971259288070740e+00 6.380971259288070740e+00 6.380971259288070740e+00 6.380971259288070740e+00 6.380971259288070740e+00 6.380971259288070740e+00 6.380971259288070740e+00
6.380971259288070740e+00 6.380971259288070740e+00 6.380971259288070740e+00 6.380971259288070740e+00 6.380971259288070740e+00 1.577767979462649350e+01 1.347532471185797931e+01 1.174323004766893419e+01 1.025288303226331266e+01 8.994587621080281536e+00 7.967607960348384921e+00 7.171548287291923174e+00 6.600065454894448180e+00 6.228222982009761211e+00 5.965839294404087667e+00 5.541930965686496791e+00 4.764152476694121674e+00 3.877448409219006464e+00 3.124124641336571528e+00 2.582767803898665449e+00 2.267184104256678268e+00 2.165541447635980887e+00 2.226091471173479164e+00 2.319116481210564018e+00 2.291603650857148011e+00 2.174170199180821328e+00 2.134926040597363794e+00 2.285466668135544666e+00 2.667834075484723400e+00 3.294984867191331546e+00 4.170813153929117334e+00 5.295839969581571438e+00 6.670857553352792735e+00 8.265249688766381553e+00 9.326740943020986663e+00 8.262862280250214297e+00 6.886787524890152667e+00 5.758852809227814618e+00 4.877499655559795144e+00 4.238240856745594698e+00 3.824991900274596901e+00 3.594876761386093023e+00 3.451836530581982032e+00 3.269878390441594007e+00 3.026162145867761666e+00 2.830716888046982405e+00 2.790417548141338244e+00 2.956947054556671617e+00 3.349209158982677792e+00 3.973393508679158970e+00 4.831433702865961521e+00 5.923315438124085119e+00 7.249010253855157515e+00 8.808020230812321216e+00 1.062360937345904688e+01 1.341450075961272859e+01 6.380971259288070740e+00 6.380971259288070740e+00 6.380971259288070740e+00 6.380971259288070740e+00 6.380971259288070740e+00 6.380971259288070740e+00 6.380971259288070740e+00 6.380971259288070740e+00 6.380971259288070740e+00 6.380971259288070740e+00 6.380971259288070740e+00 6.380971259288070740e+00 6.380971259288070740e+00 6.380971259288070740e+00 6.380971259288070740e+00 6.380971259288070740e+00 6.380971259288070740e+00 6.380971259288070740e+00 6.380971259288070740e+00 6.380971259288070740e+00 6.380971259288070740e+00 6.380971259288070740e+00 6.380971259288070740e+00 6.380971259288070740e+00
6.380971259288070740e+00 6.380971259288070740e+00 6.380971259288070740e+00 6.380971259288070740e+00 6.380971259288070740e+00 1.699378965559465371e+01 1.474048177730992037e+01 1.302112266333937285e+01 1.154164406195789283e+01 1.029511370230533274e+01 9.280676984376071914e+00 8.497842227613929822e+00 7.923683399850570908e+00 7.483805856458122463e+00 6.965794798332140658e+00 6.097903580427676218e+00 5.043396035396483512e+00 4.083928511543913231e+00 3.325663835979987937e+00 2.793245398558283910e+00 2.486204475872703767e+00 2.385102266515719549e+00 2.424431406690395363e+00 2.457394570063200945e+00 2.352296169522041680e+00 2.186782930927378743e+00 2.129303883074175729e+00 2.274282868147153636e+00 2.655080020909490912e+00 3.281795316301806764e+00 4.157440049991350861e+00 5.282477106180451187e+00 6.657490264458370888e+00 8.219892312067091922e+00 8.834171757586016582e+00 7.517827165022442415e+00 6.141634982559928346e+00 5.014795272170054830e+00 4.136768508727961091e+00 3.506432827032515576e+00 3.119553010193673259e+00 2.963591790934444248e+00 3.001745896863798890e+00 3.142342704825477284e+00 3.242722283906168457e+00 3.249051766055664814e+00 3.272227650790757281e+00 3.436492620495929629e+00 3.802308951810072557e+00 4.390737892482722060e+00 5.208475798486606578e+00 6.256308457775613618e+00 7.535504812369904215e+00 9.046354157562848997e+00 1.080144359165238299e+01 1.321937684349890318e+01 6.380971259288070740e+00 6.380971259288070740e+00 6.380971259288070740e+00 6.380971259288070740e+00 6.380971259288070740e+00 6.380971259288070740e+00 6.380971259288070740e+00 6.380971259288070740e+00 6.380971259288070740e+00 6.380971259288070740e+00 6.380971259288070740e+00 6.380971259288070740e+00 6.380971259288070740e+00 6.380971259288070740e+00 6.380971259288070740e+00 6.380971259288070740e+00 6.380971259288070740e+00 6.380971259288070740e+00 6.380971259288070740e+00 6.380971259288070740e+00 6.380971259288070740e+00 6.380971259288070740e+00 6.380971259288070740e+00 6.380971259288070740e+00
6.380971259288070740e+00 6.380971259288070740e+00 6.380971259288070740e+00 6.380971259288070740e+00 6.380971259288070740e+00 1.844598315916352504e+01 1.622816674326343644e+01 1.451903409652141619e+01 1.304827847538513197e+01 1.181146449740833049e+01 1.080772635300788309e+01 1.003658447292731637e+01 9.418323938352543223e+00 8.771911484977930940e+00 7.826148182403724007e+00 6.618811016834161620e+00 5.455626810693519957e+00 4.480086615226756663e+00 3.725980162836552978e+00 3.198871601216072946e+00 2.891918709004436039e+00 2.779514465512718857e+00 2.785959643011452158e+00 2.761275787557494255e+00 2.603493288693048413e+00 2.414302077071461383e+00 2.350705373306432477e+00 2.494830560723713120e+00 2.875715357666237537e+00 3.502394508395582307e+00 4.377515911794098713e+00 5.501285146551911254e+00 6.873169927360574860e+00 8.366234048527850575e+00 8.466106242722190700e+00 7.004751005504342487e+00 5.628645519196901148e+00 4.501833884069551317e+00 3.624314880751008161e+00 2.995720294677514772e+00 2.614810730486475165e+00 2.477929677901268946e+00 2.573534886336037886e+00 2.865734782194945041e+00 3.258737098851444358e+00 3.592420441840687317e+00 3.801278195987023878e+00 4.010967570206467769e+00 4.358607753003767016e+00 4.907305919926166382e+00 5.679127731524211242e+00 6.678268375140291369e+00 7.909480827899905364e+00 9.374322050936321205e+00 1.107962748974816947e+01 1.326099534757407028e+01 6.380971259288070740e+00 6.380971259288070740e+00 6.380971259288070740e+00 6.380971259288070740e+00 6.380971259288070740e+00 6.380971259288070740e+00 6.380971259288070740e+00 6.380971259288070740e+00 6.380971259288070740e+00 6.380971259288070740e+00 6.380971259288070740e+00 6.380971259288070740e+00 6.380971259288070740e+00 6.380971259288070740e+00 6.380971259288070740e+00 6.380971259288070740e+00 6.380971259288070740e+00 6.380971259288070740e+00 6.380971259288070740e+00 6.380971259288070740e+00 6.380971259288070740e+00 6.380971259288070740e+00 6.380971259288070740e+00 6.380971259288070740e+00
6.380971259288070740e+00 6.380971259288070740e+00 6.380971259288070740e+00 6.380971259288070740e+00 6.380971259288070740e+00 2.013552126499691042e+01 1.798614575357405698e+01 1.629521489591497385e+01 1.484147166555309738e+01 1.362368286744410995e+01 1.264092083347726714e+01 1.189266439410905463e+01 1.109525511617800930e+01 1.000000454493294910e+01 8.611549853832151769e+00 7.230404102264241573e+00 6.022670088644321851e+00 5.030055613405522763e+00 4.256552834938936769e+00 3.698774266061516158e+00 3.345797933011802172e+00 3.172482349411836822e+00 3.118016401903609847e+00 3.072437079785100167e+00 2.951862141548200924e+00 2.812425523313915932e+00 2.780072092510838644e+00 2.938889539335164613e+00 3.325192989261800847e+00 3.951805261241084111e+00 4.821597691991129864e+00 5.931668760873769486e+00 7.272262351818660875e+00 8.603297799522252376e+00 8.244582135033496684e+00 6.722682317600888524e+00 5.347567725943932260e+00 4.220614215196992092e+00 3.342962345358987619e+00 2.714458594508997180e+00 2.334609706287427144e+00 2.202135705793939024e+00 2.313147565401056482e+00 2.654778942256950103e+00 3.184943731720849769e+00 3.788165273192362292e+00 4.282326994702302159e+00 4.629242895484498632e+00 4.993030819940788234e+00 5.511961619605212803e+00 6.243757629887756622e+00 7.200208611079812471e+00 8.392179069488403087e+00 9.822037603835322983e+00 1.149361699699010941e+01 1.353821376979930946e+01 6.380971259288070740e+00 6.380971259288070740e+00 6.380971259288070740e+00 6.380971259288070740e+00 6.380971259288070740e+00 6.380971259288070740e+00 6.380971259288070740e+00 6.380971259288070740e+00 6.380971259288070740e+00 6.380971259288070740e+00 6.380971259288070740e+00 6.380971259288070740e+00 6.380971259288070740e+00 6.380971259288070740e+00 6.380971259288070740e+00 6.380971259288070740e+00 6.380971259288070740e+00 6.380971259288070740e+00 6.380971259288070740e+00 6.380971259288070740e+00 6.380971259288070740e+00 6.380971259288070740e+00 6.380971259288070740e+00 6.380971259288070740e+00
6.380971259288070740e+00 6.380971259288070740e+00 6.380971259288070740e+00 6.380971259288070740e+00 6.380971259288070740e+00 2.227803374210071041e+01 2.013552126499691042e+01 1.844598315916352504e+01 1.699378965559465371e+01 1.577767979462649350e+01 1.479668484885906210e+01 1.405023257877734721e+01 1.268130867494942748e+01 1.107221361328839393e+01 9.380460927352395117e+00 7.901977167285053838e+00 6.623830366096946420e+00 5.546762063165882495e+00 4.666503187191899826e+00 3.981222911989956259e+00 3.489349879921164188e+00 3.186918656778843228e+00 3.058101671078905071e+00 3.061768884573069727e+00 3.129449819665513388e+00 3.209402213525148539e+00 3.326586708580830276e+00 3.557794817948650490e+00 3.965638433674740781e+00 4.577402556477640161e+00 5.390799404342374146e+00 6.379644552497442334e+00 7.497897333201617442e+00 8.499412939781507248e+00 8.133446627720324784e+00 6.667540801759628266e+00 5.298108530472511291e+00 4.171216986320725795e+00 3.293280681344260330e+00 2.664460422660319239e+00 2.284460641508449186e+00 2.152652063001863070e+00 2.267415851955888684e+00 2.623607446422148826e+00 3.203291118198617227e+00 3.945960131464111953e+00 4.694531727185161429e+00 5.263579371163100262e+00 5.706561649784870127e+00 6.222885517251118159e+00 6.931078841826192161e+00 7.857062648093648960e+00 9.022232773857449928e+00 1.042945536392123174e+01 1.208089452836043165e+01 1.405023257877735077e+01 6.380971259288070740e+00 6.380971259288070740e+00 6.380971259288070740e+00 6.380971259288070740e+00 6.380971259288070740e+00 6.380971259288070740e+00 6.380971259288070740e+00 6.380971259288070740e+00 6.380971259288070740e+00 6.380971259288070740e+00 6.380971259288070740e+00 6.380971259288070740e+00 6.380971259288070740e+00 6.380971259288070740e+00 6.380971259288070740e+00 6.380971259288070740e+00 6.380971259288070740e+00 6.380971259288070740e+00 6.380971259288070740e+00 6.380971259288070740e+00 6.380971259288070740e+00 6.380971259288070740e+00 6.380971259288070740e+00 6.380971259288070740e+00
6.380971259288070740e+00 6.380971259288070740e+00 6.380971259288070740e+00 6.380971259288070740e+00 6.380971259288070740e+00 6.380971259288070740e+00 6.380971259288070740e+00 6.380971259288070740e+00 6.380971259288070740e+00 6.380971259288070740e+00 6.380971259288070740e+00 6.380971259288070740e+00 1.420840617453512422e+01 1.220260828890923932e+01 1.003699023906165522e+01 8.390133233796522205e+00 6.947674827726039837e+00 5.701117047330047427e+00 4.658444566279733579e+00 3.828871847553372731e+00 3.219335646305545140e+00 2.833497920222583843e+00 2.669656305922064377e+00 2.716647959479104202e+00 2.945811285738837881e+00 3.301763476745581016e+00 3.710671958671522219e+00 4.124292451248759761e+00 4.549020049581358194e+00 5.010393199207541670e+00 5.524983260214725078e+00 6.118779152435099178e+00 6.833503054140390276e+00 7.647252146741319478e+00 7.936165202441845423e+00 6.820532633605711936e+00 5.479369727186895744e+00 4.353791777306497579e+00 3.475584984716121539e+00 2.846326169765031722e+00 2.465838706438038486e+00 2.333676108338867294e+00 2.448935286415714785e+00 2.809144197988025837e+00 3.405917220918517785e+00 4.208775641294842274e+00 5.117846060234921168e+00 5.924284237436825862e+00 6.517445943336159786e+00 7.071682474976348942e+00 7.778178352321909017e+00 8.685707277027670870e+00 9.834408236112206936e+00 1.122818680632955335e+01 1.286826937685758310e+01 1.479668484885906565e+01 6.380971259288070740e+00 6.380971259288070740e+00 6.380971259288070740e+00 6.380971259288070740e+00 6.380971259288070740e+00 6.380971259288070740e+00 6.380971259288070740e+00 6.380971259288070740e+00 6.380971259288070740e+00 6.380971259288070740e+00 6.380971259288070740e+00 6.380971259288070740e+00 6.380971259288070740e+00 6.380971259288070740e+00 6.380971259288070740e+00 6.380971259288070740e+00 6.380971259288070740e+00 6.380971259288070740e+00 6.380971259288070740e+00 6.380971259288070740e+00 6.380971259288070740e+00 6.380971259288070740e+00 6.380971259288070740e+00 6.380971259288070740e+00
6.380971259288070740e+00 6.380971259288070740e+00 6.380971259288070740e+00 6.380971259288070740e+00 6.380971259288070740e+00 6.380971259288070740e+00 6.380971259288070740e+00 6.380971259288070740e+00 6.380971259288070740e+00 6.380971259288070740e+00 6.380971259288070740e+00 6.380971259288070740e+00 1.541851345605763868e+01 1.344184189911040761e+01 1.032597291519007143e+01 8.499512391361278674e+00 6.919963060819707579e+00 5.566089404585973455e+00 4.443868237892328210e+00 3.557176849684410058e+00 2.907785591751906651e+00 2.495829203445833144e+00 2.319615505449899473e+00 2.374282036930388529e+00 2.647510790353276633e+00 3.106535873920496016e+00 3.664688852740415115e+00 4.146639594674233820e+00 4.411615154454850085e+00 4.559503008662861845e+00 4.775244582127260884e+00 5.162219661171327800e+00 5.759759563127587967e+00 6.568553520705822990e+00 7.389978520778644366e+00 7.099470578365014717e+00 5.886418997473501946e+00 4.768366114742388362e+00 3.890210792324509725e+00 3.260464656537255479e+00 2.879363899154601114e+00 2.746517830505801783e+00 2.861262875849462262e+00 3.222144569086179189e+00 3.824767782200641619e+00 4.653236102437869448e+00 5.649798949799581749e+00 6.650489875722453093e+00 7.443809123901726110e+00 8.085059610725423340e+00 8.815569395473978886e+00 9.713770425379522067e+00 1.085256960602528764e+01 1.223844586551422964e+01 1.387200989803179141e+01 1.577767979462649350e+01 6.380971259288070740e+00 6.380971259288070740e+00 6.380971259288070740e+00 6.380971259288070740e+00 6.380971259288070740e+00 6.380971259288070740e+00 6.380971259288070740e+00 6.380971259288070740e+00 6.380971259288070740e+00 6.380971259288070740e+00 6.380971259288070740e+00 6.380971259288070740e+00 6.380971259288070740e+00 6.380971259288070740e+00 6.380971259288070740e+00 6.380971259288070740e+00 6.380971259288070740e+00 6.380971259288070740e+00 6.380971259288070740e+00 6.380971259288070740e+00 6.380971259288070740e+00 6.380971259288070740e+00 6.380971259288070740e+00 6.380971259288070740e+00
6.380971259288070740e+00 6.380971259288070740e+00 6.380971259288070740e+00 6.380971259288070740e+00 6.380971259288070740e+00 6.380971259288070740e+00 6.380971259288070740e+00 6.380971259288070740e+00 6.380971259288070740e+00 6.380971259288070740e+00 6.380971259288070740e+00 6.380971259288070740e+00 1.686520699523492794e+01 1.491133619923174791e+01 1.040337287208076233e+01 8.494868006014336004e+00 6.867436525469557296e+00 5.480860091018985969e+00 4.335953904921797886e+00 3.432832491412877829e+00 2.770691034833948407e+00 2.347922844250373231e+00 2.161653881189796067e+00 2.205741993051912431e+00 2.464404356359363391e+00 2.890905788072529958e+00 3.354430722274120313e+00 3.633815688572180846e+00 3.680492878852525962e+00 3.700804924140388863e+00 3.860377800613541410e+00 4.224275069667065452e+00 4.813399446138500792e+00 5.631949654620651557e+00 6.635637843828813942e+00 7.259413099399424141e+00 6.494668243021099130e+00 5.413826041719417503e+00 4.537443013918281309e+00 3.907214706218343991e+00 3.525420887402617609e+00 3.391734153579331945e+00 3.505562347403852641e+00 3.865861613977301658e+00 4.470029208614988647e+00 5.309358863058655231e+00 6.351387862227991121e+00 7.487271625192672531e+00 8.493708271642745444e+00 9.275794876279171319e+00 1.006400272082119329e+01 1.096011723330696697e+01 1.209246849556292958e+01 1.347323133292926656e+01 1.510274255242881125e+01 1.699378965559466081e+01 6.380971259288070740e+00 6.380971259288070740e+00 6.380971259288070740e+00 6.380971259288070740e+00 6.380971259288070740e+00 6.380971259288070740e+00 6.380971259288070740e+00 6.380971259288070740e+00 6.380971259288070740e+00 6.380971259288070740e+00 6.380971259288070740e+00 6.380971259288070740e+00 6.380971259288070740e+00 6.380971259288070740e+00 6.380971259288070740e+00 6.380971259288070740e+00 6.380971259288070740e+00 6.380971259288070740e+00 6.380971259288070740e+00 6.380971259288070740e+00 6.380971259288070740e+00 6.380971259288070740e+00 6.380971259288070740e+00 6.380971259288070740e+00
6.380971259288070740e+00 6.380971259288070740e+00 6.380971259288070740e+00 6.380971259288070740e+00 6.380971259288070740e+00 6.380971259288070740e+00 6.380971259288070740e+00 6.380971259288070740e+00 6.380971259288070740e+00 6.380971259288070740e+00 6.380971259288070740e+00 6.380971259288070740e+00 1.854983512771681831e+01 1.662978941080854156e+01 1.056727152864687014e+01 8.630211149990547170e+00 6.989658766485007391e+00 5.593327611247417508e+00 4.440177197059881564e+00 3.529347315363825288e+00 2.858848650821034454e+00 2.425440920265671707e+00 2.223023854196743088e+00 2.237488483557626751e+00 2.433422774017323320e+00 2.723836508274615653e+00 2.948713892269299919e+00 2.990441121598585994e+00 2.934455216826076907e+00 2.941874874838482867e+00 3.110579871173495548e+00 3.483978886185447266e+00 4.080244265375046808e+00 4.906547761460508639e+00 5.956393879760746302e+00 7.069674025256887262e+00 7.199210442937385324e+00 6.283342071238145365e+00 5.417295282961216429e+00 4.786799554741044460e+00 4.404240370410345662e+00 4.269602204521891764e+00 4.382296896190069901e+00 4.741439093673069038e+00 5.345251912701741048e+00 6.188610672233050281e+00 7.253087760190847888e+00 8.472018456503864314e+00 9.664549812124466399e+00 1.063209893010542473e+01 1.152509427156688560e+01 1.242855186474982077e+01 1.355738156609972123e+01 1.493537433285451144e+01 1.656271132178535765e+01 1.844598315916353215e+01 6.380971259288070740e+00 6.380971259288070740e+00 6.380971259288070740e+00 6.380971259288070740e+00 6.380971259288070740e+00 6.380971259288070740e+00 6.380971259288070740e+00 6.380971259288070740e+00 6.380971259288070740e+00 6.380971259288070740e+00 6.380971259288070740e+00 6.380971259288070740e+00 6.380971259288070740e+00 6.380971259288070740e+00 6.380971259288070740e+00 6.380971259288070740e+00 6.380971259288070740e+00 6.380971259288070740e+00 6.380971259288070740e+00 6.380971259288070740e+00 6.380971259288070740e+00 6.380971259288070740e+00 6.380971259288070740e+00 6.380971259288070740e+00
6.380971259288070740e+00 6.380971259288070740e+00 6.380971259288070740e+00 6.380971259288070740e+00 6.380971259288070740e+00 6.380971259288070740e+00 6.380971259288070740e+00 6.380971259288070740e+00 6.380971259288070740e+00 6.380971259288070740e+00 6.380971259288070740e+00 6.380971259288070740e+00 2.066859582966661435e+01 1.879359582966661435e+01 1.093799933454172191e+01 8.984792828659816877e+00 7.338877801725622874e+00 5.937367581277563033e+00 4.777822228081024747e+00 3.859309697666983396e+00 3.177822966105324554e+00 2.725860848311000950e+00 2.487623207673514969e+00 2.427407504317130815e+00 2.473277863651123454e+00 2.518165208615798178e+00 2.483894737492708060e+00 2.391737555569900309e+00 2.324950114955843361e+00 2.362480545973728141e+00 2.560143628274886396e+00 2.953285384903793442e+00 3.562162078850462876e+00 4.397288372383702182e+00 5.461818231054131445e+00 6.723536347466318119e+00 7.720067545621148497e+00 7.343187868044587674e+00 6.528795791986155450e+00 5.899270729322974915e+00 5.515870476077942897e+00 5.380179616874794846e+00 5.491586071767898147e+00 5.849258606474219135e+00 6.451828890998900334e+00 7.296083808388630132e+00 8.371534670399256584e+00 9.639553740889077460e+00 1.097561457588211553e+01 1.215271521487788675e+01 1.321336507724062415e+01 1.413552126499691752e+01 1.526052126499691752e+01 1.663552126499691752e+01 1.826052126499691752e+01 2.013552126499691752e+01 6.380971259288070740e+00 6.380971259288070740e+00 6.380971259288070740e+00 6.380971259288070740e+00 6.380971259288070740e+00 6.380971259288070740e+00 6.380971259288070740e+00 6.380971259288070740e+00 6.380971259288070740e+00 6.380971259288070740e+00 6.380971259288070740e+00 6.380971259288070740e+00 6.380971259288070740e+00 6.380971259288070740e+00 6.380971259288070740e+00 6.380971259288070740e+00 6.380971259288070740e+00 6.380971259288070740e+00 6.380971259288070740e+00 6.380971259288070740e+00 6.380971259288070740e+00 6.380971259288070740e+00 6.380971259288070740e+00 6.380971259288070740e+00
6.380971259288070740e+00 6.380971259288070740e+00 6.380971259288070740e+00 6.380971259288070740e+00 6.380971259288070740e+00 6.380971259288070740e+00 6.380971259288070740e+00 6.380971259288070740e+00 6.380971259288070740e+00 6.380971259288070740e+00 6.380971259288070740e+00 6.380971259288070740e+00 6.380971259288070740e+00 6.380971259288070740e+00 1.154360040969793744e+01 9.575192183977648597e+00 7.925178714378919409e+00 6.518951820034452282e+00 5.350647636651295613e+00 4.419968821547399784e+00 3.716915006362011553e+00 3.221286400979220588e+00 2.892536856020608838e+00 2.659975551220465917e+00 2.445891550659062830e+00 2.223786556815479543e+00 2.028437787653576407e+00 1.902251849970724606e+00 1.871617148620185134e+00 1.961066711263846685e+00 2.201548130756741273e+00 2.623879911744559479e+00 3.251387582798297871e+00 4.098582218857892201e+00 5.172999739528737706e+00 6.473018627700181327e+00 7.878896166906319110e+00 8.453850819505468905e+00 7.866751647811270232e+00 7.244497067806587864e+00 6.860175811026476111e+00 6.723329867540122962e+00 6.833308055427547600e+00 7.189282164957887744e+00 7.790097652421330565e+00 8.633687887072145628e+00 9.714638367000183905e+00 1.101435374505623344e+01 1.246697212421109668e+01 1.389619152338366703e+01 1.529060294273177689e+01 1.627803374210071752e+01 1.740303374210071752e+01 1.877803374210071752e+01 2.040303374210071752e+01 2.227803374210071752e+01 6.380971259288070740e+00 6.380971259288070740e+00 6.380971259288070740e+00 6.380971259288070740e+00 6.380971259288070740e+00 6.380971259288070740e+00 6.380971259288070740e+00 6.380971259288070740e+00 6.380971259288070740e+00 6.380971259288070740e+00 6.380971259288070740e+00 6.380971259288070740e+00 6.380971259288070740e+00 6.380971259288070740e+00 6.380971259288070740e+00 6.380971259288070740e+00 6.380971259288070740e+00 6.380971259288070740e+00 6.380971259288070740e+00 6.380971259288070740e+00 6.380971259288070740e+00 6.380971259288070740e+00 6.380971259288070740e+00 6.380971259288070740e+00
6.380971259288070740e+00 6.380971259288070740e+00 6.380971259288070740e+00 6.380971259288070740e+00 6.380971259288070740e+00 6.380971259288070740e+00 6.380971259288070740e+00 6.380971259288070740e+00 6.380971259288070740e+00 6.380971259288070740e+00 6.380971259288070740e+00 6.380971259288070740e+00 6.380971259288070740e+00 6.380971259288070740e+00 1.238936266663898778e+01 1.040394364976463493e+01 8.749683586018601744e+00 7.338326268905454697e+00 6.152876683592328533e+00 5.195531370917159109e+00 4.438730121177723476e+00 3.831737000326253195e+00 3.302274684937657412e+00 2.793046881415559568e+00 2.315741933373601569e+00 1.927739040268484416e+00 1.671606111692131691e+00 1.557193554358196508e+00 1.577108568609382644e+00 1.728130800241292064e+00 2.022699473769911549e+00 2.484738879246041421e+00 3.138733672915510198e+00 4.003046821346668338e+00 5.089040835685274544e+00 6.403965059345811284e+00 7.926417272122030511e+00 9.294742417833997905e+00 9.405916427867499152e+00 8.822206428371128339e+00 8.436886046154253194e+00 8.298788705255830678e+00 8.407219076152106396e+00 8.761338081300902303e+00 9.360150256758011267e+00 1.020249977554381005e+01 1.128708072678293917e+01 1.261246783477509936e+01 1.417717291226233911e+01 1.597972909419634391e+01 1.900698473298763247e+01 6.380971259288070740e+00 6.380971259288070740e+00 6.380971259288070740e+00 6.380971259288070740e+00 6.380971259288070740e+00 6.380971259288070740e+00 6.380971259288070740e+00 6.380971259288070740e+00 6.380971259288070740e+00 6.380971259288070740e+00 6.380971259288070740e+00 6.380971259288070740e+00 6.380971259288070740e+00 6.380971259288070740e+00 6.380971259288070740e+00 6.380971259288070740e+00 6.380971259288070740e+00 6.380971259288070740e+00 6.380971259288070740e+00 6.380971259288070740e+00 6.380971259288070740e+00 6.380971259288070740e+00 6.380971259288070740e+00 6.380971259288070740e+00 6.380971259288070740e+00 6.380971259288070740e+00 6.380971259288070740e+00 6.380971259288070740e+00 6.380971259288070740e+00
6.380971259288070740e+00 6.380971259288070740e+00 6.380971259288070740e+00 6.380971259288070740e+00 6.380971259288070740e+00 6.380971259288070740e+00 6.380971259288070740e+00 6.380971259288070740e+00 6.380971259288070740e+00 6.380971259288070740e+00 6.380971259288070740e+00 6.380971259288070740e+00 6.380971259288070740e+00 6.380971259288070740e+00 1.347619444722040072e+01 1.147091997899027405e+01 9.811815756431549573e+00 8.394664359418740673e+00 7.165570172624661893e+00 6.137414851409438654e+00 5.244421665391868714e+00 4.406027763387694307e+00 3.588478008074773129e+00 2.830875496080512477e+00 2.201143821704874881e+00 1.743625459944823319e+00 1.471633830378106467e+00 1.377657078048073913e+00 1.444425430639523000e+00 1.656791462655245795e+00 2.012520769626000572e+00 2.524793219412316603e+00 3.214954200983626720e+00 4.103436806639241041e+00 5.205236228801318532e+00 6.532693546179213939e+00 8.090001185678836748e+00 9.778319020138951601e+00 1.106706949294705211e+01 1.067356525052193206e+01 1.028669555890375520e+01 1.014665829770613570e+01 1.025267583106903047e+01 1.060381860392509168e+01 1.119899696044832993e+01 1.203696477463807923e+01 1.311634095994188343e+01 1.443565476045439055e+01 1.599341854706947430e+01 1.778822696720586549e+01 2.071770003550730621e+01 6.380971259288070740e+00 6.380971259288070740e+00 6.380971259288070740e+00 6.380971259288070740e+00 6.380971259288070740e+00 6.380971259288070740e+00 6.380971259288070740e+00 6.380971259288070740e+00 6.380971259288070740e+00 6.380971259288070740e+00 6.380971259288070740e+00 6.380971259288070740e+00 6.380971259288070740e+00 6.380971259288070740e+00 6.380971259288070740e+00 6.380971259288070740e+00 6.380971259288070740e+00 6.380971259288070740e+00 6.380971259288070740e+00 6.380971259288070740e+00 6.380971259288070740e+00 6.380971259288070740e+00 6.380971259288070740e+00 6.380971259288070740e+00 6.380971259288070740e+00 6.380971259288070740e+00 6.380971259288070740e+00 6.380971259288070740e+00 6.380971259288070740e+00
6.380971259288070740e+00 6.380971259288070740e+00 6.380971259288070740e+00 6.380971259288070740e+00 6.380971259288070740e+00 6.380971259288070740e+00 6.380971259288070740e+00 6.380971259288070740e+00 6.380971259288070740e+00 6.380971259288070740e+00 6.380971259288070740e+00 6.380971259288070740e+00 6.380971259288070740e+00 6.380971259288070740e+00 1.480286593282345109e+01 1.277486631185473698e+01 1.111036229989534618e+01 9.686824248077609667e+00 8.333947947898476372e+00 7.126041841074304273e+00 5.973358583607961236e+00 4.844353676729795666e+00 3.801498880428599847e+00 2.912586051352580085e+00 2.217975237848239800e+00 1.732478944705658108e+00 1.455411102242528898e+00 1.376444258394712961e+00 1.479041868459926690e+00 1.745270042480211004e+00 2.163378776571242668e+00 2.734308065316621850e+00 3.471312597013966439e+00 4.393164306835156907e+00 5.517192584257973209e+00 6.860311368315802127e+00 8.440177858336191719e+00 1.021229335923501935e+01 1.272797236284298350e+01 1.359396857202058584e+01 1.319597232064847248e+01 1.304219941466832822e+01 1.313142820743120254e+01 1.346229712607195594e+01 1.403334576214554730e+01 1.484308311935127733e+01 1.589008284829319706e+01 1.717309827820075441e+01 1.869118193769724456e+01 2.044378813418232710e+01 2.297118092266065759e+01 6.380971259288070740e+00 6.380971259288070740e+00 6.380971259288070740e+00 6.380971259288070740e+00 6.380971259288070740e+00 6.380971259288070740e+00 6.380971259288070740e+00 6.380971259288070740e+00 6.380971259288070740e+00 6.380971259288070740e+00 6.380971259288070740e+00 6.380971259288070740e+00 6.380971259288070740e+00 6.380971259288070740e+00 6.380971259288070740e+00 6.380971259288070740e+00 6.380971259288070740e+00 6.380971259288070740e+00 6.380971259288070740e+00 6.380971259288070740e+00 6.380971259288070740e+00 6.380971259288070740e+00 6.380971259288070740e+00 6.380971259288070740e+00 6.380971259288070740e+00 6.380971259288070740e+00 6.380971259288070740e+00 6.380971259288070740e+00 6.380971259288070740e+00
6.380971259288070740e+00 6.380971259288070740e+00 6.380971259288070740e+00 6.380971259288070740e+00 6.380971259288070740e+00 6.380971259288070740e+00 6.380971259288070740e+00 6.380971259288070740e+00 6.380971259288070740e+00 6.380971259288070740e+00 6.380971259288070740e+00 6.380971259288070740e+00 6.380971259288070740e+00 6.380971259288070740e+00 1.636805060011094071e+01 1.431462537917829891e+01 1.264425672347531560e+01 1.121386666996266257e+01 9.535016331407337731e+00 8.001630720900809735e+00 6.566854862414327698e+00 5.240272270691949785e+00 4.088096557980620105e+00 3.143125463345310067e+00 2.418439085549053402e+00 1.916428946628737862e+00 1.633516012201511103e+00 1.561526667048230621e+00 1.687892865469653003e+00 1.996706728562415378e+00 2.472433715521955122e+00 3.106070215761196351e+00 3.899822490779698114e+00 4.865999530725815703e+00 6.021171785678930632e+00 7.385892143997189407e+00 8.993514281925587994e+00 1.077399301758890360e+01 1.354612031715716824e+01 6.380971259288070740e+00 6.380971259288070740e+00 6.380971259288070740e+00 6.380971259288070740e+00 6.380971259288070740e+00 6.380971259288070740e+00 6.380971259288070740e+00 6.380971259288070740e+00 6.380971259288070740e+00 6.380971259288070740e+00 6.380971259288070740e+00 6.380971259288070740e+00 6.380971259288070740e+00 6.380971259288070740e+00 6.380971259288070740e+00 6.380971259288070740e+00 6.380971259288070740e+00 6.380971259288070740e+00 6.380971259288070740e+00 6.380971259288070740e+00 6.380971259288070740e+00 6.380971259288070740e+00 6.380971259288070740e+00 6.380971259288070740e+00 6.380971259288070740e+00 6.380971259288070740e+00 6.380971259288070740e+00 6.380971259288070740e+00 6.380971259288070740e+00 6.380971259288070740e+00 6.380971259288070740e+00 6.380971259288070740e+00 6.380971259288070740e+00 6.380971259288070740e+00 6.380971259288070740e+00 6.380971259288070740e+00 6.380971259288070740e+00 6.380971259288070740e+00 6.380971259288070740e+00 6.380971259288070740e+00 6.380971259288070740e+00
6.380971259288070740e+00 6.380971259288070740e+00 6.380971259288070740e+00 6.380971259288070740e+00 6.380971259288070740e+00 6.380971259288070740e+00 6.380971259288070740e+00 6.380971259288070740e+00 6.380971259288070740e+00 6.380971259288070740e+00 6.380971259288070740e+00 6.380971259288070740e+00 6.380971259288070740e+00 6.380971259288070740e+00 1.817435855649967635e+01 1.609246837340248959e+01 1.441574744934104757e+01 1.297803297296294289e+01 1.063226376570652576e+01 8.756273785273503307e+00 7.152887493396061558e+00 5.736898744140511042e+00 4.537252387246397234e+00 3.563479849496587804e+00 2.818421527720474273e+00 2.301463887342720227e+00 2.009751976016250552e+00 1.938044687860468684e+00 2.077970603247205617e+00 2.417475333238584767e+00 2.941676438521362513e+00 3.636351085837635111e+00 4.493487535397839849e+00 5.515277101991912900e+00 6.712968464005864888e+00 8.108178753718284781e+00 9.758655941756511965e+00 1.153978101353808938e+01 1.431845170112207555e+01 6.380971259288070740e+00 6.380971259288070740e+00 6.380971259288070740e+00 6.380971259288070740e+00 6.380971259288070740e+00 6.380971259288070740e+00 6.380971259288070740e+00 6.380971259288070740e+00 6.380971259288070740e+00 6.380971259288070740e+00 6.380971259288070740e+00 6.380971259288070740e+00 6.380971259288070740e+00 6.380971259288070740e+00 6.380971259288070740e+00 6.380971259288070740e+00 6.380971259288070740e+00 6.380971259288070740e+00 6.380971259288070740e+00 6.380971259288070740e+00 6.380971259288070740e+00 6.380971259288070740e+00 6.380971259288070740e+00 6.380971259288070740e+00 6.380971259288070740e+00 6.380971259288070740e+00 6.380971259288070740e+00 6.380971259288070740e+00 6.380971259288070740e+00 6.380971259288070740e+00 6.380971259288070740e+00 6.380971259288070740e+00 6.380971259288070740e+00 6.380971259288070740e+00 6.380971259288070740e+00 6.380971259288070740e+00 6.380971259288070740e+00 6.380971259288070740e+00 6.380971259288070740e+00 6.380971259288070740e+00 6.380971259288070740e+00
6.380971259288070740e+00 6.380971259288070740e+00 6.380971259288070740e+00 6.380971259288070740e+00 6.380971259288070740e+00 6.380971259288070740e+00 6.380971259288070740e+00 6.380971259288070740e+00 6.380971259288070740e+00 6.380971259288070740e+00 6.380971259288070740e+00 6.380971259288070740e+00 6.380971259288070740e+00 6.380971259288070740e+00 2.117942145343260307e+01 1.879487373203934197e+01 1.706246229288880301e+01 1.556456329324000620e+01 1.169895779383629630e+01 9.553567930809801823e+00 7.867698467198131596e+00 6.408117716176608525e+00 5.180302859579928310e+00 4.184616391829134585e+00 3.420900612463515955e+00 2.888389673651360567e+00 2.585571161501274418e+00 2.509637192219173585e+00 2.655610922345644553e+00 3.015343629990692165e+00 3.576925112370744841e+00 4.325580294150888960e+00 5.247145177111796954e+00 6.333486606312849432e+00 7.586368453840652393e+00 9.023973508142137945e+00 1.074187930446126416e+01 1.252306443200477304e+01 1.530234550831592344e+01 6.380971259288070740e+00 6.380971259288070740e+00 6.380971259288070740e+00 6.380971259288070740e+00 6.380971259288070740e+00 6.380971259288070740e+00 6.380971259288070740e+00 6.380971259288070740e+00 6.380971259288070740e+00 6.380971259288070740e+00 6.380971259288070740e+00 6.380971259288070740e+00 6.380971259288070740e+00 6.380971259288070740e+00 6.380971259288070740e+00 6.380971259288070740e+00 6.380971259288070740e+00 6.380971259288070740e+00 6.380971259288070740e+00 6.380971259288070740e+00 6.380971259288070740e+00 6.380971259288070740e+00 6.380971259288070740e+00 6.380971259288070740e+00 6.380971259288070740e+00 6.380971259288070740e+00 6.380971259288070740e+00 6.380971259288070740e+00 6.380971259288070740e+00 6.380971259288070740e+00 6.380971259288070740e+00 6.380971259288070740e+00 6.380971259288070740e+00 6.380971259288070740e+00 6.380971259288070740e+00 6.380971259288070740e+00 6.380971259288070740e+00 6.380971259288070740e+00 6.380971259288070740e+00 6.380971259288070740e+00 6.380971259288070740e+00
6.380971259288070740e+00 6.380971259288070740e+00 6.380971259288070740e+00 6.380971259288070740e+00 6.380971259288070740e+00 6.380971259288070740e+00 6.380971259288070740e+00 6.380971259288070740e+00 6.380971259288070740e+00 6.380971259288070740e+00 6.380971259288070740e+00 6.380971259288070740e+00 6.380971259288070740e+00 6.380971259288070740e+00 6.380971259288070740e+00 6.380971259288070740e+00 6.380971259288070740e+00 6.380971259288070740e+00 1.277086286478849431e+01 1.047465741309679288e+01 8.756502059306811248e+00 7.272423337138160804e+00 6.022936088399230670e+00 5.007241531706053905e+00 4.225246839700350421e+00 3.676929786091147179e+00 3.361990476443821763e+00 3.279346514216083364e+00 3.426423596552496065e+00 3.798233296043047602e+00 4.386373631085884739e+00 5.178463178282598278e+00 6.159082072974317867e+00 7.313347502372444353e+00 8.632505013065280508e+00 1.012640354384223329e+01 1.194934321489285622e+01 1.373019872253411933e+01 1.650613467131623224e+01 6.380971259288070740e+00 6.380971259288070740e+00 6.380971259288070740e+00 6.380971259288070740e+00 6.380971259288070740e+00 6.380971259288070740e+00 6.380971259288070740e+00 6.380971259288070740e+00 6.380971259288070740e+00 6.380971259288070740e+00 6.380971259288070740e+00 6.380971259288070740e+00 6.380971259288070740e+00 6.380971259288070740e+00 6.380971259288070740e+00 6.380971259288070740e+00 6.380971259288070740e+00 6.380971259288070740e+00 6.380971259288070740e+00 6.380971259288070740e+00 6.380971259288070740e+00 6.380971259288070740e+00 6.380971259288070740e+00 6.380971259288070740e+00 6.380971259288070740e+00 6.380971259288070740e+00 6.380971259288070740e+00 6.380971259288070740e+00 6.380971259288070740e+00 6.380971259288070740e+00 6.380971259288070740e+00 6.380971259288070740e+00 6.380971259288070740e+00 6.380971259288070740e+00 6.380971259288070740e+00 6.380971259288070740e+00 6.380971259288070740e+00 6.380971259288070740e+00 6.380971259288070740e+00 6.380971259288070740e+00 6.380971259288070740e+00
6.380971259288070740e+00 6.380971259288070740e+00 6.380971259288070740e+00 6.380971259288070740e+00 6.380971259288070740e+00 6.380971259288070740e+00 6.380971259288070740e+00 6.380971259288070740e+00 6.380971259288070740e+00 6.380971259288070740e+00 6.380971259288070740e+00 6.380971259288070740e+00 6.380971259288070740e+00 6.380971259288070740e+00 6.380971259288070740e+00 6.380971259288070740e+00 6.380971259288070740e+00 6.380971259288070740e+00 1.400003835523632389e+01 1.157753164174571481e+01 9.839428048087736300e+00 8.335118486106612323e+00 7.065442402279828116e+00 6.030471238259064393e+00 5.230857313687831578e+00 4.667335031375600352e+00 4.340445547686400118e+00 4.250179115803838670e+00 4.395488026641988455e+00 4.773612569862816457e+00 5.379184726116182702e+00 6.203221559371328908e+00 7.232520479795340407e+00 8.450597604558659270e+00 9.841438343216243112e+00 1.140436079263376357e+01 1.338669908797484354e+01 1.516701108006116172e+01 1.793745790588261002e+01 6.380971259288070740e+00 6.380971259288070740e+00 6.380971259288070740e+00 6.380971259288070740e+00 6.380971259288070740e+00 6.380971259288070740e+00 6.380971259288070740e+00 6.380971259288070740e+00 6.380971259288070740e+00 6.380971259288070740e+00 6.380971259288070740e+00 6.380971259288070740e+00 6.380971259288070740e+00 6.380971259288070740e+00 6.380971259288070740e+00 6.380971259288070740e+00 6.380971259288070740e+00 6.380971259288070740e+00 6.380971259288070740e+00 6.380971259288070740e+00 6.380971259288070740e+00 6.380971259288070740e+00 6.380971259288070740e+00 6.380971259288070740e+00 6.380971259288070740e+00 6.380971259288070740e+00 6.380971259288070740e+00 6.380971259288070740e+00 6.380971259288070740e+00 6.380971259288070740e+00 6.380971259288070740e+00 6.380971259288070740e+00 6.380971259288070740e+00 6.380971259288070740e+00 6.380971259288070740e+00 6.380971259288070740e+00 6.380971259288070740e+00 6.380971259288070740e+00 6.380971259288070740e+00 6.380971259288070740e+00 6.380971259288070740e+00
6.380971259288070740e+00 6.380971259288070740e+00 6.380971259288070740e+00 6.380971259288070740e+00 6.380971259288070740e+00 6.380971259288070740e+00 6.380971259288070740e+00 6.380971259288070740e+00 6.380971259288070740e+00 6.380971259288070740e+00 6.380971259288070740e+00 6.380971259288070740e+00 6.380971259288070740e+00 6.380971259288070740e+00 6.380971259288070740e+00 6.380971259288070740e+00 6.380971259288070740e+00 6.380971259288070740e+00 1.546422313132645598e+01 1.288215385647769295e+01 1.112264383478602170e+01 9.597429429401831413e+00 8.307731897788112718e+00 7.254325487787312454e+00 6.438366091871785102e+00 5.861017210319975135e+00 5.523251496073356748e+00 5.425622995297825213e+00 5.567970670588085369e+00 5.948994038842347010e+00 6.565623013403637742e+00 7.412123315099481857e+00 8.479022175156380570e+00 9.752357274571799906e+00 1.121447258696383287e+01 1.285663915941935898e+01 1.508283914897974398e+01 1.686336851270325354e+01 1.963600666650236803e+01 6.380971259288070740e+00 6.380971259288070740e+00 6.380971259288070740e+00 6.380971259288070740e+00 6.380971259288070740e+00 6.380971259288070740e+00 6.380971259288070740e+00 6.380971259288070740e+00 6.380971259288070740e+00 6.380971259288070740e+00 6.380971259288070740e+00 6.380971259288070740e+00 6.380971259288070740e+00 6.380971259288070740e+00 6.380971259288070740e+00 6.380971259288070740e+00 6.380971259288070740e+00 6.380971259288070740e+00 6.380971259288070740e+00 6.380971259288070740e+00 6.380971259288070740e+00 6.380971259288070740e+00 6.380971259288070740e+00 6.380971259288070740e+00 6.380971259288070740e+00 6.380971259288070740e+00 6.380971259288070740e+00 6.380971259288070740e+00 6.380971259288070740e+00 6.380971259288070740e+00 6.380971259288070740e+00 6.380971259288070740e+00 6.380971259288070740e+00 6.380971259288070740e+00 6.380971259288070740e+00 6.380971259288070740e+00 6.380971259288070740e+00 6.380971259288070740e+00 6.380971259288070740e+00 6.380971259288070740e+00 6.380971259288070740e+00
6.380971259288070740e+00 6.380971259288070740e+00 6.380971259288070740e+00 6.380971259288070740e+00 6.380971259288070740e+00 6.380971259288070740e+00 6.380971259288070740e+00 6.380971259288070740e+00 6.380971259288070740e+00 6.380971259288070740e+00 6.380971259288070740e+00 6.380971259288070740e+00 6.380971259288070740e+00 6.380971259288070740e+00 6.380971259288070740e+00 6.380971259288070740e+00 6.380971259288070740e+00 6.380971259288070740e+00 1.716523210593522464e+01 1.438534034391438254e+01 1.260409517166774762e+01 1.105849766163596470e+01 9.750047623601766134e+00 8.679977715989586784e+00 7.849680525991630020e+00 7.260467361503891937e+00 6.913448789219359014e+00 6.809414170606757466e+00 6.948680534755464322e+00 7.330866990537849404e+00 7.954528260020076402e+00 8.816556419517709742e+00 9.911258844265677936e+00 1.122912742349200599e+01 1.275571581045925029e+01 1.448001240925270139e+01 1.708316073641290700e+01 1.885894280129116396e+01 2.158488656154077034e+01 6.380971259288070740e+00 6.380971259288070740e+00 6.380971259288070740e+00 6.380971259288070740e+00 6.380971259288070740e+00 6.380971259288070740e+00 6.380971259288070740e+00 6.380971259288070740e+00 6.380971259288070740e+00 6.380971259288070740e+00 6.380971259288070740e+00 6.380971259288070740e+00 6.380971259288070740e+00 6.380971259288070740e+00 6.380971259288070740e+00 6.380971259288070740e+00 6.380971259288070740e+00 6.380971259288070740e+00 6.380971259288070740e+00 6.380971259288070740e+00 6.380971259288070740e+00 6.380971259288070740e+00 6.380971259288070740e+00 6.380971259288070740e+00 6.380971259288070740e+00 6.380971259288070740e+00 6.380971259288070740e+00 6.380971259288070740e+00 6.380971259288070740e+00 6.380971259288070740e+00 6.380971259288070740e+00 6.380971259288070740e+00 6.380971259288070740e+00 6.380971259288070740e+00 6.380971259288070740e+00 6.380971259288070740e+00 6.380971259288070740e+00 6.380971259288070740e+00 6.380971259288070740e+00 6.380971259288070740e+00 6.380971259288070740e+00
6.380971259288070740e+00 6.380971259288070740e+00 6.380971259288070740e+00 6.380971259288070740e+00 6.380971259288070740e+00 6.380971259288070740e+00 6.380971259288070740e+00 6.380971259288070740e+00 6.380971259288070740e+00 6.380971259288070740e+00 6.380971259288070740e+00 6.380971259288070740e+00 6.380971259288070740e+00 6.380971259288070740e+00 6.380971259288070740e+00 6.380971259288070740e+00 6.380971259288070740e+00 6.380971259288070740e+00 1.936026301001643191e+01 1.616020563504238794e+01 1.434579679260836471e+01 1.277066726657648132e+01 1.143630587158921941e+01 1.034414034250309200e+01 9.495480167890590906e+00 8.891485263394031335e+00 8.533155241667039093e+00 8.421333095125536516e+00 8.556717670926815345e+00 8.939880550977679974e+00 9.571284286076920722e+00 1.045130008068250049e+01 1.158022388652743473e+01 1.295829044985070055e+01 1.458568522254221378e+01 1.646916270255238146e+01 6.380971259288070740e+00 6.380971259288070740e+00 6.380971259288070740e+00 6.380971259288070740e+00 6.380971259288070740e+00 6.380971259288070740e+00 6.380971259288070740e+00 6.380971259288070740e+00 6.380971259288070740e+00 6.380971259288070740e+00 6.380971259288070740e+00 6.380971259288070740e+00 6.380971259288070740e+00 6.380971259288070740e+00 6.380971259288070740e+00 6.380971259288070740e+00 6.380971259288070740e+00 6.380971259288070740e+00 6.380971259288070740e+00 6.380971259288070740e+00 6.380971259288070740e+00 6.380971259288070740e+00 6.380971259288070740e+00 6.380971259288070740e+00 6.380971259288070740e+00 6.380971259288070740e+00 6.380971259288070740e+00 6.380971259288070740e+00 6.380971259288070740e+00 6.380971259288070740e+00 6.380971259288070740e+00 6.380971259288070740e+00 6.380971259288070740e+00 6.380971259288070740e+00 6.380971259288070740e+00 6.380971259288070740e+00 6.380971259288070740e+00 6.380971259288070740e+00 6.380971259288070740e+00 6.380971259288070740e+00 6.380971259288070740e+00 6.380971259288070740e+00 6.380971259288070740e+00 6.380971259288070740e+00
6.380971259288070740e+00 6.380971259288070740e+00 6.380971259288070740e+00 6.380971259288070740e+00 6.380971259288070740e+00 6.380971259288070740e+00 6.380971259288070740e+00 6.380971259288070740e+00 6.380971259288070740e+00 6.380971259288070740e+00 6.380971259288070740e+00 6.380971259288070740e+00 6.380971259288070740e+00 6.380971259288070740e+00 6.380971259288070740e+00 6.380971259288070740e+00 6.380971259288070740e+00 6.380971259288070740e+00 6.380971259288070740e+00 1.833483622134391311e+01 1.645983622134391311e+01 1.483483622134390956e+01 1.345983622134390956e+01 1.233483622134390956e+01 1.145983622134390956e+01 1.083483622134390956e+01 1.045983622134390956e+01 1.033483622134390956e+01 1.045983622134390956e+01 1.083483622134390956e+01 1.145983622134390956e+01 1.233483622134390956e+01 1.345983622134390956e+01 1.483483622134390956e+01 1.645983622134391311e+01 1.833483622134391311e+01 6.380971259288070740e+00 6.380971259288070740e+00 6.380971259288070740e+00 6.380971259288070740e+00 6.380971259288070740e+00 6.380971259288070740e+00 6.380971259288070740e+00 6.380971259288070740e+00 6.380971259288070740e+00 6.380971259288070740e+00 6.380971259288070740e+00 6.380971259288070740e+00 6.380971259288070740e+00 6.380971259288070740e+00 6.380971259288070740e+00 6.380971259288070740e+00 6.380971259288070740e+00 6.380971259288070740e+00 6.380971259288070740e+00 6.380971259288070740e+00 6.380971259288070740e+00 6.380971259288070740e+00 6.380971259288070740e+00 6.380971259288070740e+00 6.380971259288070740e+00 6.380971259288070740e+00 6.380971259288070740e+00 6.380971259288070740e+00 6.380971259288070740e+00 6.380971259288070740e+00 6.380971259288070740e+00 6.380971259288070740e+00 6.380971259288070740e+00 6.380971259288070740e+00 6.380971259288070740e+00 6.380971259288070740e+00 6.380971259288070740e+00 6.380971259288070740e+00 6.380971259288070740e+00 6.380971259288070740e+00 6.380971259288070740e+00 6.380971259288070740e+00 6.380971259288070740e+00 6.380971259288070740e+00
6.380971259288070740e+00 6.380971259288070740e+00 6.380971259288070740e+00 6.380971259288070740e+00 6.380971259288070740e+00 6.380971259288070740e+00 6.380971259288070740e+00 6.380971259288070740e+00 6.380971259288070740e+00 6.380971259288070740e+00 6.380971259288070740e+00 6.380971259288070740e+00 6.380971259288070740e+00 6.380971259288070740e+00 6.380971259288070740e+00 6.380971259288070740e+00 6.380971259288070740e+00 6.380971259288070740e+00 6.380971259288070740e+00 2.089173938098082317e+01 1.901673938098082317e+01 1.739173938098082317e+01 1.601673938098082317e+01 1.489173938098082317e+01 1.401673938098082317e+01 1.339173938098082317e+01 1.301673938098082317e+01 1.289173938098082317e+01 1.301673938098082317e+01 1.339173938098082317e+01 1.401673938098082317e+01 1.489173938098082317e+01 1.601673938098082317e+01 1.739173938098082317e+01 1.901673938098082317e+01 2.089173938098082317e+01 6.380971259288070740e+00 6.380971259288070740e+00 6.380971259288070740e+00 6.380971259288070740e+00 6.380971259288070740e+00 6.380971259288070740e+00 6.380971259288070740e+00 6.380971259288070740e+00 6.380971259288070740e+00 6.380971259288070740e+00 6.380971259288070740e+00 6.380971259288070740e+00 6.380971259288070740e+00 6.380971259288070740e+00 6.380971259288070740e+00 6.380971259288070740e+00 6.380971259288070740e+00 6.380971259288070740e+00 6.380971259288070740e+00 6.380971259288070740e+00 6.380971259288070740e+00 6.380971259288070740e+00 6.380971259288070740e+00 6.380971259288070740e+00 6.380971259288070740e+00 6.380971259288070740e+00 6.380971259288070740e+00 6.380971259288070740e+00 6.380971259288070740e+00 6.380971259288070740e+00 6.380971259288070740e+00 6.380971259288070740e+00 6.380971259288070740e+00 6.380971259288070740e+00 6.380971259288070740e+00 6.380971259288070740e+00 6.380971259288070740e+00 6.380971259288070740e+00 6.380971259288070740e+00 6.380971259288070740e+00 6.380971259288070740e+00 6.380971259288070740e+00 6.380971259288070740e+00 6.380971259288070740e+00
6.380971259288070740e+00 6.380971259288070740e+00 6.380971259288070740e+00 6.380971259288070740e+00 6.380971259288070740e+00 6.380971259288070740e+00 6.380971259288070740e+00 6.380971259288070740e+00 6.380971259288070740e+00 6.380971259288070740e+00 6.380971259288070740e+00 6.380971259288070740e+00 6.380971259288070740e+00 6.380971259288070740e+00 6.380971259288070740e+00 6.380971259288070740e+00 6.380971259288070740e+00 6.380971259288070740e+00 6.380971259288070740e+00 6.380971259288070740e+00 6.380971259288070740e+00 6.380971259288070740e+00 6.380971259288070740e+00 6.380971259288070740e+00 6.380971259288070740e+00 6.380971259288070740e+00 6.380971259288070740e+00 6.380971259288070740e+00 6.380971259288070740e+00 6.380971259288070740e+00 6.380971259288070740e+00 6.380971259288070740e+00 6.380971259288070740e+00 6.380971259288070740e+00 6.380971259288070740e+00 6.380971259288070740e+00 6.380971259288070740e+00 6.380971259288070740e+00 6.380971259288070740e+00 6.380971259288070740e+00 6.380971259288070740e+00 6.380971259288070740e+00 6.380971259288070740e+00 6.380971259288070740e+00 6.380971259288070740e+00 6.380971259288070740e+00 6.380971259288070740e+00 6.380971259288070740e+00 6.380971259288070740e+00 6.380971259288070740e+00 6.380971259288070740e+00 6.380971259288070740e+00 6.380971259288070740e+00 6.380971259288070740e+00 6.380971259288070740e+00 6.380971259288070740e+00 6.380971259288070740e+00 6.380971259288070740e+00 6.380971259288070740e+00 6.380971259288070740e+00 6.380971259288070740e+00 6.380971259288070740e+00 6.380971259288070740e+00 6.380971259288070740e+00 6.380971259288070740e+00 6.380971259288070740e+00 6.380971259288070740e+00 6.380971259288070740e+00 6.380971259288070740e+00 6.380971259288070740e+00 6.380971259288070740e+00 6.380971259288070740e+00 6.380971259288070740e+00 6.380971259288070740e+00 6.380971259288070740e+00 6.380971259288070740e+00 6.380971259288070740e+00 6.380971259288070740e+00 6.380971259288070740e+00 6.380971259288070740e+00
6.380971259288070740e+00 6.380971259288070740e+00 6.380971259288070740e+00 6.380971259288070740e+00 6.380971259288070740e+00 6.380971259288070740e+00 6.380971259288070740e+00 6.380971259288070740e+00 6.380971259288070740e+00 6.380971259288070740e+00 6.380971259288070740e+00 6.380971259288070740e+00 6.380971259288070740e+00 6.380971259288070740e+00 6.380971259288070740e+00 6.380971259288070740e+00 6.380971259288070740e+00 6.380971259288070740e+00 6.380971259288070740e+00 6.380971259288070740e+00 6.380971259288070740e+00 6.380971259288070740e+00 6.380971259288070740e+00 6.380971259288070740e+00 6.380971259288070740e+00 6.380971259288070740e+00 6.380971259288070740e+00 6.380971259288070740e+00 6.380971259288070740e+00 6.380971259288070740e+00 6.380971259288070740e+00 6.380971259288070740e+00 6.380971259288070740e+00 6.380971259288070740e+00 6.380971259288070740e+00 2.102527077360534946e+01 1.897030977435491650e+01 1.729959271380582209e+01 1.586879833081874125e+01 1.467643928870499082e+01 1.372111163010130497e+01 1.300161189036065323e+01 1.251705533150105865e+01 1.226697328654683972e+01 1.225136828319517335e+01 1.247071373992420007e+01 1.292589830944892881e+01 1.361812819595420621e+01 1.454880882361123184e+01 1.571942783632682961e+01 1.713145596011854366e+01 1.878627422138262659e+01 2.077395634532443580e+01 6.380971259288070740e+00 6.380971259288070740e+00 6.380971259288070740e+00 6.380971259288070740e+00 6.380971259288070740e+00 6.380971259288070740e+00 6.380971259288070740e+00 6.380971259288070740e+00 6.380971259288070740e+00 6.380971259288070740e+00 6.380971259288070740e+00 6.380971259288070740e+00 6.380971259288070740e+00 6.380971259288070740e+00 6.380971259288070740e+00 6.380971259288070740e+00 6.380971259288070740e+00 6.380971259288070740e+00 6.380971259288070740e+00 6.380971259288070740e+00 6.380971259288070740e+00 6.380971259288070740e+00 6.380971259288070740e+00 6.380971259288070740e+00 6.380971259288070740e+00 6.380971259288070740e+00 6.380971259288070740e+00
6.380971259288070740e+00 6.380971259288070740e+00 6.380971259288070740e+00 6.380971259288070740e+00 6.380971259288070740e+00 6.380971259288070740e+00 6.380971259288070740e+00 6.380971259288070740e+00 6.380971259288070740e+00 6.380971259288070740e+00 6.380971259288070740e+00 6.380971259288070740e+00 6.380971259288070740e+00 6.380971259288070740e+00 6.380971259288070740e+00 6.380971259288070740e+00 6.380971259288070740e+00 6.380971259288070740e+00 6.380971259288070740e+00 6.380971259288070740e+00 6.380971259288070740e+00 6.380971259288070740e+00 6.380971259288070740e+00 6.380971259288070740e+00 6.380971259288070740e+00 6.380971259288070740e+00 6.380971259288070740e+00 6.380971259288070740e+00 6.380971259288070740e+00 6.380971259288070740e+00 6.380971259288070740e+00 6.380971259288070740e+00 6.380971259288070740e+00 6.380971259288070740e+00 6.380971259288070740e+00 1.884977689508281884e+01 1.670461045491497032e+01 1.501453240234876674e+01 1.356173755412828186e+01 1.234497556694078924e+01 1.136329353225425010e+01 1.061613898945344658e+01 1.010342431826222409e+01 9.825537265132933129e+00 9.783295011410977793e+00 9.977852890436935240e+00 1.041058817361697919e+01 1.108298133785630668e+01 1.199651267966097379e+01 1.315258430708264470e+01 1.455246987721971408e+01 1.619728905280337727e+01 1.814537134147798270e+01 6.380971259288070740e+00 6.380971259288070740e+00 6.380971259288070740e+00 6.380971259288070740e+00 6.380971259288070740e+00 6.380971259288070740e+00 6.380971259288070740e+00 6.380971259288070740e+00 6.380971259288070740e+00 6.380971259288070740e+00 6.380971259288070740e+00 6.380971259288070740e+00 6.380971259288070740e+00 6.380971259288070740e+00 6.380971259288070740e+00 6.380971259288070740e+00 6.380971259288070740e+00 6.380971259288070740e+00 6.380971259288070740e+00 6.380971259288070740e+00 6.380971259288070740e+00 6.380971259288070740e+00 6.380971259288070740e+00 6.380971259288070740e+00 6.380971259288070740e+00 6.380971259288070740e+00 6.380971259288070740e+00
6.380971259288070740e+00 6.380971259288070740e+00 6.380971259288070740e+00 6.380971259288070740e+00 6.380971259288070740e+00 6.380971259288070740e+00 6.380971259288070740e+00 6.380971259288070740e+00 6.380971259288070740e+00 6.380971259288070740e+00 6.380971259288070740e+00 6.380971259288070740e+00 6.380971259288070740e+00 6.380971259288070740e+00 6.380971259288070740e+00 6.380971259288070740e+00 6.380971259288070740e+00 6.380971259288070740e+00 6.380971259288070740e+00 6.380971259288070740e+00 6.380971259288070740e+00 6.380971259288070740e+00 6.380971259288070740e+00 6.380971259288070740e+00 6.380971259288070740e+00 6.380971259288070740e+00 6.380971259288070740e+00 6.380971259288070740e+00 6.380971259288070740e+00 6.380971259288070740e+00 6.380971259288070740e+00 6.380971259288070740e+00 6.380971259288070740e+00 6.380971259288070740e+00 6.380971259288070740e+00 1.715067888241380700e+01 1.497896286658367515e+01 1.328357701510725519e+01 1.182490712818485079e+01 1.060181670048019242e+01 9.613514401383767449e+00 8.859642936101462141e+00 8.340321467216242013e+00 8.056131307885600279e+00 8.008048406977902545e+00 8.197338536131855591e+00 8.625437389490599571e+00 9.293836693782623115e+00 1.020399100291001560e+01 1.135725172513918579e+01 1.275482808911358745e+01 1.439777056326159865e+01 1.633863498561286320e+01 6.380971259288070740e+00 6.380971259288070740e+00 6.380971259288070740e+00 6.380971259288070740e+00 6.380971259288070740e+00 6.380971259288070740e+00 6.380971259288070740e+00 6.380971259288070740e+00 6.380971259288070740e+00 6.380971259288070740e+00 6.380971259288070740e+00 6.380971259288070740e+00 6.380971259288070740e+00 6.380971259288070740e+00 6.380971259288070740e+00 6.380971259288070740e+00 6.380971259288070740e+00 6.380971259288070740e+00 6.380971259288070740e+00 6.380971259288070740e+00 6.380971259288070740e+00 6.380971259288070740e+00 6.380971259288070740e+00 6.380971259288070740e+00 6.380971259288070740e+00 6.380971259288070740e+00 6.380971259288070740e+00
6.380971259288070740e+00 6.380971259288070740e+00 6.380971259288070740e+00 6.380971259288070740e+00 6.380971259288070740e+00 6.380971259288070740e+00 6.380971259288070740e+00 6.380971259288070740e+00 6.380971259288070740e+00 6.380971259288070740e+00 6.380971259288070740e+00 6.380971259288070740e+00 6.380971259288070740e+00 6.380971259288070740e+00 6.380971259288070740e+00 6.380971259288070740e+00 6.380971259288070740e+00 6.380971259288070740e+00 6.380971259288070740e+00 6.380971259288070740e+00 6.380971259288070740e+00 6.380971259288070740e+00 6.380971259288070740e+00 6.380971259288070740e+00 6.380971259288070740e+00 6.380971259288070740e+00 6.380971259288070740e+00 6.380971259288070740e+00 6.380971259288070740e+00 6.380971259288070740e+00 6.380971259288070740e+00 6.380971259288070740e+00 6.380971259288070740e+00 6.380971259288070740e+00 6.380971259288070740e+00 1.568897857756908820e+01 1.349233947833349845e+01 1.179212216714886097e+01 1.032816115245207911e+01 9.099436788181900937e+00 8.105312234933386151e+00 7.345606870112934672e+00 6.820617935172371915e+00 6.531085105635135335e+00 6.478106620748022237e+00 6.663026116716032732e+00 7.087312773124729404e+00 7.752453897334195432e+00 8.659871582242047339e+00 9.810867158125851972e+00 1.120659124117561944e+01 1.284803402188635246e+01 1.478317742184115602e+01 6.380971259288070740e+00 6.380971259288070740e+00 6.380971259288070740e+00 6.380971259288070740e+00 6.380971259288070740e+00 6.380971259288070740e+00 6.380971259288070740e+00 6.380971259288070740e+00 6.380971259288070740e+00 6.380971259288070740e+00 6.380971259288070740e+00 6.380971259288070740e+00 6.380971259288070740e+00 6.380971259288070740e+00 6.380971259288070740e+00 6.380971259288070740e+00 6.380971259288070740e+00 6.380971259288070740e+00 6.380971259288070740e+00 6.380971259288070740e+00 6.380971259288070740e+00 6.380971259288070740e+00 6.380971259288070740e+00 6.380971259288070740e+00 6.380971259288070740e+00 6.380971259288070740e+00 6.380971259288070740e+00
6.380971259288070740e+00 6.380971259288070740e+00 6.380971259288070740e+00 6.380971259288070740e+00 6.380971259288070740e+00 6.380971259288070740e+00 6.380971259288070740e+00 6.380971259288070740e+00 6.380971259288070740e+00 6.380971259288070740e+00 6.380971259288070740e+00 6.380971259288070740e+00 6.380971259288070740e+00 6.380971259288070740e+00 6.380971259288070740e+00 6.380971259288070740e+00 6.380971259288070740e+00 6.380971259288070740e+00 6.380971259288070740e+00 6.380971259288070740e+00 6.380971259288070740e+00 6.380971259288070740e+00 6.380971259288070740e+00 6.380971259288070740e+00 6.380971259288070740e+00 6.380971259288070740e+00 6.380971259288070740e+00 6.380971259288070740e+00 6.380971259288070740e+00 6.380971259288070740e+00 6.380971259288070740e+00 6.380971259288070740e+00 6.380971259288070740e+00 6.380971259288070740e+00 6.380971259288070740e+00 1.445895519329990364e+01 1.223451438687572335e+01 1.052907409530793714e+01 9.059452943532637192e+00 7.824769280190039922e+00 6.824558179707327810e+00 6.058826145797386431e+00 5.528050329553945375e+00 5.233122454873651463e+00 5.175250871231398264e+00 5.355842147235076567e+00 5.776384160659940648e+00 6.438347155297666546e+00 7.343111190643508479e+00 8.491921080887472328e+00 9.885865069514782277e+00 1.152587132808699266e+01 1.345557318558363491e+01 6.380971259288070740e+00 6.380971259288070740e+00 6.380971259288070740e+00 6.380971259288070740e+00 6.380971259288070740e+00 6.380971259288070740e+00 6.380971259288070740e+00 6.380971259288070740e+00 6.380971259288070740e+00 6.380971259288070740e+00 6.380971259288070740e+00 6.380971259288070740e+00 6.380971259288070740e+00 6.380971259288070740e+00 6.380971259288070740e+00 6.380971259288070740e+00 6.380971259288070740e+00 6.380971259288070740e+00 6.380971259288070740e+00 6.380971259288070740e+00 6.380971259288070740e+00 6.380971259288070740e+00 6.380971259288070740e+00 6.380971259288070740e+00 6.380971259288070740e+00 6.380971259288070740e+00 6.380971259288070740e+00
6.380971259288070740e+00 6.380971259288070740e+00 6.380971259288070740e+00 6.380971259288070740e+00 6.380971259288070740e+00 6.380971259288070740e+00 6.380971259288070740e+00 6.380971259288070740e+00 6.380971259288070740e+00 6.380971259288070740e+00 6.380971259288070740e+00 6.380971259288070740e+00 6.380971259288070740e+00 6.380971259288070740e+00 6.380971259288070740e+00 6.380971259288070740e+00 6.380971259288070740e+00 6.380971259288070740e+00 6.380971259288070740e+00 6.380971259288070740e+00 6.380971259288070740e+00 6.380971259288070740e+00 6.380971259288070740e+00 6.380971259288070740e+00 6.380971259288070740e+00 6.380971259288070740e+00 6.380971259288070740e+00 6.380971259288070740e+00 6.380971259288070740e+00 6.380971259288070740e+00 6.380971259288070740e+00 6.380971259288070740e+00 6.380971259288070740e+00 6.380971259288070740e+00 6.380971259288070740e+00 1.346038705865695562e+01 1.120420094713777459e+01 9.493003396402066585e+00 8.017213859629272577e+00 6.776113908197785918e+00 5.769430706731018432e+00 4.997369578636220666e+00 4.460589421281007105e+00 4.160126999064559072e+00 4.097287702902569606e+00 4.273525310867288596e+00 4.690330981726411608e+00 5.349144709824109611e+00 6.251294396656071228e+00 7.397961279278082003e+00 8.790166766531129383e+00 1.042877451808741185e+01 1.235321457287211544e+01 6.380971259288070740e+00 6.380971259288070740e+00 6.380971259288070740e+00 6.380971259288070740e+00 6.380971259288070740e+00 6.380971259288070740e+00 6.380971259288070740e+00 6.380971259288070740e+00 6.380971259288070740e+00 6.380971259288070740e+00 6.380971259288070740e+00 6.380971259288070740e+00 6.380971259288070740e+00 6.380971259288070740e+00 6.380971259288070740e+00 6.380971259288070740e+00 6.380971259288070740e+00 6.380971259288070740e+00 6.380971259288070740e+00 6.380971259288070740e+00 6.380971259288070740e+00 6.380971259288070740e+00 6.380971259288070740e+00 6.380971259288070740e+00 6.380971259288070740e+00 6.380971259288070740e+00 6.380971259288070740e+00
6.380971259288070740e+00 6.380971259288070740e+00 6.380971259288070740e+00 6.380971259288070740e+00 6.380971259288070740e+00 6.380971259288070740e+00 6.380971259288070740e+00 6.380971259288070740e+00 6.380971259288070740e+00 6.380971259288070740e+00 6.380971259288070740e+00 6.380971259288070740e+00 6.380971259288070740e+00 6.380971259288070740e+00 6.380971259288070740e+00 6.380971259288070740e+00 6.380971259288070740e+00 6.380971259288070740e+00 6.380971259288070740e+00 6.380971259288070740e+00 6.380971259288070740e+00 6.380971259288070740e+00 6.380971259288070740e+00 6.380971259288070740e+00 6.380971259288070740e+00 6.380971259288070740e+00 6.380971259288070740e+00 6.380971259288070740e+00 6.380971259288070740e+00 6.380971259288070740e+00 6.380971259288070740e+00 6.380971259288070740e+00 6.380971259288070740e+00 6.380971259288070740e+00 6.380971259288070740e+00 1.268752560311840938e+01 1.039459969958931396e+01 8.677002328401069775e+00 7.194441464688800636e+00 5.946390092213412970e+00 4.932788190607340084e+00 4.154049948826624927e+00 3.611014806732935511e+00 3.304854130685605185e+00 3.236954265468348524e+00 3.408798266892592466e+00 3.821863782787843888e+00 4.477546640308908366e+00 5.377112124217024558e+00 6.521670695067641077e+00 7.912172394498394823e+00 9.549413810848331963e+00 1.146874675532035326e+01 6.380971259288070740e+00 6.380971259288070740e+00 6.380971259288070740e+00 6.380971259288070740e+00 6.380971259288070740e+00 6.380971259288070740e+00 6.380971259288070740e+00 6.380971259288070740e+00 6.380971259288070740e+00 6.380971259288070740e+00 6.380971259288070740e+00 6.380971259288070740e+00 6.380971259288070740e+00 6.380971259288070740e+00 6.380971259288070740e+00 6.380971259288070740e+00 6.380971259288070740e+00 6.380971259288070740e+00 6.380971259288070740e+00 6.380971259288070740e+00 6.380971259288070740e+00 6.380971259288070740e+00 6.380971259288070740e+00 6.380971259288070740e+00 6.380971259288070740e+00 6.380971259288070740e+00 6.380971259288070740e+00
6.380971259288070740e+00 6.380971259288070740e+00 6.380971259288070740e+00 6.380971259288070740e+00 6.380971259288070740e+00 6.380971259288070740e+00 6.380971259288070740e+00 6.380971259288070740e+00 6.380971259288070740e+00 6.380971259288070740e+00 6.380971259288070740e+00 6.380971259288070740e+00 6.380971259288070740e+00 6.380971259288070740e+00 6.380971259288070740e+00 6.380971259288070740e+00 6.380971259288070740e+00 6.380971259288070740e+00 6.380971259288070740e+00 6.380971259288070740e+00 6.380971259288070740e+00 6.380971259288070740e+00 6.380971259288070740e+00 6.380971259288070740e+00 6.380971259288070740e+00 6.380971259288070740e+00 6.380971259288070740e+00 6.380971259288070740e+00 6.380971259288070740e+00 6.380971259288070740e+00 6.380971259288070740e+00 6.380971259288070740e+00 6.380971259288070740e+00 6.380971259288070740e+00 6.380971259288070740e+00 1.213077523867136165e+01 9.795669626681977604e+00 8.071056217684034806e+00 6.581173443755197638e+00 5.325711609351568399e+00 4.304838671359547675e+00 3.519180101217749268e+00 2.969746668811492185e+00 2.657827033948688467e+00 2.584867569927759234e+00 2.752360047715711744e+00 3.161751042675668089e+00 3.814378817957098988e+00 4.711436833298943583e+00 5.853959121381436148e+00 7.242821391094889094e+00 8.878752035147847721e+00 1.079321645057759582e+01 6.380971259288070740e+00 6.380971259288070740e+00 6.380971259288070740e+00 6.380971259288070740e+00 6.380971259288070740e+00 6.380971259288070740e+00 6.380971259288070740e+00 6.380971259288070740e+00 6.380971259288070740e+00 6.380971259288070740e+00 6.380971259288070740e+00 6.380971259288070740e+00 6.380971259288070740e+00 6.380971259288070740e+00 6.380971259288070740e+00 6.380971259288070740e+00 6.380971259288070740e+00 6.380971259288070740e+00 6.380971259288070740e+00 6.380971259288070740e+00 6.380971259288070740e+00 6.380971259288070740e+00 6.380971259288070740e+00 6.380971259288070740e+00 6.380971259288070740e+00 6.380971259288070740e+00 6.380971259288070740e+00
6.380971259288070740e+00 6.380971259288070740e+00 6.380971259288070740e+00 6.380971259288070740e+00 6.380971259288070740e+00 6.380971259288070740e+00 6.380971259288070740e+00 6.380971259288070740e+00 6.380971259288070740e+00 6.380971259288070740e+00 6.380971259288070740e+00 6.380971259288070740e+00 6.380971259288070740e+00 6.380971259288070740e+00 6.380971259288070740e+00 6.380971259288070740e+00 6.380971259288070740e+00 6.380971259288070740e+00 6.380971259288070740e+00 6.380971259288070740e+00 6.380971259288070740e+00 6.380971259288070740e+00 6.380971259288070740e+00 6.380971259288070740e+00 6.380971259288070740e+00 6.380971259288070740e+00 6.380971259288070740e+00 6.380971259288070740e+00 6.380971259288070740e+00 6.380971259288070740e+00 6.380971259288070740e+00 6.380971259288070740e+00 6.380971259288070740e+00 6.380971259288070740e+00 6.380971259288070740e+00 1.177152638336906421e+01 9.390108711196663904e+00 7.658177835368377373e+00 6.160769192880220402e+00 4.897802981034196534e+00 3.869674455211715269e+00 3.077207135461272003e+00 2.521560937997435303e+00 2.204115745546531002e+00 2.126352800561967626e+00 2.289751675025446076e+00 2.695712713784605086e+00 3.345507209777931479e+00 4.240252220085213963e+00 5.380904325056661719e+00 6.768266188884901169e+00 8.403000596545521006e+00 1.031304801729357834e+01 6.380971259288070740e+00 6.380971259288070740e+00 6.380971259288070740e+00 6.380971259288070740e+00 6.380971259288070740e+00 6.380971259288070740e+00 6.380971259288070740e+00 6.380971259288070740e+00 6.380971259288070740e+00 6.380971259288070740e+00 6.380971259288070740e+00 6.380971259288070740e+00 6.380971259288070740e+00 6.380971259288070740e+00 6.380971259288070740e+00 6.380971259288070740e+00 6.380971259288070740e+00 6.380971259288070740e+00 6.380971259288070740e+00 6.380971259288070740e+00 6.380971259288070740e+00 6.380971259288070740e+00 6.380971259288070740e+00 6.380971259288070740e+00 6.380971259288070740e+00 6.380971259288070740e+00 6.380971259288070740e+00
6.380971259288070740e+00 6.380971259288070740e+00 6.380971259288070740e+00 6.380971259288070740e+00 6.380971259288070740e+00 6.380971259288070740e+00 6.380971259288070740e+00 6.380971259288070740e+00 6.380971259288070740e+00 6.380971259288070740e+00 6.380971259288070740e+00 6.380971259288070740e+00 6.380971259288070740e+00 6.380971259288070740e+00 6.380971259288070740e+00 6.380971259288070740e+00 6.380971259288070740e+00 6.380971259288070740e+00 6.380971259288070740e+00 6.380971259288070740e+00 6.380971259288070740e+00 6.380971259288070740e+00 6.380971259288070740e+00 6.380971259288070740e+00 6.380971259288070740e+00 6.380971259288070740e+00 6.380971259288070740e+00 6.380971259288070740e+00 6.380971259288070740e+00 6.380971259288070740e+00 6.380971259288070740e+00 6.380971259288070740e+00 6.380971259288070740e+00 6.380971259288070740e+00 6.380971259288070740e+00 1.157639430138913639e+01 9.150736367526164372e+00 7.412171294533195010e+00 5.908035060603026523e+00 4.638454960860421750e+00 3.604019708391625443e+00 2.805711124825496228e+00 2.244798878851128165e+00 1.922720524554776489e+00 1.840967862999189464e+00 2.000994167112317257e+00 2.404148684747699605e+00 3.051638031344680257e+00 3.944509939531943843e+00 5.083653263308651304e+00 6.469808343837051723e+00 8.103582949826968473e+00 1.001010423926846471e+01 6.380971259288070740e+00 6.380971259288070740e+00 6.380971259288070740e+00 6.380971259288070740e+00 6.380971259288070740e+00 6.380971259288070740e+00 6.380971259288070740e+00 6.380971259288070740e+00 6.380971259288070740e+00 6.380971259288070740e+00 6.380971259288070740e+00 6.380971259288070740e+00 6.380971259288070740e+00 6.380971259288070740e+00 6.380971259288070740e+00 6.380971259288070740e+00 6.380971259288070740e+00 6.380971259288070740e+00 6.380971259288070740e+00 6.380971259288070740e+00 6.380971259288070740e+00 6.380971259288070740e+00 6.380971259288070740e+00 6.380971259288070740e+00 6.380971259288070740e+00 6.380971259288070740e+00 6.380971259288070740e+00
6.380971259288070740e+00 6.380971259288070740e+00 6.380971259288070740e+00 6.380971259288070740e+00 6.380971259288070740e+00 6.380971259288070740e+00 6.380971259288070740e+00 6.380971259288070740e+00 6.380971259288070740e+00 6.380971259288070740e+00 6.380971259288070740e+00 6.380971259288070740e+00 6.380971259288070740e+00 6.380971259288070740e+00 6.380971259288070740e+00 6.380971259288070740e+00 6.380971259288070740e+00 6.380971259288070740e+00 6.380971259288070740e+00 6.380971259288070740e+00 6.380971259288070740e+00 6.380971259288070740e+00 6.380971259288070740e+00 6.380971259288070740e+00 6.380971259288070740e+00 6.380971259288070740e+00 6.380971259288070740e+00 6.380971259288070740e+00 6.380971259288070740e+00 6.380971259288070740e+00 6.380971259288070740e+00 6.380971259288070740e+00 6.380971259288070740e+00 6.380971259288070740e+00 6.380971259288070740e+00 1.149843155341376644e+01 9.043858440379391794e+00 7.301135718121344098e+00 5.792828782274440869e+00 4.519192450039007269e+00 3.480929370573345949e+00 2.679109845787856159e+00 2.115060372637003638e+00 1.790243516553505998e+00 1.706148774222231879e+00 1.864206801837422489e+00 2.265731384610123911e+00 2.911887370895779981e+00 3.803679391482603478e+00 4.941955182061175122e+00 6.327417856771514693e+00 7.960642703301338940e+00 9.865151384200398610e+00 6.380971259288070740e+00 6.380971259288070740e+00 6.380971259288070740e+00 6.380971259288070740e+00 6.380971259288070740e+00 6.380971259288070740e+00 6.380971259288070740e+00 6.380971259288070740e+00 6.380971259288070740e+00 6.380971259288070740e+00 6.380971259288070740e+00 6.380971259288070740e+00 6.380971259288070740e+00 6.380971259288070740e+00 6.380971259288070740e+00 6.380971259288070740e+00 6.380971259288070740e+00 6.380971259288070740e+00 6.380971259288070740e+00 6.380971259288070740e+00 6.380971259288070740e+00 6.380971259288070740e+00 6.380971259288070740e+00 6.380971259288070740e+00 6.380971259288070740e+00 6.380971259288070740e+00 6.380971259288070740e+00
