# Supplementary material for: An experimentally-informed polymer model reveals high resolution organization of genomic loci
Source: Nat Commun. 2026 Feb 4;17:2338. doi: 10.1038/s41467-026-68928-w (PMC12979793; doi:10.1038/s41467-026-68928-w)
Supplement: Supplementary file 4 — Source Data [file 41467_2026_68928_MOESM4_ESM.zip › Source_Data/Fig8/source_data_fig_8d_FreeEnergyMatrix.txt]

6.954997434154691405e+00 6.954997434154691405e+00 6.954997434154691405e+00 6.954997434154691405e+00 6.954997434154691405e+00 6.954997434154691405e+00 6.954997434154691405e+00 6.954997434154691405e+00 6.954997434154691405e+00 6.954997434154691405e+00 6.954997434154691405e+00 6.954997434154691405e+00 6.954997434154691405e+00 6.954997434154691405e+00 6.954997434154691405e+00 6.954997434154691405e+00 6.954997434154691405e+00 6.954997434154691405e+00 1.464305703043365625e+01 1.262069465705014792e+01 1.095495338098843163e+01 9.531509295376537239e+00 8.347017105258739633e+00 7.399641838925596460e+00 6.687524572615053842e+00 6.208879005020769171e+00 5.962092460957471474e+00 5.945810964988801572e+00 6.158988815216311252e+00 6.600891028478255151e+00 7.271050935784174385e+00 8.169199846645796015e+00 9.295194887943566187e+00 1.064897096388388675e+01 1.223053333978436896e+01 1.410757057658424429e+01 1.691166284721661484e+01 2.327565606575081958e+01 6.954997434154691405e+00 6.954997434154691405e+00 6.954997434154691405e+00 6.954997434154691405e+00 6.954997434154691405e+00 6.954997434154691405e+00 6.954997434154691405e+00 6.954997434154691405e+00 6.954997434154691405e+00 6.954997434154691405e+00 6.954997434154691405e+00 6.954997434154691405e+00 6.954997434154691405e+00 6.954997434154691405e+00 6.954997434154691405e+00 6.954997434154691405e+00 6.954997434154691405e+00 6.954997434154691405e+00 6.954997434154691405e+00 6.954997434154691405e+00 6.954997434154691405e+00 6.954997434154691405e+00 6.954997434154691405e+00 6.954997434154691405e+00 6.954997434154691405e+00 6.954997434154691405e+00 6.954997434154691405e+00 6.954997434154691405e+00 6.954997434154691405e+00 6.954997434154691405e+00 6.954997434154691405e+00 6.954997434154691405e+00 6.954997434154691405e+00 6.954997434154691405e+00 6.954997434154691405e+00 6.954997434154691405e+00 6.954997434154691405e+00 6.954997434154691405e+00 6.954997434154691405e+00 6.954997434154691405e+00 6.954997434154691405e+00 6.954997434154691405e+00
6.954997434154691405e+00 6.954997434154691405e+00 6.954997434154691405e+00 6.954997434154691405e+00 6.954997434154691405e+00 6.954997434154691405e+00 6.954997434154691405e+00 6.954997434154691405e+00 6.954997434154691405e+00 6.954997434154691405e+00 6.954997434154691405e+00 6.954997434154691405e+00 6.954997434154691405e+00 6.954997434154691405e+00 6.954997434154691405e+00 6.954997434154691405e+00 6.954997434154691405e+00 6.954997434154691405e+00 1.487753280161098601e+01 1.281736726011346406e+01 1.113938203893918555e+01 9.703838831291534461e+00 8.504859918115492690e+00 7.540347836100718126e+00 6.808218037890220842e+00 6.306498614230118704e+00 6.033427631029589122e+00 5.987526872904670228e+00 6.167639473777413173e+00 6.572930115538696327e+00 7.202857683324204174e+00 8.057135145250317265e+00 9.135686106599102629e+00 1.043859323145523987e+01 1.196601633108358698e+01 1.375622408668668584e+01 1.617851962050012204e+01 2.070750888519087951e+01 2.327565606575081958e+01 6.954997434154691405e+00 6.954997434154691405e+00 6.954997434154691405e+00 6.954997434154691405e+00 6.954997434154691405e+00 6.954997434154691405e+00 6.954997434154691405e+00 6.954997434154691405e+00 6.954997434154691405e+00 6.954997434154691405e+00 6.954997434154691405e+00 6.954997434154691405e+00 6.954997434154691405e+00 6.954997434154691405e+00 6.954997434154691405e+00 6.954997434154691405e+00 6.954997434154691405e+00 6.954997434154691405e+00 6.954997434154691405e+00 6.954997434154691405e+00 6.954997434154691405e+00 6.954997434154691405e+00 6.954997434154691405e+00 6.954997434154691405e+00 6.954997434154691405e+00 6.954997434154691405e+00 6.954997434154691405e+00 6.954997434154691405e+00 6.954997434154691405e+00 6.954997434154691405e+00 6.954997434154691405e+00 6.954997434154691405e+00 6.954997434154691405e+00 6.954997434154691405e+00 6.954997434154691405e+00 6.954997434154691405e+00 6.954997434154691405e+00 6.954997434154691405e+00 6.954997434154691405e+00 6.954997434154691405e+00 6.954997434154691405e+00
6.954997434154691405e+00 6.954997434154691405e+00 6.954997434154691405e+00 6.954997434154691405e+00 6.954997434154691405e+00 6.954997434154691405e+00 6.954997434154691405e+00 6.954997434154691405e+00 6.954997434154691405e+00 6.954997434154691405e+00 6.954997434154691405e+00 6.954997434154691405e+00 6.954997434154691405e+00 6.954997434154691405e+00 6.954997434154691405e+00 6.954997434154691405e+00 6.954997434154691405e+00 6.954997434154691405e+00 1.534695538747430632e+01 1.319827729706543096e+01 1.149045000413930140e+01 1.002799007081287641e+01 8.797562234919599433e+00 7.796842619647573969e+00 7.023689295156952284e+00 6.476227131057818553e+00 6.152931773790939474e+00 6.052681754165249117e+00 6.174775293586357350e+00 6.518914088585269440e+00 7.085153573329986187e+00 7.873810334626536900e+00 8.885307679976158113e+00 1.011993580221680489e+01 1.157750772067193878e+01 1.327179239760198470e+01 1.539338953598266713e+01 1.894971664587197679e+01 2.140065606575081958e+01 6.954997434154691405e+00 6.954997434154691405e+00 6.954997434154691405e+00 6.954997434154691405e+00 6.954997434154691405e+00 6.954997434154691405e+00 6.954997434154691405e+00 6.954997434154691405e+00 6.954997434154691405e+00 6.954997434154691405e+00 6.954997434154691405e+00 6.954997434154691405e+00 6.954997434154691405e+00 6.954997434154691405e+00 6.954997434154691405e+00 6.954997434154691405e+00 6.954997434154691405e+00 6.954997434154691405e+00 6.954997434154691405e+00 6.954997434154691405e+00 6.954997434154691405e+00 6.954997434154691405e+00 6.954997434154691405e+00 6.954997434154691405e+00 6.954997434154691405e+00 6.954997434154691405e+00 6.954997434154691405e+00 6.954997434154691405e+00 6.954997434154691405e+00 6.954997434154691405e+00 6.954997434154691405e+00 6.954997434154691405e+00 6.954997434154691405e+00 6.954997434154691405e+00 6.954997434154691405e+00 6.954997434154691405e+00 6.954997434154691405e+00 6.954997434154691405e+00 6.954997434154691405e+00 6.954997434154691405e+00 6.954997434154691405e+00
6.954997434154691405e+00 6.954997434154691405e+00 6.954997434154691405e+00 6.954997434154691405e+00 6.954997434154691405e+00 6.954997434154691405e+00 6.954997434154691405e+00 6.954997434154691405e+00 6.954997434154691405e+00 6.954997434154691405e+00 6.954997434154691405e+00 6.954997434154691405e+00 6.954997434154691405e+00 6.954997434154691405e+00 6.954997434154691405e+00 6.954997434154691405e+00 6.954997434154691405e+00 6.954997434154691405e+00 1.605221148474577220e+01 1.373832615672463220e+01 1.197181972683193862e+01 1.046434482889549145e+01 9.183641095881103666e+00 8.127646555728610167e+00 7.294830610888013211e+00 6.684106641266268412e+00 6.294836666991237450e+00 6.126807343872656020e+00 6.180161925903032483e+00 6.455277120859729933e+00 6.952568460384970450e+00 7.672208922455595825e+00 8.613756439716514279e+00 9.775711737528716583e+00 1.115508047136736636e+01 1.275149945395438777e+01 1.464812635237306537e+01 1.740795691241852339e+01 1.974590564747819954e+01 6.954997434154691405e+00 6.954997434154691405e+00 6.954997434154691405e+00 6.954997434154691405e+00 6.954997434154691405e+00 6.954997434154691405e+00 6.954997434154691405e+00 6.954997434154691405e+00 6.954997434154691405e+00 6.954997434154691405e+00 6.954997434154691405e+00 6.954997434154691405e+00 6.954997434154691405e+00 6.954997434154691405e+00 6.954997434154691405e+00 6.954997434154691405e+00 6.954997434154691405e+00 6.954997434154691405e+00 6.954997434154691405e+00 6.954997434154691405e+00 6.954997434154691405e+00 6.954997434154691405e+00 6.954997434154691405e+00 6.954997434154691405e+00 6.954997434154691405e+00 6.954997434154691405e+00 6.954997434154691405e+00 6.954997434154691405e+00 6.954997434154691405e+00 6.954997434154691405e+00 6.954997434154691405e+00 6.954997434154691405e+00 6.954997434154691405e+00 6.954997434154691405e+00 6.954997434154691405e+00 6.954997434154691405e+00 6.954997434154691405e+00 6.954997434154691405e+00 6.954997434154691405e+00 6.954997434154691405e+00 6.954997434154691405e+00
6.954997434154691405e+00 6.954997434154691405e+00 6.954997434154691405e+00 6.954997434154691405e+00 6.954997434154691405e+00 6.954997434154691405e+00 6.954997434154691405e+00 6.954997434154691405e+00 6.954997434154691405e+00 6.954997434154691405e+00 6.954997434154691405e+00 6.954997434154691405e+00 6.954997434154691405e+00 6.954997434154691405e+00 6.954997434154691405e+00 6.954997434154691405e+00 6.954997434154691405e+00 6.954997434154691405e+00 1.699450592950251249e+01 1.440536926121879446e+01 1.253549749425580728e+01 1.096558816967548111e+01 9.619463298762809700e+00 8.495384378807553816e+00 7.592789992891894713e+00 6.911546588214040554e+00 6.451795789834424255e+00 6.213823901267904404e+00 6.197863072351410096e+00 6.403811625191206502e+00 6.830877371753736327e+00 7.477179184292708669e+00 8.339397621607226085e+00 9.412649964513395417e+00 1.069084687866507721e+01 1.216871245855832839e+01 1.387437564181835370e+01 1.608037565914886713e+01 1.830573310932986075e+01 2.327565606575083379e+01 6.954997434154691405e+00 6.954997434154691405e+00 6.954997434154691405e+00 6.954997434154691405e+00 6.954997434154691405e+00 6.954997434154691405e+00 6.954997434154691405e+00 6.954997434154691405e+00 6.954997434154691405e+00 6.954997434154691405e+00 6.954997434154691405e+00 6.954997434154691405e+00 6.954997434154691405e+00 6.954997434154691405e+00 6.954997434154691405e+00 6.954997434154691405e+00 6.954997434154691405e+00 6.954997434154691405e+00 6.954997434154691405e+00 6.954997434154691405e+00 6.954997434154691405e+00 6.954997434154691405e+00 6.954997434154691405e+00 6.954997434154691405e+00 6.954997434154691405e+00 6.954997434154691405e+00 6.954997434154691405e+00 6.954997434154691405e+00 6.954997434154691405e+00 6.954997434154691405e+00 6.954997434154691405e+00 6.954997434154691405e+00 6.954997434154691405e+00 6.954997434154691405e+00 6.954997434154691405e+00 6.954997434154691405e+00 6.954997434154691405e+00 6.954997434154691405e+00 6.954997434154691405e+00 6.954997434154691405e+00
6.954997434154691405e+00 6.954997434154691405e+00 6.954997434154691405e+00 6.954997434154691405e+00 6.954997434154691405e+00 6.954997434154691405e+00 6.954997434154691405e+00 6.954997434154691405e+00 6.954997434154691405e+00 6.954997434154691405e+00 6.954997434154691405e+00 6.954997434154691405e+00 6.954997434154691405e+00 6.954997434154691405e+00 6.954997434154691405e+00 6.954997434154691405e+00 6.954997434154691405e+00 6.954997434154691405e+00 1.817524341414917544e+01 1.517762414963173612e+01 1.314270900416542887e+01 1.149869436184857108e+01 1.008064081525695599e+01 8.884876314525374852e+00 7.911086127925354816e+00 7.159408231140353962e+00 6.629858360132558914e+00 6.322075684114619065e+00 6.235010652710926138e+00 6.366599656800367768e+00 6.713522975979863361e+00 7.271205369840235022e+00 8.034256335411186001e+00 8.997469452431882786e+00 1.015722299370172621e+01 1.151289474121963607e+01 1.307642604176194112e+01 1.497404972444446258e+01 1.710381909465072070e+01 2.140065606575083379e+01 6.954997434154691405e+00 6.954997434154691405e+00 6.954997434154691405e+00 6.954997434154691405e+00 6.954997434154691405e+00 6.954997434154691405e+00 6.954997434154691405e+00 6.954997434154691405e+00 6.954997434154691405e+00 6.954997434154691405e+00 6.954997434154691405e+00 6.954997434154691405e+00 6.954997434154691405e+00 6.954997434154691405e+00 6.954997434154691405e+00 6.954997434154691405e+00 6.954997434154691405e+00 6.954997434154691405e+00 6.954997434154691405e+00 6.954997434154691405e+00 6.954997434154691405e+00 6.954997434154691405e+00 6.954997434154691405e+00 6.954997434154691405e+00 6.954997434154691405e+00 6.954997434154691405e+00 6.954997434154691405e+00 6.954997434154691405e+00 6.954997434154691405e+00 6.954997434154691405e+00 6.954997434154691405e+00 6.954997434154691405e+00 6.954997434154691405e+00 6.954997434154691405e+00 6.954997434154691405e+00 6.954997434154691405e+00 6.954997434154691405e+00 6.954997434154691405e+00 6.954997434154691405e+00 6.954997434154691405e+00
6.954997434154691405e+00 6.954997434154691405e+00 6.954997434154691405e+00 6.954997434154691405e+00 6.954997434154691405e+00 6.954997434154691405e+00 6.954997434154691405e+00 6.954997434154691405e+00 6.954997434154691405e+00 6.954997434154691405e+00 6.954997434154691405e+00 6.954997434154691405e+00 6.954997434154691405e+00 6.954997434154691405e+00 6.954997434154691405e+00 6.954997434154691405e+00 6.954997434154691405e+00 6.954997434154691405e+00 1.959591143036516669e+01 1.606173278208173727e+01 1.378218086021265876e+01 1.205514013412632934e+01 1.056424958441634132e+01 9.297740215838665279e+00 8.253754263189019724e+00 7.431764617530443928e+00 6.830606024900230722e+00 6.448205998154804774e+00 6.281425290382721016e+00 6.326125613674683734e+00 6.577600996128918354e+00 7.031424135642339479e+00 7.684543545775483153e+00 8.536213504682919506e+00 9.588284386586224173e+00 1.084469185106170031e+01 1.231255346265046313e+01 1.404547418520390423e+01 1.606942355993398408e+01 1.959591143036517380e+01 2.327565606575081958e+01 6.954997434154691405e+00 6.954997434154691405e+00 6.954997434154691405e+00 6.954997434154691405e+00 6.954997434154691405e+00 6.954997434154691405e+00 6.954997434154691405e+00 6.954997434154691405e+00 6.954997434154691405e+00 6.954997434154691405e+00 6.954997434154691405e+00 6.954997434154691405e+00 6.954997434154691405e+00 6.954997434154691405e+00 6.954997434154691405e+00 6.954997434154691405e+00 6.954997434154691405e+00 6.954997434154691405e+00 6.954997434154691405e+00 6.954997434154691405e+00 6.954997434154691405e+00 6.954997434154691405e+00 6.954997434154691405e+00 6.954997434154691405e+00 6.954997434154691405e+00 6.954997434154691405e+00 6.954997434154691405e+00 6.954997434154691405e+00 6.954997434154691405e+00 6.954997434154691405e+00 6.954997434154691405e+00 6.954997434154691405e+00 6.954997434154691405e+00 6.954997434154691405e+00 6.954997434154691405e+00 6.954997434154691405e+00 6.954997434154691405e+00 6.954997434154691405e+00 6.954997434154691405e+00
6.954997434154691405e+00 6.954997434154691405e+00 6.954997434154691405e+00 6.954997434154691405e+00 6.954997434154691405e+00 6.954997434154691405e+00 6.954997434154691405e+00 6.954997434154691405e+00 6.954997434154691405e+00 6.954997434154691405e+00 6.954997434154691405e+00 6.954997434154691405e+00 6.954997434154691405e+00 6.954997434154691405e+00 6.954997434154691405e+00 6.954997434154691405e+00 6.954997434154691405e+00 6.954997434154691405e+00 2.125798100814522584e+01 1.709029935488895902e+01 1.446666783034395110e+01 1.264131628649877115e+01 1.107590078950834211e+01 9.739374902440893322e+00 8.624438530810408565e+00 7.729039177431001661e+00 7.050280710674712736e+00 6.584446398494208097e+00 6.327385486652914892e+00 6.275208695181149210e+00 6.425152309988249044e+00 6.776301687810896368e+00 7.329834383524318042e+00 8.088641531498193871e+00 9.056491798192119802e+00 1.023708128260600958e+01 1.163370896513156083e+01 1.326589065487712560e+01 1.517960934194919176e+01 1.811950592950251249e+01 2.140065606575081958e+01 6.954997434154691405e+00 6.954997434154691405e+00 6.954997434154691405e+00 6.954997434154691405e+00 6.954997434154691405e+00 6.954997434154691405e+00 6.954997434154691405e+00 6.954997434154691405e+00 6.954997434154691405e+00 6.954997434154691405e+00 6.954997434154691405e+00 6.954997434154691405e+00 6.954997434154691405e+00 6.954997434154691405e+00 6.954997434154691405e+00 6.954997434154691405e+00 6.954997434154691405e+00 6.954997434154691405e+00 6.954997434154691405e+00 6.954997434154691405e+00 6.954997434154691405e+00 6.954997434154691405e+00 6.954997434154691405e+00 6.954997434154691405e+00 6.954997434154691405e+00 6.954997434154691405e+00 6.954997434154691405e+00 6.954997434154691405e+00 6.954997434154691405e+00 6.954997434154691405e+00 6.954997434154691405e+00 6.954997434154691405e+00 6.954997434154691405e+00 6.954997434154691405e+00 6.954997434154691405e+00 6.954997434154691405e+00 6.954997434154691405e+00 6.954997434154691405e+00 6.954997434154691405e+00
6.954997434154691405e+00 6.954997434154691405e+00 6.954997434154691405e+00 6.954997434154691405e+00 6.954997434154691405e+00 6.954997434154691405e+00 6.954997434154691405e+00 6.954997434154691405e+00 6.954997434154691405e+00 6.954997434154691405e+00 6.954997434154691405e+00 6.954997434154691405e+00 6.954997434154691405e+00 6.954997434154691405e+00 6.954997434154691405e+00 6.954997434154691405e+00 6.954997434154691405e+00 6.954997434154691405e+00 2.327565606575082668e+01 1.830573310932986075e+01 1.522330655760960738e+01 1.327296845300088890e+01 1.162573479101773799e+01 1.021800852291560702e+01 9.028816842780134522e+00 8.054311614878645997e+00 7.290667894070129051e+00 6.734281050505732225e+00 6.382457987624619022e+00 6.234007421496993828e+00 6.289464377261335670e+00 6.550827660784452888e+00 7.020910032248004029e+00 7.702550478592325334e+00 8.597933616794207978e+00 9.708157980319114699e+00 1.103317270884256018e+01 1.257750670923890723e+01 1.437199081682473434e+01 1.683648225189150693e+01 1.974590564747819954e+01 6.954997434154691405e+00 6.954997434154691405e+00 6.954997434154691405e+00 6.954997434154691405e+00 6.954997434154691405e+00 6.954997434154691405e+00 6.954997434154691405e+00 6.954997434154691405e+00 6.954997434154691405e+00 6.954997434154691405e+00 6.954997434154691405e+00 6.954997434154691405e+00 6.954997434154691405e+00 6.954997434154691405e+00 6.954997434154691405e+00 6.954997434154691405e+00 6.954997434154691405e+00 6.954997434154691405e+00 6.954997434154691405e+00 6.954997434154691405e+00 6.954997434154691405e+00 6.954997434154691405e+00 6.954997434154691405e+00 6.954997434154691405e+00 6.954997434154691405e+00 6.954997434154691405e+00 6.954997434154691405e+00 6.954997434154691405e+00 6.954997434154691405e+00 6.954997434154691405e+00 6.954997434154691405e+00 6.954997434154691405e+00 6.954997434154691405e+00 6.954997434154691405e+00 6.954997434154691405e+00 6.954997434154691405e+00 6.954997434154691405e+00 6.954997434154691405e+00 6.954997434154691405e+00
6.954997434154691405e+00 6.954997434154691405e+00 6.954997434154691405e+00 6.954997434154691405e+00 6.954997434154691405e+00 6.954997434154691405e+00 6.954997434154691405e+00 6.954997434154691405e+00 6.954997434154691405e+00 6.954997434154691405e+00 6.954997434154691405e+00 6.954997434154691405e+00 6.954997434154691405e+00 6.954997434154691405e+00 6.954997434154691405e+00 6.954997434154691405e+00 6.954997434154691405e+00 6.954997434154691405e+00 6.954997434154691405e+00 1.974590564747819954e+01 1.608935264426946432e+01 1.397683041697321116e+01 1.222799255281837461e+01 1.074394362051593177e+01 9.474372961060417708e+00 8.414055117769411396e+00 7.560192537685598069e+00 6.911348938457997804e+00 6.467593864783125923e+00 6.230301407522695456e+00 6.201610663445759286e+00 6.383743007551792914e+00 6.778386218055075574e+00 7.386285174847241564e+00 8.207097670179358317e+00 9.239524146981281660e+00 1.048170327017660952e+01 1.193329443252643074e+01 1.360891220272507951e+01 1.572737901796047311e+01 1.830573310932986075e+01 2.327565606575081958e+01 6.954997434154691405e+00 6.954997434154691405e+00 6.954997434154691405e+00 6.954997434154691405e+00 6.954997434154691405e+00 6.954997434154691405e+00 6.954997434154691405e+00 6.954997434154691405e+00 6.954997434154691405e+00 6.954997434154691405e+00 6.954997434154691405e+00 6.954997434154691405e+00 6.954997434154691405e+00 6.954997434154691405e+00 6.954997434154691405e+00 6.954997434154691405e+00 6.954997434154691405e+00 6.954997434154691405e+00 6.954997434154691405e+00 6.954997434154691405e+00 6.954997434154691405e+00 6.954997434154691405e+00 6.954997434154691405e+00 6.954997434154691405e+00 6.954997434154691405e+00 6.954997434154691405e+00 6.954997434154691405e+00 6.954997434154691405e+00 6.954997434154691405e+00 6.954997434154691405e+00 6.954997434154691405e+00 6.954997434154691405e+00 6.954997434154691405e+00 6.954997434154691405e+00 6.954997434154691405e+00 6.954997434154691405e+00 6.954997434154691405e+00 6.954997434154691405e+00
6.954997434154691405e+00 6.954997434154691405e+00 6.954997434154691405e+00 6.954997434154691405e+00 6.954997434154691405e+00 6.954997434154691405e+00 6.954997434154691405e+00 6.954997434154691405e+00 6.954997434154691405e+00 6.954997434154691405e+00 6.954997434154691405e+00 6.954997434154691405e+00 6.954997434154691405e+00 6.954997434154691405e+00 6.954997434154691405e+00 6.954997434154691405e+00 6.954997434154691405e+00 6.954997434154691405e+00 6.954997434154691405e+00 2.140065606575081958e+01 1.710381909465072070e+01 1.478468193973932543e+01 1.289092489381639339e+01 1.131934472134937764e+01 9.961530474029604676e+00 8.810159443379575350e+00 7.864782490424612860e+00 7.126497745868032752e+00 6.597122199246662433e+00 6.278554449111354074e+00 6.172194586026954255e+00 6.278554449111354074e+00 6.597122199246662433e+00 7.126497745868036304e+00 7.864782490424612860e+00 8.810159443379578903e+00 9.961530474029608229e+00 1.131934472134938119e+01 1.289092489381639695e+01 1.478468193973932898e+01 1.710381909465072070e+01 2.140065606575081958e+01 6.954997434154691405e+00 6.954997434154691405e+00 6.954997434154691405e+00 6.954997434154691405e+00 6.954997434154691405e+00 6.954997434154691405e+00 6.954997434154691405e+00 6.954997434154691405e+00 6.954997434154691405e+00 6.954997434154691405e+00 6.954997434154691405e+00 6.954997434154691405e+00 6.954997434154691405e+00 6.954997434154691405e+00 6.954997434154691405e+00 6.954997434154691405e+00 6.954997434154691405e+00 6.954997434154691405e+00 6.954997434154691405e+00 6.954997434154691405e+00 6.954997434154691405e+00 6.954997434154691405e+00 6.954997434154691405e+00 6.954997434154691405e+00 6.954997434154691405e+00 6.954997434154691405e+00 6.954997434154691405e+00 6.954997434154691405e+00 6.954997434154691405e+00 6.954997434154691405e+00 6.954997434154691405e+00 6.954997434154691405e+00 6.954997434154691405e+00 6.954997434154691405e+00 6.954997434154691405e+00 6.954997434154691405e+00 6.954997434154691405e+00 6.954997434154691405e+00
6.954997434154691405e+00 6.954997434154691405e+00 6.954997434154691405e+00 6.954997434154691405e+00 6.954997434154691405e+00 6.954997434154691405e+00 6.954997434154691405e+00 6.954997434154691405e+00 6.954997434154691405e+00 6.954997434154691405e+00 6.954997434154691405e+00 6.954997434154691405e+00 6.954997434154691405e+00 6.954997434154691405e+00 6.954997434154691405e+00 6.954997434154691405e+00 6.954997434154691405e+00 6.954997434154691405e+00 6.954997434154691405e+00 2.327565606575081958e+01 1.830573310932986075e+01 1.572737901796046600e+01 1.360891220272507596e+01 1.193329443252642719e+01 1.048170327017660597e+01 9.239524146981278108e+00 8.207097670179358317e+00 7.386285174847238011e+00 6.778386218055075574e+00 6.383743007551792914e+00 6.201610663445762839e+00 6.230301407522699009e+00 6.467593864783129476e+00 6.911348938458001356e+00 7.560192537685601621e+00 8.414055117769414949e+00 9.474372961060421261e+00 1.074394362051593532e+01 1.222799255281837461e+01 1.397683041697321471e+01 1.608935264426946432e+01 1.974590564747819954e+01 6.954997434154691405e+00 6.954997434154691405e+00 6.954997434154691405e+00 6.954997434154691405e+00 6.954997434154691405e+00 6.954997434154691405e+00 6.954997434154691405e+00 6.954997434154691405e+00 6.954997434154691405e+00 6.954997434154691405e+00 6.954997434154691405e+00 6.954997434154691405e+00 6.954997434154691405e+00 6.954997434154691405e+00 6.954997434154691405e+00 6.954997434154691405e+00 6.954997434154691405e+00 6.954997434154691405e+00 6.954997434154691405e+00 6.954997434154691405e+00 6.954997434154691405e+00 6.954997434154691405e+00 6.954997434154691405e+00 6.954997434154691405e+00 6.954997434154691405e+00 6.954997434154691405e+00 6.954997434154691405e+00 6.954997434154691405e+00 6.954997434154691405e+00 6.954997434154691405e+00 6.954997434154691405e+00 6.954997434154691405e+00 6.954997434154691405e+00 6.954997434154691405e+00 6.954997434154691405e+00 6.954997434154691405e+00 6.954997434154691405e+00 6.954997434154691405e+00
6.954997434154691405e+00 6.954997434154691405e+00 6.954997434154691405e+00 6.954997434154691405e+00 6.954997434154691405e+00 6.954997434154691405e+00 6.954997434154691405e+00 6.954997434154691405e+00 6.954997434154691405e+00 6.954997434154691405e+00 6.954997434154691405e+00 6.954997434154691405e+00 6.954997434154691405e+00 6.954997434154691405e+00 6.954997434154691405e+00 6.954997434154691405e+00 6.954997434154691405e+00 6.954997434154691405e+00 6.954997434154691405e+00 6.954997434154691405e+00 1.974590564747819954e+01 1.683648225189149983e+01 1.437199081682473079e+01 1.257750670923890368e+01 1.103317270884255663e+01 9.708157980319111147e+00 8.597933616794204426e+00 7.702550478592321781e+00 7.020910032248004029e+00 6.550827660784449336e+00 6.289464377261335670e+00 6.234007421496993828e+00 6.382457987624619022e+00 6.734281050505735777e+00 7.290667894070129051e+00 8.054311614878649550e+00 9.028816842780138074e+00 1.021800852291561057e+01 1.162573479101774154e+01 1.327296845300088890e+01 1.522330655760960738e+01 1.830573310932986075e+01 2.327565606575083379e+01 6.954997434154691405e+00 6.954997434154691405e+00 6.954997434154691405e+00 6.954997434154691405e+00 6.954997434154691405e+00 6.954997434154691405e+00 6.954997434154691405e+00 6.954997434154691405e+00 6.954997434154691405e+00 6.954997434154691405e+00 6.954997434154691405e+00 6.954997434154691405e+00 6.954997434154691405e+00 6.954997434154691405e+00 6.954997434154691405e+00 6.954997434154691405e+00 6.954997434154691405e+00 6.954997434154691405e+00 6.954997434154691405e+00 6.954997434154691405e+00 6.954997434154691405e+00 6.954997434154691405e+00 6.954997434154691405e+00 6.954997434154691405e+00 6.954997434154691405e+00 6.954997434154691405e+00 6.954997434154691405e+00 6.954997434154691405e+00 6.954997434154691405e+00 6.954997434154691405e+00 6.954997434154691405e+00 6.954997434154691405e+00 6.954997434154691405e+00 6.954997434154691405e+00 6.954997434154691405e+00 6.954997434154691405e+00 6.954997434154691405e+00
6.954997434154691405e+00 6.954997434154691405e+00 6.954997434154691405e+00 6.954997434154691405e+00 6.954997434154691405e+00 6.954997434154691405e+00 6.954997434154691405e+00 6.954997434154691405e+00 6.954997434154691405e+00 6.954997434154691405e+00 6.954997434154691405e+00 6.954997434154691405e+00 6.954997434154691405e+00 6.954997434154691405e+00 6.954997434154691405e+00 6.954997434154691405e+00 6.954997434154691405e+00 6.954997434154691405e+00 6.954997434154691405e+00 6.954997434154691405e+00 2.140065606575081958e+01 1.811950592950250538e+01 1.517960934194918465e+01 1.326589065487712205e+01 1.163370896513155728e+01 1.023708128260600603e+01 9.056492466067698643e+00 8.088643185994889961e+00 7.329838317658559532e+00 6.776310633400711936e+00 6.425171705011500478e+00 6.275248743360435810e+00 6.327464315530225036e+00 6.584594718931487733e+00 7.050548518352780292e+00 7.729505149943747710e+00 8.625222747291157788e+00 9.740655227771323865e+00 1.107793277995025250e+01 1.264447446100065520e+01 1.447162703621747326e+01 1.710381909465072070e+01 2.140065606575083379e+01 6.954997434154691405e+00 6.954997434154691405e+00 6.954997434154691405e+00 6.954997434154691405e+00 6.954997434154691405e+00 6.954997434154691405e+00 6.954997434154691405e+00 6.954997434154691405e+00 6.954997434154691405e+00 6.954997434154691405e+00 6.954997434154691405e+00 6.954997434154691405e+00 6.954997434154691405e+00 6.954997434154691405e+00 6.954997434154691405e+00 6.954997434154691405e+00 6.954997434154691405e+00 6.954997434154691405e+00 6.954997434154691405e+00 6.954997434154691405e+00 6.954997434154691405e+00 6.954997434154691405e+00 6.954997434154691405e+00 6.954997434154691405e+00 6.954997434154691405e+00 6.954997434154691405e+00 6.954997434154691405e+00 6.954997434154691405e+00 6.954997434154691405e+00 6.954997434154691405e+00 6.954997434154691405e+00 6.954997434154691405e+00 6.954997434154691405e+00 6.954997434154691405e+00 6.954997434154691405e+00 6.954997434154691405e+00 6.954997434154691405e+00
6.954997434154691405e+00 6.954997434154691405e+00 6.954997434154691405e+00 6.954997434154691405e+00 6.954997434154691405e+00 6.954997434154691405e+00 6.954997434154691405e+00 6.954997434154691405e+00 6.954997434154691405e+00 6.954997434154691405e+00 6.954997434154691405e+00 6.954997434154691405e+00 6.954997434154691405e+00 6.954997434154691405e+00 6.954997434154691405e+00 6.954997434154691405e+00 6.954997434154691405e+00 6.954997434154691405e+00 6.954997434154691405e+00 6.954997434154691405e+00 2.327565606575081958e+01 1.959591143036515959e+01 1.606942355993397697e+01 1.404547418520389712e+01 1.231255346265045958e+01 1.084469185106169675e+01 9.588291798899582830e+00 8.536230383787412279e+00 7.684580122654736556e+00 7.031499423304442331e+00 6.577748304645790967e+00 6.326400433997598327e+00 6.281916330236199997e+00 6.449050276809753512e+00 6.832008735505674224e+00 7.434023777836511471e+00 8.257288934421413984e+00 9.303119351973286655e+00 1.057221675753302392e+01 1.206664750198767777e+01 1.379858396139032095e+01 1.609354000671919849e+01 1.977565606575083379e+01 6.954997434154691405e+00 6.954997434154691405e+00 6.954997434154691405e+00 6.954997434154691405e+00 6.954997434154691405e+00 6.954997434154691405e+00 6.954997434154691405e+00 6.954997434154691405e+00 6.954997434154691405e+00 6.954997434154691405e+00 6.954997434154691405e+00 6.954997434154691405e+00 6.954997434154691405e+00 6.954997434154691405e+00 6.954997434154691405e+00 6.954997434154691405e+00 6.954997434154691405e+00 6.954997434154691405e+00 6.954997434154691405e+00 6.954997434154691405e+00 6.954997434154691405e+00 6.954997434154691405e+00 6.954997434154691405e+00 6.954997434154691405e+00 6.954997434154691405e+00 6.954997434154691405e+00 6.954997434154691405e+00 6.954997434154691405e+00 6.954997434154691405e+00 6.954997434154691405e+00 6.954997434154691405e+00 6.954997434154691405e+00 6.954997434154691405e+00 6.954997434154691405e+00 6.954997434154691405e+00 6.954997434154691405e+00 6.954997434154691405e+00
6.954997434154691405e+00 6.954997434154691405e+00 6.954997434154691405e+00 6.954997434154691405e+00 6.954997434154691405e+00 6.954997434154691405e+00 6.954997434154691405e+00 6.954997434154691405e+00 6.954997434154691405e+00 6.954997434154691405e+00 6.954997434154691405e+00 6.954997434154691405e+00 6.954997434154691405e+00 6.954997434154691405e+00 6.954997434154691405e+00 6.954997434154691405e+00 6.954997434154691405e+00 6.954997434154691405e+00 6.954997434154691405e+00 6.954997434154691405e+00 6.954997434154691405e+00 2.140065606575081958e+01 1.710381909465071359e+01 1.497404972444445903e+01 1.307642604176193757e+01 1.151289474121963252e+01 1.015728747962862855e+01 8.997601310639005590e+00 8.034511925744912020e+00 7.271676734877114967e+00 6.714354392112827696e+00 6.368009870393926519e+00 6.237321472473315254e+00 6.325746253898959282e+00 6.635522332663878586e+00 7.167908449279675409e+00 7.923498858064920825e+00 8.902515438880236331e+00 1.010503265012456708e+01 1.153152964281609982e+01 1.318590137838221565e+01 1.524343506075873478e+01 1.839304997134649611e+01 6.954997434154691405e+00 6.954997434154691405e+00 6.954997434154691405e+00 6.954997434154691405e+00 6.954997434154691405e+00 6.954997434154691405e+00 6.954997434154691405e+00 6.954997434154691405e+00 6.954997434154691405e+00 6.954997434154691405e+00 6.954997434154691405e+00 6.954997434154691405e+00 6.954997434154691405e+00 6.954997434154691405e+00 6.954997434154691405e+00 6.954997434154691405e+00 6.954997434154691405e+00 6.954997434154691405e+00 6.954997434154691405e+00 6.954997434154691405e+00 6.954997434154691405e+00 6.954997434154691405e+00 6.954997434154691405e+00 6.954997434154691405e+00 6.954997434154691405e+00 6.954997434154691405e+00 6.954997434154691405e+00 6.954997434154691405e+00 6.954997434154691405e+00 6.954997434154691405e+00 6.954997434154691405e+00 6.954997434154691405e+00 6.954997434154691405e+00 6.954997434154691405e+00 6.954997434154691405e+00 6.954997434154691405e+00 6.954997434154691405e+00
6.954997434154691405e+00 6.954997434154691405e+00 6.954997434154691405e+00 6.954997434154691405e+00 6.954997434154691405e+00 6.954997434154691405e+00 6.954997434154691405e+00 6.954997434154691405e+00 6.954997434154691405e+00 6.954997434154691405e+00 6.954997434154691405e+00 6.954997434154691405e+00 6.954997434154691405e+00 6.954997434154691405e+00 6.954997434154691405e+00 6.954997434154691405e+00 6.954997434154691405e+00 6.954997434154691405e+00 6.954997434154691405e+00 6.954997434154691405e+00 6.954997434154691405e+00 2.327565606575081958e+01 1.830573310932985365e+01 1.608037565914886713e+01 1.387437564181835370e+01 1.216871245855832839e+01 1.069127305162319885e+01 9.413424158404684050e+00 8.340742226057503927e+00 7.479425591650009864e+00 6.834505514680802918e+00 6.409495779674497129e+00 6.206518770347308589e+00 6.226647135491479190e+00 6.470282552856403413e+00 6.937479556950407300e+00 7.628181201358327002e+00 8.542368730725534931e+00 9.680147412901774828e+00 1.104187649212836675e+01 1.262899277579396440e+01 1.452643343489861394e+01 1.725962180967050941e+01 6.954997434154691405e+00 6.954997434154691405e+00 6.954997434154691405e+00 6.954997434154691405e+00 6.954997434154691405e+00 6.954997434154691405e+00 6.954997434154691405e+00 6.954997434154691405e+00 6.954997434154691405e+00 6.954997434154691405e+00 6.954997434154691405e+00 6.954997434154691405e+00 6.954997434154691405e+00 6.954997434154691405e+00 6.954997434154691405e+00 6.954997434154691405e+00 6.954997434154691405e+00 6.954997434154691405e+00 6.954997434154691405e+00 6.954997434154691405e+00 6.954997434154691405e+00 6.954997434154691405e+00 6.954997434154691405e+00 6.954997434154691405e+00 6.954997434154691405e+00 6.954997434154691405e+00 6.954997434154691405e+00 6.954997434154691405e+00 6.954997434154691405e+00 6.954997434154691405e+00 6.954997434154691405e+00 6.954997434154691405e+00 6.954997434154691405e+00 6.954997434154691405e+00 6.954997434154691405e+00 6.954997434154691405e+00 6.954997434154691405e+00
6.954997434154691405e+00 6.954997434154691405e+00 6.954997434154691405e+00 6.954997434154691405e+00 6.954997434154691405e+00 6.954997434154691405e+00 6.954997434154691405e+00 6.954997434154691405e+00 6.954997434154691405e+00 6.954997434154691405e+00 6.954997434154691405e+00 6.954997434154691405e+00 6.954997434154691405e+00 6.954997434154691405e+00 6.954997434154691405e+00 6.954997434154691405e+00 6.954997434154691405e+00 6.954997434154691405e+00 6.954997434154691405e+00 6.954997434154691405e+00 6.954997434154691405e+00 6.954997434154691405e+00 1.974590564747819244e+01 1.740795691241852339e+01 1.464830547495818891e+01 1.275167474392715761e+01 1.115727462137141046e+01 9.779199144109977482e+00 8.619190417082972289e+00 7.680497722010883876e+00 6.964929498356848825e+00 6.473276574815102435e+00 6.205724128911430881e+00 6.162178241947486868e+00 6.342490086649739567e+00 6.746591655380456132e+00 7.374571690057962314e+00 8.226722493188130869e+00 9.303579445678686000e+00 1.060597263993149397e+01 1.213522553749439226e+01 1.392906912541013398e+01 1.636601175457066049e+01 6.954997434154691405e+00 6.954997434154691405e+00 6.954997434154691405e+00 6.954997434154691405e+00 6.954997434154691405e+00 6.954997434154691405e+00 6.954997434154691405e+00 6.954997434154691405e+00 6.954997434154691405e+00 6.954997434154691405e+00 6.954997434154691405e+00 6.954997434154691405e+00 6.954997434154691405e+00 6.954997434154691405e+00 6.954997434154691405e+00 6.954997434154691405e+00 6.954997434154691405e+00 6.954997434154691405e+00 6.954997434154691405e+00 6.954997434154691405e+00 6.954997434154691405e+00 6.954997434154691405e+00 6.954997434154691405e+00 6.954997434154691405e+00 6.954997434154691405e+00 6.954997434154691405e+00 6.954997434154691405e+00 6.954997434154691405e+00 6.954997434154691405e+00 6.954997434154691405e+00 6.954997434154691405e+00 6.954997434154691405e+00 6.954997434154691405e+00 6.954997434154691405e+00 6.954997434154691405e+00 6.954997434154691405e+00 6.954997434154691405e+00
6.954997434154691405e+00 6.954997434154691405e+00 6.954997434154691405e+00 6.954997434154691405e+00 6.954997434154691405e+00 6.954997434154691405e+00 6.954997434154691405e+00 6.954997434154691405e+00 6.954997434154691405e+00 6.954997434154691405e+00 6.954997434154691405e+00 6.954997434154691405e+00 6.954997434154691405e+00 6.954997434154691405e+00 6.954997434154691405e+00 6.954997434154691405e+00 6.954997434154691405e+00 6.954997434154691405e+00 6.954997434154691405e+00 6.954997434154691405e+00 6.954997434154691405e+00 6.954997434154691405e+00 2.140065606575081247e+01 1.894971664587197679e+01 1.539585337427504186e+01 1.327367194788493165e+01 1.158617593306640714e+01 1.013205735902348437e+01 8.902313800621236339e+00 7.897529035638907402e+00 7.117806310940050452e+00 6.563060187794000910e+00 6.233194675143295171e+00 6.128197042779248704e+00 6.248184729430370510e+00 6.593438614708976075e+00 7.164442275844255192e+00 7.961929094660654016e+00 8.986924349099545850e+00 1.024076525196522880e+01 1.172511173695885844e+01 1.345598854236273922e+01 1.570184869169894881e+01 6.954997434154691405e+00 6.954997434154691405e+00 6.954997434154691405e+00 6.954997434154691405e+00 6.954997434154691405e+00 6.954997434154691405e+00 6.954997434154691405e+00 6.954997434154691405e+00 6.954997434154691405e+00 6.954997434154691405e+00 6.954997434154691405e+00 6.954997434154691405e+00 6.954997434154691405e+00 6.954997434154691405e+00 6.954997434154691405e+00 6.954997434154691405e+00 6.954997434154691405e+00 6.954997434154691405e+00 6.954997434154691405e+00 6.954997434154691405e+00 6.954997434154691405e+00 6.954997434154691405e+00 6.954997434154691405e+00 6.954997434154691405e+00 6.954997434154691405e+00 6.954997434154691405e+00 6.954997434154691405e+00 6.954997434154691405e+00 6.954997434154691405e+00 6.954997434154691405e+00 6.954997434154691405e+00 6.954997434154691405e+00 6.954997434154691405e+00 6.954997434154691405e+00 6.954997434154691405e+00 6.954997434154691405e+00 6.954997434154691405e+00
6.954997434154691405e+00 6.954997434154691405e+00 6.954997434154691405e+00 6.954997434154691405e+00 6.954997434154691405e+00 6.954997434154691405e+00 6.954997434154691405e+00 6.954997434154691405e+00 6.954997434154691405e+00 6.954997434154691405e+00 6.954997434154691405e+00 6.954997434154691405e+00 6.954997434154691405e+00 6.954997434154691405e+00 6.954997434154691405e+00 6.954997434154691405e+00 6.954997434154691405e+00 6.954997434154691405e+00 6.954997434154691405e+00 6.954997434154691405e+00 6.954997434154691405e+00 6.954997434154691405e+00 2.327565606575081247e+01 2.070750888519087951e+01 1.620715528402184802e+01 1.377212892732313065e+01 1.199644457427721633e+01 1.047412023897824440e+01 9.178504637984829628e+00 8.109823655826968292e+00 7.268262004744215687e+00 6.653993001481470770e+00 6.267187942416359903e+00 6.108038506476894725e+00 6.176807519994095941e+00 6.473904186280112327e+00 6.999964977621882412e+00 7.755915194186869144e+00 8.742990358083343239e+00 9.962709039441961067e+00 1.141680741052353554e+01 1.311216677989227719e+01 1.524500206396646007e+01 6.954997434154691405e+00 6.954997434154691405e+00 6.954997434154691405e+00 6.954997434154691405e+00 6.954997434154691405e+00 6.954997434154691405e+00 6.954997434154691405e+00 6.954997434154691405e+00 6.954997434154691405e+00 6.954997434154691405e+00 6.954997434154691405e+00 6.954997434154691405e+00 6.954997434154691405e+00 6.954997434154691405e+00 6.954997434154691405e+00 6.954997434154691405e+00 6.954997434154691405e+00 6.954997434154691405e+00 6.954997434154691405e+00 6.954997434154691405e+00 6.954997434154691405e+00 6.954997434154691405e+00 6.954997434154691405e+00 6.954997434154691405e+00 6.954997434154691405e+00 6.954997434154691405e+00 6.954997434154691405e+00 6.954997434154691405e+00 6.954997434154691405e+00 6.954997434154691405e+00 6.954997434154691405e+00 6.954997434154691405e+00 6.954997434154691405e+00 6.954997434154691405e+00 6.954997434154691405e+00 6.954997434154691405e+00 6.954997434154691405e+00
6.954997434154691405e+00 6.954997434154691405e+00 6.954997434154691405e+00 6.954997434154691405e+00 6.954997434154691405e+00 6.954997434154691405e+00 6.954997434154691405e+00 6.954997434154691405e+00 6.954997434154691405e+00 6.954997434154691405e+00 6.954997434154691405e+00 6.954997434154691405e+00 6.954997434154691405e+00 6.954997434154691405e+00 6.954997434154691405e+00 6.954997434154691405e+00 6.954997434154691405e+00 6.954997434154691405e+00 6.954997434154691405e+00 6.954997434154691405e+00 6.954997434154691405e+00 6.954997434154691405e+00 6.954997434154691405e+00 2.327565606575083379e+01 1.718193943386793521e+01 1.420098530796872893e+01 1.232735827119012129e+01 1.073964760840947008e+01 9.383476561167029217e+00 8.259082006637822104e+00 7.366535223066716043e+00 6.705748402702564448e+00 6.276534192906066068e+00 6.078707157392834404e+00 6.112206417082454379e+00 6.377212586156471019e+00 6.874232191206562703e+00 7.604130478435170204e+00 8.568107148055698730e+00 9.767624269958776750e+00 1.120430661667140271e+01 1.288142692166636039e+01 1.495379114298953738e+01 6.954997434154691405e+00 6.954997434154691405e+00 6.954997434154691405e+00 6.954997434154691405e+00 6.954997434154691405e+00 6.954997434154691405e+00 6.954997434154691405e+00 6.954997434154691405e+00 6.954997434154691405e+00 6.954997434154691405e+00 6.954997434154691405e+00 6.954997434154691405e+00 6.954997434154691405e+00 6.954997434154691405e+00 6.954997434154691405e+00 6.954997434154691405e+00 6.954997434154691405e+00 6.954997434154691405e+00 6.954997434154691405e+00 6.954997434154691405e+00 6.954997434154691405e+00 6.954997434154691405e+00 6.954997434154691405e+00 6.954997434154691405e+00 6.954997434154691405e+00 6.954997434154691405e+00 6.954997434154691405e+00 6.954997434154691405e+00 6.954997434154691405e+00 6.954997434154691405e+00 6.954997434154691405e+00 6.954997434154691405e+00 6.954997434154691405e+00 6.954997434154691405e+00 6.954997434154691405e+00 6.954997434154691405e+00 6.954997434154691405e+00
6.954997434154691405e+00 6.954997434154691405e+00 6.954997434154691405e+00 6.954997434154691405e+00 6.954997434154691405e+00 6.954997434154691405e+00 6.954997434154691405e+00 6.954997434154691405e+00 6.954997434154691405e+00 6.954997434154691405e+00 6.954997434154691405e+00 6.954997434154691405e+00 6.954997434154691405e+00 6.954997434154691405e+00 6.954997434154691405e+00 6.954997434154691405e+00 6.954997434154691405e+00 6.954997434154691405e+00 6.954997434154691405e+00 6.954997434154691405e+00 6.954997434154691405e+00 6.954997434154691405e+00 6.954997434154691405e+00 6.954997434154691405e+00 1.835206871417708285e+01 1.443831692465945338e+01 1.248455582114595686e+01 1.085124798643278154e+01 9.455456029793829487e+00 8.296688421057694995e+00 7.374232751166733379e+00 6.687252449320336467e+00 6.234910816371410647e+00 6.016508759769248371e+00 6.031616020435468073e+00 6.280172581228995909e+00 6.762540427998061432e+00 7.479496268080310983e+00 8.432169858400428097e+00 9.621944754595485705e+00 1.105034409930000550e+01 1.271934982095069699e+01 1.476385105424726873e+01 6.954997434154691405e+00 6.954997434154691405e+00 6.954997434154691405e+00 6.954997434154691405e+00 6.954997434154691405e+00 6.954997434154691405e+00 6.954997434154691405e+00 6.954997434154691405e+00 6.954997434154691405e+00 6.954997434154691405e+00 6.954997434154691405e+00 6.954997434154691405e+00 6.954997434154691405e+00 6.954997434154691405e+00 6.954997434154691405e+00 6.954997434154691405e+00 6.954997434154691405e+00 6.954997434154691405e+00 6.954997434154691405e+00 6.954997434154691405e+00 6.954997434154691405e+00 6.954997434154691405e+00 6.954997434154691405e+00 6.954997434154691405e+00 6.954997434154691405e+00 6.954997434154691405e+00 6.954997434154691405e+00 6.954997434154691405e+00 6.954997434154691405e+00 6.954997434154691405e+00 6.954997434154691405e+00 6.954997434154691405e+00 6.954997434154691405e+00 6.954997434154691405e+00 6.954997434154691405e+00 6.954997434154691405e+00 6.954997434154691405e+00
6.954997434154691405e+00 6.954997434154691405e+00 6.954997434154691405e+00 6.954997434154691405e+00 6.954997434154691405e+00 6.954997434154691405e+00 6.954997434154691405e+00 6.954997434154691405e+00 6.954997434154691405e+00 6.954997434154691405e+00 6.954997434154691405e+00 6.954997434154691405e+00 6.954997434154691405e+00 6.954997434154691405e+00 6.954997434154691405e+00 6.954997434154691405e+00 6.954997434154691405e+00 6.954997434154691405e+00 6.954997434154691405e+00 6.954997434154691405e+00 6.954997434154691405e+00 6.954997434154691405e+00 6.954997434154691405e+00 6.954997434154691405e+00 1.974590564747819954e+01 1.446096806667773649e+01 1.246815558177095440e+01 1.081519869754645669e+01 9.403012716833877960e+00 8.230426927440074536e+00 7.296162706685219490e+00 6.598932786386850324e+00 6.137561150629455398e+00 5.911110671658288851e+00 5.918998569379898100e+00 6.161077390903670903e+00 6.637664038446782655e+00 7.349510844807468857e+00 8.297726650638619361e+00 9.483666678155490359e+00 1.090881392197818656e+01 1.257476341978361489e+01 1.460833178846191416e+01 6.954997434154691405e+00 6.954997434154691405e+00 6.954997434154691405e+00 6.954997434154691405e+00 6.954997434154691405e+00 6.954997434154691405e+00 6.954997434154691405e+00 6.954997434154691405e+00 6.954997434154691405e+00 6.954997434154691405e+00 6.954997434154691405e+00 6.954997434154691405e+00 6.954997434154691405e+00 6.954997434154691405e+00 6.954997434154691405e+00 6.954997434154691405e+00 6.954997434154691405e+00 6.954997434154691405e+00 6.954997434154691405e+00 6.954997434154691405e+00 6.954997434154691405e+00 6.954997434154691405e+00 6.954997434154691405e+00 6.954997434154691405e+00 6.954997434154691405e+00 6.954997434154691405e+00 6.954997434154691405e+00 6.954997434154691405e+00 6.954997434154691405e+00 6.954997434154691405e+00 6.954997434154691405e+00 6.954997434154691405e+00 6.954997434154691405e+00 6.954997434154691405e+00 6.954997434154691405e+00 6.954997434154691405e+00 6.954997434154691405e+00
6.954997434154691405e+00 6.954997434154691405e+00 6.954997434154691405e+00 6.954997434154691405e+00 6.954997434154691405e+00 6.954997434154691405e+00 6.954997434154691405e+00 6.954997434154691405e+00 6.954997434154691405e+00 6.954997434154691405e+00 6.954997434154691405e+00 6.954997434154691405e+00 6.954997434154691405e+00 6.954997434154691405e+00 6.954997434154691405e+00 6.954997434154691405e+00 6.954997434154691405e+00 6.954997434154691405e+00 6.954997434154691405e+00 6.954997434154691405e+00 6.954997434154691405e+00 6.954997434154691405e+00 6.954997434154691405e+00 6.954997434154691405e+00 2.140065606575081958e+01 1.435433490410821733e+01 1.235144548814150056e+01 1.069344569403443401e+01 9.277206123939659932e+00 8.101332394458832908e+00 7.164370252037059572e+00 6.464896978700867436e+00 6.001634565331933402e+00 5.773571341003222557e+00 5.780071789769721136e+00 6.020952111983874033e+00 6.496504192092562135e+00 7.207462296987202421e+00 8.154920790184316814e+00 9.340221814980711912e+00 1.076483558226907533e+01 1.243026776165387304e+01 1.446213560958020494e+01 6.954997434154691405e+00 6.954997434154691405e+00 6.954997434154691405e+00 6.954997434154691405e+00 6.954997434154691405e+00 6.954997434154691405e+00 6.954997434154691405e+00 6.954997434154691405e+00 6.954997434154691405e+00 6.954997434154691405e+00 6.954997434154691405e+00 6.954997434154691405e+00 6.954997434154691405e+00 6.954997434154691405e+00 6.954997434154691405e+00 6.954997434154691405e+00 6.954997434154691405e+00 6.954997434154691405e+00 6.954997434154691405e+00 6.954997434154691405e+00 6.954997434154691405e+00 6.954997434154691405e+00 6.954997434154691405e+00 6.954997434154691405e+00 6.954997434154691405e+00 6.954997434154691405e+00 6.954997434154691405e+00 6.954997434154691405e+00 6.954997434154691405e+00 6.954997434154691405e+00 6.954997434154691405e+00 6.954997434154691405e+00 6.954997434154691405e+00 6.954997434154691405e+00 6.954997434154691405e+00 6.954997434154691405e+00 6.954997434154691405e+00
6.954997434154691405e+00 6.954997434154691405e+00 6.954997434154691405e+00 6.954997434154691405e+00 6.954997434154691405e+00 6.954997434154691405e+00 6.954997434154691405e+00 6.954997434154691405e+00 6.954997434154691405e+00 6.954997434154691405e+00 6.954997434154691405e+00 6.954997434154691405e+00 6.954997434154691405e+00 6.954997434154691405e+00 6.954997434154691405e+00 6.954997434154691405e+00 6.954997434154691405e+00 6.954997434154691405e+00 6.954997434154691405e+00 6.954997434154691405e+00 6.954997434154691405e+00 6.954997434154691405e+00 6.954997434154691405e+00 6.954997434154691405e+00 2.166621815331672352e+01 1.416734714841170018e+01 1.217357685736768147e+01 1.051760488198593535e+01 9.103932585827315904e+00 7.931180082902645978e+00 6.997887606962819973e+00 6.302597086535190130e+00 5.843958304970175988e+00 5.620849051288082876e+00 5.632490938515253731e+00 5.878538410393709057e+00 6.359121017236667228e+00 7.074828832075343854e+00 8.026644697113447080e+00 9.215839331210837315e+00 1.064385154766215535e+01 1.231218498817368001e+01 1.435662519224871758e+01 6.954997434154691405e+00 6.954997434154691405e+00 6.954997434154691405e+00 6.954997434154691405e+00 6.954997434154691405e+00 6.954997434154691405e+00 6.954997434154691405e+00 6.954997434154691405e+00 6.954997434154691405e+00 6.954997434154691405e+00 6.954997434154691405e+00 6.954997434154691405e+00 6.954997434154691405e+00 6.954997434154691405e+00 6.954997434154691405e+00 6.954997434154691405e+00 6.954997434154691405e+00 6.954997434154691405e+00 6.954997434154691405e+00 6.954997434154691405e+00 6.954997434154691405e+00 6.954997434154691405e+00 6.954997434154691405e+00 6.954997434154691405e+00 6.954997434154691405e+00 6.954997434154691405e+00 6.954997434154691405e+00 6.954997434154691405e+00 6.954997434154691405e+00 6.954997434154691405e+00 6.954997434154691405e+00 6.954997434154691405e+00 6.954997434154691405e+00 6.954997434154691405e+00 6.954997434154691405e+00 6.954997434154691405e+00 6.954997434154691405e+00
6.954997434154691405e+00 6.954997434154691405e+00 6.954997434154691405e+00 6.954997434154691405e+00 6.954997434154691405e+00 6.954997434154691405e+00 6.954997434154691405e+00 6.954997434154691405e+00 6.954997434154691405e+00 6.954997434154691405e+00 6.954997434154691405e+00 6.954997434154691405e+00 6.954997434154691405e+00 6.954997434154691405e+00 6.954997434154691405e+00 6.954997434154691405e+00 6.954997434154691405e+00 6.954997434154691405e+00 6.954997434154691405e+00 6.954997434154691405e+00 6.954997434154691405e+00 6.954997434154691405e+00 6.954997434154691405e+00 6.954997434154691405e+00 1.944520594769565136e+01 1.388870910247533885e+01 1.192617786357053689e+01 1.028012235719436163e+01 8.876807422847697637e+00 7.715151621712905694e+00 6.793905196615551034e+00 6.111711838439788380e+00 5.667196585466577119e+00 5.459077075605119234e+00 5.486287557084139621e+00 5.748097357955945341e+00 6.244201453866594420e+00 6.974763471695457184e+00 7.940401366805804884e+00 9.142119840800855712e+00 1.058120580181467218e+01 1.225919963774002142e+01 1.434626571144198337e+01 6.954997434154691405e+00 6.954997434154691405e+00 6.954997434154691405e+00 6.954997434154691405e+00 6.954997434154691405e+00 6.954997434154691405e+00 6.954997434154691405e+00 6.954997434154691405e+00 6.954997434154691405e+00 6.954997434154691405e+00 6.954997434154691405e+00 6.954997434154691405e+00 6.954997434154691405e+00 6.954997434154691405e+00 6.954997434154691405e+00 6.954997434154691405e+00 6.954997434154691405e+00 6.954997434154691405e+00 6.954997434154691405e+00 6.954997434154691405e+00 6.954997434154691405e+00 6.954997434154691405e+00 6.954997434154691405e+00 6.954997434154691405e+00 6.954997434154691405e+00 6.954997434154691405e+00 6.954997434154691405e+00 6.954997434154691405e+00 6.954997434154691405e+00 6.954997434154691405e+00 6.954997434154691405e+00 6.954997434154691405e+00 6.954997434154691405e+00 6.954997434154691405e+00 6.954997434154691405e+00 6.954997434154691405e+00 6.954997434154691405e+00
6.954997434154691405e+00 6.954997434154691405e+00 6.954997434154691405e+00 6.954997434154691405e+00 6.954997434154691405e+00 6.954997434154691405e+00 6.954997434154691405e+00 6.954997434154691405e+00 6.954997434154691405e+00 6.954997434154691405e+00 6.954997434154691405e+00 6.954997434154691405e+00 6.954997434154691405e+00 6.954997434154691405e+00 6.954997434154691405e+00 6.954997434154691405e+00 6.954997434154691405e+00 6.954997434154691405e+00 6.954997434154691405e+00 6.954997434154691405e+00 6.954997434154691405e+00 6.954997434154691405e+00 6.954997434154691405e+00 6.954997434154691405e+00 1.762711082719759403e+01 1.349788673592571087e+01 1.158918154988090166e+01 9.965875361219051598e+00 8.584227268830996849e+00 7.443991535923991876e+00 6.544626190874812011e+00 5.885323514929549304e+00 5.465062074223006050e+00 5.282683861597785580e+00 5.336997225557226443e+00 5.626900390137006269e+00 6.151512594063419215e+00 6.910292943882534900e+00 7.903124658807413994e+00 9.130347131076824496e+00 1.059272962948323382e+01 1.229196984761328082e+01 1.447893369736625502e+01 6.954997434154691405e+00 6.954997434154691405e+00 6.954997434154691405e+00 6.954997434154691405e+00 6.954997434154691405e+00 6.954997434154691405e+00 6.954997434154691405e+00 6.954997434154691405e+00 6.954997434154691405e+00 6.954997434154691405e+00 6.954997434154691405e+00 6.954997434154691405e+00 6.954997434154691405e+00 6.954997434154691405e+00 6.954997434154691405e+00 6.954997434154691405e+00 6.954997434154691405e+00 6.954997434154691405e+00 6.954997434154691405e+00 6.954997434154691405e+00 6.954997434154691405e+00 6.954997434154691405e+00 6.954997434154691405e+00 6.954997434154691405e+00 6.954997434154691405e+00 6.954997434154691405e+00 6.954997434154691405e+00 6.954997434154691405e+00 6.954997434154691405e+00 6.954997434154691405e+00 6.954997434154691405e+00 6.954997434154691405e+00 6.954997434154691405e+00 6.954997434154691405e+00 6.954997434154691405e+00 6.954997434154691405e+00 6.954997434154691405e+00
6.954997434154691405e+00 6.954997434154691405e+00 6.954997434154691405e+00 6.954997434154691405e+00 6.954997434154691405e+00 6.954997434154691405e+00 6.954997434154691405e+00 6.954997434154691405e+00 6.954997434154691405e+00 6.954997434154691405e+00 6.954997434154691405e+00 6.954997434154691405e+00 6.954997434154691405e+00 6.954997434154691405e+00 6.954997434154691405e+00 6.954997434154691405e+00 6.954997434154691405e+00 6.954997434154691405e+00 6.954997434154691405e+00 6.954997434154691405e+00 6.954997434154691405e+00 6.954997434154691405e+00 6.954997434154691405e+00 6.954997434154691405e+00 1.608562616811994062e+01 1.296562847989912370e+01 1.113034010095711324e+01 9.550647291646708226e+00 8.208406793006986391e+00 7.104429713890052511e+00 6.239294382082974266e+00 5.613288607687678677e+00 5.226382553413099430e+00 5.078231497975178144e+00 5.168208587562805434e+00 5.495468319663427081e+00 6.059040381111966411e+00 6.857949532834179962e+00 7.891350691597821765e+00 9.158661145529471526e+00 1.065966738931842528e+01 1.239756960895230264e+01 1.478919465146441681e+01 6.954997434154691405e+00 6.954997434154691405e+00 6.954997434154691405e+00 6.954997434154691405e+00 6.954997434154691405e+00 6.954997434154691405e+00 6.954997434154691405e+00 6.954997434154691405e+00 6.954997434154691405e+00 6.954997434154691405e+00 6.954997434154691405e+00 6.954997434154691405e+00 6.954997434154691405e+00 6.954997434154691405e+00 6.954997434154691405e+00 6.954997434154691405e+00 6.954997434154691405e+00 6.954997434154691405e+00 6.954997434154691405e+00 6.954997434154691405e+00 6.954997434154691405e+00 6.954997434154691405e+00 6.954997434154691405e+00 6.954997434154691405e+00 6.954997434154691405e+00 6.954997434154691405e+00 6.954997434154691405e+00 6.954997434154691405e+00 6.954997434154691405e+00 6.954997434154691405e+00 6.954997434154691405e+00 6.954997434154691405e+00 6.954997434154691405e+00 6.954997434154691405e+00 6.954997434154691405e+00 6.954997434154691405e+00 6.954997434154691405e+00
6.954997434154691405e+00 6.954997434154691405e+00 6.954997434154691405e+00 6.954997434154691405e+00 6.954997434154691405e+00 6.954997434154691405e+00 6.954997434154691405e+00 6.954997434154691405e+00 6.954997434154691405e+00 6.954997434154691405e+00 6.954997434154691405e+00 6.954997434154691405e+00 6.954997434154691405e+00 6.954997434154691405e+00 6.954997434154691405e+00 6.954997434154691405e+00 6.954997434154691405e+00 6.954997434154691405e+00 6.954997434154691405e+00 6.954997434154691405e+00 6.954997434154691405e+00 6.954997434154691405e+00 6.954997434154691405e+00 6.954997434154691405e+00 1.476887990636627990e+01 1.227481119824892986e+01 1.051821457217037192e+01 9.000842543955677399e+00 7.717036243376774962e+00 6.667274862098356181e+00 5.852290173202245427e+00 5.272933079094499931e+00 4.930036731511687975e+00 4.824295583384170527e+00 4.956172930605980298e+00 5.325843132765779586e+00 5.933170648456641771e+00 6.777726296021420183e+00 7.858840438597614053e+00 9.175691287034965171e+00 1.072742278971647067e+01 1.252587729932076499e+01 1.530050677943316373e+01 6.954997434154691405e+00 6.954997434154691405e+00 6.954997434154691405e+00 6.954997434154691405e+00 6.954997434154691405e+00 6.954997434154691405e+00 6.954997434154691405e+00 6.954997434154691405e+00 6.954997434154691405e+00 6.954997434154691405e+00 6.954997434154691405e+00 6.954997434154691405e+00 6.954997434154691405e+00 6.954997434154691405e+00 6.954997434154691405e+00 6.954997434154691405e+00 6.954997434154691405e+00 6.954997434154691405e+00 6.954997434154691405e+00 6.954997434154691405e+00 6.954997434154691405e+00 6.954997434154691405e+00 6.954997434154691405e+00 6.954997434154691405e+00 6.954997434154691405e+00 6.954997434154691405e+00 6.954997434154691405e+00 6.954997434154691405e+00 6.954997434154691405e+00 6.954997434154691405e+00 6.954997434154691405e+00 6.954997434154691405e+00 6.954997434154691405e+00 6.954997434154691405e+00 6.954997434154691405e+00 6.954997434154691405e+00 6.954997434154691405e+00
6.954997434154691405e+00 6.954997434154691405e+00 6.954997434154691405e+00 6.954997434154691405e+00 6.954997434154691405e+00 6.954997434154691405e+00 6.954997434154691405e+00 6.954997434154691405e+00 6.954997434154691405e+00 6.954997434154691405e+00 6.954997434154691405e+00 6.954997434154691405e+00 6.954997434154691405e+00 6.954997434154691405e+00 6.954997434154691405e+00 6.954997434154691405e+00 6.954997434154691405e+00 6.954997434154691405e+00 6.954997434154691405e+00 6.954997434154691405e+00 6.954997434154691405e+00 6.954997434154691405e+00 6.954997434154691405e+00 6.954997434154691405e+00 1.367398460832948359e+01 1.150136086014905246e+01 9.803814293777499245e+00 8.343926503353067403e+00 7.119144227889847798e+00 6.128514296827013652e+00 5.371475543300832101e+00 4.847893850840495844e+00 4.558038640995782487e+00 4.502503562405987481e+00 4.682086913442361720e+00 5.097654318668599416e+00 5.750005948084719876e+00 6.639765154062722274e+00 7.767298409382128455e+00 9.132670818980656691e+00 1.073563841142149400e+01 1.261631510306558823e+01 1.602834786388374155e+01 6.954997434154691405e+00 6.954997434154691405e+00 6.954997434154691405e+00 6.954997434154691405e+00 6.954997434154691405e+00 6.954997434154691405e+00 6.954997434154691405e+00 6.954997434154691405e+00 6.954997434154691405e+00 6.954997434154691405e+00 6.954997434154691405e+00 6.954997434154691405e+00 6.954997434154691405e+00 6.954997434154691405e+00 6.954997434154691405e+00 6.954997434154691405e+00 6.954997434154691405e+00 6.954997434154691405e+00 6.954997434154691405e+00 6.954997434154691405e+00 6.954997434154691405e+00 6.954997434154691405e+00 6.954997434154691405e+00 6.954997434154691405e+00 6.954997434154691405e+00 6.954997434154691405e+00 6.954997434154691405e+00 6.954997434154691405e+00 6.954997434154691405e+00 6.954997434154691405e+00 6.954997434154691405e+00 6.954997434154691405e+00 6.954997434154691405e+00 6.954997434154691405e+00 6.954997434154691405e+00 6.954997434154691405e+00 6.954997434154691405e+00
6.954997434154691405e+00 6.954997434154691405e+00 6.954997434154691405e+00 6.954997434154691405e+00 6.954997434154691405e+00 6.954997434154691405e+00 6.954997434154691405e+00 6.954997434154691405e+00 6.954997434154691405e+00 6.954997434154691405e+00 6.954997434154691405e+00 6.954997434154691405e+00 6.954997434154691405e+00 6.954997434154691405e+00 6.954997434154691405e+00 6.954997434154691405e+00 6.954997434154691405e+00 6.954997434154691405e+00 6.954997434154691405e+00 6.954997434154691405e+00 6.954997434154691405e+00 6.954997434154691405e+00 6.954997434154691405e+00 6.954997434154691405e+00 1.279970407830800028e+01 1.077383544786644975e+01 9.109450372962616171e+00 7.686282778481377420e+00 6.502572096856521711e+00 5.556788218209408825e+00 4.847491873347902214e+00 4.373449639357222196e+00 4.133745120988780997e+00 4.127863651123057309e+00 4.355729933245214625e+00 4.817687447374325416e+00 5.514422186571255935e+00 6.446845959423114891e+00 7.615961332052549437e+00 9.022729820304917325e+00 1.066795920400213049e+01 1.265010549000994899e+01 1.698237771028295739e+01 6.954997434154691405e+00 6.954997434154691405e+00 6.954997434154691405e+00 6.954997434154691405e+00 6.954997434154691405e+00 6.954997434154691405e+00 6.954997434154691405e+00 6.954997434154691405e+00 6.954997434154691405e+00 6.954997434154691405e+00 6.954997434154691405e+00 6.954997434154691405e+00 6.954997434154691405e+00 6.954997434154691405e+00 6.954997434154691405e+00 6.954997434154691405e+00 6.954997434154691405e+00 6.954997434154691405e+00 6.954997434154691405e+00 6.954997434154691405e+00 6.954997434154691405e+00 6.954997434154691405e+00 6.954997434154691405e+00 6.954997434154691405e+00 6.954997434154691405e+00 6.954997434154691405e+00 6.954997434154691405e+00 6.954997434154691405e+00 6.954997434154691405e+00 6.954997434154691405e+00 6.954997434154691405e+00 6.954997434154691405e+00 6.954997434154691405e+00 6.954997434154691405e+00 6.954997434154691405e+00 6.954997434154691405e+00 6.954997434154691405e+00
6.954997434154691405e+00 6.954997434154691405e+00 6.954997434154691405e+00 6.954997434154691405e+00 6.954997434154691405e+00 6.954997434154691405e+00 6.954997434154691405e+00 6.954997434154691405e+00 6.954997434154691405e+00 6.954997434154691405e+00 6.954997434154691405e+00 6.954997434154691405e+00 6.954997434154691405e+00 6.954997434154691405e+00 6.954997434154691405e+00 6.954997434154691405e+00 6.954997434154691405e+00 6.954997434154691405e+00 6.954997434154691405e+00 6.954997434154691405e+00 6.954997434154691405e+00 6.954997434154691405e+00 6.954997434154691405e+00 6.954997434154691405e+00 1.214520460976286031e+01 1.018460985716014022e+01 8.536511900448100931e+00 7.132655465374327264e+00 5.971769181128468773e+00 5.052478773554359037e+00 4.373306165783453991e+00 3.932736131853598494e+00 3.729309666651204225e+00 3.761736919367393739e+00 4.029014395759247691e+00 4.530524928032548360e+00 5.266098222137028273e+00 6.236016545834861091e+00 7.440962743260893575e+00 8.881921436414152993e+00 1.056005357747870832e+01 1.265851278661035195e+01 1.816916767762144858e+01 6.954997434154691405e+00 6.954997434154691405e+00 6.954997434154691405e+00 6.954997434154691405e+00 6.954997434154691405e+00 6.954997434154691405e+00 6.954997434154691405e+00 6.954997434154691405e+00 6.954997434154691405e+00 6.954997434154691405e+00 6.954997434154691405e+00 6.954997434154691405e+00 6.954997434154691405e+00 6.954997434154691405e+00 6.954997434154691405e+00 6.954997434154691405e+00 6.954997434154691405e+00 6.954997434154691405e+00 6.954997434154691405e+00 6.954997434154691405e+00 6.954997434154691405e+00 6.954997434154691405e+00 6.954997434154691405e+00 6.954997434154691405e+00 6.954997434154691405e+00 6.954997434154691405e+00 6.954997434154691405e+00 6.954997434154691405e+00 6.954997434154691405e+00 6.954997434154691405e+00 6.954997434154691405e+00 6.954997434154691405e+00 6.954997434154691405e+00 6.954997434154691405e+00 6.954997434154691405e+00 6.954997434154691405e+00 6.954997434154691405e+00
6.954997434154691405e+00 6.954997434154691405e+00 6.954997434154691405e+00 6.954997434154691405e+00 6.954997434154691405e+00 6.954997434154691405e+00 6.954997434154691405e+00 6.954997434154691405e+00 6.954997434154691405e+00 6.954997434154691405e+00 6.954997434154691405e+00 6.954997434154691405e+00 6.954997434154691405e+00 6.954997434154691405e+00 6.954997434154691405e+00 6.954997434154691405e+00 6.954997434154691405e+00 6.954997434154691405e+00 6.954997434154691405e+00 6.954997434154691405e+00 6.954997434154691405e+00 6.954997434154691405e+00 6.954997434154691405e+00 6.954997434154691405e+00 1.171004543622632355e+01 9.779013740433139645e+00 8.138644930219030016e+00 6.744257725923283431e+00 5.594900429090852612e+00 4.689466750042196708e+00 4.026693931332786747e+00 3.605185709095593438e+00 3.423459395314925047e+00 3.480020490001354716e+00 3.773463123445655043e+00 4.302587128047342446e+00 5.066514565532859393e+00 6.064783453949338821e+00 7.297397629537059061e+00 8.764820275458557575e+00 1.046791209922962196e+01 1.268223311752716853e+01 1.959591143036516669e+01 6.954997434154691405e+00 6.954997434154691405e+00 6.954997434154691405e+00 6.954997434154691405e+00 6.954997434154691405e+00 6.954997434154691405e+00 6.954997434154691405e+00 6.954997434154691405e+00 6.954997434154691405e+00 6.954997434154691405e+00 6.954997434154691405e+00 6.954997434154691405e+00 6.954997434154691405e+00 6.954997434154691405e+00 6.954997434154691405e+00 6.954997434154691405e+00 6.954997434154691405e+00 6.954997434154691405e+00 6.954997434154691405e+00 6.954997434154691405e+00 6.954997434154691405e+00 6.954997434154691405e+00 6.954997434154691405e+00 6.954997434154691405e+00 6.954997434154691405e+00 6.954997434154691405e+00 6.954997434154691405e+00 6.954997434154691405e+00 6.954997434154691405e+00 6.954997434154691405e+00 6.954997434154691405e+00 6.954997434154691405e+00 6.954997434154691405e+00 6.954997434154691405e+00 6.954997434154691405e+00 6.954997434154691405e+00 6.954997434154691405e+00
6.954997434154691405e+00 6.954997434154691405e+00 6.954997434154691405e+00 6.954997434154691405e+00 6.954997434154691405e+00 6.954997434154691405e+00 6.954997434154691405e+00 6.954997434154691405e+00 6.954997434154691405e+00 6.954997434154691405e+00 6.954997434154691405e+00 6.954997434154691405e+00 6.954997434154691405e+00 6.954997434154691405e+00 6.954997434154691405e+00 6.954997434154691405e+00 6.954997434154691405e+00 6.954997434154691405e+00 6.954997434154691405e+00 6.954997434154691405e+00 6.954997434154691405e+00 6.954997434154691405e+00 6.954997434154691405e+00 6.954997434154691405e+00 1.149415152110245231e+01 9.576704399752458130e+00 7.939968105224814110e+00 6.550098636395176754e+00 5.406324076101284959e+00 4.507722064633455261e+00 3.853210115736050767e+00 3.441548455496036496e+00 3.271360409857702933e+00 3.341176287468940131e+00 3.649504645958344895e+00 4.194930094246988261e+00 4.976229531673499906e+00 5.992490650111147232e+00 7.243210855491309275e+00 8.728355002708276800e+00 1.044835803390504836e+01 1.275602400557819394e+01 2.125798100814521874e+01 6.954997434154691405e+00 6.954997434154691405e+00 6.954997434154691405e+00 6.954997434154691405e+00 6.954997434154691405e+00 6.954997434154691405e+00 6.954997434154691405e+00 6.954997434154691405e+00 6.954997434154691405e+00 6.954997434154691405e+00 6.954997434154691405e+00 6.954997434154691405e+00 6.954997434154691405e+00 6.954997434154691405e+00 6.954997434154691405e+00 6.954997434154691405e+00 6.954997434154691405e+00 6.954997434154691405e+00 6.954997434154691405e+00 6.954997434154691405e+00 6.954997434154691405e+00 6.954997434154691405e+00 6.954997434154691405e+00 6.954997434154691405e+00 6.954997434154691405e+00 6.954997434154691405e+00 6.954997434154691405e+00 6.954997434154691405e+00 6.954997434154691405e+00 6.954997434154691405e+00 6.954997434154691405e+00 6.954997434154691405e+00 6.954997434154691405e+00 6.954997434154691405e+00 6.954997434154691405e+00 6.954997434154691405e+00 6.954997434154691405e+00
6.954997434154691405e+00 6.954997434154691405e+00 6.954997434154691405e+00 6.954997434154691405e+00 6.954997434154691405e+00 6.954997434154691405e+00 6.954997434154691405e+00 6.954997434154691405e+00 6.954997434154691405e+00 6.954997434154691405e+00 6.954997434154691405e+00 6.954997434154691405e+00 6.954997434154691405e+00 6.954997434154691405e+00 6.954997434154691405e+00 6.954997434154691405e+00 6.954997434154691405e+00 6.954997434154691405e+00 6.954997434154691405e+00 6.954997434154691405e+00 6.954997434154691405e+00 6.954997434154691405e+00 6.954997434154691405e+00 6.954997434154691405e+00 1.149776917522238051e+01 9.586449998857922594e+00 7.951370257033616440e+00 6.563574973400022827e+00 5.422381933150692390e+00 4.526966827776728763e+00 3.876349876322869648e+00 3.469390751241061110e+00 3.304797161520721005e+00 3.381153269035142017e+00 3.696973411696838241e+00 4.250783623092672769e+00 5.041227695191544456e+00 6.067186691091901452e+00 7.327893192226770935e+00 8.823017704376812986e+00 1.055270760938700647e+01 1.291975661497816930e+01 2.327565606575081958e+01 6.954997434154691405e+00 6.954997434154691405e+00 6.954997434154691405e+00 6.954997434154691405e+00 6.954997434154691405e+00 6.954997434154691405e+00 6.954997434154691405e+00 6.954997434154691405e+00 6.954997434154691405e+00 6.954997434154691405e+00 6.954997434154691405e+00 6.954997434154691405e+00 6.954997434154691405e+00 6.954997434154691405e+00 6.954997434154691405e+00 6.954997434154691405e+00 6.954997434154691405e+00 6.954997434154691405e+00 6.954997434154691405e+00 6.954997434154691405e+00 6.954997434154691405e+00 6.954997434154691405e+00 6.954997434154691405e+00 6.954997434154691405e+00 6.954997434154691405e+00 6.954997434154691405e+00 6.954997434154691405e+00 6.954997434154691405e+00 6.954997434154691405e+00 6.954997434154691405e+00 6.954997434154691405e+00 6.954997434154691405e+00 6.954997434154691405e+00 6.954997434154691405e+00 6.954997434154691405e+00 6.954997434154691405e+00 6.954997434154691405e+00
6.954997434154691405e+00 6.954997434154691405e+00 6.954997434154691405e+00 6.954997434154691405e+00 6.954997434154691405e+00 6.954997434154691405e+00 6.954997434154691405e+00 6.954997434154691405e+00 6.954997434154691405e+00 6.954997434154691405e+00 6.954997434154691405e+00 6.954997434154691405e+00 6.954997434154691405e+00 6.954997434154691405e+00 6.954997434154691405e+00 6.954997434154691405e+00 6.954997434154691405e+00 6.954997434154691405e+00 6.954997434154691405e+00 6.954997434154691405e+00 6.954997434154691405e+00 6.954997434154691405e+00 6.954997434154691405e+00 6.954997434154691405e+00 1.172140408994497918e+01 9.812683374416991455e+00 8.178309586557944044e+00 6.791400832680206889e+00 5.651314748269552268e+00 4.757271691536761438e+00 4.108339932718973131e+00 3.703427597826742357e+00 3.541286503408070274e+00 3.620533956514833562e+00 3.939698408124321816e+00 4.497292635335266908e+00 5.291913214287912837e+00 6.322357673999789540e+00 7.587742694440638758e+00 9.087601327927515626e+00 1.082193792977320257e+01 1.321913928040168429e+01 6.954997434154691405e+00 6.954997434154691405e+00 6.954997434154691405e+00 6.954997434154691405e+00 6.954997434154691405e+00 6.954997434154691405e+00 6.954997434154691405e+00 6.954997434154691405e+00 6.954997434154691405e+00 6.954997434154691405e+00 6.954997434154691405e+00 6.954997434154691405e+00 6.954997434154691405e+00 6.954997434154691405e+00 6.954997434154691405e+00 6.954997434154691405e+00 6.954997434154691405e+00 6.954997434154691405e+00 6.954997434154691405e+00 6.954997434154691405e+00 6.954997434154691405e+00 6.954997434154691405e+00 6.954997434154691405e+00 6.954997434154691405e+00 6.954997434154691405e+00 6.954997434154691405e+00 6.954997434154691405e+00 6.954997434154691405e+00 6.954997434154691405e+00 6.954997434154691405e+00 6.954997434154691405e+00 6.954997434154691405e+00 6.954997434154691405e+00 6.954997434154691405e+00 6.954997434154691405e+00 6.954997434154691405e+00 6.954997434154691405e+00 6.954997434154691405e+00
1.394990984987370553e+01 1.418438562105103529e+01 1.465380820691435915e+01 1.535906430418582147e+01 1.630135874894255821e+01 1.748209623358922826e+01 1.890276424980521952e+01 2.056483382758527156e+01 2.258250888519087951e+01 6.954997434154691405e+00 6.954997434154691405e+00 6.954997434154691405e+00 6.954997434154691405e+00 6.954997434154691405e+00 6.954997434154691405e+00 6.954997434154691405e+00 6.954997434154691405e+00 6.954997434154691405e+00 6.954997434154691405e+00 6.954997434154691405e+00 6.954997434154691405e+00 6.954997434154691405e+00 6.954997434154691405e+00 6.954997434154691405e+00 1.216574613514368153e+01 1.025806285588461364e+01 8.623971484188334813e+00 7.237417836885452260e+00 6.097775751633182750e+00 5.204283946399723249e+00 4.556030651420854838e+00 4.151944435974705527e+00 3.990796207269308837e+00 4.071218380912476675e+00 4.391747228359488275e+00 4.950892499328691798e+00 5.747233860202058509e+00 6.779536566458276070e+00 8.046870684433901744e+00 9.548712249064195134e+00 1.128500453621853694e+01 1.369525165721258375e+01 6.954997434154691405e+00 6.954997434154691405e+00 6.954997434154691405e+00 6.954997434154691405e+00 6.954997434154691405e+00 6.954997434154691405e+00 6.954997434154691405e+00 6.954997434154691405e+00 6.954997434154691405e+00 6.954997434154691405e+00 6.954997434154691405e+00 6.954997434154691405e+00 6.954997434154691405e+00 6.954997434154691405e+00 6.954997434154691405e+00 6.954997434154691405e+00 6.954997434154691405e+00 6.954997434154691405e+00 6.954997434154691405e+00 6.954997434154691405e+00 6.954997434154691405e+00 6.954997434154691405e+00 6.954997434154691405e+00 6.954997434154691405e+00 6.954997434154691405e+00 6.954997434154691405e+00 6.954997434154691405e+00 6.954997434154691405e+00 6.954997434154691405e+00 6.954997434154691405e+00 6.954997434154691405e+00 6.954997434154691405e+00 6.954997434154691405e+00 6.954997434154691405e+00 6.954997434154691405e+00 6.954997434154691405e+00 6.954997434154691405e+00 6.954997434154691405e+00
1.193223479226810468e+01 1.216671056344543445e+01 1.263613314930875475e+01 1.334138924658021708e+01 1.428368369133696092e+01 1.546442117598362742e+01 1.688508919219961868e+01 1.854715876997967072e+01 2.056483382758527156e+01 6.954997434154691405e+00 6.954997434154691405e+00 6.954997434154691405e+00 6.954997434154691405e+00 6.954997434154691405e+00 6.954997434154691405e+00 6.954997434154691405e+00 6.954997434154691405e+00 6.954997434154691405e+00 6.954997434154691405e+00 6.954997434154691405e+00 6.954997434154691405e+00 6.954997434154691405e+00 6.954997434154691405e+00 6.954997434154691405e+00 1.283159335578558213e+01 1.092444458869030655e+01 9.290498870183419911e+00 7.904128453908299434e+00 6.764715606091908029e+00 5.871508627706454320e+00 5.223606216205979536e+00 4.819947735823724599e+00 4.659314287725592862e+00 4.740346533483720037e+00 5.061585326423131193e+00 5.621539454043759321e+00 6.418780426025662678e+00 7.452057261049215953e+00 8.720416104213047248e+00 1.022330331532221948e+01 1.196062998970733560e+01 1.437785708585555255e+01 6.954997434154691405e+00 6.954997434154691405e+00 6.954997434154691405e+00 6.954997434154691405e+00 6.954997434154691405e+00 6.954997434154691405e+00 6.954997434154691405e+00 6.954997434154691405e+00 6.954997434154691405e+00 6.954997434154691405e+00 6.954997434154691405e+00 6.954997434154691405e+00 6.954997434154691405e+00 6.954997434154691405e+00 6.954997434154691405e+00 6.954997434154691405e+00 6.954997434154691405e+00 6.954997434154691405e+00 6.954997434154691405e+00 6.954997434154691405e+00 6.954997434154691405e+00 6.954997434154691405e+00 6.954997434154691405e+00 6.954997434154691405e+00 6.954997434154691405e+00 6.954997434154691405e+00 6.954997434154691405e+00 6.954997434154691405e+00 6.954997434154691405e+00 6.954997434154691405e+00 6.954997434154691405e+00 6.954997434154691405e+00 6.954997434154691405e+00 6.954997434154691405e+00 6.954997434154691405e+00 6.954997434154691405e+00 6.954997434154691405e+00 6.954997434154691405e+00
1.023301960954734113e+01 1.046749538072467089e+01 1.093691796658799120e+01 1.164217406385945708e+01 1.258446850861619737e+01 1.376520599326286387e+01 1.518587400947885158e+01 1.684794358725890717e+01 1.886561864486451512e+01 6.954997434154691405e+00 6.954997434154691405e+00 6.954997434154691405e+00 6.954997434154691405e+00 6.954997434154691405e+00 6.954997434154691405e+00 6.954997434154691405e+00 6.954997434154691405e+00 6.954997434154691405e+00 6.954997434154691405e+00 6.954997434154691405e+00 6.954997434154691405e+00 6.954997434154691405e+00 6.954997434154691405e+00 6.954997434154691405e+00 1.371979341601140234e+01 1.181325744951928769e+01 1.017947883955161359e+01 8.793318719285206697e+00 7.654169086048980830e+00 6.761289331674493752e+00 6.113790308989461408e+00 5.710623980687319801e+00 5.550583440072042407e+00 5.632319198139011718e+00 5.954377838362592712e+00 6.515267566624519446e+00 7.313551034337862689e+00 8.347959005086980966e+00 9.617510309759843778e+00 1.112161705840350834e+01 1.286015286139047831e+01 1.528561058599321854e+01 6.954997434154691405e+00 6.954997434154691405e+00 6.954997434154691405e+00 6.954997434154691405e+00 6.954997434154691405e+00 6.954997434154691405e+00 6.954997434154691405e+00 6.954997434154691405e+00 6.954997434154691405e+00 6.954997434154691405e+00 6.954997434154691405e+00 6.954997434154691405e+00 6.954997434154691405e+00 6.954997434154691405e+00 6.954997434154691405e+00 6.954997434154691405e+00 6.954997434154691405e+00 6.954997434154691405e+00 6.954997434154691405e+00 6.954997434154691405e+00 6.954997434154691405e+00 6.954997434154691405e+00 6.954997434154691405e+00 6.954997434154691405e+00 6.954997434154691405e+00 6.954997434154691405e+00 6.954997434154691405e+00 6.954997434154691405e+00 6.954997434154691405e+00 6.954997434154691405e+00 6.954997434154691405e+00 6.954997434154691405e+00 6.954997434154691405e+00 6.954997434154691405e+00 6.954997434154691405e+00 6.954997434154691405e+00 6.954997434154691405e+00 6.954997434154691405e+00
8.771205165627915079e+00 9.004570005608893979e+00 9.471704824894921160e+00 1.017336131497619078e+01 1.111053382419607516e+01 1.228433157357929773e+01 1.369584918263383244e+01 1.534622452318127017e+01 1.734122508803147511e+01 2.188936170463093234e+01 6.954997434154691405e+00 6.954997434154691405e+00 6.954997434154691405e+00 6.954997434154691405e+00 6.954997434154691405e+00 6.954997434154691405e+00 6.954997434154691405e+00 6.954997434154691405e+00 6.954997434154691405e+00 6.954997434154691405e+00 6.954997434154691405e+00 6.954997434154691405e+00 6.954997434154691405e+00 6.954997434154691405e+00 1.483121940947777162e+01 1.292567164417292247e+01 1.129216278787195549e+01 9.906342303844684949e+00 8.767618035727785752e+00 7.875267496896540820e+00 7.228421494460352648e+00 6.826052814728569729e+00 6.666974588509940958e+00 6.749854121559597075e+00 7.073248345233537293e+00 7.635665750392529816e+00 8.435655878634992888e+00 9.471920941427100615e+00 1.074343604645235573e+01 1.224955761316962111e+01 1.399009748774136241e+01 1.642937039002989152e+01 6.954997434154691405e+00 6.954997434154691405e+00 6.954997434154691405e+00 6.954997434154691405e+00 6.954997434154691405e+00 6.954997434154691405e+00 6.954997434154691405e+00 6.954997434154691405e+00 6.954997434154691405e+00 6.954997434154691405e+00 6.954997434154691405e+00 6.954997434154691405e+00 6.954997434154691405e+00 6.954997434154691405e+00 6.954997434154691405e+00 6.954997434154691405e+00 6.954997434154691405e+00 6.954997434154691405e+00 6.954997434154691405e+00 6.954997434154691405e+00 6.954997434154691405e+00 6.954997434154691405e+00 6.954997434154691405e+00 6.954997434154691405e+00 6.954997434154691405e+00 6.954997434154691405e+00 6.954997434154691405e+00 6.954997434154691405e+00 6.954997434154691405e+00 6.954997434154691405e+00 6.954997434154691405e+00 6.954997434154691405e+00 6.954997434154691405e+00 6.954997434154691405e+00 6.954997434154691405e+00 6.954997434154691405e+00 6.954997434154691405e+00 6.954997434154691405e+00
7.531347754195230948e+00 7.761024365481706155e+00 8.220042504397035543e+00 8.907543555070731145e+00 9.821786478421653754e+00 1.095967197982606223e+01 1.231631300576788135e+01 1.388503134204572476e+01 1.572939157793193488e+01 1.841665357620975740e+01 2.056760586464862328e+01 6.954997434154691405e+00 6.954997434154691405e+00 6.954997434154691405e+00 6.954997434154691405e+00 6.954997434154691405e+00 6.954997434154691405e+00 6.954997434154691405e+00 6.954997434154691405e+00 6.954997434154691405e+00 6.954997434154691405e+00 6.954997434154691405e+00 6.954997434154691405e+00 6.954997434154691405e+00 1.616678746214088491e+01 1.426276388099566361e+01 1.262967175403367293e+01 1.124437636464548618e+01 1.010631037328032988e+01 9.214779822488225136e+00 8.568947162867576850e+00 8.167818551594002940e+00 8.010239761923976687e+00 8.094906287198302408e+00 8.420393823383019338e+00 8.985214443914866678e+00 9.787900559915108545e+00 1.082711278082778250e+01 1.210175985222241479e+01 1.361111140772004191e+01 1.535488091984466408e+01 1.781688720961575356e+01 6.954997434154691405e+00 6.954997434154691405e+00 6.954997434154691405e+00 6.954997434154691405e+00 6.954997434154691405e+00 6.954997434154691405e+00 6.954997434154691405e+00 6.954997434154691405e+00 6.954997434154691405e+00 6.954997434154691405e+00 6.954997434154691405e+00 6.954997434154691405e+00 6.954997434154691405e+00 6.954997434154691405e+00 6.954997434154691405e+00 6.954997434154691405e+00 6.954997434154691405e+00 6.954997434154691405e+00 6.954997434154691405e+00 6.954997434154691405e+00 6.954997434154691405e+00 6.954997434154691405e+00 6.954997434154691405e+00 6.954997434154691405e+00 6.954997434154691405e+00 6.954997434154691405e+00 6.954997434154691405e+00 6.954997434154691405e+00 6.954997434154691405e+00 6.954997434154691405e+00 6.954997434154691405e+00 6.954997434154691405e+00 6.954997434154691405e+00 6.954997434154691405e+00 6.954997434154691405e+00 6.954997434154691405e+00 6.954997434154691405e+00 6.954997434154691405e+00
6.494508644576271195e+00 6.716732723171464414e+00 7.158656617928329524e+00 7.814343602624884255e+00 8.672716554802239131e+00 9.715547329400834542e+00 1.091725292932612135e+01 1.225036928437789641e+01 1.372406898814429610e+01 1.541191187402903040e+01 1.707391286024013866e+01 1.905431306455563956e+01 2.148389659652277217e+01 6.954997434154691405e+00 6.954997434154691405e+00 6.954997434154691405e+00 6.954997434154691405e+00 6.954997434154691405e+00 6.954997434154691405e+00 6.954997434154691405e+00 6.954997434154691405e+00 6.954997434154691405e+00 6.954997434154691405e+00 6.954997434154691405e+00 1.772937158815309644e+01 1.582742444934509152e+01 1.419490134884355115e+01 1.281032375360081588e+01 1.167315887543124830e+01 1.078275277216102168e+01 1.013831273289370571e+01 9.738892896218516171e+00 9.583387029976869087e+00 9.670533717786632621e+00 9.998940068492160549e+00 1.056712973468183137e+01 1.137361859127986463e+01 1.241701626259736102e+01 1.369614415658423567e+01 1.521015272445648492e+01 1.695861569827698290e+01 1.945474591669551145e+01 6.954997434154691405e+00 6.954997434154691405e+00 6.954997434154691405e+00 6.954997434154691405e+00 6.954997434154691405e+00 6.954997434154691405e+00 6.954997434154691405e+00 6.954997434154691405e+00 6.954997434154691405e+00 6.954997434154691405e+00 6.954997434154691405e+00 6.954997434154691405e+00 6.954997434154691405e+00 6.954997434154691405e+00 6.954997434154691405e+00 6.954997434154691405e+00 6.954997434154691405e+00 6.954997434154691405e+00 6.954997434154691405e+00 6.954997434154691405e+00 6.954997434154691405e+00 6.954997434154691405e+00 6.954997434154691405e+00 6.954997434154691405e+00 6.954997434154691405e+00 6.954997434154691405e+00 6.954997434154691405e+00 6.954997434154691405e+00 6.954997434154691405e+00 6.954997434154691405e+00 6.954997434154691405e+00 6.954997434154691405e+00 6.954997434154691405e+00 6.954997434154691405e+00 6.954997434154691405e+00 6.954997434154691405e+00 6.954997434154691405e+00 6.954997434154691405e+00
5.635473256278427101e+00 5.843126455758131499e+00 6.252413385883311747e+00 6.850466957162854698e+00 7.617225052946714925e+00 8.528437816560295204e+00 9.564405474141882024e+00 1.072058513733540153e+01 1.202063511393865625e+01 1.350740207551775285e+01 1.512579385596413317e+01 1.704455763734087625e+01 1.951155516786257138e+01 6.954997434154691405e+00 6.954997434154691405e+00 6.954997434154691405e+00 6.954997434154691405e+00 6.954997434154691405e+00 6.954997434154691405e+00 6.954997434154691405e+00 6.954997434154691405e+00 6.954997434154691405e+00 6.954997434154691405e+00 6.954997434154691405e+00 1.957281312247991067e+01 1.767169227802783738e+01 1.603939603362406885e+01 1.465510486197985429e+01 1.351829996527956368e+01 1.262834369954284952e+01 1.198446176370592298e+01 1.158572822138299685e+01 1.143105711278392178e+01 1.151920574780356077e+01 1.184879573459593871e+01 1.241835766910623207e+01 1.322640328781561436e+01 1.427152407558005365e+01 1.555250801788405468e+01 1.706845813243556265e+01 1.881889086703548131e+01 2.132974591669551145e+01 6.954997434154691405e+00 6.954997434154691405e+00 6.954997434154691405e+00 6.954997434154691405e+00 6.954997434154691405e+00 6.954997434154691405e+00 6.954997434154691405e+00 6.954997434154691405e+00 6.954997434154691405e+00 6.954997434154691405e+00 6.954997434154691405e+00 6.954997434154691405e+00 6.954997434154691405e+00 6.954997434154691405e+00 6.954997434154691405e+00 6.954997434154691405e+00 6.954997434154691405e+00 6.954997434154691405e+00 6.954997434154691405e+00 6.954997434154691405e+00 6.954997434154691405e+00 6.954997434154691405e+00 6.954997434154691405e+00 6.954997434154691405e+00 6.954997434154691405e+00 6.954997434154691405e+00 6.954997434154691405e+00 6.954997434154691405e+00 6.954997434154691405e+00 6.954997434154691405e+00 6.954997434154691405e+00 6.954997434154691405e+00 6.954997434154691405e+00 6.954997434154691405e+00 6.954997434154691405e+00 6.954997434154691405e+00 6.954997434154691405e+00 6.954997434154691405e+00
4.924377306128778997e+00 5.105353435730300760e+00 5.457544435160926355e+00 5.963455833969796061e+00 6.603838547985134255e+00 7.367467010311912645e+00 8.258409197777641708e+00 9.293965424517498519e+00 1.050005215539625780e+01 1.190283593628679881e+01 1.349455403214593829e+01 1.537634480168338413e+01 1.784729342752141790e+01 6.954997434154691405e+00 6.954997434154691405e+00 6.954997434154691405e+00 6.954997434154691405e+00 6.954997434154691405e+00 6.954997434154691405e+00 6.954997434154691405e+00 6.954997434154691405e+00 6.954997434154691405e+00 6.954997434154691405e+00 6.954997434154691405e+00 2.217704377708271934e+01 2.030204377708271934e+01 1.867704377708271934e+01 1.730204377708271934e+01 1.617704377708271934e+01 1.530204377708271579e+01 1.467704377708271579e+01 1.430204377708271579e+01 1.417704377708271579e+01 1.430204377708271579e+01 1.467704377708271579e+01 1.530204377708271579e+01 1.617704377708271934e+01 1.730204377708271934e+01 1.867704377708271934e+01 2.030204377708271934e+01 2.217704377708271934e+01 6.954997434154691405e+00 6.954997434154691405e+00 6.954997434154691405e+00 6.954997434154691405e+00 6.954997434154691405e+00 6.954997434154691405e+00 6.954997434154691405e+00 6.954997434154691405e+00 1.994345155557561711e+01 1.778431241231982440e+01 1.608386399875302075e+01 1.462403485404095704e+01 1.339822454592583512e+01 1.240493413989162974e+01 1.164294071375570638e+01 1.111134589929754668e+01 1.080957416044856245e+01 1.073732162632231990e+01 1.089447137757657558e+01 1.128100150302070404e+01 1.189691417977598675e+01 1.274220723418644496e+01 1.381689669234447138e+01 1.512108357789330881e+01 1.665504478160122304e+01 1.844567818427844585e+01 2.097307097275677634e+01 6.954997434154691405e+00 6.954997434154691405e+00 6.954997434154691405e+00 6.954997434154691405e+00 6.954997434154691405e+00 6.954997434154691405e+00 6.954997434154691405e+00 6.954997434154691405e+00 6.954997434154691405e+00 6.954997434154691405e+00 6.954997434154691405e+00 6.954997434154691405e+00
4.330853644511371670e+00 4.468771988150209040e+00 4.735990403591827658e+00 5.122616747996293185e+00 5.627628076393531131e+00 6.263427135455199135e+00 7.051110500952347593e+00 8.012353827292372443e+00 9.166094537867401471e+00 1.052731131144213705e+01 1.209986589689448166e+01 1.395329549217845155e+01 1.643204558866580456e+01 6.954997434154691405e+00 6.954997434154691405e+00 6.954997434154691405e+00 6.954997434154691405e+00 6.954997434154691405e+00 6.954997434154691405e+00 6.954997434154691405e+00 6.954997434154691405e+00 6.954997434154691405e+00 6.954997434154691405e+00 6.954997434154691405e+00 6.954997434154691405e+00 6.954997434154691405e+00 6.954997434154691405e+00 6.954997434154691405e+00 6.954997434154691405e+00 6.954997434154691405e+00 6.954997434154691405e+00 6.954997434154691405e+00 6.954997434154691405e+00 6.954997434154691405e+00 6.954997434154691405e+00 6.954997434154691405e+00 6.954997434154691405e+00 6.954997434154691405e+00 6.954997434154691405e+00 6.954997434154691405e+00 6.954997434154691405e+00 6.954997434154691405e+00 6.954997434154691405e+00 6.954997434154691405e+00 6.954997434154691405e+00 6.954997434154691405e+00 6.954997434154691405e+00 6.954997434154691405e+00 6.954997434154691405e+00 1.804678023184501612e+01 1.587569378704927203e+01 1.417314210513262651e+01 1.271086351205967446e+01 1.148250277280220644e+01 1.048667492942543689e+01 9.722295359780222412e+00 9.188616999797762475e+00 8.885214451710290007e+00 8.811918534272461301e+00 8.968719435646729465e+00 9.355665772620284315e+00 9.972787612539654845e+00 1.082006437781336317e+01 1.189744621229279531e+01 1.320492310799496138e+01 1.474262308600751581e+01 1.653695873474684319e+01 1.909807097275677634e+01 6.954997434154691405e+00 6.954997434154691405e+00 6.954997434154691405e+00 6.954997434154691405e+00 6.954997434154691405e+00 6.954997434154691405e+00 6.954997434154691405e+00 6.954997434154691405e+00 6.954997434154691405e+00 6.954997434154691405e+00 6.954997434154691405e+00 6.954997434154691405e+00
3.835805560878156939e+00 3.915162762741204006e+00 4.079605691831314829e+00 4.344707843989748852e+00 4.735567018353570745e+00 5.280003865424134801e+00 6.001731751605703380e+00 6.917922594299646732e+00 8.040616754504320340e+00 9.378427393812831525e+00 1.093692369374312889e+01 1.276810242604729950e+01 1.525478888418775014e+01 6.954997434154691405e+00 6.954997434154691405e+00 6.954997434154691405e+00 6.954997434154691405e+00 6.954997434154691405e+00 6.954997434154691405e+00 6.954997434154691405e+00 6.954997434154691405e+00 6.954997434154691405e+00 6.954997434154691405e+00 6.954997434154691405e+00 6.954997434154691405e+00 6.954997434154691405e+00 6.954997434154691405e+00 6.954997434154691405e+00 6.954997434154691405e+00 6.954997434154691405e+00 6.954997434154691405e+00 6.954997434154691405e+00 6.954997434154691405e+00 6.954997434154691405e+00 6.954997434154691405e+00 6.954997434154691405e+00 6.954997434154691405e+00 6.954997434154691405e+00 6.954997434154691405e+00 6.954997434154691405e+00 6.954997434154691405e+00 6.954997434154691405e+00 6.954997434154691405e+00 6.954997434154691405e+00 6.954997434154691405e+00 6.954997434154691405e+00 6.954997434154691405e+00 6.954997434154691405e+00 6.954997434154691405e+00 1.641570970462683832e+01 1.424134777418587916e+01 1.253822459804734279e+01 1.107528237092995127e+01 9.846232829366265094e+00 8.849721902799505102e+00 8.084701981853370967e+00 7.550466058797653091e+00 7.246628127209902459e+00 7.173054125105966961e+00 7.329762132228474059e+00 7.716819305725163503e+00 8.334263475641424890e+00 9.182070114910711567e+00 1.026017325139881109e+01 1.156853490915555938e+01 1.310724482877214214e+01 1.490258529129665988e+01 1.747307097275677634e+01 6.954997434154691405e+00 6.954997434154691405e+00 6.954997434154691405e+00 6.954997434154691405e+00 6.954997434154691405e+00 6.954997434154691405e+00 6.954997434154691405e+00 6.954997434154691405e+00 6.954997434154691405e+00 6.954997434154691405e+00 6.954997434154691405e+00 6.954997434154691405e+00
3.438401230618030269e+00 3.450282408284873981e+00 3.511398721087548580e+00 3.673166335807344751e+00 3.980204339013877046e+00 4.463687656799361747e+00 5.143173544343202508e+00 6.030502634649053562e+00 7.133126670841708261e+00 8.456160772606658327e+00 1.000434738172488736e+01 1.181817166678251851e+01 1.431207467894594743e+01 6.954997434154691405e+00 6.954997434154691405e+00 6.954997434154691405e+00 6.954997434154691405e+00 6.954997434154691405e+00 6.954997434154691405e+00 6.954997434154691405e+00 6.954997434154691405e+00 6.954997434154691405e+00 6.954997434154691405e+00 6.954997434154691405e+00 6.954997434154691405e+00 6.954997434154691405e+00 6.954997434154691405e+00 6.954997434154691405e+00 6.954997434154691405e+00 6.954997434154691405e+00 6.954997434154691405e+00 6.954997434154691405e+00 6.954997434154691405e+00 6.954997434154691405e+00 6.954997434154691405e+00 6.954997434154691405e+00 6.954997434154691405e+00 6.954997434154691405e+00 6.954997434154691405e+00 6.954997434154691405e+00 6.954997434154691405e+00 6.954997434154691405e+00 6.954997434154691405e+00 6.954997434154691405e+00 6.954997434154691405e+00 6.954997434154691405e+00 6.954997434154691405e+00 6.954997434154691405e+00 6.954997434154691405e+00 1.503296864405952604e+01 1.285447393420643181e+01 1.115063281534439810e+01 9.686858054715123956e+00 8.456945721674767213e+00 7.459580487867309984e+00 6.693760894260044836e+00 6.158829621629976714e+00 5.854449318649852074e+00 5.780529174795784542e+00 5.937121601312611574e+00 6.324316682270410439e+00 6.942162103743296342e+00 7.790628986559607227e+00 8.869632157631716751e+00 1.017909980971145600e+01 1.171907489963720295e+01 1.351567697033649296e+01 1.609807097275677634e+01 6.954997434154691405e+00 6.954997434154691405e+00 6.954997434154691405e+00 6.954997434154691405e+00 6.954997434154691405e+00 6.954997434154691405e+00 6.954997434154691405e+00 6.954997434154691405e+00 6.954997434154691405e+00 6.954997434154691405e+00 6.954997434154691405e+00 6.954997434154691405e+00
3.152549863571302069e+00 3.096421595286638961e+00 3.066454594014182078e+00 3.148800993781780022e+00 3.397140919796903802e+00 3.839638029547014497e+00 4.490761338805601355e+00 5.358346878506182520e+00 6.447011276287483383e+00 7.759830312879845593e+00 9.299916333581180083e+00 1.109232208037580492e+01 1.338218128452668410e+01 1.438936170463093234e+01 1.401436170463093234e+01 1.388936170463093234e+01 1.401436170463093234e+01 1.438936170463093234e+01 1.501436170463093234e+01 1.588936170463093234e+01 1.699920693205577393e+01 1.804119286364630526e+01 1.753724884145146135e+01 1.622714839456169855e+01 1.508132930502409152e+01 1.417596915849993522e+01 1.351329061897967776e+01 1.309190324869412336e+01 1.291033181565221710e+01 1.296709136423566378e+01 1.326078824776751119e+01 1.379023796071359698e+01 1.455458264399398161e+01 1.555338606649669586e+01 1.678668508990342545e+01 1.825498523757507385e+01 1.995920145953850167e+01 2.217704377708271224e+01 6.954997434154691405e+00 6.954997434154691405e+00 6.954997434154691405e+00 6.954997434154691405e+00 6.954997434154691405e+00 6.954997434154691405e+00 6.954997434154691405e+00 6.954997434154691405e+00 6.954997434154691405e+00 6.954997434154691405e+00 6.954997434154691405e+00 1.389811599558257171e+01 1.171443148784329935e+01 1.000969371844131572e+01 8.544881003200554659e+00 7.313895037229563911e+00 6.315468773416775150e+00 5.548657843518192578e+00 5.012866002922883979e+00 4.707815387063003953e+00 4.633467873753112087e+00 4.789917670419725937e+00 5.177282937465420787e+00 5.795623825833846610e+00 6.644906947776917150e+00 7.725024748342868008e+00 9.035865177326019904e+00 1.057741479726995237e+01 1.237559142699818437e+01 1.497307097275677634e+01 6.954997434154691405e+00 6.954997434154691405e+00 6.954997434154691405e+00 6.954997434154691405e+00 6.954997434154691405e+00 6.954997434154691405e+00 6.954997434154691405e+00 6.954997434154691405e+00 6.954997434154691405e+00 6.954997434154691405e+00 6.954997434154691405e+00 6.954997434154691405e+00
2.997585918383833814e+00 2.879284923470237345e+00 2.775247786312029064e+00 2.799122949721382980e+00 3.006348908228822836e+00 3.420369122926814498e+00 4.051481240679027707e+00 4.904794755368065751e+00 5.983135966313056997e+00 7.288174525736927478e+00 8.818961804393151027e+00 1.054196791844852399e+01 1.197143635965521824e+01 1.173114487322476407e+01 1.135614487322476407e+01 1.123114487322476407e+01 1.135614487322476407e+01 1.173114487322476407e+01 1.235614487322476407e+01 1.322997312713326323e+01 1.432231823704285389e+01 1.516394081131573657e+01 1.446222319457099914e+01 1.326653899499450162e+01 1.224988794629295441e+01 1.146070049866344220e+01 1.090105166615888521e+01 1.057068762993418432e+01 1.046950642863956560e+01 1.059742943542351057e+01 1.095413125073003968e+01 1.153785455650638880e+01 1.233932098413662359e+01 1.331272394119211100e+01 1.428138536415827176e+01 1.493638213201128551e+01 1.532430239332569144e+01 1.576489449037415724e+01 1.640065606575081958e+01 1.727565606575081958e+01 1.840065606575081958e+01 1.977565606575081958e+01 2.140065606575081958e+01 2.327565606575081958e+01 6.954997434154691405e+00 6.954997434154691405e+00 6.954997434154691405e+00 6.954997434154691405e+00 6.954997434154691405e+00 1.301060564530174091e+01 1.082044258604928544e+01 9.114593133310169293e+00 7.648496326744467666e+00 6.416185261949383545e+00 5.416452571140393246e+00 4.648423816796579899e+00 4.111576974437085141e+00 3.805705995849127277e+00 3.730836084061103008e+00 3.887111646367440443e+00 4.274684816400103671e+00 4.893631425635426524e+00 5.743913876976304067e+00 6.825399264756619289e+00 8.137928688571438585e+00 9.681421913948767610e+00 1.148154904170526081e+01 1.409807097275677634e+01 6.954997434154691405e+00 6.954997434154691405e+00 6.954997434154691405e+00 6.954997434154691405e+00 6.954997434154691405e+00 6.954997434154691405e+00 6.954997434154691405e+00 6.954997434154691405e+00 6.954997434154691405e+00 6.954997434154691405e+00 6.954997434154691405e+00 6.954997434154691405e+00
2.992052945744088532e+00 2.820849238912124690e+00 2.659430482409156582e+00 2.640875453809186979e+00 2.818848217966163361e+00 3.212383740607137383e+00 3.828724749198048727e+00 4.671153570819488010e+00 5.741296320152383004e+00 7.039206586685931910e+00 8.548761932610688064e+00 1.002595164467773969e+01 1.035918225382128810e+01 9.829588724221732576e+00 9.461347321226991625e+00 9.341642745327369823e+00 9.470786337272940614e+00 9.849025304718402651e+00 1.047641694867764528e+01 1.135012099494142745e+01 1.241394906707575885e+01 1.302994719685291969e+01 1.222618739058670556e+01 1.113473654108622668e+01 1.021818642345650829e+01 9.510350681891200253e+00 9.014930333108871707e+00 8.734431405534266446e+00 8.671604349269607326e+00 8.828711104819976896e+00 9.205712356240248084e+00 9.791731297870423845e+00 1.052489341364108455e+01 1.117849359848261059e+01 1.145582691741649839e+01 1.152190862692203410e+01 1.168855671546692676e+01 1.207248507299674856e+01 1.269884017136415366e+01 1.357384017136415366e+01 1.469884017136415721e+01 1.607384017136415721e+01 1.769884017136415721e+01 1.957384017136415721e+01 6.954997434154691405e+00 6.954997434154691405e+00 6.954997434154691405e+00 6.954997434154691405e+00 6.954997434154691405e+00 1.236976817792952232e+01 1.017157744256235929e+01 8.464362132175772047e+00 6.996691843731600358e+00 5.762761751239402486e+00 4.761437502106890207e+00 3.991929274567130648e+00 3.453803983848210635e+00 3.146940950455025643e+00 3.071440244488318427e+00 3.227505581154400005e+00 3.615329609641303676e+00 4.235007746186273181e+00 5.086499226158174736e+00 6.169643511917790590e+00 7.484228652625382949e+00 9.030097044413285090e+00 1.083261810876821940e+01 1.347307097275677634e+01 6.954997434154691405e+00 6.954997434154691405e+00 6.954997434154691405e+00 6.954997434154691405e+00 6.954997434154691405e+00 6.954997434154691405e+00 6.954997434154691405e+00 6.954997434154691405e+00 6.954997434154691405e+00 6.954997434154691405e+00 6.954997434154691405e+00 6.954997434154691405e+00
3.152205513952463178e+00 2.938398128216526572e+00 2.733859902246948081e+00 2.684559258306247642e+00 2.841263278914802015e+00 3.219496714104522539e+00 3.824360153072071000e+00 4.657898583027815675e+00 5.720703634058899922e+00 7.007744177867607505e+00 8.431235544469537047e+00 9.227331304773674248e+00 8.784839547270490101e+00 8.205821917643884689e+00 7.851188247618324567e+00 7.741266404035133775e+00 7.877509222613007012e+00 8.260950137687103734e+00 8.892142079951405265e+00 9.767939338974173324e+00 1.082297755078979051e+01 1.136924477868371852e+01 1.053871499892995445e+01 9.473641490288290612e+00 8.587204336499404178e+00 7.908258552441541411e+00 7.439394917102678306e+00 7.182607897094531069e+00 7.140498141192228587e+00 7.315098026263225250e+00 7.704306856332738818e+00 8.285542762261226102e+00 8.949162508979597419e+00 9.398055067692471454e+00 9.477845554823954188e+00 9.485245961515968105e+00 9.652684889353714937e+00 1.004825802324005579e+01 1.068638582488496169e+01 1.157116657107425084e+01 1.270385064383382812e+01 1.408487617395660507e+01 1.571459414005855848e+01 1.760638463174713664e+01 6.954997434154691405e+00 6.954997434154691405e+00 6.954997434154691405e+00 6.954997434154691405e+00 6.954997434154691405e+00 1.197479348276295852e+01 9.766746165632781640e+00 8.057871260637487154e+00 6.588295310244305369e+00 5.352411296520852346e+00 4.349173063585805465e+00 3.577891646024045968e+00 3.038238733899873978e+00 2.730193239863083932e+00 2.653942006463729797e+00 2.809757444016284467e+00 3.197879685857735410e+00 3.818428376980794070e+00 4.671361725142759269e+00 5.756490622184614381e+00 7.073545170981503816e+00 8.622280674095925690e+00 1.042770677873971508e+01 1.309807097275677634e+01 6.954997434154691405e+00 6.954997434154691405e+00 6.954997434154691405e+00 6.954997434154691405e+00 6.954997434154691405e+00 6.954997434154691405e+00 6.954997434154691405e+00 6.954997434154691405e+00 6.954997434154691405e+00 6.954997434154691405e+00 6.954997434154691405e+00 6.954997434154691405e+00
3.492334775686838810e+00 3.245567649753510864e+00 3.009143268948541561e+00 2.937336832027050093e+00 3.078075694270427931e+00 3.444289629958259269e+00 4.039607914314935044e+00 4.865164399019043628e+00 5.919585611159320138e+00 7.174366027327383932e+00 8.270718746125840681e+00 8.124391910571400643e+00 7.399381816624678976e+00 6.819157488834104441e+00 6.474340253126033673e+00 6.371710735647212687e+00 6.513386651105687264e+00 6.900894065005537925e+00 7.535088510456333211e+00 8.412295910525159570e+00 9.456485878687320934e+00 9.929144999416507744e+00 9.073773796929948787e+00 8.033953429845599459e+00 7.177222341950038498e+00 6.527736895700289921e+00 6.086738020635657165e+00 5.855387196543777151e+00 5.835843058207679235e+00 6.029660390943323733e+00 6.432202069593170535e+00 7.007311593763812851e+00 7.597321680021398294e+00 7.879586220371894711e+00 7.844618975202784839e+00 7.823344855124219066e+00 7.990225732461919250e+00 8.390323570381791995e+00 9.033260789075225006e+00 9.922113078470101044e+00 1.105802981637557281e+01 1.244161147206934004e+01 1.407335608093511325e+01 1.597239969566862428e+01 6.954997434154691405e+00 6.954997434154691405e+00 6.954997434154691405e+00 6.954997434154691405e+00 6.954997434154691405e+00 1.182471698514228464e+01 9.604702410265218759e+00 7.893838024389246755e+00 6.421986540205896432e+00 5.183779213318786105e+00 4.178274758382830356e+00 3.404902251237373889e+00 2.863454305943033518e+00 2.554023446486482385e+00 2.476894741398837141e+00 2.632418328677012198e+00 3.020888863903387289e+00 3.642455594522797213e+00 4.497079323042125765e+00 5.584543573144394202e+00 6.904518091323684104e+00 8.456663664728026220e+00 1.026556689091274777e+01 1.297307097275677634e+01 6.954997434154691405e+00 6.954997434154691405e+00 6.954997434154691405e+00 6.954997434154691405e+00 6.954997434154691405e+00 6.954997434154691405e+00 6.954997434154691405e+00 6.954997434154691405e+00 6.954997434154691405e+00 6.954997434154691405e+00 6.954997434154691405e+00 6.954997434154691405e+00
4.024956088619688899e+00 3.753235408865368328e+00 3.493194938980707320e+00 3.404461567838318103e+00 3.532607985753234203e+00 3.888716034878989092e+00 4.475396114643764633e+00 5.292649484194697607e+00 6.330424652699988997e+00 7.446437287965135710e+00 7.740150786156117846e+00 6.983768654993927072e+00 6.206843923353829950e+00 5.641222917858971897e+00 5.309689628600395395e+00 5.216898950586141837e+00 5.365703413955309031e+00 5.758136309583218093e+00 6.395259033157497441e+00 7.272566129156842862e+00 8.302588323689352734e+00 8.704765169839760119e+00 7.832128943504404361e+00 6.816622864334984655e+00 5.988595929878972157e+00 5.368519768690774185e+00 4.956210296060227449e+00 4.751709002941272075e+00 4.756367031088679198e+00 4.970726840308550720e+00 5.385957114231459286e+00 5.945650242619851866e+00 6.434883640484745371e+00 6.549827435203908976e+00 6.429998447365946390e+00 6.392023805854989860e+00 6.560505547165323748e+00 6.965112981356131883e+00 7.612446677181637256e+00 8.504950537394794452e+00 9.643746394302528557e+00 1.102956348644076101e+01 1.266301436748175391e+01 1.456865083466153266e+01 2.327565606575082668e+01 6.954997434154691405e+00 6.954997434154691405e+00 6.954997434154691405e+00 6.954997434154691405e+00 1.191841359243855081e+01 9.684064918663871424e+00 7.970853799379767679e+00 6.496330592452657982e+00 5.255409029115227781e+00 4.247270158334348622e+00 3.471478233126262580e+00 2.927962088320025913e+00 2.616940487947324812e+00 2.538806666169676873e+00 2.693996316149871006e+00 3.082864979098143721e+00 3.705595811779001991e+00 4.562146271213553206e+00 5.652198814113969405e+00 6.974821642557682111e+00 8.525728324533972113e+00 1.030064890071371764e+01 1.257017667997121890e+01 1.368453727820719124e+01 1.411099049523665627e+01 1.474163453264491253e+01 1.557913853463350051e+01 1.662765091368904180e+01 1.789222801931854079e+01 1.938063497321667583e+01 2.113314358864701248e+01 2.327565606575081247e+01 6.954997434154691405e+00 6.954997434154691405e+00 6.954997434154691405e+00
4.760652702331363173e+00 4.469991055094375554e+00 4.192024227839489470e+00 4.089920345307906047e+00 4.207434912873434740e+00 4.554341900273403354e+00 5.132380599599070337e+00 5.937517052996472700e+00 6.912040677289343904e+00 7.517094469343426510e+00 6.907071576933908830e+00 5.976142739568505391e+00 5.211698323335241412e+00 4.667746298522096993e+00 4.353373700590193351e+00 4.273398104036619571e+00 4.431376834242563234e+00 4.829820629726977899e+00 5.469891324179755543e+00 6.346016507461847311e+00 7.359459350377100861e+00 7.698982883230030438e+00 6.816572607312377130e+00 5.823839801654578707e+00 5.022800144557976409e+00 4.431316037407313502e+00 4.047846912498620497e+00 3.871114689289971267e+00 3.901266433629942298e+00 4.137024626697492380e+00 4.562552299584446303e+00 5.091120565070792026e+00 5.447781223057944544e+00 5.406315235631353744e+00 5.228537207461283032e+00 5.183748039824468634e+00 5.356942592434108974e+00 5.767545957237945942e+00 6.420271046973752505e+00 7.317209989707546214e+00 8.459536998078100112e+00 9.848123795008746129e+00 1.148371678607067636e+01 1.339759147398458339e+01 2.140065606575082668e+01 6.954997434154691405e+00 6.954997434154691405e+00 6.954997434154691405e+00 6.954997434154691405e+00 1.225460473770157677e+01 1.000336284991696445e+01 8.287435749327645595e+00 6.809837103772633071e+00 5.565809182830854240e+00 4.554672522356874254e+00 3.776142253265401649e+00 3.230296370874853551e+00 2.917489556181973143e+00 2.838229702698114920e+00 2.993040657607284771e+00 3.382330703833492436e+00 4.006262169657198058e+00 4.864512176683458478e+00 5.955267961028560819e+00 7.269656096207867790e+00 8.760043609680543852e+00 1.021833957486163413e+01 1.126692817238620137e+01 1.168885128080261282e+01 1.216695071369765202e+01 1.282850798597067410e+01 1.368372254517048958e+01 1.474214290661907611e+01 1.601301163582198583e+01 1.750563497321667583e+01 1.925814358864701248e+01 2.140065606575081247e+01 6.954997434154691405e+00 6.954997434154691405e+00 6.954997434154691405e+00
5.707879806537992096e+00 5.402401615272239610e+00 5.110139657905449440e+00 4.996732886061248990e+00 5.104565308104689336e+00 5.442392803005851931e+00 6.010002729023490531e+00 6.780350578788318927e+00 7.468526579843466351e+00 7.112177276500332823e+00 6.088081614116465090e+00 5.148647402043778243e+00 4.412915793221348082e+00 3.895115179211877887e+00 3.601481821551651308e+00 3.537023679890854311e+00 3.705652474856790946e+00 4.109994958643866880e+00 4.750806755978732809e+00 5.620802652339389027e+00 6.612145331595055353e+00 6.907112858525596977e+00 6.028916787007918998e+00 5.057996031946434101e+00 4.281755628700718574e+00 3.717329665595585197e+00 3.362109917245696522e+00 3.213436857044484896e+00 3.269870186431184322e+00 3.527168376691562912e+00 3.958063331948071806e+00 4.432315388423926805e+00 4.628378339190092561e+00 4.453959322799608600e+00 4.240280825676887133e+00 4.195577923421794253e+00 4.375788118402791582e+00 4.793639209865794726e+00 5.452665072565292093e+00 6.354768052301960068e+00 7.501210574543542009e+00 8.893006633600453625e+00 1.053104436084534612e+01 1.245473287317023292e+01 1.977565606575082668e+01 6.954997434154691405e+00 6.954997434154691405e+00 6.954997434154691405e+00 6.954997434154691405e+00 1.283188467787219622e+01 1.056110861721213823e+01 8.842106527226075485e+00 7.361047315686789716e+00 6.113546707459764917e+00 5.099079973785187292e+00 4.317525175533528881e+00 3.769116842588768890e+00 3.454345689108173190e+00 3.373818755089146748e+00 3.528083840468248411e+00 3.917354725177442987e+00 4.540782823644857302e+00 5.393584186607245812e+00 6.454066478175391808e+00 7.628701277614222676e+00 8.629624189417246072e+00 9.187744598880204450e+00 9.535196622161013380e+00 9.911674707597168066e+00 1.043631840229091168e+01 1.113199750945636168e+01 1.201135286820301573e+01 1.308648637417507743e+01 1.436913694700132993e+01 1.587085410272528208e+01 1.763314358864701248e+01 1.977565606575081247e+01 6.954997434154691405e+00 6.954997434154691405e+00 6.954997434154691405e+00
6.873114469442864305e+00 6.555345613076564604e+00 6.250856042763924592e+00 6.127151659316279364e+00 6.225562208789060747e+00 6.553378554407753853e+00 7.099562381304842518e+00 7.708525578805470957e+00 7.580546225660395265e+00 6.523386257621986317e+00 5.425199296471664212e+00 4.513103563016379383e+00 3.809643065969012810e+00 3.320082133076393660e+00 3.049073205178416401e+00 3.000979474694347005e+00 3.179157410651942683e+00 3.585333804930765922e+00 4.218605290661990637e+00 5.068833221986412951e+00 6.026089330708657599e+00 6.314539569629250337e+00 5.469360140856917241e+00 4.521272008724700697e+00 3.767470139988049027e+00 3.227966175238211832e+00 2.899651966359101607e+00 2.778576341410246897e+00 2.861346623386598509e+00 3.139074180722442264e+00 3.566075610984743349e+00 3.953703203029810709e+00 3.971871049821789512e+00 3.694485272222209460e+00 3.461470830494523199e+00 3.421505058079223005e+00 3.610346046744169257e+00 4.036394657956581256e+00 4.702438340485699086e+00 5.610266578642971069e+00 6.761215355769110147e+00 8.156388254348673428e+00 9.796720705539982532e+00 1.173086280462860387e+01 1.817524341414917544e+01 2.140065606575081958e+01 2.327565606575081958e+01 6.954997434154691405e+00 6.954997434154691405e+00 1.364877167209152375e+01 1.135589707200943366e+01 9.633496597264731065e+00 8.148628433555774819e+00 6.897331750558020502e+00 5.879237031762944099e+00 5.094378617509665474e+00 4.543119381277648472e+00 4.226000057095095741e+00 4.143466349513776237e+00 4.295239177752442572e+00 4.678319556535203816e+00 5.279559968661494906e+00 6.048049837486825453e+00 6.821684203258978840e+00 7.331930708429201360e+00 7.562240411304706811e+00 7.746819635214830413e+00 8.023092731062160254e+00 8.429777193748559938e+00 8.986514076752467162e+00 9.706392994026554533e+00 1.060304250564458073e+01 1.169016723150821591e+01 1.298134452144863360e+01 1.448955982377051654e+01 1.625814358864701248e+01 1.840065606575081247e+01 6.954997434154691405e+00 6.954997434154691405e+00 6.954997434154691405e+00
8.262015655428438521e+00 7.932881626739376912e+00 7.616838065445630690e+00 7.482985485277279025e+00 7.571740598525195765e+00 7.884087324002418740e+00 8.340915709206438322e+00 8.339029375721398907e+00 7.297917219315117165e+00 6.044475311701447140e+00 4.957043712227005017e+00 4.075309021499410989e+00 3.402239821610681503e+00 2.939360612768865622e+00 2.688965173823063992e+00 2.653305010484046988e+00 2.833493961126524852e+00 3.228523128342811077e+00 3.834119385943811409e+00 4.637206176238702682e+00 5.541508998740319214e+00 5.889285634092555455e+00 5.134567977594205246e+00 4.215072041685157700e+00 3.481492592309383127e+00 2.964142848709901301e+00 2.660402820765849441e+00 2.565222064537969970e+00 2.672800725434818503e+00 2.966902633893912622e+00 3.372596798077861280e+00 3.632363571838219229e+00 3.472906335608186623e+00 3.123699847865470502e+00 2.883274433472159615e+00 2.851064674122525844e+00 3.049527206316273720e+00 3.484340915222823298e+00 4.157815404110344559e+00 5.071647159991009346e+00 6.227187106996307620e+00 7.625520720225324567e+00 9.267435510200073168e+00 1.121140765896457836e+01 1.683488580074336127e+01 1.950241060137839710e+01 2.140065606575081958e+01 6.954997434154691405e+00 6.954997434154691405e+00 1.470378692942962218e+01 1.238652252577164248e+01 1.066043197711378099e+01 9.171288451136412334e+00 7.915745700485128822e+00 6.893416083348004264e+00 6.104281623419669955e+00 5.548380851244893108e+00 5.225129383792157967e+00 5.131460864915258213e+00 5.255977289557385745e+00 5.560336375617865201e+00 5.934264011332516020e+00 6.180528789846224669e+00 6.215528816959139391e+00 6.185641133679194326e+00 6.231317097818152462e+00 6.403436279236021988e+00 6.712715028979438614e+00 7.161760862905346414e+00 7.756676925750834783e+00 8.507656909567877790e+00 9.427977163209497746e+00 1.053232431309625383e+01 1.183613546071038769e+01 1.335426804573692294e+01 1.513314358864701603e+01 1.727565606575081247e+01 6.954997434154691405e+00 6.954997434154691405e+00 6.954997434154691405e+00
9.885865587548707367e+00 9.543668858028453883e+00 9.214389776173703694e+00 9.068905193268829379e+00 9.146655894315589563e+00 9.408846970271476096e+00 9.454744212259218017e+00 8.446116378358393462e+00 7.038245050895003629e+00 5.763711326852046568e+00 4.696739253675836778e+00 3.839843013471877953e+00 3.190599419779569956e+00 2.747053231823333164e+00 2.507707957583139802e+00 2.470691038077493573e+00 2.632815852469324369e+00 2.989089602777511345e+00 3.532831036251483425e+00 4.253369055713104530e+00 5.087608995145107116e+00 5.567855337479496569e+00 5.007580363577915250e+00 4.135678983799362385e+00 3.421292344212893966e+00 2.922225594306141261e+00 2.638582316714845888e+00 2.564449156872328217e+00 2.690655563906869219e+00 2.988754598056022616e+00 3.339677165807472647e+00 3.428868315064171668e+00 3.117005717251196018e+00 2.726799240199564878e+00 2.488379571994997264e+00 2.466135680941949460e+00 2.674713970964806009e+00 3.118355253430980412e+00 3.799131137023753269e+00 4.718630262803625186e+00 5.878057682247636251e+00 7.278154761798145245e+00 8.918868610097465677e+00 1.086687625145395586e+01 1.561957890230792501e+01 1.787090564747819954e+01 1.977565606575081958e+01 6.954997434154691405e+00 6.954997434154691405e+00 1.599555872814654478e+01 1.365209706324375460e+01 1.192146581916412629e+01 1.042409561278790164e+01 9.160278593049742568e+00 8.126548102061843082e+00 7.319770439449342803e+00 6.733656805514161903e+00 6.352884100766736708e+00 6.140070867123164078e+00 6.013916138818558466e+00 5.852370088819135674e+00 5.590913809253120093e+00 5.297897421514008443e+00 5.076791606998451556e+00 4.985352733561789762e+00 5.042371144392784998e+00 5.249065869382253169e+00 5.601431545804977929e+00 6.096507067948760294e+00 6.735729441576953747e+00 7.525786254323051594e+00 8.477959174989994295e+00 9.606813142183447951e+00 1.092931767982132385e+01 1.246252769528566873e+01 1.425814358864701603e+01 1.640065606575081247e+01 6.954997434154691405e+00 6.954997434154691405e+00 6.954997434154691405e+00
1.179877815498501548e+01 1.144264471638675573e+01 1.109860021852819045e+01 1.093923163949971311e+01 1.100263178642423512e+01 1.100262008095930000e+01 1.002641916805412237e+01 8.442113981229024233e+00 6.967128863431277352e+00 5.700700029506247546e+00 4.649316535813159845e+00 3.807628570094106379e+00 3.169603743925222261e+00 2.728733675676870973e+00 2.478081153303879347e+00 2.410460219412005500e+00 2.519232561534501258e+00 2.799909321570066112e+00 3.251615841494771786e+00 3.874980173785328219e+00 4.641695381459864933e+00 5.274175579304788641e+00 5.037517479415992483e+00 4.261338709204451902e+00 3.568024423022645664e+00 3.079440085611086175e+00 2.803924252663708927e+00 2.734579995111303674e+00 2.855842620896332562e+00 3.118578631706853344e+00 3.354428244984216434e+00 3.263341480054812394e+00 2.864819265215938771e+00 2.470666600062600082e+00 2.245839157092881067e+00 2.236871348898109346e+00 2.456231051212959926e+00 2.908327403879354733e+00 3.595401894656703234e+00 4.518850761229185053e+00 5.679048253809533264e+00 7.073215946907318141e+00 8.677213839827153663e+00 1.036603236741983736e+01 1.156213257425245899e+01 1.166721488218610503e+01 1.196727626656003096e+01 1.249765956629205732e+01 1.326129981401891200e+01 1.422185115822222556e+01 1.461455382494591504e+01 1.337663042139984171e+01 1.183473442754917926e+01 1.050502343919519532e+01 9.364907099835626525e+00 8.391301663888423690e+00 7.558511812691556031e+00 6.836212626648322299e+00 6.194316619145364911e+00 5.610433490500035703e+00 5.079789461573806619e+00 4.620805620683206882e+00 4.265359895220338871e+00 4.042583409089651525e+00 3.970217730408091228e+00 4.054797334523080110e+00 4.295441492544860296e+00 4.687944739149507711e+00 5.228195710031894095e+00 5.914779905013677563e+00 6.750507250748160715e+00 7.743116677045058793e+00 8.905378256980831964e+00 1.025475995105295368e+01 1.181052513090879330e+01 1.363314358864701603e+01 1.577565606575081247e+01 6.954997434154691405e+00 6.954997434154691405e+00 6.954997434154691405e+00
1.489873299941164220e+01 1.443165063302605233e+01 1.395651729226910476e+01 1.359163148103039731e+01 1.320172027896079925e+01 1.184423433633185496e+01 1.012859120845981664e+01 8.523225733301391216e+00 7.086369279818569566e+00 5.845297658114791517e+00 4.807198417594271689e+00 3.968372715550543717e+00 3.320483045924436993e+00 2.852304482787285878e+00 2.552639874062180070e+00 2.413842642018821039e+00 2.434833706459610170e+00 2.621571669356168144e+00 2.983843670066363529e+00 3.527849051701863914e+00 4.232769623516386304e+00 4.931490959796160922e+00 5.055846872476919884e+00 4.487347573305253690e+00 3.835540287520284863e+00 3.340732713013608191e+00 3.039082379428521108e+00 2.924906519949033168e+00 2.972486148339079648e+00 3.113434306254784900e+00 3.187156033256549392e+00 3.009758208064898355e+00 2.642233741900863464e+00 2.299039357484858215e+00 2.109261045985743266e+00 2.121895957780346009e+00 2.354799187021313855e+00 2.815305895325177943e+00 3.506585641272998544e+00 4.429203846533056321e+00 5.579265994454573274e+00 6.934824460768815868e+00 8.364986564409878866e+00 9.382339433944736129e+00 9.673109149580064070e+00 9.776272573027437574e+00 1.007702466114627882e+01 1.057192528781339647e+01 1.114100175250583291e+01 1.144287123644333803e+01 1.132873631922122826e+01 1.113385778192755282e+01 1.095509495657002219e+01 1.049190716580525162e+01 9.442314405171913450e+00 8.209328478335866208e+00 7.093362327641692389e+00 6.149606259629642580e+00 5.367741794678877909e+00 4.720653727016209444e+00 4.181736622745987120e+00 3.741322373887179253e+00 3.411108228761658978e+00 3.212616586889915027e+00 3.163677134953644554e+00 3.273308265781629700e+00 3.543138527040969876e+00 3.970746877023795918e+00 4.552615225185739689e+00 5.286238473097899515e+00 6.171465634353239693e+00 7.212006633705829728e+00 8.417352423395037420e+00 9.803917857731978103e+00 1.139253843812655376e+01 1.325814358864701603e+01 1.540065606575081247e+01 6.954997434154691405e+00 6.954997434154691405e+00 6.954997434154691405e+00
6.954997434154691405e+00 1.735923140189078495e+01 1.538429747693295369e+01 1.365767510307951227e+01 1.220564166162109387e+01 1.083637969835077897e+01 9.576573314504788215e+00 8.377787418634014216e+00 7.198721844789449875e+00 6.093099685910029706e+00 5.109896521556013482e+00 4.274831094614068405e+00 3.593063844400191442e+00 3.060074732527670704e+00 2.673364708401663847e+00 2.438755384082611499e+00 2.369483941588644171e+00 2.480394209181305598e+00 2.780551231607226725e+00 3.262608668498497622e+00 3.877731756707905930e+00 4.475888001210691414e+00 4.749372154445218541e+00 4.498301241093106029e+00 3.971088597929387731e+00 3.461605360240490370e+00 3.084283180193938989e+00 2.859130001307420343e+00 2.765795316888556954e+00 2.751204570659975701e+00 2.725613181394241025e+00 2.598636752793638038e+00 2.371651683963307278e+00 2.145875391219174588e+00 2.026764573269129954e+00 2.077999072960153626e+00 2.330894543802727981e+00 2.799583275746332589e+00 3.488817944303153951e+00 4.395322288885996187e+00 5.498302076190505261e+00 6.706068894426916671e+00 7.672591737139629942e+00 8.003253656375427738e+00 8.031460247602719704e+00 8.136640540509130659e+00 8.433454646562850598e+00 8.894308049437952945e+00 9.347489769312868901e+00 9.475572575519137786e+00 9.305269870259788689e+00 9.151342375671376317e+00 9.132256223436044706e+00 9.111803317360546828e+00 8.545619610736018501e+00 7.426262117806604834e+00 6.305798402707527117e+00 5.358845625067264251e+00 4.590378397793770660e+00 3.971598417829930838e+00 3.469404846235139672e+00 3.065408560278612526e+00 2.765639136842548140e+00 2.591585909306839852e+00 2.564226024917786617e+00 2.695987419773921090e+00 2.991162385438499882e+00 3.449301089092884354e+00 4.068229407873150905e+00 4.845843676436661696e+00 5.780772027917763012e+00 6.873731875232660826e+00 8.130750859017840781e+00 9.565988901342144857e+00 1.120046746712611352e+01 1.313314358864701603e+01 1.527565606575081247e+01 6.954997434154691405e+00 6.954997434154691405e+00 6.954997434154691405e+00
1.870460400134683354e+01 1.545305352871860194e+01 1.356082440554799717e+01 1.190402253816338884e+01 1.049586638953653761e+01 9.288499164730140478e+00 8.273339470483421110e+00 7.422892593424563756e+00 6.674990085029172349e+00 5.969357477171755022e+00 5.257228456617472290e+00 4.540666424461658579e+00 3.861171696306900714e+00 3.266695017281616487e+00 2.798394795927595879e+00 2.489032842596834882e+00 2.361923731557077133e+00 2.428523697138800230e+00 2.681988228221879211e+00 3.079962772412194738e+00 3.520464859448058093e+00 3.870619131517965883e+00 4.061622831619569496e+00 4.036974129826099045e+00 3.729046377256743483e+00 3.263212031757049658e+00 2.830196631379745753e+00 2.513081912272468799e+00 2.317335166306897065e+00 2.215002748215763262e+00 2.163041850910730091e+00 2.115683925811353561e+00 2.046830112542298963e+00 1.976304207920843936e+00 1.964351284214622240e+00 2.075490026610889771e+00 2.354353652144894227e+00 2.823543248161190178e+00 3.487362199767890303e+00 4.328556033218323051e+00 5.280206236870320424e+00 6.141000779962837441e+00 6.582610237844289003e+00 6.633156527785441625e+00 6.622745114904919461e+00 6.738278519492155283e+00 7.032980357821106310e+00 7.464294072409614955e+00 7.830743583623810622e+00 7.853515763692040963e+00 7.645552836885514125e+00 7.493997417778246017e+00 7.509167797227338070e+00 7.651616977405833353e+00 7.549168405548844163e+00 6.748938622667839837e+00 5.701038030903848863e+00 4.776175742266207891e+00 4.029281240757647709e+00 3.438597935375266701e+00 2.969011141571009205e+00 2.596558945559664267e+00 2.323089412563586365e+00 2.170367651421983624e+00 2.162380356385799729e+00 2.314598134012850750e+00 2.633428976500617580e+00 3.119829741260520706e+00 3.772737711826639639e+00 4.590984016094729725e+00 5.573427093343685357e+00 6.719704847081850119e+00 8.034075896635442859e+00 9.529046459085613208e+00 1.122385493925484568e+01 1.325814358864701603e+01 1.540065606575081247e+01 6.954997434154691405e+00 6.954997434154691405e+00 6.954997434154691405e+00
1.682960400134683354e+01 1.392040739555022100e+01 1.206508809757789891e+01 1.044494346790620654e+01 9.061972156940850454e+00 7.892501527277296702e+00 6.931769019829960854e+00 6.169556373109848835e+00 5.583007651509628744e+00 5.136332233860500196e+00 4.760109660646808294e+00 4.356825070249684018e+00 3.868101945572586686e+00 3.343208518829314357e+00 2.883988915770814287e+00 2.566119606966378086e+00 2.425635618640818336e+00 2.465929690208660929e+00 2.651213767106394670e+00 2.889800790932476104e+00 3.069093626992156487e+00 3.174593476446919027e+00 3.278038187027032535e+00 3.365268265181015295e+00 3.272051890216943093e+00 2.927450647830081465e+00 2.502102997596534095e+00 2.143713897014354330e+00 1.893542981855134144e+00 1.746185768577593223e+00 1.684791605384795332e+00 1.689317613384172745e+00 1.736378843098346891e+00 1.808798145053128081e+00 1.915626181256840255e+00 2.094588525926607048e+00 2.388632766510106364e+00 2.823829423232872671e+00 3.399543544014644425e+00 4.077034448757693497e+00 4.750986027892000862e+00 5.240198398927404355e+00 5.430101802914421683e+00 5.435018280636356280e+00 5.444401469542139438e+00 5.576044317892147717e+00 5.867207932869245468e+00 6.258779081743313100e+00 6.526011897207915524e+00 6.453750474263063808e+00 6.220333520443318776e+00 6.074684305660856154e+00 6.109065353083675376e+00 6.323493836563557124e+00 6.538158691862985705e+00 6.201245556075598131e+00 5.316276419257757624e+00 4.425850362571548402e+00 3.696468223824815880e+00 3.124849493835057501e+00 2.676429241204456133e+00 2.324124050292468269e+00 2.067807753996085296e+00 1.930468926471750279e+00 1.938918606753180285e+00 2.110973278764923577e+00 2.454274630187065043e+00 2.970177522373088408e+00 3.657723820927074598e+00 4.516069159688953505e+00 5.544608013591638240e+00 6.743380760371508131e+00 8.117825748868394697e+00 9.682214352905241128e+00 1.145103835456387742e+01 1.363314358864701603e+01 1.577565606575081247e+01 6.954997434154691405e+00 6.954997434154691405e+00 6.954997434154691405e+00
1.520460400134683354e+01 1.258178839124426318e+01 1.076998093742766827e+01 9.189369012279453131e+00 7.835707708068117228e+00 6.695330189710599456e+00 5.765884634331570169e+00 5.040815542413934480e+00 4.506615245906733236e+00 4.140460918167729432e+00 3.897845368929303334e+00 3.700847475391555008e+00 3.456403088667297396e+00 3.136046174887141547e+00 2.809924679484229415e+00 2.567528674677664213e+00 2.455904573107069666e+00 2.467311242267580695e+00 2.534013168848815667e+00 2.558329655693906801e+00 2.518654309282144510e+00 2.498484775891306242e+00 2.573955782775893653e+00 2.728750065635363597e+00 2.809703196090058697e+00 2.632033382029749902e+00 2.262446972623539665e+00 1.889214481908553012e+00 1.602838849567543633e+00 1.424549643801505283e+00 1.355497075491118864e+00 1.389380595723029188e+00 1.508892671205739333e+00 1.683742749256108340e+00 1.883897828830665588e+00 2.103541536498319431e+00 2.365970764957001649e+00 2.700051703139724424e+00 3.112973091433950401e+00 3.570637295547722800e+00 3.989188722825907973e+00 4.273064531485690765e+00 4.397257928884407363e+00 4.431963399521585245e+00 4.484171600576765115e+00 4.639113545462524968e+00 4.924233897382244152e+00 5.261475381608057944e+00 5.419617681970127165e+00 5.269713310215205837e+00 5.025518168433354305e+00 4.891853655968105841e+00 4.942890643745123214e+00 5.191956152253709433e+00 5.569561572740028055e+00 5.692151846955997740e+00 5.119058508140355457e+00 4.298351386425384391e+00 3.584884405352887882e+00 3.021139195987149861e+00 2.577736036871982606e+00 2.228166684484317983e+00 1.974577873679312034e+00 1.843386171749919811e+00 1.864033449190465319e+00 2.055610578830627588e+00 2.425963929781751460e+00 2.975850850384460955e+00 3.703211302763513402e+00 4.606165164477623364e+00 5.683650081768785611e+00 6.936164588906521544e+00 8.373365828533707145e+00 1.001757131438559156e+01 1.187183143623767378e+01 1.425814358864701603e+01 1.640065606575081247e+01 6.954997434154691405e+00 6.954997434154691405e+00 6.954997434154691405e+00
1.382960400134683354e+01 1.143696145728101143e+01 9.671775255351594325e+00 8.132474851098603352e+00 6.811920597778648556e+00 5.702708985612296999e+00 4.804240766912126759e+00 4.111843796178060728e+00 3.614769929218262234e+00 3.292843837207737323e+00 3.107579211990028512e+00 2.992986669610839812e+00 2.866413416615174015e+00 2.685140526907503045e+00 2.485333872462142324e+00 2.331816766943468622e+00 2.255103413793094091e+00 2.228429018024637998e+00 2.181292092460576981e+00 2.072185911245387757e+00 1.951105588254772982e+00 1.904745633280874983e+00 1.983720989369682997e+00 2.176895223317362849e+00 2.376597935614633172e+00 2.377708816230860833e+00 2.112973657232636526e+00 1.753781712192527209e+00 1.447724011599202498e+00 1.250794137240511361e+00 1.178993970627068677e+00 1.232252867593221168e+00 1.394847993216302484e+00 1.627669113362287590e+00 1.868812006755579347e+00 2.068205778559015329e+00 2.236174839231825473e+00 2.426838421679136104e+00 2.674069785402750199e+00 2.957438091230930155e+00 3.216124347216066326e+00 3.403254262258634810e+00 3.521849007867636772e+00 3.608718226551768993e+00 3.717641340669889161e+00 3.902974410583503584e+00 4.177456000697571170e+00 4.446124039087141711e+00 4.499869472998376807e+00 4.298913953991345238e+00 4.058648464658183741e+00 3.942505929367012385e+00 4.010878222519448144e+00 4.280911023862977061e+00 4.729988352216704328e+00 5.159249165083213740e+00 5.018662424054362248e+00 4.348195312332908458e+00 3.660948533332032184e+00 3.096105579220868265e+00 2.640673105851199409e+00 2.274977437447198270e+00 2.009145142603617984e+00 1.875104187812102197e+00 1.903955003266979418e+00 2.114607966189641530e+00 2.514347599076291573e+00 3.103088914143025789e+00 3.877321195927958541e+00 4.833163301078258201e+00 5.967595810477959617e+00 7.280160056620569975e+00 8.787369904160527767e+00 1.052874646350125687e+01 1.248045608391282002e+01 1.513314358864701603e+01 1.727565606575081247e+01 6.954997434154691405e+00 6.954997434154691405e+00 6.954997434154691405e+00
1.270460400134683354e+01 1.048399264360104155e+01 8.762932328006186822e+00 7.263466291140534992e+00 5.977430111858762274e+00 4.901247364934466333e+00 4.035431372450492660e+00 3.376875428009256552e+00 2.916731748565361215e+00 2.636088501208661228e+00 2.496611336191094210e+00 2.430316113305174497e+00 2.350779579583925027e+00 2.212223566898614990e+00 2.047653721500520163e+00 1.914443209582106675e+00 1.832098182010724940e+00 1.769343514776217319e+00 1.675679520655634747e+00 1.544564515492183432e+00 1.431292251985606612e+00 1.401081900320097162e+00 1.489379249278854900e+00 1.691436926519131134e+00 1.941117128984028994e+00 2.079385908908783165e+00 1.962350083560867375e+00 1.671673518040940110e+00 1.381966948796499395e+00 1.189476926993684458e+00 1.127353273024567670e+00 1.199884577377929418e+00 1.389567888519334105e+00 1.645573053596105950e+00 1.875304857455645902e+00 2.000027813511476182e+00 2.048448793243988320e+00 2.111457877184736986e+00 2.233656707359386928e+00 2.392773816484812244e+00 2.543423226472814491e+00 2.671614406080095705e+00 2.796711219174515151e+00 2.937895179858152517e+00 3.109792134138682940e+00 3.329869451739014607e+00 3.587349821135241257e+00 3.780458275699690063e+00 3.752712180101216433e+00 3.532482517779712339e+00 3.310957077559244510e+00 3.218276921561290749e+00 3.306287137299026568e+00 3.593206358279040558e+00 4.072029747262966737e+00 4.636100933341971597e+00 4.851222691507484086e+00 4.420001867994507450e+00 3.801189331883652045e+00 3.250066367273504397e+00 2.786530989742267650e+00 2.405539513902962057e+00 2.129082282335755139e+00 1.994703286308649126e+00 2.034009105652756944e+00 2.265147688161224693e+00 2.695131610377934805e+00 3.323991208402638620e+00 4.147987703965373640e+00 5.162069187081293364e+00 6.361120044517555527e+00 7.742469357627847160e+00 9.332676044081079425e+00 1.120124566273507938e+01 1.327267367361372408e+01 1.625814358864701248e+01 1.840065606575081247e+01 6.954997434154691405e+00 6.954997434154691405e+00 6.954997434154691405e+00
1.182960400134683354e+01 9.726910136400071849e+00 8.042046530883350641e+00 6.576480372559036169e+00 5.322023259178699561e+00 4.277229264960997313e+00 3.443197595880754136e+00 2.818166333919084110e+00 2.395243955571810801e+00 2.157343847502698253e+00 2.066026373920287540e+00 2.046588829339409443e+00 1.996563213837521999e+00 1.859111507821658904e+00 1.674571192291658406e+00 1.510556533285260628e+00 1.391241937831129150e+00 1.294339319946445244e+00 1.187099192690382665e+00 1.070917167778002721e+00 9.859568988634670461e-01 9.761093507710896233e-01 1.064509580520017096e+00 1.248117533383478417e+00 1.487869677608074426e+00 1.684992334446615558e+00 1.708295840509851615e+00 1.545424537142476851e+00 1.328167773553733610e+00 1.176130726512184310e+00 1.143895844106939563e+00 1.243946054367853549e+00 1.457767693650421137e+00 1.721308086977096252e+00 1.913811060407152098e+00 1.948268897667624344e+00 1.889508909804145986e+00 1.850492781595715286e+00 1.870074533287343854e+00 1.924837389774044283e+00 1.989031228978429766e+00 2.072855826249323741e+00 2.203299440347947780e+00 2.389581132736569913e+00 2.619076254425532824e+00 2.870894709237933995e+00 3.106115136743994753e+00 3.233914732540004167e+00 3.164361527507008276e+00 2.957682960069952571e+00 2.769226795658415341e+00 2.706042738586383223e+00 2.816363043621517903e+00 3.119060898099455414e+00 3.608095748162636340e+00 4.189866292586909680e+00 4.500100086481999995e+00 4.229490539462407384e+00 3.728947921602841831e+00 3.258624666857262042e+00 2.852952234135180731e+00 2.514768405603867052e+00 2.272377073680534210e+00 2.167848146874511883e+00 2.235688842638044349e+00 2.496243151889125045e+00 2.958540941280769943e+00 3.624531341520143002e+00 4.492076956605927762e+00 5.557040219017498117e+00 6.814297463305788227e+00 8.260616731705834326e+00 9.937227821066631606e+00 1.195134132521636516e+01 1.414091236714784827e+01 1.606707299689969304e+01 1.534706131139373397e+01 1.465380820691437336e+01 1.418438562105105305e+01 1.394990984987372329e+01
1.120460400134683354e+01 9.171164971774505403e+00 7.510544239092549645e+00 6.068589423152875639e+00 4.837469813964709431e+00 3.817024443696553249e+00 3.008772359285323716e+00 2.412219476353257619e+00 2.022697159043577386e+00 1.826109583731600594e+00 1.786138359383240726e+00 1.822016753719157833e+00 1.806671342442772499e+00 1.659716233120771989e+00 1.433040490347600837e+00 1.216817338842712815e+00 1.047585020354482310e+00 9.138434569781317407e-01 7.942029681616453729e-01 6.895007679757725327e-01 6.237281919027211075e-01 6.218707618588688035e-01 6.958072750280450691e-01 8.432352341490805259e-01 1.043761386145213521e+00 1.243243980860373910e+00 1.353192495049562183e+00 1.323475885663917495e+00 1.214678647229661124e+00 1.132715295874337613e+00 1.147765267457241833e+00 1.284772862191775999e+00 1.528325871788947410e+00 1.803735406287220400e+00 1.965574491934958701e+00 1.925498461622400015e+00 1.780072383135252068e+00 1.652684522150277502e+00 1.578301893972795966e+00 1.542251087596188341e+00 1.539205818699930006e+00 1.591791954134365028e+00 1.726044811524602096e+00 1.943824739255173739e+00 2.215095401066886183e+00 2.487875087065258839e+00 2.701524069502401204e+00 2.790722313368906526e+00 2.720974933368125903e+00 2.554237684354674798e+00 2.410556968865371630e+00 2.381945230413666792e+00 2.516373467785395945e+00 2.833237525248051725e+00 3.318506016924288815e+00 3.844139175618348503e+00 4.036260465848712897e+00 3.746282016884247668e+00 3.328659294221175458e+00 2.972221644683230579e+00 2.691856477483614896e+00 2.477386178650043291e+00 2.342982876346589194e+00 2.324192377583511160e+00 2.457180313887580070e+00 2.766817519475559095e+00 3.266050172639321403e+00 3.959346182091074695e+00 4.846039187422228167e+00 5.923148958041263512e+00 7.187204606964144205e+00 8.636967816159700106e+00 1.028823343441633043e+01 1.173782913255371341e+01 1.168720557857565012e+01 1.113414683382936943e+01 1.068294886692732604e+01 1.036366678316121082e+01 1.015791551668507608e+01 1.005632938687569933e+01
1.082960400134683354e+01 8.820611926030530014e+00 7.169882714614530528e+00 5.738059183802423746e+00 4.517417864793586091e+00 3.508853085093694091e+00 2.714441372576317235e+00 2.134983366852644338e+00 1.768200599337930612e+00 1.604021630415569888e+00 1.611546767497152644e+00 1.709501240603991334e+00 1.743262096130173688e+00 1.590877407762267381e+00 1.313947610774221175e+00 1.036558636086294172e+00 8.125891704858076992e-01 6.404220033489238517e-01 5.053259384614570138e-01 4.040483577306304142e-01 3.454977364224482983e-01 3.389685944586382504e-01 3.889186551008556592e-01 4.968747603824930081e-01 6.569564135745125100e-01 8.405265872978944230e-01 9.881634061781348066e-01 1.045361605448619002e+00 1.026676642344128254e+00 1.009093026389230374e+00 1.066148121001322835e+00 1.234248819085760118e+00 1.504063429251466744e+00 1.795763893244060938e+00 1.947244262448073471e+00 1.866581946009578274e+00 1.665031329952512351e+00 1.470624227753493329e+00 1.322796381841239821e+00 1.222018120320861101e+00 1.178036671653039491e+00 1.216262909167529216e+00 1.357476057801950020e+00 1.597295925958409413e+00 1.895004531069879761e+00 2.179214803610943108e+00 2.379490507933066823e+00 2.456747880973694009e+00 2.410626699851604826e+00 2.294149380874685562e+00 2.199147895783493567e+00 2.206222789623360825e+00 2.363471343280178161e+00 2.689769076813618653e+00 3.156446088602923083e+00 3.581743119464945835e+00 3.597492472961722143e+00 3.240515306538231499e+00 2.855529433784845139e+00 2.570353524293071956e+00 2.387329449436393247e+00 2.289904016406836718e+00 2.277129608377798320e+00 2.367162642786755811e+00 2.584657858378086814e+00 2.948590676469166283e+00 3.468189510973697764e+00 4.145274894834045654e+00 4.979265796825817603e+00 5.972488829117910569e+00 7.132256603778529325e+00 8.463784945657074843e+00 9.857644074245047960e+00 1.039104476343915806e+01 9.855771256530431401e+00 9.267694952831764255e+00 8.821498014512243913e+00 8.508629917059831627e+00 8.308980632864113147e+00 8.211154742147417807e+00
1.070460400134683354e+01 8.675396867123879474e+00 7.019018047794212123e+00 5.582364833481690880e+00 4.357014798448890502e+00 3.344984591735471469e+00 2.549098999428832002e+00 1.971349447516647757e+00 1.611506309808287796e+00 1.463355660093025534e+00 1.502962742525561168e+00 1.655292964056865657e+00 1.745332297818546152e+00 1.595841712721323802e+00 1.268630494169073586e+00 9.295319055134356745e-01 6.535377992166786498e-01 4.480925422126986746e-01 3.016290649793802459e-01 2.039575719682709121e-01 1.492966658324021978e-01 1.344339781083583318e-01 1.609580574348079551e-01 2.365777477050663435e-01 3.652086293769443159e-01 5.296728005167814501e-01 6.839564215586975138e-01 7.766052408897934356e-01 8.021297476212261301e-01 8.163247789410377209e-01 8.901075352452458844e-01 1.066233749657751417e+00 1.339051583323836780e+00 1.628105997143588723e+00 1.775000030689493968e+00 1.694106284052807609e+00 1.485791464038239695e+00 1.267594934069443013e+00 1.085406667873073161e+00 9.555444911968038468e-01 8.985177146081220201e-01 9.397503675100367104e-01 1.095224414264784230e+00 1.356187193344332798e+00 1.676189685260876416e+00 1.973654723016178281e+00 2.173396437399194525e+00 2.251526743415055876e+00 2.226540683624413930e+00 2.147949054067858299e+00 2.090709699152995427e+00 2.125247484762375905e+00 2.297167209108497588e+00 2.622814353084237382e+00 3.057974983889565124e+00 3.381172758402925638e+00 3.270643112605995384e+00 2.877538123888921717e+00 2.509880961577223957e+00 2.260419919989583803e+00 2.125761213346816447e+00 2.088364197743903361e+00 2.141639237993068434e+00 2.291836096245795318e+00 2.548203786818756811e+00 2.914670622876805339e+00 3.390955667823835284e+00 3.981174864238663957e+00 4.700438552424625271e+00 5.572902230948599822e+00 6.622603033380350723e+00 7.845118692275622863e+00 8.944753298679824383e+00 8.912848056969288280e+00 8.243472033409727118e+00 7.649181492486448519e+00 7.207162024131548606e+00 6.899458052311647549e+00 6.704761467816226173e+00 6.610015019462888830e+00
1.082960400134683354e+01 8.731351912378119806e+00 7.053742378094646881e+00 5.598014384448180891e+00 4.353873049158035968e+00 3.324600980907746361e+00 2.513807634770149235e+00 1.924308498784128574e+00 1.557044102919171280e+00 1.408096988162910179e+00 1.458364841881021334e+00 1.639275855943779447e+00 1.765174174570475429e+00 1.612631180291398181e+00 1.239488074183690003e+00 8.485815647366763415e-01 5.333682884100525712e-01 3.086453761992373757e-01 1.636883213367035239e-01 7.970716579095338261e-02 3.615644430683673249e-02 1.882553344860937727e-02 2.876945558999111086e-02 8.003348034019452939e-02 1.822832129253981748e-01 3.227005788821379895e-01 4.621992522917217627e-01 5.553607636932156311e-01 5.908594273306668754e-01 6.116843214058853562e-01 6.831338327579068448e-01 8.480937842445435138e-01 1.099893297932549530e+00 1.360510502209066885e+00 1.495107166165510648e+00 1.438955693480433951e+00 1.265614780914219750e+00 1.065151464167843898e+00 8.842872545234854442e-01 7.531079364964554657e-01 7.020617972059461920e-01 7.580351110920950930e-01 9.346908987360258436e-01 1.221769533177472056e+00 1.571803740424652318e+00 1.897579167459184646e+00 2.113134362928750676e+00 2.192655598688109109e+00 2.166728532732804524e+00 2.094562838030967100e+00 2.048266557695932022e+00 2.090189199192799663e+00 2.260142448391857073e+00 2.570841134079962842e+00 2.972170063154397468e+00 3.240785819944775881e+00 3.095453568377745768e+00 2.705636338524964657e+00 2.353415816399301974e+00 2.122042083177149152e+00 2.006470159032829770e+00 1.987295121047527147e+00 2.053413928408197364e+00 2.202522895867687680e+00 2.432790789982217206e+00 2.741129239151451458e+00 3.132874840573592223e+00 3.630294412223115330e+00 4.267253174877250643e+00 5.076807537675758653e+00 6.080234288165392798e+00 7.235439580647259561e+00 8.013913325197705717e+00 7.603463516813103951e+00 6.875273816840021368e+00 6.279256982856530556e+00 5.840546237924947093e+00 5.536960925816575951e+00 5.346250122932779902e+00 5.253999965558737273e+00
1.120460400134683354e+01 8.981210716524063997e+00 7.268611649148951415e+00 5.782964527189651704e+00 4.510556116101977153e+00 3.455833261981446469e+00 2.622874365180180689e+00 2.014703170053127934e+00 1.632380844832731270e+00 1.472300832718769215e+00 1.516009602247933685e+00 1.694069769538412373e+00 1.809959800466710789e+00 1.623866053558579381e+00 1.207140611557651511e+00 7.805363294341631786e-01 4.438330270270149924e-01 2.163037870929862549e-01 8.775893456967054362e-02 3.145154522422188847e-02 1.166124646762867201e-02 1.331883104967346299e-03 0.000000000000000000e+00 2.790409012609629258e-02 9.986638088524557588e-02 2.070876122278555442e-01 3.186053409900324596e-01 3.987047611001024450e-01 4.350751903070779747e-01 4.583403639961254328e-01 5.236309425001337559e-01 6.695604218255262197e-01 8.876680217231083247e-01 1.108476702106607092e+00 1.229750078517163558e+00 1.207669357094893314e+00 1.085558480878368925e+00 9.209472629772008645e-01 7.565226938217826103e-01 6.339998404560276413e-01 5.939790488713789784e-01 6.665746283770985769e-01 8.654796260059534063e-01 1.182189233832062314e+00 1.573733487199820757e+00 1.950941055852997152e+00 2.204418444656116804e+00 2.282763818119651233e+00 2.226920809098668741e+00 2.123998719819486070e+00 2.056720629046367321e+00 2.081790038792551201e+00 2.231373685514324023e+00 2.515655990484372495e+00 2.893105447489208615e+00 3.173444883078989420e+00 3.083802706241165481e+00 2.733567458214771762e+00 2.397306684798426346e+00 2.171474485338013238e+00 2.054967621320702875e+00 2.027399138518511279e+00 2.074022676430598011e+00 2.186730486380479732e+00 2.359827299289140257e+00 2.595608159855064656e+00 2.914606850240836877e+00 3.353312217835394904e+00 3.950151352722940601e+00 4.734738139198807261e+00 5.718147768017662003e+00 6.791667412952822502e+00 7.176484823622164555e+00 6.510692314452334983e+00 5.754362041487802060e+00 5.158227699785243203e+00 4.722124911870253072e+00 4.421807619729715810e+00 4.234282507061845280e+00 4.144039224587679371e+00
1.182960400134683354e+01 9.417691060405648074e+00 7.660740630707564947e+00 6.140007854078042726e+00 4.836283406756511027e+00 3.754559115366987498e+00 2.898706249482344788e+00 2.271268196118370497e+00 1.872550784036668858e+00 1.697587887773707394e+00 1.724388211997304410e+00 1.872874524037271726e+00 1.929326151755311969e+00 1.672185403674820492e+00 1.210566872821942752e+00 7.602578730005227214e-01 4.137953269725187511e-01 1.923490101173896960e-01 8.752552633541199611e-02 6.742429821511564114e-02 8.129579478838522277e-02 8.445921605756367967e-02 7.092714777263964265e-02 6.820659809537943374e-02 1.001203743493164211e-01 1.664964306056262444e-01 2.482296123009675171e-01 3.199909829183837928e-01 3.661481811741644776e-01 4.002119643034589558e-01 4.622049378630528338e-01 5.851862096190991736e-01 7.632623485122778106e-01 9.444174385678039130e-01 1.060298643037853594e+00 1.078657174634415128e+00 1.011176293008787752e+00 8.835680427620431487e-01 7.336755451204517442e-01 6.151024184113857984e-01 5.792632443991898583e-01 6.603965783946073032e-01 8.735206499677836689e-01 1.214253996553029680e+00 1.649757339967909076e+00 2.097345173914998639e+00 2.416863095900168901e+00 2.498669629853413454e+00 2.389990929776153905e+00 2.228896585257725604e+00 2.119163440415825050e+00 2.112556807940318748e+00 2.233058756059612904e+00 2.489712130742919527e+00 2.857035037496789442e+00 3.194605514193789020e+00 3.230292793069157398e+00 2.956875692576883097e+00 2.637705535786206923e+00 2.403151541338658603e+00 2.265109680662213520e+00 2.207027267927553993e+00 2.214902415477549624e+00 2.279521702697316243e+00 2.396809862635876698e+00 2.577384512140184825e+00 2.851953136203071892e+00 3.261114416856123910e+00 3.840933756455587655e+00 4.615888126521621615e+00 5.583002953474039742e+00 6.518636680058389032e+00 6.471325282456124484e+00 5.651584113731736636e+00 4.881979468479524797e+00 4.286331055320655281e+00 3.852278535281421057e+00 3.554543960591903584e+00 3.369551105273888680e+00 3.280910514554506108e+00
1.270460400134683354e+01 1.003747017433095223e+01 8.233091800534385385e+00 6.678155623235888072e+00 5.345587437788854146e+00 4.240015417323206748e+00 3.364409035567582862e+00 2.720347220429172097e+00 2.306800627452950891e+00 2.116066419206696025e+00 2.118623498783502868e+00 2.214467554710861208e+00 2.171295922644326026e+00 1.819000999211159098e+00 1.311437440269276777e+00 8.412748085610743942e-01 4.868142811451932062e-01 2.697584287465382147e-01 1.847258819050097145e-01 1.982410881548553050e-01 2.468598630018554729e-01 2.641127727579046791e-01 2.330549371907828515e-01 1.902530360536083265e-01 1.745410249087129273e-01 1.993207418280498189e-01 2.582988195937687692e-01 3.336589197218557956e-01 4.028331186068356828e-01 4.577987934771243772e-01 5.191119307130662719e-01 6.152551660766967245e-01 7.506054046676204905e-01 8.985320855793936801e-01 1.020461293424279603e+00 1.085939985834549759e+00 1.073511351629296229e+00 9.770051156092272038e-01 8.308739144132140098e-01 7.036045328288444978e-01 6.584046217352543806e-01 7.333627293193600849e-01 9.445287224296698980e-01 1.291556745397148376e+00 1.753924531515185237e+00 2.267021303639420893e+00 2.675261910433714974e+00 2.784618815068476749e+00 2.624605310846170880e+00 2.401559162444137030e+00 2.248016530281297776e+00 2.211560152713893501e+00 2.308578543323530852e+00 2.547005535618023231e+00 2.915817828710309811e+00 3.323792477302699666e+00 3.521821132408035737e+00 3.364036162900415405e+00 3.064171769035475279e+00 2.803281274476116636e+00 2.621250608564686502e+00 2.514378381547377472e+00 2.475588574873849979e+00 2.497920547093468002e+00 2.578619841794665746e+00 2.731049036486716375e+00 2.987570052876240112e+00 3.387320742299337439e+00 3.963201660650177871e+00 4.735459766271624460e+00 5.678069900320181773e+00 6.385685473596350192e+00 5.937951916534526475e+00 5.034454624321298866e+00 4.258749607755653699e+00 3.663754639677005542e+00 3.231310659527672158e+00 2.935610760996162583e+00 2.752621980553136893e+00 2.665254498878812939e+00
1.382960400134683354e+01 1.084379789428012586e+01 8.994797244141846448e+00 7.410711712153268849e+00 6.054628368442632080e+00 4.930129116133393552e+00 4.038881157035874025e+00 3.381318861762480310e+00 2.954669966283869798e+00 2.746998328977916515e+00 2.716743524326446391e+00 2.736143754823633145e+00 2.564688054153666741e+00 2.110448511641976665e+00 1.557670482072097684e+00 1.065682346397675673e+00 6.980487756091733331e-01 4.765757816725688656e-01 3.991602117431547470e-01 4.336221566906139913e-01 5.086965317503384654e-01 5.366394352410317481e-01 4.848210647518378380e-01 3.983698371723498610e-01 3.344613422689093341e-01 3.215793040857448659e-01 3.644942708326865954e-01 4.506722246893986039e-01 5.505438054299744977e-01 6.331280910260872474e-01 6.955422670617075198e-01 7.633382611470338475e-01 8.590835300323682588e-01 9.846640081968445202e-01 1.123592398469742903e+00 1.240636668056449565e+00 1.280512734009388254e+00 1.203744668173936105e+00 1.045000560245110677e+00 8.928929026482421705e-01 8.226662427737103656e-01 8.744790024960700237e-01 1.063842809170338910e+00 1.392380876864141470e+00 1.849107012978983278e+00 2.392084330760717137e+00 2.884904469949834294e+00 3.070899408761519567e+00 2.906072022967904900e+00 2.647631099145851152e+00 2.467376516553926535e+00 2.415447325059520978e+00 2.503501512749103597e+00 2.737947650274978884e+00 3.117151885920097953e+00 3.588457295080985432e+00 3.949500526187833316e+00 3.939736725195324141e+00 3.663023236336947264e+00 3.357632519551810191e+00 3.113336073357064748e+00 2.949252957932610997e+00 2.867909240585031938e+00 2.863620964553238224e+00 2.931106428277285403e+00 3.080014681994050818e+00 3.338721934684691917e+00 3.743019699085351704e+00 4.323483240553787965e+00 5.096188215887448081e+00 5.992209663913747875e+00 6.368078420803776396e+00 5.609519994053801639e+00 4.663411757460171003e+00 3.885001225458061924e+00 3.290646206049544276e+00 2.859462181279230464e+00 2.565361216795668753e+00 2.383953016864996499e+00 2.297592563757405060e+00
1.520460400134683354e+01 1.184594384816758961e+01 9.958457605949217140e+00 8.351713313352565393e+00 6.977764828521035412e+00 5.838926134489909714e+00 4.935445017990794270e+00 4.266616180583373108e+00 3.827442170656251363e+00 3.599656556992737677e+00 3.524044290704726023e+00 3.440728929723398721e+00 3.124687947043870651e+00 2.573287815259980960e+00 1.975695333141008092e+00 1.456083060909929117e+00 1.066264633239821791e+00 8.282548938234199909e-01 7.428679356464122918e-01 7.810864305678641983e-01 8.700356364297334721e-01 9.063264119999807633e-01 8.376916010889381425e-01 7.116591166211279074e-01 6.024113668559465395e-01 5.531726612851173286e-01 5.788909325543443174e-01 6.729858200334071228e-01 8.026454157509164133e-01 9.163993035324260461e-01 9.848359486268947194e-01 1.030313428189664648e+00 1.097475981307812987e+00 1.214256092852640023e+00 1.378188732758268031e+00 1.545823858433294617e+00 1.627416401262376411e+00 1.549580558765121907e+00 1.355862099361655027e+00 1.161265616988035987e+00 1.050650708300057801e+00 1.063234308323036004e+00 1.212889897081197432e+00 1.502224818127924522e+00 1.926511093629336813e+00 2.462477437994191831e+00 3.014189748211943964e+00 3.328065677440953607e+00 3.242427693103199005e+00 2.996147801092398311e+00 2.813697762198302144e+00 2.763215835449724267e+00 2.857152214850952276e+00 3.100636059478382833e+00 3.496879461027248226e+00 4.019087485585668418e+00 4.517957246335139843e+00 4.670335103118553377e+00 4.421972128269189284e+00 4.059617128251414186e+00 3.746637368637408372e+00 3.529632354269057970e+00 3.417564146128043490e+00 3.403030978486501823e+00 3.475777733321947949e+00 3.638704311806513658e+00 3.913680065552593845e+00 4.332433184092675305e+00 4.923620427661195009e+00 5.696782937946100134e+00 6.502825938064777489e+00 6.470651593735173179e+00 5.507433129138661343e+00 4.540456548978717422e+00 3.760916016526508088e+00 3.167121841799410475e+00 2.736923487042243863e+00 2.444076570342517130e+00 2.263911547064072494e+00 2.178344987442770275e+00
1.682960400134683354e+01 1.305636166585923874e+01 1.113691094086761169e+01 9.513393873308242377e+00 8.126151292714013152e+00 6.976347741349847809e+00 6.062772174272467396e+00 5.383600873170202306e+00 4.930798348964675171e+00 4.676620261159207814e+00 4.537518820131719366e+00 4.324608227868047550e+00 3.860182647977506321e+00 3.220003264772270057e+00 2.574618078864411075e+00 2.017982496880133425e+00 1.594504742994597990e+00 1.326933927140302671e+00 1.218727256257817970e+00 1.245441327020685662e+00 1.338437241111602560e+00 1.385802781339453560e+00 1.310551799527427619e+00 1.151021405580394230e+00 9.954768559247426651e-01 9.034618271508172427e-01 9.017471707205721998e-01 9.921999564489958345e-01 1.144390803803446488e+00 1.293059748594050262e+00 1.381072688155168038e+00 1.421664398389435036e+00 1.478315164594395270e+00 1.600065129374677042e+00 1.792907334693044419e+00 2.002567068934130390e+00 2.101842589315108256e+00 1.987549984314853191e+00 1.729637406600023297e+00 1.473014468628861096e+00 1.305959978807599953e+00 1.264707373407031099e+00 1.363190699414751350e+00 1.606833603133861033e+00 1.995894690470617405e+00 2.518988372581599577e+00 3.116790542823544286e+00 3.585986803627172037e+00 3.665811114647791413e+00 3.486608557023508581e+00 3.325239126371894116e+00 3.289113645883897874e+00 3.399248775851845039e+00 3.660725523279300120e+00 4.078601310781746037e+00 4.641517635233498140e+00 5.244986120235274996e+00 5.551111076328577809e+00 5.336559816875904971e+00 4.915827774192560895e+00 4.541060584472216277e+00 4.283494658332614335e+00 4.153450263346400106e+00 4.140353197199775792e+00 4.229332024909595589e+00 4.416611946933588939e+00 4.716905527646986229e+00 5.157245685866460150e+00 5.763760751152176454e+00 6.532918735966365631e+00 7.176858063150188372e+00 6.724635046525538229e+00 5.643166281379475180e+00 4.666177210550639387e+00 3.886220991040087114e+00 3.292894061934582339e+00 2.863467074769602050e+00 2.571603515301131182e+00 2.392415499818074665e+00 2.307473994347574830e+00
1.870460400134683354e+01 1.448696795841931007e+01 1.254040451807288292e+01 1.090447989509995708e+01 9.507016154916463790e+00 8.348279543409709902e+00 7.425425281500849906e+00 6.735432084383461415e+00 6.265831267285165040e+00 5.974854656656695795e+00 5.748056246160022198e+00 5.382468315634358902e+00 4.775194056344325588e+00 4.050884490441596597e+00 3.348814937859742713e+00 2.742001776677877700e+00 2.272138058039399056e+00 1.963400703565330474e+00 1.821777478012730711e+00 1.828305757305471957e+00 1.922336103750044600e+00 1.988246819479773109e+00 1.917306073351724649e+00 1.724838330237396633e+00 1.513084491143420252e+00 1.363802933206397228e+00 1.319129327450244915e+00 1.391444564826635144e+00 1.557564541679180792e+00 1.748155921193749407e+00 1.880465505284984573e+00 1.945371000541847195e+00 2.014325936808404549e+00 2.153659080687265970e+00 2.375431338013562765e+00 2.609596373748122033e+00 2.683411514427795908e+00 2.479195400034441832e+00 2.120269740245035450e+00 1.777143865783685328e+00 1.534556779243725799e+00 1.427377212010512153e+00 1.473042434290331215e+00 1.681049139211218346e+00 2.054423450400868489e+00 2.586561565388905137e+00 3.241147110437637480e+00 3.876006469983657610e+00 4.193806185496523398e+00 4.146605680989456033e+00 4.030164275890712133e+00 4.017264334975259032e+00 4.149120447285792324e+00 4.433520406469643405e+00 4.875871715861485711e+00 5.473103927972516658e+00 6.152779475023219646e+00 6.589694944386540243e+00 6.413819286784534057e+00 5.944003777502523178e+00 5.521880964948053361e+00 5.237255007013857266e+00 5.098875922741100908e+00 5.093526816024851911e+00 5.203488621671631620e+00 5.419895753954314443e+00 5.750740214241115922e+00 6.217787447786530919e+00 6.842916089131811930e+00 7.595710100856486235e+00 7.979834160662012010e+00 7.164510399358754000e+00 6.020324243517421792e+00 5.038583424174735370e+00 4.258524179576856028e+00 3.665577718037475563e+00 3.236756716162524583e+00 2.945666892416028304e+00 2.767248964808501910e+00 2.682800840017318222e+00
6.954997434154691405e+00 1.620215903448499617e+01 1.421184841828782197e+01 1.255638380997284642e+01 1.114357997584788151e+01 9.972044716073181547e+00 9.036055560184287572e+00 8.330701144806955227e+00 7.836329762252095321e+00 7.490414061211467356e+00 7.142643934191038824e+00 6.603952494568254394e+00 5.857360417100213823e+00 5.041531618902013179e+00 4.264974802783882524e+00 3.591046961643556301e+00 3.062501830761299004e+00 2.704691731163023860e+00 2.525313169960597293e+00 2.510601541560582461e+00 2.608897236130204078e+00 2.702258735283077584e+00 2.640849277365255432e+00 2.403479825424248872e+00 2.114345419561065142e+00 1.888831218373184129e+00 1.787072365770132620e+00 1.830669735184589086e+00 2.005145219714069782e+00 2.247022630497330198e+00 2.456165457791410489e+00 2.585294284738999693e+00 2.694621797919893424e+00 2.864607149407902398e+00 3.112771223515320429e+00 3.341880548267702977e+00 3.320432732730466796e+00 2.957873032674761760e+00 2.461032753711211996e+00 2.010406292125683336e+00 1.681934478409822020e+00 1.509958449677050396e+00 1.513980096484047522e+00 1.704487859149686813e+00 2.084372850106589681e+00 2.648203416705182889e+00 3.372948823817690567e+00 4.171184460405605421e+00 4.783115049216071668e+00 4.963651449954483041e+00 4.931048727443432256e+00 4.951304710724638625e+00 5.107912817553614815e+00 5.417728327864097082e+00 5.886441713451088020e+00 6.514987514622571751e+00 7.252275240284873803e+00 7.796611999808842342e+00 7.665094720362098712e+00 7.160498725989221214e+00 6.705475031299233279e+00 6.404123022037900625e+00 6.263262702999938369e+00 6.268347800126452540e+00 6.400646933139860550e+00 6.648079886835361663e+00 7.012868474533238583e+00 7.511089280018278913e+00 8.157094287611251104e+00 8.865296214003496544e+00 8.880682268328584428e+00 7.794347655579354495e+00 6.617938244135686432e+00 5.633927057932432092e+00 4.853896493602768203e+00 4.261266213971460104e+00 3.832938172342263528e+00 3.542478559569097740e+00 3.364688751175783921e+00 3.280643512377000803e+00
6.954997434154691405e+00 1.807715903448499617e+01 1.605777152321049428e+01 1.439529601278315241e+01 1.297414837045069902e+01 1.179285471053786694e+01 1.084155000746519804e+01 1.011308386038861684e+01 9.574244605960725352e+00 9.127925442613609164e+00 8.586087719224348547e+00 7.828847302566771305e+00 6.923695654228410490e+00 5.991346496377939701e+00 5.116936473027177357e+00 4.362254362843604127e+00 3.770207248123085719e+00 3.364106572044072152e+00 3.150852759682610582e+00 3.119918310247438598e+00 3.227125542559033278e+00 3.351730149776980028e+00 3.295915098027336398e+00 2.996528460630774049e+00 2.616649136057453973e+00 2.312708422706059253e+00 2.157086153786035965e+00 2.173822390806936511e+00 2.353756924886507562e+00 2.644208538565738564e+00 2.943087995803171708e+00 3.165603349880164785e+00 3.340285198330231964e+00 3.552577193618969176e+00 3.822405883521764025e+00 4.009390637519707923e+00 3.828184130846228328e+00 3.285625180803240397e+00 2.664689274178421385e+00 2.128773950255450131e+00 1.739937245152177070e+00 1.528254763636258673e+00 1.510948219939464821e+00 1.696832030154446613e+00 2.088077026354401511e+00 2.680362340966546242e+00 3.458636337698536067e+00 4.372728759653391251e+00 5.245408755626151276e+00 5.737108737396230396e+00 5.852525536439916465e+00 5.923840828722472196e+00 6.109011526498601796e+00 6.446930986536880681e+00 6.945047818782612126e+00 7.606726183027710420e+00 8.398108175101970829e+00 9.049620939585036439e+00 8.977311590198063129e+00 8.444306636962249257e+00 7.961213329149988027e+00 7.646652867106759288e+00 7.504947947751229975e+00 7.520478503872237042e+00 7.674430642833975469e+00 7.953063430302591996e+00 8.354094398464770421e+00 8.887858068720298377e+00 9.554495724576149485e+00 1.015313858385273704e+01 9.703637429045571139e+00 8.439493560409491835e+00 7.246775624360523693e+00 6.261684759782124132e+00 5.481733485063521982e+00 4.889367724146183036e+00 4.461447030035994743e+00 4.171508713614880293e+00 3.994239069107656803e+00 3.910527786604099276e+00
