# Supplementary material for: An experimentally-informed polymer model reveals high resolution organization of genomic loci
Source: Nat Commun. 2026 Feb 4;17:2338. doi: 10.1038/s41467-026-68928-w (PMC12979793; doi:10.1038/s41467-026-68928-w)
Supplement: Supplementary file 4 — Source Data [file 41467_2026_68928_MOESM4_ESM.zip › Source_Data/Fig8/source_data_fig_8a_Xaxis.txt]

-1.365456383265876502e+04
-1.344016458406073434e+04
-1.322576533546270184e+04
-1.301136608686467116e+04
-1.279696683826663866e+04
-1.258256758966860798e+04
-1.236816834107057548e+04
-1.215376909247254480e+04
-1.193936984387451230e+04
-1.172497059527648162e+04
-1.151057134667844912e+04
-1.129617209808041844e+04
-1.108177284948238594e+04
-1.086737360088435526e+04
-1.065297435228632457e+04
-1.043857510368829207e+04
-1.022417585509025957e+04
-1.000977660649222889e+04
-9.795377357894198212e+03
-9.580978109296165712e+03
-9.366578860698133212e+03
-9.152179612100102531e+03
-8.937780363502071850e+03
-8.723381114904039350e+03
-8.508981866306008669e+03
-8.294582617707976169e+03
-8.080183369109945488e+03
-7.865784120511913898e+03
-7.651384871913882307e+03
-7.436985623315850717e+03
-7.222586374717819126e+03
-7.008187126119787536e+03
-6.793787877521755945e+03
-6.579388628923724355e+03
-6.364989380325692764e+03
-6.150590131727661173e+03
-5.936190883129629583e+03
-5.721791634531597992e+03
-5.507392385933566402e+03
-5.292993137335535721e+03
-5.078593888737503221e+03
-4.864194640139472540e+03
-4.649795391541440040e+03
-4.435396142943409359e+03
-4.220996894345376859e+03
-4.006597645747346178e+03
-3.792198397149313678e+03
-3.577799148551282997e+03
-3.363399899953252316e+03
-3.149000651355219816e+03
-2.934601402757189135e+03
-2.720202154159156635e+03
-2.505802905561125954e+03
-2.291403656963093454e+03
-2.077004408365062773e+03
-1.862605159767030273e+03
-1.648205911168999592e+03
-1.433806662570967092e+03
-1.219407413972936411e+03
-1.005008165374903911e+03
-7.906089167768732295e+02
-5.762096681788407295e+02
-3.618104195808100485e+02
-1.474111709827775485e+02
6.698807761525313254e+01
2.813873262132838136e+02
4.957865748113163136e+02
7.101858234093469946e+02
9.245850720073794946e+02
1.138984320605410176e+03
1.353383569203442676e+03
1.567782817801473357e+03
1.782182066399505857e+03
1.996581314997536538e+03
2.210980563595569038e+03
2.425379812193599719e+03
2.639779060791632219e+03
2.854178309389662900e+03
3.068577557987693581e+03
3.282976806585727900e+03
3.497376055183758126e+03
