# Supplementary material for: An experimentally-informed polymer model reveals high resolution organization of genomic loci
Source: Nat Commun. 2026 Feb 4;17:2338. doi: 10.1038/s41467-026-68928-w (PMC12979793; doi:10.1038/s41467-026-68928-w)
Supplement: Supplementary file 4 — Source Data [file 41467_2026_68928_MOESM4_ESM.zip › Source_Data/Fig8/source_data_fig_8b_Xaxis.txt]

-3.590114958458511865e+03
-3.268789413418081949e+03
-2.947463868377652034e+03
-2.626138323337222573e+03
-2.304812778296792658e+03
-1.983487233256362742e+03
-1.662161688215933054e+03
-1.340836143175503366e+03
-1.019510598135073451e+03
-6.981850530946435356e+02
-3.768595080542136202e+02
-5.553396301378415956e+01
2.657915820266457558e+02
5.871171270670756712e+02
9.084426721075051319e+02
1.229768217147935502e+03
1.551093762188364963e+03
1.872419307228794423e+03
2.193744852269224793e+03
2.515070397309654254e+03
2.836395942350084624e+03
3.157721487390514085e+03
3.479047032430943545e+03
3.800372577471373916e+03
4.121698122511803376e+03
4.443023667552232837e+03
4.764349212592663207e+03
5.085674757633093577e+03
5.407000302673522128e+03
5.728325847713952498e+03
6.049651392754382869e+03
6.370976937794811420e+03
6.692302482835241790e+03
7.013628027875672160e+03
7.334953572916100711e+03
7.656279117956531081e+03
7.977604662996961451e+03
8.298930208037389093e+03
8.620255753077821282e+03
8.941581298118249833e+03
9.262906843158682022e+03
9.584232388199110574e+03
9.905557933239539125e+03
1.022688347827997131e+04
1.054820902332039987e+04
1.086953456836082842e+04
1.119086011340126061e+04
1.151218565844168916e+04
1.183351120348211771e+04
1.215483674852254990e+04
1.247616229356297845e+04
1.279748783860341064e+04
1.311881338364383919e+04
1.344013892868426774e+04
1.376146447372469993e+04
1.408279001876512848e+04
1.440411556380555703e+04
1.472544110884598922e+04
1.504676665388641777e+04
1.536809219892684632e+04
1.568941774396727851e+04
1.601074328900770706e+04
1.633206883404813561e+04
1.665339437908856780e+04
1.697471992412899635e+04
1.729604546916942490e+04
1.761737101420985709e+04
1.793869655925028565e+04
1.826002210429071420e+04
1.858134764933114639e+04
1.890267319437157494e+04
1.922399873941200349e+04
1.954532428445243568e+04
1.986664982949286423e+04
2.018797537453329278e+04
2.050930091957372497e+04
2.083062646461415352e+04
2.115195200965458207e+04
2.147327755469501426e+04
2.179460309973544281e+04
2.211592864477587136e+04
