# Supplementary material for: An experimentally-informed polymer model reveals high resolution organization of genomic loci
Source: Nat Commun. 2026 Feb 4;17:2338. doi: 10.1038/s41467-026-68928-w (PMC12979793; doi:10.1038/s41467-026-68928-w)
Supplement: Supplementary file 4 — Source Data [file 41467_2026_68928_MOESM4_ESM.zip › Source_Data/Fig8/source_data_fig_8c_Xaxis.txt]

-4.617734780540988140e+03
-4.382499710480078647e+03
-4.147264640419169154e+03
-3.912029570358259662e+03
-3.676794500297350169e+03
-3.441559430236440676e+03
-3.206324360175531638e+03
-2.971089290114622145e+03
-2.735854220053712652e+03
-2.500619149992803159e+03
-2.265384079931893666e+03
-2.030149009870984173e+03
-1.794913939810075135e+03
-1.559678869749165642e+03
-1.324443799688256149e+03
-1.089208729627346656e+03
-8.539736595664371634e+02
-6.187385895055276706e+02
-3.835035194446181777e+02
-1.482684493837086848e+02
8.696662067720080813e+01
3.222016907381103010e+02
5.574367607990197939e+02
7.926718308599292868e+02
1.027906900920837870e+03
1.263141970981747363e+03
1.498377041042656856e+03
1.733612111103566349e+03
1.968847181164475842e+03
2.204082251225385335e+03
2.439317321286294828e+03
2.674552391347204320e+03
2.909787461408113813e+03
3.145022531469023306e+03
3.380257601529932799e+03
3.615492671590842292e+03
3.850727741651751785e+03
4.085962811712661278e+03
4.321197881773570771e+03
4.556432951834480264e+03
4.791668021895389757e+03
5.026903091956299249e+03
5.262138162017208742e+03
5.497373232078118235e+03
5.732608302139027728e+03
5.967843372199937221e+03
6.203078442260846714e+03
6.438313512321756207e+03
6.673548582382663881e+03
6.908783652443573374e+03
7.144018722504482866e+03
7.379253792565392359e+03
7.614488862626301852e+03
7.849723932687211345e+03
8.084959002748120838e+03
8.320194072809030331e+03
8.555429142869939824e+03
8.790664212930849317e+03
9.025899282991758810e+03
9.261134353052668303e+03
9.496369423113577795e+03
9.731604493174487288e+03
9.966839563235396781e+03
1.020207463329630627e+04
1.043730970335721577e+04
1.067254477341812526e+04
1.090777984347903475e+04
1.114301491353994425e+04
1.137824998360085374e+04
1.161348505366176323e+04
1.184872012372267272e+04
1.208395519378358222e+04
1.231919026384449171e+04
1.255442533390540120e+04
1.278966040396631070e+04
1.302489547402722019e+04
1.326013054408812968e+04
1.349536561414903917e+04
1.373060068420994867e+04
1.396583575427085816e+04
1.420107082433176765e+04
