# Supplementary material for: An experimentally-informed polymer model reveals high resolution organization of genomic loci
Source: Nat Commun. 2026 Feb 4;17:2338. doi: 10.1038/s41467-026-68928-w (PMC12979793; doi:10.1038/s41467-026-68928-w)
Supplement: Supplementary file 4 — Source Data [file 41467_2026_68928_MOESM4_ESM.zip › Source_Data/Fig8/source_data_fig_8d_Xaxis.txt]

-2.618053274035534560e+04
-2.580577797912340975e+04
-2.543102321789147391e+04
-2.505626845665953442e+04
-2.468151369542759858e+04
-2.430675893419566273e+04
-2.393200417296372689e+04
-2.355724941173179104e+04
-2.318249465049985156e+04
-2.280773988926791571e+04
-2.243298512803597987e+04
-2.205823036680404039e+04
-2.168347560557210818e+04
-2.130872084434016870e+04
-2.093396608310823285e+04
-2.055921132187629701e+04
-2.018445656064435752e+04
-1.980970179941242168e+04
-1.943494703818048583e+04
-1.906019227694854999e+04
-1.868543751571661414e+04
-1.831068275448467466e+04
-1.793592799325273882e+04
-1.756117323202080297e+04
-1.718641847078886713e+04
-1.681166370955693128e+04
-1.643690894832499180e+04
-1.606215418709305595e+04
-1.568739942586112011e+04
-1.531264466462918244e+04
-1.493788990339724660e+04
-1.456313514216530893e+04
-1.418838038093337309e+04
-1.381362561970143724e+04
-1.343887085846949958e+04
-1.306411609723756374e+04
-1.268936133600562607e+04
-1.231460657477369023e+04
-1.193985181354175256e+04
-1.156509705230981672e+04
-1.119034229107787905e+04
-1.081558752984594321e+04
-1.044083276861400736e+04
-1.006607800738206970e+04
-9.691323246150132036e+03
-9.316568484918196191e+03
-8.941813723686260346e+03
-8.567058962454324501e+03
-8.192304201222388656e+03
-7.817549439990449173e+03
-7.442794678758513328e+03
-7.068039917526577483e+03
-6.693285156294641638e+03
-6.318530395062702155e+03
-5.943775633830766310e+03
-5.569020872598830465e+03
-5.194266111366894620e+03
-4.819511350134958775e+03
-4.444756588903019292e+03
-4.070001827671083447e+03
-3.695247066439147602e+03
-3.320492305207211757e+03
-2.945737543975272274e+03
-2.570982782743336429e+03
-2.196228021511400584e+03
-1.821473260279464739e+03
-1.446718499047528894e+03
-1.071963737815589411e+03
-6.972089765836535662e+02
-3.224542153517177212e+02
5.230054588021812378e+01
4.270553071121576068e+02
8.018100683440934517e+02
1.176564829576029297e+03
1.551319590807965142e+03
1.926074352039900987e+03
2.300829113271840470e+03
2.675583874503776315e+03
3.050338635735712160e+03
3.425093396967648005e+03
3.799848158199583395e+03
