# Supplementary material for: An experimentally-informed polymer model reveals high resolution organization of genomic loci
Source: Nat Commun. 2026 Feb 4;17:2338. doi: 10.1038/s41467-026-68928-w (PMC12979793; doi:10.1038/s41467-026-68928-w)
Supplement: Supplementary file 4 — Source Data [file 41467_2026_68928_MOESM4_ESM.zip › Source_Data/Fig8/source_data_fig_8a_Yaxis.txt]

-3.287208025869933863e+03
-3.187233949573906102e+03
-3.087259873277877887e+03
-2.987285796981850126e+03
-2.887311720685822365e+03
-2.787337644389794605e+03
-2.687363568093766844e+03
-2.587389491797738629e+03
-2.487415415501710868e+03
-2.387441339205683107e+03
-2.287467262909654892e+03
-2.187493186613627131e+03
-2.087519110317599370e+03
-1.987545034021571610e+03
-1.887570957725543622e+03
-1.787596881429515633e+03
-1.687622805133487873e+03
-1.587648728837460112e+03
-1.487674652541432124e+03
-1.387700576245404136e+03
-1.287726499949376375e+03
-1.187752423653348615e+03
-1.087778347357320399e+03
-9.878042710612926385e+02
-8.878301947652648778e+02
-7.878561184692371171e+02
-6.878820421732093564e+02
-5.879079658771811410e+02
-4.879338895811533803e+02
-3.879598132851256196e+02
-2.879857369890974041e+02
-1.880116606930696435e+02
-8.803758439704188277e+01
1.193649189898587792e+01
1.119105681950136386e+02
2.118846444910418541e+02
3.118587207870696147e+02
4.118327970830973754e+02
5.118068733791255909e+02
6.117809496751533516e+02
7.117550259711811123e+02
8.117291022672093277e+02
9.117031785632366336e+02
1.011677254859264849e+03
1.111651331155293065e+03
1.211625407451320370e+03
1.311599483747348586e+03
1.411573560043375892e+03
1.511547636339404107e+03
1.611521712635432323e+03
1.711495788931459629e+03
1.811469865227487844e+03
1.911443941523515150e+03
2.011418017819543365e+03
2.111392094115571581e+03
2.211366170411598887e+03
2.311340246707627102e+03
2.411314323003655318e+03
2.511288399299682624e+03
2.611262475595710839e+03
2.711236551891739055e+03
2.811210628187766360e+03
2.911184704483794576e+03
3.011158780779821882e+03
3.111132857075850097e+03
3.211106933371878313e+03
3.311081009667905619e+03
3.411055085963933834e+03
3.511029162259961140e+03
3.611003238555989356e+03
3.710977314852017571e+03
3.810951391148044877e+03
3.910925467444073092e+03
4.010899543740101308e+03
4.110873620036129068e+03
4.210847696332157284e+03
4.310821772628185499e+03
4.410795848924211896e+03
4.510769925220240111e+03
4.610744001516268327e+03
4.710718077812295633e+03
