# Supplementary material for: An experimentally-informed polymer model reveals high resolution organization of genomic loci
Source: Nat Commun. 2026 Feb 4;17:2338. doi: 10.1038/s41467-026-68928-w (PMC12979793; doi:10.1038/s41467-026-68928-w)
Supplement: Supplementary file 4 — Source Data [file 41467_2026_68928_MOESM4_ESM.zip › Source_Data/Fig8/source_data_fig_8b_Yaxis.txt]

-6.087274549234621190e+03
-5.950205691385242972e+03
-5.813136833535863843e+03
-5.676067975686485624e+03
-5.538999117837107406e+03
-5.401930259987729187e+03
-5.264861402138350059e+03
-5.127792544288971840e+03
-4.990723686439593621e+03
-4.853654828590215402e+03
-4.716585970740836274e+03
-4.579517112891458055e+03
-4.442448255042079836e+03
-4.305379397192700708e+03
-4.168310539343322489e+03
-4.031241681493944270e+03
-3.894172823644565597e+03
-3.757103965795186923e+03
-3.620035107945808704e+03
-3.482966250096430031e+03
-3.345897392247051812e+03
-3.208828534397673138e+03
-3.071759676548294919e+03
-2.934690818698916246e+03
-2.797621960849537572e+03
-2.660553103000159354e+03
-2.523484245150780680e+03
-2.386415387301402461e+03
-2.249346529452023788e+03
-2.112277671602645569e+03
-1.975208813753267350e+03
-1.838139955903888222e+03
-1.701071098054510003e+03
-1.564002240205131784e+03
-1.426933382355752656e+03
-1.289864524506374437e+03
-1.152795666656996218e+03
-1.015726808807617999e+03
-8.786579509582388710e+02
-7.415890931088606521e+02
-6.045202352594824333e+02
-4.674513774101033050e+02
-3.303825195607250862e+02
-1.933136617113468674e+02
-5.624480386196864856e+01
8.082405398741047975e+01
2.178929118367886986e+02
3.549617696861669174e+02
4.920306275355460457e+02
6.290994853849242645e+02
7.661683432343024833e+02
9.032372010836807021e+02
1.040306058933059830e+03
1.177374916782438049e+03
1.314443774631816268e+03
1.451512632481194487e+03
1.588581490330573615e+03
1.725650348179951834e+03
1.862719206029330053e+03
1.999788063878709181e+03
2.136856921728086490e+03
2.273925779577465619e+03
2.410994637426844747e+03
2.548063495276222056e+03
2.685132353125601185e+03
2.822201210974980313e+03
2.959270068824357622e+03
3.096338926673736751e+03
3.233407784523115879e+03
3.370476642372493188e+03
3.507545500221872317e+03
3.644614358071249626e+03
3.781683215920628754e+03
3.918752073770007883e+03
4.055820931619385192e+03
4.192889789468764320e+03
4.329958647318143449e+03
4.467027505167520758e+03
4.604096363016899886e+03
4.741165220866279014e+03
4.878234078715656324e+03
