# Supplementary material for: An experimentally-informed polymer model reveals high resolution organization of genomic loci
Source: Nat Commun. 2026 Feb 4;17:2338. doi: 10.1038/s41467-026-68928-w (PMC12979793; doi:10.1038/s41467-026-68928-w)
Supplement: Supplementary file 4 — Source Data [file 41467_2026_68928_MOESM4_ESM.zip › Source_Data/Fig8/source_data_fig_8c_Yaxis.txt]

-7.087350994818893014e+03
-6.852574403586338121e+03
-6.617797812353783229e+03
-6.383021221121228336e+03
-6.148244629888673444e+03
-5.913468038656119461e+03
-5.678691447423563659e+03
-5.443914856191009676e+03
-5.209138264958454783e+03
-4.974361673725899891e+03
-4.739585082493344999e+03
-4.504808491260790106e+03
-4.270031900028235214e+03
-4.035255308795680321e+03
-3.800478717563125883e+03
-3.565702126330570991e+03
-3.330925535098016098e+03
-3.096148943865461206e+03
-2.861372352632906768e+03
-2.626595761400351876e+03
-2.391819170167796983e+03
-2.157042578935242091e+03
-1.922265987702687198e+03
-1.687489396470132306e+03
-1.452712805237577413e+03
-1.217936214005022521e+03
-9.831596227724676282e+02
-7.483830315399136452e+02
-5.136064403073587528e+02
-2.788298490748038603e+02
-4.405325784224896779e+01
1.907233333903059247e+02
4.254999246228608172e+02
6.602765158554157097e+02
8.950531070879706022e+02
1.129829698320525495e+03
1.364606289553079478e+03
1.599382880785635280e+03
1.834159472018189263e+03
2.068936063250745065e+03
2.303712654483299048e+03
2.538489245715854850e+03
2.773265836948408833e+03
3.008042428180962816e+03
3.242819019413518618e+03
3.477595610646072601e+03
3.712372201878628402e+03
3.947148793111182385e+03
4.181925384343738187e+03
4.416701975576292170e+03
4.651478566808847972e+03
4.886255158041401955e+03
5.121031749273957757e+03
5.355808340506511740e+03
5.590584931739065723e+03
5.825361522971621525e+03
6.060138114204175508e+03
6.294914705436731310e+03
6.529691296669285293e+03
6.764467887901841095e+03
6.999244479134395078e+03
7.234021070366950880e+03
7.468797661599504863e+03
7.703574252832060665e+03
7.938350844064614648e+03
8.173127435297168631e+03
8.407904026529724433e+03
8.642680617762278416e+03
8.877457208994834218e+03
9.112233800227388201e+03
9.347010391459944003e+03
9.581786982692499805e+03
9.816563573925051969e+03
1.005134016515760777e+04
1.028611675639016357e+04
1.052089334762271574e+04
1.075566993885527154e+04
1.099044653008782734e+04
1.122522312132038314e+04
1.145999971255293531e+04
1.169477630378548929e+04
