# Supplementary material for: An experimentally-informed polymer model reveals high resolution organization of genomic loci
Source: Nat Commun. 2026 Feb 4;17:2338. doi: 10.1038/s41467-026-68928-w (PMC12979793; doi:10.1038/s41467-026-68928-w)
Supplement: Supplementary file 4 — Source Data [file 41467_2026_68928_MOESM4_ESM.zip › Source_Data/Fig8/source_data_fig_8d_Yaxis.txt]

-3.418816897274258281e+03
-3.306266980836919629e+03
-3.193717064399580977e+03
-3.081167147962242325e+03
-2.968617231524903673e+03
-2.856067315087564566e+03
-2.743517398650225914e+03
-2.630967482212887262e+03
-2.518417565775548610e+03
-2.405867649338209958e+03
-2.293317732900871306e+03
-2.180767816463532654e+03
-2.068217900026194002e+03
-1.955667983588855350e+03
-1.843118067151516470e+03
-1.730568150714177818e+03
-1.618018234276839166e+03
-1.505468317839500514e+03
-1.392918401402161862e+03
-1.280368484964822983e+03
-1.167818568527484331e+03
-1.055268652090145679e+03
-9.427187356528070268e+02
-8.301688192154683748e+02
-7.176189027781297227e+02
-6.050689863407910707e+02
-4.925190699034524187e+02
-3.799691534661133119e+02
-2.674192370287746598e+02
-1.548693205914360078e+02
-4.231940415409735579e+01
7.023051228324129625e+01
1.827804287205799483e+02
2.953303451579186003e+02
4.078802615952572523e+02
5.204301780325959044e+02
6.329800944699345564e+02
7.455300109072736632e+02
8.580799273446123152e+02
9.706298437819509672e+02
1.083179760219289619e+03
1.195729676656628271e+03
1.308279593093966923e+03
1.420829509531305575e+03
1.533379425968644227e+03
1.645929342405982879e+03
1.758479258843321531e+03
1.871029175280660183e+03
1.983579091717998836e+03
2.096129008155337488e+03
2.208678924592676140e+03
2.321228841030014792e+03
2.433778757467353444e+03
2.546328673904692096e+03
2.658878590342031657e+03
2.771428506779370309e+03
2.883978423216708961e+03
2.996528339654047613e+03
3.109078256091386265e+03
3.221628172528724917e+03
3.334178088966063569e+03
3.446728005403402221e+03
3.559277921840740873e+03
3.671827838278079525e+03
3.784377754715418178e+03
3.896927671152756830e+03
4.009477587590095482e+03
4.122027504027433679e+03
4.234577420464773240e+03
4.347127336902110983e+03
4.459677253339450544e+03
4.572227169776788287e+03
4.684777086214127849e+03
4.797327002651465591e+03
4.909876919088805153e+03
5.022426835526142895e+03
5.134976751963482457e+03
5.247526668400820199e+03
5.360076584838159761e+03
5.472626501275497503e+03
5.585176417712837974e+03
