# Supplementary material for: An experimentally-informed polymer model reveals high resolution organization of genomic loci
Source: Nat Commun. 2026 Feb 4;17:2338. doi: 10.1038/s41467-026-68928-w (PMC12979793; doi:10.1038/s41467-026-68928-w)
Supplement: Supplementary file 4 — Source Data [file 41467_2026_68928_MOESM4_ESM.zip › Source_Data/SupplyFig13/k10_rdf_bins.txt]

6.542204023488561404e+01
7.460148056788708004e+01
8.378092090088856025e+01
9.296036123389004047e+01
1.021398015668915207e+02
1.113192418998929725e+02
1.204986822328944527e+02
1.296781225658959329e+02
1.388575628988974131e+02
1.480370032318988933e+02
1.572164435649003451e+02
1.663958838979018253e+02
1.755753242309033055e+02
1.847547645639047573e+02
1.939342048969062375e+02
2.031136452299077177e+02
2.122930855629091980e+02
2.214725258959106782e+02
2.306519662289121584e+02
2.398314065619136102e+02
2.490108468949150904e+02
2.581902872279165422e+02
2.673697275609180224e+02
2.765491678939195026e+02
2.857286082269209828e+02
2.949080485599224630e+02
3.040874888929239432e+02
3.132669292259253666e+02
3.224463695589268468e+02
3.316258098919283270e+02
3.408052502249298072e+02
3.499846905579312875e+02
3.591641308909327677e+02
3.683435712239342479e+02
3.775230115569357281e+02
3.867024518899372083e+02
3.958818922229386317e+02
4.050613325559401119e+02
4.142407728889415921e+02
4.234202132219430723e+02
4.325996535549445525e+02
4.417790938879460327e+02
4.509585342209475129e+02
4.601379745539489932e+02
4.693174148869504165e+02
4.784968552199518967e+02
4.876762955529533770e+02
4.968557358859548572e+02
5.060351762189563374e+02
5.152146165519577607e+02
