# Supplementary material for: An experimentally-informed polymer model reveals high resolution organization of genomic loci
Source: Nat Commun. 2026 Feb 4;17:2338. doi: 10.1038/s41467-026-68928-w (PMC12979793; doi:10.1038/s41467-026-68928-w)
Supplement: Supplementary file 4 — Source Data [file 41467_2026_68928_MOESM4_ESM.zip › Source_Data/SupplyFig13/k10_rdf_values.txt]

1.719594921338524803e-05
4.639449815410325224e-04
3.369973986798044385e-03
1.031964341135335750e-02
1.704187696490553142e-02
1.900048693912960440e-02
1.694042950572704348e-02
1.332625575773790927e-02
9.638977622640617846e-03
6.657424699732877871e-03
4.383238813311386359e-03
2.796545248204956695e-03
1.749925464925951735e-03
1.084381742104381782e-03
6.855048497979149540e-04
4.254917282749190585e-04
2.855910158303427032e-04
1.941673260425961058e-04
1.379996527325442622e-04
1.002376939071702045e-04
7.733856555768736261e-05
5.262478930126452135e-05
3.784837063046599559e-05
3.275007413001509077e-05
2.600995333280882129e-05
1.840571448467867016e-05
1.538130130644518092e-05
1.106071105182567776e-05
8.986827729608363818e-06
7.690650653222543025e-06
7.604238848130153674e-06
4.925472890266122738e-06
4.234178449527018089e-06
3.456472203695524513e-06
2.505942347679255198e-06
2.073883322217314369e-06
1.296177076385829686e-06
1.641824296755373963e-06
1.296177076385821639e-06
8.641180509238810752e-08
5.184708305543285922e-07
5.184708305543285922e-07
2.592354152771642961e-07
2.592354152771659372e-07
1.728236101847762150e-07
3.456472203695524301e-07
8.641180509238810752e-08
8.641180509238810752e-08
2.592354152771642961e-07
8.641180509238810752e-08
