# Supplementary material for: An experimentally-informed polymer model reveals high resolution organization of genomic loci
Source: Nat Commun. 2026 Feb 4;17:2338. doi: 10.1038/s41467-026-68928-w (PMC12979793; doi:10.1038/s41467-026-68928-w)
Supplement: Supplementary file 4 — Source Data [file 41467_2026_68928_MOESM4_ESM.zip › Source_Data/SupplyFig13/k11_rdf_bins.txt]

6.954484941772561513e+01
7.979299846421180575e+01
9.004114751069799638e+01
1.002892965571841870e+02
1.105374456036703776e+02
1.207855946501565825e+02
1.310337436966427731e+02
1.412818927431289637e+02
1.515300417896151544e+02
1.617781908361013450e+02
1.720263398825875356e+02
1.822744889290737547e+02
1.925226379755599169e+02
2.027707870220461359e+02
2.130189360685322981e+02
2.232670851150185172e+02
2.335152341615046794e+02
2.437633832079908984e+02
2.540115322544770606e+02
2.642596813009632797e+02
2.745078303474494419e+02
2.847559793939356609e+02
2.950041284404218231e+02
3.052522774869080422e+02
3.155004265333942612e+02
3.257485755798804234e+02
3.359967246263665857e+02
3.462448736728528047e+02
3.564930227193390238e+02
3.667411717658251860e+02
3.769893208123113482e+02
3.872374698587975672e+02
3.974856189052837863e+02
4.077337679517700053e+02
4.179819169982561675e+02
4.282300660447423297e+02
4.384782150912285488e+02
4.487263641377147678e+02
4.589745131842009300e+02
4.692226622306870922e+02
4.794708112771733113e+02
4.897189603236595303e+02
4.999671093701456925e+02
5.102152584166319116e+02
5.204634074631180738e+02
5.307115565096041792e+02
5.409597055560905119e+02
5.512078546025766173e+02
5.614560036490629500e+02
5.717041526955490554e+02
