# Supplementary material for: An experimentally-informed polymer model reveals high resolution organization of genomic loci
Source: Nat Commun. 2026 Feb 4;17:2338. doi: 10.1038/s41467-026-68928-w (PMC12979793; doi:10.1038/s41467-026-68928-w)
Supplement: Supplementary file 4 — Source Data [file 41467_2026_68928_MOESM4_ESM.zip › Source_Data/SupplyFig13/k11_rdf_values.txt]

2.561957030085054701e-05
6.826725379259874441e-04
4.796200281759833810e-03
1.267897828091337810e-02
1.784012198855994963e-02
1.755226947511925178e-02
1.435965305285495479e-02
1.043118993920041405e-02
7.115893701447098194e-03
4.567868763972809595e-03
2.829298407182140058e-03
1.725567070353964307e-03
1.014798145662995470e-03
6.236933458738782915e-04
3.847579575997826752e-04
2.574341112405707527e-04
1.780985838738885702e-04
1.253114329821058645e-04
8.815918602014735921e-05
6.594523835747651724e-05
4.961372979711527127e-05
4.249288246273991832e-05
2.871559088101383484e-05
2.306535332221583854e-05
1.671851113288137276e-05
1.478349827027927848e-05
1.269368437866918736e-05
9.442862769497758685e-06
6.966046305367238368e-06
6.579043732846799014e-06
5.340635500781548597e-06
4.334428812228479799e-06
3.870025725203999669e-06
2.089813891610171595e-06
2.244614920618319639e-06
1.006206688553045504e-06
1.083607203057119950e-06
8.514056595448846495e-07
1.006206688553039787e-06
6.192041160326434199e-07
3.870025725203999669e-07
3.870025725204020845e-07
2.322015435122399590e-07
1.548010290081599815e-07
1.548010290081617020e-07
7.740051450407999074e-08
0.000000000000000000e+00
0.000000000000000000e+00
7.740051450407999074e-08
7.740051450408085101e-08
