# Supplementary material for: An experimentally-informed polymer model reveals high resolution organization of genomic loci
Source: Nat Commun. 2026 Feb 4;17:2338. doi: 10.1038/s41467-026-68928-w (PMC12979793; doi:10.1038/s41467-026-68928-w)
Supplement: Supplementary file 4 — Source Data [file 41467_2026_68928_MOESM4_ESM.zip › Source_Data/SupplyFig13/k12_rdf_bins.txt]

7.450111419197465068e+01
8.485227379662840974e+01
9.520343340128216880e+01
1.055545930059359279e+02
1.159057526105896869e+02
1.262569122152434460e+02
1.366080718198971908e+02
1.469592314245509499e+02
1.573103910292047090e+02
1.676615506338584680e+02
1.780127102385122271e+02
1.883638698431659577e+02
1.987150294478197452e+02
2.090661890524734758e+02
2.194173486571272633e+02
2.297685082617809940e+02
2.401196678664347814e+02
2.504708274710885121e+02
2.608219870757422996e+02
2.711731466803960302e+02
2.815243062850497608e+02
2.918754658897036052e+02
3.022266254943573358e+02
3.125777850990110664e+02
3.229289447036647971e+02
3.332801043083185846e+02
3.436312639129723721e+02
3.539824235176261027e+02
3.643335831222798333e+02
3.746847427269336208e+02
3.850359023315874083e+02
3.953870619362411389e+02
4.057382215408948696e+02
4.160893811455486002e+02
4.264405407502023877e+02
4.367917003548561752e+02
4.471428599595099058e+02
4.574940195641636365e+02
4.678451791688174239e+02
4.781963387734712114e+02
4.885474983781249421e+02
4.988986579827786727e+02
5.092498175874325170e+02
5.196009771920862477e+02
5.299521367967399783e+02
5.403032964013937089e+02
5.506544560060474396e+02
5.610056156107011702e+02
5.713567752153549009e+02
5.817079348200087452e+02
